# Supplementary material for: Derepression of a single microRNA target causes female infertility in mice
Source: Nucleic Acids Res. 2026 Jan 14;54(2):gkaf1357. doi: 10.1093/nar/gkaf1357 (PMC12802903; doi:10.1093/nar/gkaf1357)
Supplement: gkaf1357_Supplemental_Files [file gkaf1357_supplemental_files.zip]

Archive with 8 entries (8 files):
- SupplementalTable_S2.xlsx
- SupplementalTable_S3.xlsx
- SupplementalTable_S4.xlsx
- SupplementalTable_S5.xlsx
- SupplementalTable_S6.xlsx
- SupplementalTable_S7.xlsx
- SupplementalTable_S8.xlsx
- Supplementary_Data.pdf
