# Supplementary material for: Derepression of a single microRNA target causes female infertility in mice
Source: Nucleic Acids Res. 2026 Jan 14;54(2):gkaf1357. doi: 10.1093/nar/gkaf1357 (PMC12802903; doi:10.1093/nar/gkaf1357)
Supplement: gkaf1357_Supplemental_Files [file gkaf1357_supplemental_files.zip › SupplementalTable_S2.xlsx]

## Sheet: Legend
Table S2. RNA sequencing of tissues from WT, Zeb1_200H, and Zeb1_200M female mice (8–12 weeks old)
Column Headers
Feature.ID	Ensembl gene name
baseMean	mean normalized counts across all samples
log2(Genotype1/Genotype2)	log2 fold change with comparison indicated in parentheses
lfcSE	standard error of the log2 fold change
stat	Wald statistic (log2 fold change / standard error)
pvalue	DESeq2 calculated P value of significance of fold change
padj	DESeq2 calculated adjusted P value of significance of fold change
WT, Zeb1_200H, and Zeb1_200M replicates	raw counts
WT, Zeb1_200H, and Zeb1_200M replicates.norm	DESeq2 normalized counts

## Sheet: pituitary_200MvWT
Feature.ID	baseMean	log2(200M/WT)	lfcSE	stat	pvalue	padj	WT_pit1	WT_pit2	WT_pit4	Zeb1_200M_pit1	Zeb1_200M_pit2	Zeb1_200M_pit3	Zeb1_200M_pit4	WT_pit1.norm	WT_pit2.norm	WT_pit4.norm	Zeb1_200M_pit1.norm	Zeb1_200M_pit2.norm	Zeb1_200M_pit3.norm	Zeb1_200M_pit4.norm
ENSMUSG00000000001.4	765.432	-0.00248242	0.0834517	-0.0297468	0.976269	0.992423	726	706	641	954	898	1007	566	769.249	821.235	709.399	767.974	775.724	770.66	743.784
ENSMUSG00000000003.15	0.375459	1.47265	3.78748	0.38882	0.697409	NA	0	0	0	0	0	0	2	0	0	0	0	0	0	2.62821
ENSMUSG00000000028.15	31.7883	-0.318152	0.344002	-0.924853	0.355042	0.649902	37	23	37	38	29	32	27	39.2042	26.7541	40.9482	30.5901	25.0512	24.4897	35.4809
ENSMUSG00000000031.16	23.4428	1.14408	0.453842	2.52087	0.0117066	0.0653573	12	13	12	40	24	28	37	12.7149	15.1219	13.2805	32.2002	20.7321	21.4285	48.6219
ENSMUSG00000000037.17	27.1712	0.0721384	0.38839	0.185737	0.852651	0.946826	35	14	23	38	26	35	24	37.085	16.2851	25.4543	30.5901	22.4597	26.7856	31.5386
ENSMUSG00000000049.11	0.507507	0.689404	2.80718	0.245586	0.806003	NA	1	0	0	0	2	1	0	1.05957	0	0	0	1.72767	0.765303	0
ENSMUSG00000000056.7	248.958	-0.224763	0.13448	-1.67135	0.0946535	0.305372	260	260	213	268	265	317	184	275.489	302.438	235.729	215.741	228.916	242.601	241.796
ENSMUSG00000000058.6	194.149	0.315888	0.156189	2.02248	0.0431267	0.173331	154	158	149	245	224	332	154	163.174	183.789	164.899	197.226	193.499	254.08	202.372
ENSMUSG00000000078.7	508.916	-0.0412817	0.101631	-0.406193	0.684601	0.870607	535	394	476	645	593	649	367	566.871	458.31	526.793	519.227	512.255	496.681	482.277
ENSMUSG00000000085.16	872.329	0.225839	0.0855327	2.64039	0.00828116	0.0503348	713	713	721	1111	1044	1167	787	755.475	829.378	797.936	894.359	901.844	893.108	1034.2
ENSMUSG00000000088.7	87.0249	-0.167378	0.21887	-0.76474	0.444426	0.725581	74	95	81	118	82	102	66	78.4083	110.506	89.6433	94.9904	70.8345	78.0609	86.731
ENSMUSG00000000093.6	66.1521	0.39786	0.245154	1.62289	0.104612	0.325762	43	47	61	92	75	98	62	45.5616	54.6715	67.5091	74.0603	64.7877	74.9997	81.4746
ENSMUSG00000000094.12	2.4174	-2.35104	1.3783	-1.70576	0.0880536	NA	2	6	4	1	3	0	0	2.11914	6.97934	4.42683	0.805004	2.59151	0	0
ENSMUSG00000000103.12	0	NA	NA	NA	NA	NA	0	0	0	0	0	0	0	0	0	0	0	0	0	0
ENSMUSG00000000120.6	21.5613	0.762516	0.412995	1.84631	0.0648472	0.233372	17	11	14	30	33	37	18	18.0127	12.7955	15.4939	24.1501	28.5066	28.3162	23.6539
ENSMUSG00000000125.5	2.39233	0.595864	1.22188	0.487663	0.625788	NA	1	3	1	5	4	3	1	1.05957	3.48967	1.10671	4.02502	3.45534	2.29591	1.31411
ENSMUSG00000000126.11	65.5346	-0.823547	0.239127	-3.44397	0.000573233	0.0054922	80	74	81	54	62	55	45	84.7658	86.0785	89.6433	43.4702	53.5578	42.0916	59.1348
ENSMUSG00000000127.15	480.48	0.127968	0.10546	1.21343	0.224967	0.513186	392	439	400	633	537	651	398	415.352	510.655	442.683	509.567	463.88	498.212	523.014
ENSMUSG00000000131.15	1865.13	-0.0728516	0.0657592	-1.10785	0.267925	0.561056	1860	1582	1761	2304	2044	2519	1330	1970.8	1840.22	1948.91	1854.73	1765.68	1927.8	1747.76
ENSMUSG00000000134.17	638.336	0.0518602	0.0916108	0.566092	0.571331	0.810383	604	573	515	828	710	873	490	639.981	666.527	569.954	666.543	613.323	668.109	643.912
ENSMUSG00000000142.15	519.651	-0.0141559	0.110343	-0.12829	0.897919	0.965722	429	485	495	603	552	707	432	454.556	564.163	547.82	485.417	476.837	541.069	567.694
ENSMUSG00000000148.17	163.27	-0.180563	0.150263	-1.20165	0.2295	0.518492	175	145	154	186	172	207	123	185.425	168.667	170.433	149.731	148.58	158.418	161.635
ENSMUSG00000000149.10	548.393	-0.0100806	0.10122	-0.0995915	0.920669	0.973158	546	429	517	722	592	672	443	578.526	499.023	572.168	581.213	511.391	514.283	582.149
ENSMUSG00000000154.16	10.6413	0.0684687	0.56732	0.120688	0.903938	0.967814	9	7	12	12	14	13	9	9.53615	8.14256	13.2805	9.66005	12.0937	9.94893	11.827
ENSMUSG00000000157.16	3.81872	-0.175033	1.01257	-0.17286	0.862762	NA	7	3	1	5	3	2	5	7.417	3.48967	1.10671	4.02502	2.59151	1.53061	6.57053
ENSMUSG00000000159.16	3.68335	-0.568519	0.984058	-0.577729	0.563447	NA	3	5	4	3	1	5	4	3.17872	5.81611	4.42683	2.41501	0.863836	3.82651	5.25643
ENSMUSG00000000167.14	22.8873	-0.433862	0.401408	-1.08085	0.279764	0.573534	26	23	24	17	27	33	13	27.5489	26.7541	26.561	13.6851	23.3236	25.255	17.0834
ENSMUSG00000000168.9	460.998	0.0522438	0.0997862	0.523557	0.600586	0.826669	462	377	386	597	549	616	339	489.522	438.535	427.189	480.587	474.246	471.426	445.482
ENSMUSG00000000171.5	278.017	-0.173515	0.144	-1.20497	0.228214	0.517108	320	200	289	357	300	329	195	339.063	232.645	319.838	287.386	259.151	251.785	256.251
ENSMUSG00000000182.9	1.77122	-0.586729	1.40824	-0.416639	0.676943	NA	1	2	3	1	3	3	0	1.05957	2.32645	3.32012	0.805004	2.59151	2.29591	0
ENSMUSG00000000183.6	2.19807	0.847682	1.4368	0.58998	0.555204	NA	1	1	2	6	1	0	4	1.05957	1.16322	2.21341	4.83002	0.863836	0	5.25643
ENSMUSG00000000184.12	9933.09	-0.187188	0.0524638	-3.56795	0.000359788	0.00367651	9810	9421	9643	11370	11457	11776	7187	10394.4	10958.7	10672	9152.89	9896.96	9012.2	9444.48
ENSMUSG00000000194.13	877.269	-0.0563173	0.0865313	-0.650831	0.515155	0.777616	827	770	831	1038	1123	1071	627	876.266	895.682	919.673	835.594	970.087	819.639	823.945
ENSMUSG00000000197.8	1912.29	0.471503	0.0799282	5.89908	3.65533e-09	1.12633e-07	1384	1465	1383	2465	2650	3034	1590	1466.45	1704.12	1530.58	1984.33	2289.16	2321.93	2089.43
ENSMUSG00000000202.9	9.84522	1.51265	0.672788	2.24833	0.0245554	0.114577	6	2	5	17	21	11	11	6.35743	2.32645	5.53353	13.6851	18.1405	8.41833	14.4552
ENSMUSG00000000204.16	1.71002	-0.719045	1.38111	-0.520628	0.602626	NA	3	2	1	3	1	1	1	3.17872	2.32645	1.10671	2.41501	0.863836	0.765303	1.31411
ENSMUSG00000000214.11	8.36324	1.50876	0.710551	2.12336	0.0337238	0.145718	2	5	4	15	12	19	7	2.11914	5.81611	4.42683	12.0751	10.366	14.5408	9.19875
ENSMUSG00000000215.11	0.498864	2.0365	3.09824	0.657307	0.510984	NA	0	0	0	0	1	0	2	0	0	0	0	0.863836	0	2.62821
ENSMUSG00000000216.8	108.026	-1.31766	0.225803	-5.83544	5.36498e-09	1.61572e-07	126	129	188	92	78	63	57	133.506	150.056	208.061	74.0603	67.3792	48.2141	74.9041
ENSMUSG00000000223.13	68.4304	0.638521	0.246256	2.59291	0.00951677	0.0559874	50	44	46	91	76	113	75	52.9786	51.1818	50.9085	73.2553	65.6515	86.4792	98.558
ENSMUSG00000000244.17	1.79959	0.437573	1.44674	0.302455	0.762305	NA	1	2	1	3	0	4	2	1.05957	2.32645	1.10671	2.41501	0	3.06121	2.62821
ENSMUSG00000000247.11	35.3048	0.666376	0.341195	1.95307	0.0508118	0.195446	25	22	24	40	43	54	44	26.4893	25.5909	26.561	32.2002	37.1449	41.3263	57.8207
ENSMUSG00000000248.16	2.66693	-1.06063	1.34852	-0.786517	0.431564	NA	1	1	8	1	0	2	4	1.05957	1.16322	8.85366	0.805004	0	1.53061	5.25643
ENSMUSG00000000253.13	28.2743	0.44683	0.38281	1.16724	0.243114	0.534963	25	16	23	52	43	34	17	26.4893	18.6116	25.4543	41.8602	37.1449	26.0203	22.3398
ENSMUSG00000000263.15	68.5919	1.31051	0.254086	5.15774	2.49952e-07	5.76303e-06	37	24	40	127	97	122	68	39.2042	27.9174	44.2683	102.235	83.7921	93.3669	89.3592
ENSMUSG00000000266.11	1161.34	-0.150517	0.0799966	-1.88154	0.0598984	0.220175	1124	1130	1077	1388	1370	1473	764	1190.96	1314.44	1191.92	1117.35	1183.45	1127.29	1003.98
ENSMUSG00000000275.16	577.514	-0.234908	0.104828	-2.24088	0.0250339	0.116326	631	569	512	614	670	754	377	668.59	661.874	566.634	494.272	578.77	577.038	495.418
ENSMUSG00000000276.11	1002.91	-0.0319486	0.0887318	-0.360058	0.718804	0.888856	883	942	916	1118	1117	1353	818	935.602	1095.76	1013.74	899.994	964.904	1035.45	1074.94
ENSMUSG00000000278.10	745.977	-0.0727213	0.0972522	-0.74776	0.454605	0.733906	710	663	700	810	823	930	646	752.296	771.217	774.695	652.053	710.937	711.731	848.913
ENSMUSG00000000282.12	577.242	-0.380758	0.109691	-3.47118	0.000518186	0.00504959	622	545	631	581	581	609	467	659.054	633.956	698.332	467.707	501.889	466.069	613.688
ENSMUSG00000000290.13	40.7306	-0.341586	0.347057	-0.984234	0.325	0.620569	51	40	35	73	33	37	23	54.0382	46.5289	38.7347	58.7653	28.5066	28.3162	30.2245
ENSMUSG00000000295.13	11.0244	-0.165549	0.61355	-0.269822	0.787297	0.919755	12	14	6	9	15	21	4	12.7149	16.2851	6.64024	7.24503	12.9575	16.0714	5.25643
ENSMUSG00000000296.8	15.8887	-0.096673	0.493105	-0.196049	0.844571	0.943287	12	16	16	18	11	19	18	12.7149	18.6116	17.7073	14.4901	9.50219	14.5408	23.6539
ENSMUSG00000000301.16	51.0811	-0.472361	0.275929	-1.71189	0.0869161	0.287994	62	47	56	69	50	45	32	65.6935	54.6715	61.9756	55.5453	43.1918	34.4386	42.0514
ENSMUSG00000000303.12	143.332	0.045737	0.189171	0.241776	0.808954	0.929794	122	114	145	210	126	202	113	129.268	132.607	160.473	169.051	108.843	154.591	148.494
ENSMUSG00000000305.12	162.755	0.849828	0.17211	4.93772	7.90429e-07	1.61375e-05	114	83	105	230	204	275	178	120.791	96.5475	116.204	185.151	176.222	210.458	233.911
ENSMUSG00000000308.14	211.655	-0.805218	0.139729	-5.76272	8.27677e-09	2.42257e-07	262	234	262	223	171	193	127	277.608	272.194	289.957	179.516	147.716	147.703	166.892
ENSMUSG00000000317.11	139.725	-0.131815	0.193936	-0.679683	0.496705	0.765492	107	124	165	171	150	151	118	113.374	144.24	182.607	137.656	129.575	115.561	155.065
ENSMUSG00000000318.16	2.12609	1.39163	1.57619	0.882903	0.377289	NA	2	0	1	7	0	1	4	2.11914	0	1.10671	5.63503	0	0.765303	5.25643
ENSMUSG00000000320.10	25.32	-0.171785	0.407348	-0.421715	0.673233	0.865351	21	18	34	30	34	20	21	22.251	20.938	37.628	24.1501	29.3704	15.3061	27.5962
ENSMUSG00000000325.16	26.5091	1.09095	0.417595	2.61247	0.00898918	0.0536583	11	15	17	43	34	31	38	11.6553	17.4483	18.814	34.6152	29.3704	23.7244	49.9361
ENSMUSG00000000326.13	34.5974	-0.556306	0.32974	-1.68711	0.0915831	0.298797	44	37	34	47	26	37	20	46.6212	43.0392	37.628	37.8352	22.4597	28.3162	26.2821
ENSMUSG00000000339.14	196.414	0.00885694	0.144654	0.0612285	0.951177	0.984502	173	157	200	254	213	264	150	183.306	182.626	221.341	204.471	183.997	202.04	197.116
ENSMUSG00000000340.10	356.809	0.0654593	0.11489	0.569756	0.568843	0.808608	368	290	284	439	411	479	290	389.922	337.335	314.305	353.397	355.036	366.58	381.091
ENSMUSG00000000346.9	753.724	-0.272072	0.0813359	-3.34505	0.000822689	0.00746665	804	680	780	840	778	927	542	851.896	790.992	863.231	676.203	672.064	709.436	712.246
ENSMUSG00000000355.13	319.818	-0.278424	0.126251	-2.20532	0.027432	0.125063	307	315	341	409	324	401	193	325.289	366.415	377.387	329.247	279.883	306.886	253.623
ENSMUSG00000000359.3	17.7783	1.08184	0.510865	2.11767	0.0342032	0.146913	5	10	14	26	32	19	22	5.29786	11.6322	15.4939	20.9301	27.6427	14.5408	28.9103
ENSMUSG00000000365.9	8.44599	-0.190631	0.678068	-0.281138	0.778604	0.915728	6	10	8	5	8	9	11	6.35743	11.6322	8.85366	4.02502	6.91069	6.88772	14.4552
ENSMUSG00000000374.8	648.765	-0.0787848	0.0885981	-0.889237	0.373876	0.668084	609	580	622	840	752	779	465	645.279	674.669	688.372	676.203	649.604	596.171	611.06
ENSMUSG00000000378.15	154.426	0.206869	0.180176	1.14814	0.250909	0.543204	126	97	162	204	174	229	126	133.506	112.833	179.287	164.221	150.307	175.254	165.577
ENSMUSG00000000381.10	0.316202	-2.13345	3.77154	-0.565671	0.571617	NA	0	0	2	0	0	0	0	0	0	2.21341	0	0	0	0
ENSMUSG00000000384.15	217.538	-0.0057442	0.144466	-0.0397615	0.968283	0.990152	229	156	207	266	236	293	173	242.642	181.463	229.088	214.131	203.865	224.234	227.34
ENSMUSG00000000385.8	89.5904	0.439076	0.339327	1.29396	0.195679	0.474142	75	82	45	184	102	164	31	79.4679	95.3843	49.8018	148.121	88.1112	125.51	40.7373
ENSMUSG00000000386.16	8.29866	-0.303298	0.654344	-0.463515	0.642995	0.849569	6	12	7	7	10	12	5	6.35743	13.9587	7.74695	5.63503	8.63836	9.18363	6.57053
ENSMUSG00000000392.17	36.8055	0.210009	0.319566	0.657168	0.511073	0.774189	25	34	32	45	54	46	29	26.4893	39.5496	35.4146	36.2252	46.6471	35.2039	38.1091
ENSMUSG00000000394.15	1.55871	-1.58795	1.71954	-0.923473	0.355761	NA	2	0	5	0	2	2	0	2.11914	0	5.53353	0	1.72767	1.53061	0
ENSMUSG00000000399.10	137.98	0.00270586	0.175291	0.0154364	0.987684	0.996949	131	106	137	191	173	157	98	138.804	123.302	151.619	153.756	149.444	120.153	128.782
ENSMUSG00000000402.2	9.25284	0.553805	0.625282	0.885688	0.375786	0.668863	8	4	8	13	15	15	6	8.47658	4.65289	8.85366	10.465	12.9575	11.4795	7.88464
ENSMUSG00000000409.14	22.9535	-0.0184716	0.424716	-0.0434915	0.96531	0.988884	18	13	32	26	28	36	14	19.0723	15.1219	35.4146	20.9301	24.1874	27.5509	18.3975
ENSMUSG00000000411.7	1.80927	0.518851	1.54168	0.336549	0.736457	NA	3	0	1	0	4	3	2	3.17872	0	1.10671	0	3.45534	2.29591	2.62821
ENSMUSG00000000416.16	753.028	0.135678	0.0907372	1.49528	0.134841	0.380985	633	635	658	920	991	954	614	670.709	738.647	728.213	740.603	856.061	730.099	806.861
ENSMUSG00000000420.15	610.086	-0.120958	0.090772	-1.33255	0.18268	0.456347	567	545	616	723	672	738	477	600.777	633.956	681.731	582.018	580.498	564.793	626.829
ENSMUSG00000000435.1	1.00871	-0.241069	1.90235	-0.126722	0.899161	NA	1	0	2	2	1	0	1	1.05957	0	2.21341	1.61001	0.863836	0	1.31411
ENSMUSG00000000439.9	271.973	-0.0330959	0.132183	-0.250379	0.802294	0.926566	256	247	242	281	337	373	209	271.25	287.316	267.823	226.206	291.113	285.458	274.648
ENSMUSG00000000440.12	22.6344	0.749941	0.403265	1.85967	0.062932	0.228184	13	17	14	35	35	34	19	13.7744	19.7748	15.4939	28.1751	30.2342	26.0203	24.968
ENSMUSG00000000441.17	456.159	-0.0925389	0.101537	-0.911379	0.362096	0.656577	431	433	413	523	490	592	364	456.676	503.676	457.07	421.017	423.279	453.059	478.335
ENSMUSG00000000486.13	7.18471	-0.50211	0.861388	-0.582909	0.559955	0.804056	19	2	3	13	6	3	5	20.1319	2.32645	3.32012	10.465	5.18301	2.29591	6.57053
ENSMUSG00000000489.7	65.2679	-0.0679274	0.257529	-0.263767	0.79196	0.921018	79	47	57	68	84	97	41	83.7062	54.6715	63.0823	54.7403	72.5622	74.2344	53.8784
ENSMUSG00000000530.16	37.8757	0.178512	0.323484	0.551841	0.581057	0.816293	39	30	27	45	43	69	25	41.3233	34.8967	29.8811	36.2252	37.1449	52.8059	32.8527
ENSMUSG00000000531.5	24.3527	0.866492	0.390972	2.21625	0.0266744	0.122332	15	14	16	38	33	46	20	15.8936	16.2851	17.7073	30.5901	28.5066	35.2039	26.2821
ENSMUSG00000000532.11	339.945	-0.213289	0.111404	-1.91456	0.0555489	0.208564	374	294	333	385	369	433	238	396.28	341.988	368.533	309.926	318.755	331.376	312.757
ENSMUSG00000000538.18	1802.05	-0.00524392	0.0750085	-0.0699111	0.944264	0.981884	1858	1414	1631	2193	2137	2448	1302	1968.68	1644.8	1805.04	1765.37	1846.02	1873.46	1710.97
ENSMUSG00000000544.14	6.99747	1.38839	0.76606	1.81238	0.0699281	0.24647	5	2	3	16	10	13	5	5.29786	2.32645	3.32012	12.8801	8.63836	9.94893	6.57053
ENSMUSG00000000552.10	315.232	0.901935	0.123525	7.30162	2.84314e-13	1.52605e-11	204	167	199	509	428	481	326	216.153	194.258	220.235	409.747	369.722	368.111	428.399
ENSMUSG00000000555.8	43.5993	-0.124559	0.280642	-0.443834	0.657163	0.857561	45	40	39	58	47	52	31	47.6807	46.5289	43.1616	46.6902	40.6003	39.7957	40.7373
ENSMUSG00000000560.9	735.864	0.0514087	0.124482	0.41298	0.679621	0.86898	639	774	531	994	863	996	516	677.066	900.335	587.661	800.174	745.49	762.241	678.079
ENSMUSG00000000561.14	618.436	-0.0966884	0.0882816	-1.09523	0.273417	0.566302	609	532	599	796	692	751	448	645.279	618.835	662.917	640.783	597.774	574.742	588.72
ENSMUSG00000000562.5	5.2958	-1.4228	0.823695	-1.72734	0.0841068	0.28209	7	7	8	3	4	2	4	7.417	8.14256	8.85366	2.41501	3.45534	1.53061	5.25643
ENSMUSG00000000563.17	335.172	-0.112579	0.125483	-0.897167	0.36963	0.663483	365	282	305	450	393	408	213	386.744	328.029	337.546	362.252	339.487	312.243	279.905
ENSMUSG00000000567.5	277.168	0.0492574	0.143664	0.342865	0.7317	0.894333	262	263	208	323	352	321	241	277.608	305.928	230.195	260.016	304.07	245.662	316.7
ENSMUSG00000000568.15	1239.75	0.116939	0.0754697	1.54948	0.121265	0.357208	1145	936	1124	1588	1408	1702	1016	1213.21	1088.78	1243.94	1278.35	1216.28	1302.55	1335.13
ENSMUSG00000000579.14	6.1311	-0.468389	0.789062	-0.593602	0.552778	0.79992	7	2	11	5	8	8	3	7.417	2.32645	12.1738	4.02502	6.91069	6.12242	3.94232
ENSMUSG00000000581.8	190.71	0.370364	0.16104	2.29983	0.0214576	0.103389	141	152	149	237	228	335	152	149.4	176.81	164.899	190.786	196.955	256.376	199.744
ENSMUSG00000000594.7	517.625	0.243323	0.0909351	2.67579	0.00745527	0.0463015	440	414	413	681	635	724	432	466.212	481.574	457.07	548.208	548.536	554.079	567.694
ENSMUSG00000000600.15	803.512	0.0846695	0.0970153	0.872744	0.382803	0.674969	688	760	651	1048	964	1138	566	728.986	884.049	720.466	843.644	832.738	870.914	743.784
ENSMUSG00000000605.9	993.023	-0.0497917	0.0768268	-0.648104	0.516918	0.778684	936	895	908	1194	1060	1351	763	991.759	1041.08	1004.89	961.175	915.666	1033.92	1002.66
ENSMUSG00000000606.18	2.94563	2.5989	1.45359	1.78792	0.0737897	NA	0	1	1	2	10	2	5	0	1.16322	1.10671	1.61001	8.63836	1.53061	6.57053
ENSMUSG00000000617.14	2.35991	0.074872	1.5347	0.0487861	0.96109	NA	3	1	2	0	0	1	7	3.17872	1.16322	2.21341	0	0	0.765303	9.19875
ENSMUSG00000000627.15	46.3604	0.242549	0.294601	0.823315	0.410329	0.698318	31	46	36	72	59	55	36	32.8467	53.5083	39.8415	57.9603	50.9663	42.0916	47.3078
ENSMUSG00000000628.10	74.3256	0.249042	0.29178	0.853528	0.393367	0.683615	90	47	45	76	94	85	86	95.3615	54.6715	49.8018	61.1803	81.2005	65.0507	113.013
ENSMUSG00000000631.20	403.918	-0.267895	0.104426	-2.5654	0.0103057	0.0592697	420	361	432	481	432	491	265	445.02	419.923	478.097	387.207	373.177	375.764	348.238
ENSMUSG00000000632.13	275.034	-0.338495	0.178033	-1.9013	0.0572627	0.21272	227	368	242	290	284	299	214	240.523	428.066	267.823	233.451	245.329	228.825	281.219
ENSMUSG00000000673.9	4.48879	-0.58894	0.864553	-0.681207	0.49574	NA	6	3	6	5	3	4	4	6.35743	3.48967	6.64024	4.02502	2.59151	3.06121	5.25643
ENSMUSG00000000682.7	20.4893	0.490786	0.424276	1.15676	0.24737	0.540103	14	15	16	26	22	39	18	14.834	17.4483	17.7073	20.9301	19.0044	29.8468	23.6539
ENSMUSG00000000686.11	25.571	-0.292064	0.371967	-0.785187	0.432344	0.716069	24	25	28	30	31	23	19	25.4297	29.0806	30.9878	24.1501	26.7789	17.602	24.968
ENSMUSG00000000690.5	0.485026	0.626658	2.84274	0.220442	0.825527	NA	1	0	0	1	0	2	0	1.05957	0	0	0.805004	0	1.53061	0
ENSMUSG00000000693.10	10.7927	-0.333588	0.594204	-0.561404	0.574522	0.811869	13	8	12	13	5	13	11	13.7744	9.30578	13.2805	10.465	4.31918	9.94893	14.4552
ENSMUSG00000000701.8	0.441678	-1.47134	3.21193	-0.458086	0.646891	NA	0	2	0	0	0	1	0	0	2.32645	0	0	0	0.765303	0
ENSMUSG00000000706.16	2.08343	0.316253	1.436	0.220231	0.825691	NA	2	0	3	0	4	4	2	2.11914	0	3.32012	0	3.45534	3.06121	2.62821
ENSMUSG00000000708.14	255.469	0.351148	0.143328	2.44996	0.0142874	0.0763178	224	208	165	345	363	330	215	237.344	241.95	182.607	277.726	313.572	252.55	282.533
ENSMUSG00000000711.3	946.81	0.0484644	0.0800197	0.605656	0.544743	0.795371	885	759	875	1243	1126	1287	670	937.721	882.886	968.369	1000.62	972.679	984.945	880.451
ENSMUSG00000000724.10	0.30273	1.21283	3.69369	0.328351	0.742646	NA	0	0	0	1	0	0	1	0	0	0	0.805004	0	0	1.31411
ENSMUSG00000000730.13	8.19409	-0.109138	0.639154	-0.170754	0.864417	0.952371	8	9	6	9	8	11	7	8.47658	10.469	6.64024	7.24503	6.91069	8.41833	9.19875
ENSMUSG00000000731.15	1.41819	3.55593	2.07413	1.71442	0.086451	NA	0	0	0	0	3	1	5	0	0	0	0	2.59151	0.765303	6.57053
ENSMUSG00000000732.9	46.5405	-0.580312	0.284474	-2.03995	0.0413556	0.168193	58	44	53	51	42	39	36	61.4552	51.1818	58.6555	41.0552	36.2811	29.8468	47.3078
ENSMUSG00000000738.18	144.755	0.170172	0.189997	0.895657	0.370436	0.663958	118	132	113	165	187	163	145	125.029	153.545	125.058	132.826	161.537	124.744	190.545
ENSMUSG00000000739.14	13.5196	0.749961	0.535271	1.40109	0.161188	0.424601	7	8	11	18	16	18	18	7.417	9.30578	12.1738	14.4901	13.8214	13.7754	23.6539
ENSMUSG00000000740.12	469.472	-0.327789	0.101648	-3.22474	0.00126089	0.010727	483	448	507	574	492	513	314	511.773	521.124	561.1	462.072	425.007	392.6	412.629
ENSMUSG00000000743.9	194.495	-0.210873	0.150558	-1.40061	0.161331	0.424682	193	188	190	262	181	243	133	204.497	218.686	210.274	210.911	156.354	185.969	174.776
ENSMUSG00000000751.13	268.935	-0.00628723	0.125645	-0.0500396	0.960091	0.987607	238	252	237	322	305	337	224	252.178	293.132	262.29	259.211	263.47	257.907	294.36
ENSMUSG00000000753.15	40.6158	0.516579	0.345051	1.49711	0.134365	0.3804	40	22	26	44	45	57	53	42.3829	25.5909	28.7744	35.4202	38.8726	43.6223	69.6476
ENSMUSG00000000759.14	493.334	-0.24221	0.0939911	-2.57695	0.00996776	0.0578903	521	480	464	553	529	621	344	552.037	558.347	513.512	445.167	456.969	475.253	452.053
ENSMUSG00000000766.18	64.3202	0.640617	0.252886	2.53323	0.0113017	0.063527	47	49	36	89	105	97	51	49.7999	56.9979	39.8415	71.6453	90.7027	74.2344	67.0194
ENSMUSG00000000776.13	277.625	-0.350417	0.121101	-2.8936	0.00380855	0.0268521	293	281	284	334	278	332	174	310.455	326.866	314.305	268.871	240.146	254.08	228.655
ENSMUSG00000000782.16	31.2171	1.0595	0.369885	2.86442	0.00417776	0.0289543	20	12	20	40	46	48	40	21.1914	13.9587	22.1341	32.2002	39.7364	36.7345	52.5643
ENSMUSG00000000787.12	2511.76	-0.133242	0.0574848	-2.31786	0.0204567	0.0999411	2460	2353	2341	3067	2712	3105	1872	2606.55	2737.06	2590.8	2468.95	2342.72	2376.26	2460.01
ENSMUSG00000000791.9	0.115001	0.443048	3.81694	0.116074	0.907594	NA	0	0	0	1	0	0	0	0	0	0	0.805004	0	0	0
ENSMUSG00000000792.2	6.20733	1.78072	0.93396	1.90663	0.0565687	0.211039	1	3	3	18	2	15	6	1.05957	3.48967	3.32012	14.4901	1.72767	11.4795	7.88464
ENSMUSG00000000794.9	51.1318	-0.422327	0.271281	-1.55679	0.119521	0.354209	56	48	58	64	57	45	33	59.336	55.8347	64.189	51.5202	49.2386	34.4386	43.3655
ENSMUSG00000000804.14	1252.73	0.297292	0.0693031	4.28973	1.78888e-05	0.000267956	1022	987	988	1625	1632	1803	1025	1082.88	1148.1	1093.43	1308.13	1409.78	1379.84	1346.96
ENSMUSG00000000805.18	1.69189	1.60055	1.83211	0.873614	0.382328	NA	0	2	0	1	4	0	4	0	2.32645	0	0.805004	3.45534	0	5.25643
ENSMUSG00000000811.13	23.563	0.315043	0.385234	0.817796	0.413474	0.701108	21	19	16	35	31	30	19	22.251	22.1012	17.7073	28.1751	26.7789	22.9591	24.968
ENSMUSG00000000817.10	2.62391	0.0603362	1.12519	0.0536231	0.957235	NA	4	2	1	3	3	4	2	4.23829	2.32645	1.10671	2.41501	2.59151	3.06121	2.62821
ENSMUSG00000000823.16	758.348	-0.209964	0.0818887	-2.56401	0.010347	0.0594017	817	676	733	864	817	908	570	865.67	786.339	811.216	695.523	705.754	694.895	749.041
ENSMUSG00000000826.16	1053.8	0.22015	0.081782	2.69191	0.00710439	0.04458	929	839	843	1477	1308	1525	759	984.342	975.944	932.954	1188.99	1129.9	1167.09	997.407
ENSMUSG00000000827.18	273.053	-0.149918	0.122111	-1.22772	0.219552	0.50657	282	251	252	320	309	365	181	298.799	291.969	278.89	257.601	266.925	279.335	237.853
ENSMUSG00000000838.17	624.103	-0.0502469	0.0917681	-0.547542	0.584006	0.818363	585	573	566	762	712	869	428	619.85	666.527	626.396	613.413	615.051	665.048	562.438
ENSMUSG00000000861.15	241.087	-0.712256	0.133185	-5.34785	8.90036e-08	2.21864e-06	259	285	294	253	213	243	139	274.429	331.519	325.372	203.666	183.997	185.969	182.661
ENSMUSG00000000869.12	1.02832	-0.326386	2.03904	-0.160069	0.872827	NA	0	3	0	0	1	2	1	0	3.48967	0	0	0.863836	1.53061	1.31411
ENSMUSG00000000876.11	137.168	0.0945887	0.165523	0.571455	0.567691	0.807956	138	108	112	167	168	185	109	146.221	125.628	123.951	134.436	145.124	141.581	143.238
ENSMUSG00000000881.12	334.281	-0.055013	0.111335	-0.494123	0.621219	0.838501	331	281	314	425	398	408	241	350.718	326.866	347.506	342.127	343.807	312.243	316.7
ENSMUSG00000000884.17	37.8146	0.0252163	0.339908	0.0741857	0.940863	0.980184	29	25	47	52	33	46	36	30.7276	29.0806	52.0152	41.8602	28.5066	35.2039	47.3078
ENSMUSG00000000889.8	24.0504	0.550271	0.42987	1.28009	0.200515	0.48062	21	8	23	46	27	34	19	22.251	9.30578	25.4543	37.0302	23.3236	26.0203	24.968
ENSMUSG00000000901.17	20.1159	0.864542	0.470793	1.83635	0.0663052	0.237006	14	18	5	30	31	36	16	14.834	20.938	5.53353	24.1501	26.7789	27.5509	21.0257
ENSMUSG00000000902.13	288.702	-0.0187172	0.119532	-0.156587	0.87557	0.957316	280	239	268	366	306	370	234	296.68	278.01	296.597	294.631	264.334	283.162	307.501
ENSMUSG00000000903.3	3.15083	1.10869	1.15342	0.961225	0.336439	NA	2	1	2	2	4	3	7	2.11914	1.16322	2.21341	1.61001	3.45534	2.29591	9.19875
ENSMUSG00000000915.15	647.567	-0.491334	0.0919633	-5.34272	9.15607e-08	2.27895e-06	803	639	663	679	659	745	395	850.836	743.299	733.747	546.598	569.268	570.15	519.072
ENSMUSG00000000916.15	78.7666	-0.00213821	0.214377	-0.00997408	0.992042	0.997842	79	70	65	105	95	102	53	83.7062	81.4256	71.936	84.5254	82.0644	78.0609	69.6476
ENSMUSG00000000934.9	41.4408	0.0775199	0.292727	0.26482	0.791148	0.92067	35	32	42	50	53	59	29	37.085	37.2231	46.4817	40.2502	45.7833	45.1529	38.1091
ENSMUSG00000000938.11	0.807341	1.56891	2.70317	0.580395	0.561648	NA	1	0	0	0	0	6	0	1.05957	0	0	0	0	4.59182	0
ENSMUSG00000000942.10	0.281506	-0.518727	3.79209	-0.136792	0.891195	NA	0	0	1	0	1	0	0	0	0	1.10671	0	0.863836	0	0
ENSMUSG00000000948.16	664.918	0.555262	0.0895769	6.19872	5.69251e-10	1.98798e-08	494	451	476	963	865	1092	549	523.429	524.614	526.793	775.219	747.218	835.71	721.445
ENSMUSG00000000957.11	174.846	-0.181067	0.177037	-1.02276	0.306421	0.601959	183	147	176	200	184	170	163	193.902	170.994	194.78	161.001	158.946	130.101	214.199
ENSMUSG00000000958.10	86.154	-0.518334	0.21848	-2.37245	0.0176704	0.0893907	86	81	114	83	76	98	64	91.1232	94.2211	126.165	66.8153	65.6515	74.9997	84.1028
ENSMUSG00000000959.7	490.78	-0.274747	0.0952097	-2.88571	0.00390537	0.0274283	509	449	517	580	526	558	345	539.322	522.287	572.168	466.902	454.378	427.039	453.367
ENSMUSG00000000976.13	460.85	0.264959	0.0954265	2.77658	0.00549341	0.0360931	386	351	381	600	577	646	389	408.995	408.291	421.655	483.002	498.433	494.386	511.187
ENSMUSG00000000982.5	7.94069	-0.331572	0.682192	-0.48604	0.626939	0.841204	7	11	6	12	7	5	7	7.417	12.7955	6.64024	9.66005	6.04685	3.82651	9.19875
ENSMUSG00000000983.13	0.612198	-0.638012	2.45665	-0.259708	0.795089	NA	1	0	1	1	0	0	1	1.05957	0	1.10671	0.805004	0	0	1.31411
ENSMUSG00000001014.6	0.339097	-0.518726	3.54029	-0.146521	0.88351	NA	1	0	0	0	0	0	1	1.05957	0	0	0	0	0	1.31411
ENSMUSG00000001016.12	780.867	0.0495171	0.0873734	0.566729	0.570898	0.810084	755	618	701	939	985	973	624	799.977	718.872	775.802	755.899	850.878	744.639	820.003
ENSMUSG00000001017.15	1360.5	-0.109802	0.0735797	-1.49228	0.135625	0.382381	1385	1280	1178	1690	1546	1648	994	1467.51	1488.93	1303.7	1360.46	1335.49	1261.22	1306.22
ENSMUSG00000001018.15	437.252	0.199957	0.12109	1.65131	0.0986743	0.313881	402	292	399	618	514	541	379	425.948	339.661	441.576	497.492	444.012	414.029	498.046
ENSMUSG00000001020.8	0.621929	-2.05765	2.83894	-0.724797	0.468577	NA	0	3	0	0	1	0	0	0	3.48967	0	0	0.863836	0	0
ENSMUSG00000001021.13	1.1686	-2.33388	1.95505	-1.19377	0.232568	NA	1	1	4	0	0	2	0	1.05957	1.16322	4.42683	0	0	1.53061	0
ENSMUSG00000001023.10	1.31193	-0.458164	1.77423	-0.258233	0.796227	NA	1	1	2	1	0	0	3	1.05957	1.16322	2.21341	0.805004	0	0	3.94232
ENSMUSG00000001025.8	5.18808	-0.329861	0.852628	-0.386876	0.698848	NA	3	5	8	6	3	11	2	3.17872	5.81611	8.85366	4.83002	2.59151	8.41833	2.62821
ENSMUSG00000001027.7	58.2186	-1.00063	0.255272	-3.91986	8.85988e-05	0.00109066	76	74	71	61	38	57	28	80.5275	86.0785	78.5762	49.1052	32.8258	43.6223	36.795
ENSMUSG00000001029.15	24.8277	-0.407232	0.405927	-1.00321	0.315758	0.611797	39	14	26	26	23	30	18	41.3233	16.2851	28.7744	20.9301	19.8682	22.9591	23.6539
ENSMUSG00000001034.17	84.2941	-0.0103436	0.218495	-0.0473402	0.962242	0.988012	73	78	77	98	79	119	75	77.3488	90.7314	85.2164	78.8904	68.243	91.071	98.558
ENSMUSG00000001036.17	402.844	0.384017	0.109301	3.51337	0.00044246	0.0043997	316	294	319	540	482	650	336	334.825	341.988	353.04	434.702	416.369	497.447	441.54
ENSMUSG00000001039.12	64.0517	-0.369513	0.250458	-1.47535	0.140119	0.390194	67	51	82	82	66	71	38	70.9913	59.3244	90.75	66.0103	57.0132	54.3365	49.9361
ENSMUSG00000001052.15	2107.21	0.00351527	0.0733497	0.0479248	0.961776	0.987844	1883	1978	1824	2810	2435	2621	1571	1995.17	2300.85	2018.63	2262.06	2103.44	2005.86	2064.46
ENSMUSG00000001053.15	11.7538	-0.0267629	0.599744	-0.0446239	0.964407	0.988676	6	6	20	14	12	14	11	6.35743	6.97934	22.1341	11.2701	10.366	10.7142	14.4552
ENSMUSG00000001054.9	256.282	0.274957	0.12974	2.11929	0.034066	0.146563	222	204	192	348	310	333	233	235.225	237.297	212.488	280.141	267.789	254.846	306.187
ENSMUSG00000001056.3	21.1979	-0.142817	0.426731	-0.334677	0.737869	0.896858	28	13	20	21	19	32	18	29.668	15.1219	22.1341	16.9051	16.4129	24.4897	23.6539
ENSMUSG00000001062.18	234.076	-0.106505	0.138644	-0.768189	0.442375	0.723771	212	237	209	282	280	265	179	224.629	275.684	231.302	227.011	241.874	202.805	235.225
ENSMUSG00000001065.15	116.805	0.031206	0.193525	0.16125	0.871896	0.955534	105	96	112	126	136	190	81	111.255	111.669	123.951	101.43	117.482	145.408	106.443
ENSMUSG00000001076.7	0.370215	1.68134	3.77725	0.445123	0.656231	NA	0	0	0	0	3	0	0	0	0	0	0	2.59151	0	0
ENSMUSG00000001082.12	189.005	-0.485485	0.164004	-2.9602	0.0030744	0.0225355	249	156	209	199	163	223	133	263.833	181.463	231.302	160.196	140.805	170.662	174.776
ENSMUSG00000001089.14	558.73	0.386814	0.104381	3.70579	0.000210733	0.00233761	407	441	437	841	664	850	443	431.246	512.981	483.631	677.008	573.587	650.507	582.149
ENSMUSG00000001095.5	1.38996	1.35434	1.76783	0.766103	0.443615	NA	0	1	1	2	5	2	0	0	1.16322	1.10671	1.61001	4.31918	1.53061	0
ENSMUSG00000001098.15	208.463	0.136565	0.137404	0.993894	0.320274	0.615903	193	178	163	272	264	271	162	204.497	207.054	180.393	218.961	228.053	207.397	212.885
ENSMUSG00000001100.10	209.574	-0.130357	0.149492	-0.872002	0.383207	0.675238	229	155	216	263	232	273	140	242.642	180.3	239.049	211.716	200.41	208.928	183.975
ENSMUSG00000001103.7	0.521388	2.15233	2.73369	0.787333	0.431087	NA	0	0	0	1	0	2	1	0	0	0	0.805004	0	1.53061	1.31411
ENSMUSG00000001105.15	510.916	-0.276328	0.116801	-2.3658	0.0179911	0.0905408	617	413	514	617	578	585	327	653.756	480.411	568.847	496.687	499.297	447.702	429.713
ENSMUSG00000001119.7	272.581	0.569262	0.161919	3.51572	0.000438562	0.00436747	218	168	191	367	321	362	320	230.987	195.421	211.381	295.436	277.291	277.04	420.514
ENSMUSG00000001120.15	704.62	0.249716	0.0851982	2.931	0.00337875	0.0242762	637	533	555	976	882	994	544	674.947	619.998	614.222	785.684	761.903	760.711	714.874
ENSMUSG00000001123.15	165.988	0.00837153	0.177486	0.0471673	0.96238	0.988012	190	131	128	219	157	223	140	201.319	152.382	141.658	176.296	135.622	170.662	183.975
ENSMUSG00000001127.12	3957	-0.0427044	0.0524283	-0.814529	0.415342	0.702808	3851	3412	3631	4854	4424	4999	3102	4080.41	3968.92	4018.45	3907.49	3821.61	3825.75	4076.36
ENSMUSG00000001128.7	91.2535	0.226097	0.215132	1.05097	0.293273	0.587578	82	68	76	149	94	130	67	86.8849	79.0992	84.1097	119.946	81.2005	99.4893	88.0451
ENSMUSG00000001131.11	10.7882	-0.0464258	0.582849	-0.0796533	0.936513	0.978536	10	8	12	19	8	16	6	10.5957	9.30578	13.2805	15.2951	6.91069	12.2448	7.88464
ENSMUSG00000001134.9	38.1588	-0.104677	0.300196	-0.348693	0.727319	0.892731	38	33	37	48	47	48	24	40.2637	38.3864	40.9482	38.6402	40.6003	36.7345	31.5386
ENSMUSG00000001138.13	365.927	0.0689435	0.114623	0.60148	0.54752	0.796759	355	295	314	424	479	465	292	376.148	343.151	347.506	341.322	413.777	355.866	383.719
ENSMUSG00000001143.13	404.11	0.0459055	0.124014	0.370165	0.71126	0.884567	324	351	399	513	488	590	266	343.301	408.291	441.576	412.967	421.552	451.529	349.552
ENSMUSG00000001150.7	412.78	0.0968867	0.102966	0.940957	0.346727	0.642157	389	337	351	533	487	590	301	412.174	392.006	388.454	429.067	420.688	451.529	395.546
ENSMUSG00000001151.10	398.348	-0.174534	0.114667	-1.5221	0.127985	0.369041	433	366	356	430	495	488	276	458.795	425.74	393.988	346.152	427.599	373.468	362.693
ENSMUSG00000001155.13	2.12979	-1.35877	1.44559	-0.939945	0.347246	NA	2	1	6	0	4	2	0	2.11914	1.16322	6.64024	0	3.45534	1.53061	0
ENSMUSG00000001156.9	379.836	0.0376547	0.112684	0.334163	0.738257	0.896859	371	336	306	495	473	460	287	393.101	390.843	338.652	398.477	408.594	352.039	377.149
ENSMUSG00000001157.13	181.784	0.218496	0.166249	1.31427	0.188756	0.464878	157	155	139	220	243	297	120	166.353	180.3	153.832	177.101	209.912	227.295	157.693
ENSMUSG00000001158.13	327.879	0.006615	0.119467	0.0553709	0.955843	0.985863	330	288	269	403	417	431	227	349.659	335.008	297.704	324.417	360.219	329.845	298.302
ENSMUSG00000001166.17	17.1532	-0.804212	0.482728	-1.66597	0.0957185	0.307763	22	13	27	20	20	12	7	23.3106	15.1219	29.8811	16.1001	17.2767	9.18363	9.19875
ENSMUSG00000001168.16	0.670106	-2.01645	2.50306	-0.805593	0.420477	NA	0	1	2	0	0	0	1	0	1.16322	2.21341	0	0	0	1.31411
ENSMUSG00000001173.15	2060.37	0.114475	0.0662424	1.72812	0.0839665	0.281727	1836	1751	1736	2461	2583	2875	1603	1945.37	2036.8	1921.24	1981.11	2231.29	2200.25	2106.51
ENSMUSG00000001175.16	5729.66	0.286719	0.0593945	4.82737	1.38349e-06	2.69214e-05	4785	4333	4666	8143	6785	8493	4503	5070.05	5040.24	5163.89	6555.15	5861.12	6499.72	5917.42
ENSMUSG00000001211.15	633.003	0.019317	0.0867753	0.22261	0.823839	0.935008	602	569	529	796	734	840	478	637.862	661.874	585.448	640.783	634.055	642.854	628.143
ENSMUSG00000001225.12	2.61859	0.711872	1.26184	0.564153	0.57265	NA	1	4	0	2	4	3	4	1.05957	4.65289	0	1.61001	3.45534	2.29591	5.25643
ENSMUSG00000001227.12	184.523	0.163479	0.176403	0.926735	0.354064	0.649079	154	119	196	281	222	234	134	163.174	138.424	216.915	226.206	191.772	179.081	176.09
ENSMUSG00000001228.14	22.7706	-0.195772	0.479708	-0.408107	0.683195	0.870262	27	14	25	24	21	13	30	28.6084	16.2851	27.6677	19.3201	18.1405	9.94893	39.4232
ENSMUSG00000001229.9	445.894	-0.209127	0.0969144	-2.15785	0.0309396	0.136554	476	416	417	532	482	543	313	504.356	483.901	461.497	428.262	416.369	415.559	411.315
ENSMUSG00000001240.13	49.8321	-0.0841518	0.278614	-0.302037	0.762624	0.908051	54	38	48	76	53	54	35	57.2169	44.2025	53.1219	61.1803	45.7833	41.3263	45.9937
ENSMUSG00000001247.16	209.637	-2.84923	0.177995	-16.0073	1.13549e-57	1.07963e-54	400	340	376	87	56	54	55	423.829	395.496	416.122	70.0353	48.3748	41.3263	72.2759
ENSMUSG00000001248.15	568.35	-0.124116	0.0949056	-1.30779	0.190946	0.467612	559	538	516	708	665	651	416	592.301	625.814	571.061	569.943	574.451	498.212	546.668
ENSMUSG00000001249.14	9.8447	0.259902	0.613283	0.423788	0.67172	0.864772	6	7	11	16	16	10	6	6.35743	8.14256	12.1738	12.8801	13.8214	7.65303	7.88464
ENSMUSG00000001260.10	36.6049	0.36859	0.334081	1.1033	0.269899	0.562925	32	20	33	55	50	38	35	33.9063	23.2645	36.5213	44.2752	43.1918	29.0815	45.9937
ENSMUSG00000001270.9	810.913	0.403047	0.231151	1.74365	0.0812203	0.274776	649	502	708	1517	905	1165	553	687.662	583.938	783.549	1221.19	781.771	891.578	726.701
ENSMUSG00000001280.13	2406.13	-0.429637	0.0638381	-6.7301	1.69545e-11	7.21812e-10	2676	2571	2382	2588	2454	2646	1638	2835.41	2990.65	2636.18	2083.35	2119.85	2024.99	2152.51
ENSMUSG00000001281.10	6.41025	0.354267	0.800345	0.442642	0.658024	0.857958	7	7	1	11	11	6	4	7.417	8.14256	1.10671	8.85504	9.50219	4.59182	5.25643
ENSMUSG00000001285.12	116.773	-0.0642641	0.212981	-0.301736	0.762853	0.908051	107	84	135	144	125	186	69	113.374	97.7107	149.405	115.921	107.979	142.346	90.6734
ENSMUSG00000001288.15	185.45	-0.442625	0.147727	-2.99624	0.00273333	0.0204789	213	170	208	182	188	205	136	225.689	197.748	230.195	146.511	162.401	156.887	178.718
ENSMUSG00000001289.12	259.184	0.00919801	0.139463	0.0659529	0.947415	0.98301	248	205	249	324	337	358	161	262.774	238.461	275.57	260.821	291.113	273.978	211.571
ENSMUSG00000001300.16	645.996	0.247474	0.101045	2.44915	0.0143195	0.0764188	516	539	523	772	859	982	498	546.739	626.977	578.808	621.463	742.035	751.527	654.425
ENSMUSG00000001305.5	44.6565	-0.199544	0.295868	-0.674437	0.500034	0.7676	40	52	38	63	49	46	30	42.3829	60.4876	42.0549	50.7152	42.3279	35.2039	39.4232
ENSMUSG00000001313.12	272.683	0.170496	0.185756	0.91785	0.358697	0.653467	229	167	293	365	265	334	281	242.642	194.258	324.265	293.826	228.916	255.611	369.264
ENSMUSG00000001323.17	650.033	0.229588	0.0901999	2.54532	0.0109177	0.061917	524	554	521	826	823	934	520	555.216	644.426	576.594	664.933	710.937	714.793	683.335
ENSMUSG00000001333.9	42.5891	0.576475	0.308093	1.87111	0.0613301	0.22374	39	24	27	61	59	52	45	41.3233	27.9174	29.8811	49.1052	50.9663	39.7957	59.1348
ENSMUSG00000001334.9	39.3828	0.263581	0.342994	0.768473	0.442206	0.723724	43	31	22	73	39	46	32	45.5616	36.0599	24.3476	58.7653	33.6896	35.2039	42.0514
ENSMUSG00000001348.15	5.60306	-0.16627	0.819589	-0.20287	0.839237	0.940975	5	6	5	2	10	6	5	5.29786	6.97934	5.53353	1.61001	8.63836	4.59182	6.57053
ENSMUSG00000001349.5	0.903444	1.64818	2.19035	0.752473	0.451767	NA	0	1	0	1	2	0	2	0	1.16322	0	0.805004	1.72767	0	2.62821
ENSMUSG00000001366.14	480.689	0.202856	0.125731	1.6134	0.106657	0.329712	498	344	362	591	651	712	345	527.667	400.149	400.628	475.757	562.357	544.895	453.367
ENSMUSG00000001376.17	316.488	0.222278	0.133691	1.66262	0.0963878	0.308822	231	282	267	378	407	486	243	244.761	328.029	295.491	304.291	351.581	371.937	319.328
ENSMUSG00000001380.7	211.245	0.0608676	0.138833	0.438423	0.661079	0.859533	218	160	182	267	255	284	158	230.987	186.116	201.421	214.936	220.278	217.346	207.629
ENSMUSG00000001383.9	484.419	0.226508	0.111509	2.03129	0.0422256	0.170914	432	345	421	737	580	624	376	457.735	401.312	465.924	593.288	501.025	477.549	494.104
ENSMUSG00000001403.13	34.2108	-1.16725	0.404528	-2.88547	0.00390828	0.0274391	48	29	58	18	16	30	30	50.8595	33.7335	64.189	14.4901	13.8214	22.9591	39.4232
ENSMUSG00000001415.10	448.262	-0.130982	0.105623	-1.24008	0.214944	0.50065	454	412	410	582	447	545	344	481.046	479.248	453.75	468.512	386.135	417.09	452.053
ENSMUSG00000001416.13	399.632	0.180917	0.10588	1.7087	0.0875062	0.288848	350	326	330	569	490	533	299	370.85	379.211	365.213	458.047	423.279	407.906	392.918
ENSMUSG00000001418.13	294.391	-0.0985738	0.120263	-0.81965	0.412415	0.700408	296	247	286	387	311	358	220	313.633	287.316	316.518	311.536	268.653	273.978	289.103
ENSMUSG00000001419.17	2193.78	-0.0483356	0.0655189	-0.737736	0.460675	0.738276	2134	1857	2070	2821	2510	2890	1517	2261.13	2160.1	2290.88	2270.92	2168.23	2211.72	1993.5
ENSMUSG00000001420.13	6.44544	-0.83644	0.743914	-1.12438	0.260853	0.554681	7	10	6	8	3	5	5	7.417	11.6322	6.64024	6.44003	2.59151	3.82651	6.57053
ENSMUSG00000001424.14	1803.02	-0.142169	0.0807962	-1.75959	0.0784766	0.26767	1992	1563	1617	2307	2029	2244	1199	2110.67	1818.12	1789.55	1857.14	1752.72	1717.34	1575.61
ENSMUSG00000001435.15	87.4173	-0.0185598	0.220785	-0.0840628	0.933006	0.97715	95	75	69	132	84	109	65	100.659	87.2417	76.3628	106.26	72.5622	83.418	85.4169
ENSMUSG00000001436.15	93.0759	-0.125544	0.200725	-0.625454	0.531673	0.788041	85	88	91	124	104	102	69	90.0636	102.364	100.71	99.8205	89.8389	78.0609	90.6734
ENSMUSG00000001440.5	3029.19	-0.091694	0.0617588	-1.48471	0.13762	0.386026	2991	2656	2853	3855	3356	3580	2318	3169.18	3089.52	3157.43	3103.29	2899.03	2739.78	3046.1
ENSMUSG00000001441.13	1447.49	0.0724451	0.0695352	1.04185	0.297482	0.592469	1314	1149	1344	1819	1757	1849	1156	1392.28	1336.54	1487.41	1464.3	1517.76	1415.04	1519.11
ENSMUSG00000001444.2	4.33298	-0.495188	0.90923	-0.544623	0.586012	NA	3	7	4	7	2	6	2	3.17872	8.14256	4.42683	5.63503	1.72767	4.59182	2.62821
ENSMUSG00000001445.10	201.717	-0.165873	0.150417	-1.10275	0.270135	0.562925	202	195	186	253	256	232	124	214.034	226.828	205.847	203.666	221.142	177.55	162.949
ENSMUSG00000001467.5	226.086	-0.151463	0.132118	-1.14643	0.251618	0.543876	213	212	222	266	240	270	180	225.689	246.603	245.689	214.131	207.321	206.632	236.539
ENSMUSG00000001472.17	3309.87	-0.0694893	0.0698205	-0.995256	0.319612	0.61534	3396	2701	3131	4391	3642	4154	2362	3598.31	3141.87	3465.1	3534.77	3146.09	3179.07	3103.92
ENSMUSG00000001473.7	106.746	-0.0594502	0.201542	-0.294977	0.768011	0.911074	119	86	91	132	97	143	92	126.089	100.037	100.71	106.26	83.7921	109.438	120.898
ENSMUSG00000001482.15	245.27	-0.0684766	0.133599	-0.512553	0.608264	0.831028	231	228	221	306	243	311	204	244.761	265.215	244.582	246.331	209.912	238.009	268.078
ENSMUSG00000001493.9	54.7736	0.0696981	0.302312	0.23055	0.817664	0.933064	35	47	61	46	66	79	53	37.085	54.6715	67.5091	37.0302	57.0132	60.4589	69.6476
ENSMUSG00000001494.6	0.867223	-0.64615	2.14399	-0.301377	0.763127	NA	2	0	1	0	0	2	1	2.11914	0	1.10671	0	0	1.53061	1.31411
ENSMUSG00000001496.15	63.3698	0.668756	0.249513	2.68024	0.00735694	0.0458334	51	40	37	91	85	88	67	54.0382	46.5289	40.9482	73.2553	73.426	67.3466	88.0451
ENSMUSG00000001497.18	37.003	0.592113	0.335042	1.76728	0.0771819	0.264384	22	33	22	41	55	59	36	23.3106	38.3864	24.3476	33.0052	47.511	45.1529	47.3078
ENSMUSG00000001504.10	2.11876	0.721625	1.43428	0.503129	0.614874	NA	1	3	0	1	4	1	4	1.05957	3.48967	0	0.805004	3.45534	0.765303	5.25643
ENSMUSG00000001506.10	497.637	0.365932	0.306971	1.19207	0.233233	0.523137	446	345	367	512	576	564	656	472.569	401.312	406.161	412.162	497.569	431.631	862.054
ENSMUSG00000001507.16	316.815	-0.68261	0.147575	-4.62552	3.73661e-06	6.55038e-05	381	363	350	406	250	313	169	403.697	422.25	387.347	326.832	215.959	239.54	222.084
ENSMUSG00000001508.15	2.32295	3.2881	1.70867	1.92437	0.0543088	NA	0	0	1	8	3	8	0	0	0	1.10671	6.44003	2.59151	6.12242	0
ENSMUSG00000001510.8	10.0334	-1.47035	0.7611	-1.93187	0.0533758	0.202692	20	5	19	7	5	16	0	21.1914	5.81611	21.0274	5.63503	4.31918	12.2448	0
ENSMUSG00000001517.14	50.238	-0.786099	0.311693	-2.52203	0.0116681	0.0652196	51	60	66	29	46	46	43	54.0382	69.7934	73.0427	23.3451	39.7364	35.2039	56.5066
ENSMUSG00000001518.12	287.664	0.0862147	0.128312	0.671913	0.501639	0.768292	245	278	227	371	325	396	226	259.595	323.376	251.222	298.656	280.747	303.06	296.988
ENSMUSG00000001520.12	21.2014	2.57137	0.549272	4.68141	2.8491e-06	5.12505e-05	5	6	4	50	20	54	25	5.29786	6.97934	4.42683	40.2502	17.2767	41.3263	32.8527
ENSMUSG00000001521.12	398.288	0.159981	0.109208	1.46492	0.142942	0.39476	395	307	311	536	479	543	310	418.531	357.109	344.186	431.482	413.777	415.559	407.373
ENSMUSG00000001524.14	29.8772	-0.0556482	0.361578	-0.153904	0.877686	0.957909	28	28	27	49	38	31	16	29.668	32.5702	29.8811	39.4452	32.8258	23.7244	21.0257
ENSMUSG00000001525.10	2131.62	0.149367	0.101617	1.46991	0.141586	0.392591	2083	1416	1955	3075	2504	2587	1739	2207.09	1647.12	2163.61	2475.39	2163.04	1979.84	2285.23
ENSMUSG00000001542.7	1323.2	0.146163	0.0982509	1.48765	0.136845	0.384787	1225	1142	1010	1589	1552	2120	971	1297.98	1328.4	1117.77	1279.15	1340.67	1622.44	1276
ENSMUSG00000001552.14	653.305	-0.572982	0.0935204	-6.12681	8.96584e-10	3.03425e-08	838	659	682	643	645	683	431	887.921	766.564	754.774	517.617	557.174	522.702	566.38
ENSMUSG00000001555.10	59.2724	-0.00670602	0.262296	-0.0255666	0.979603	0.994105	56	49	56	64	91	67	42	59.336	56.9979	61.9756	51.5202	78.609	51.2753	55.1925
ENSMUSG00000001558.5	9.87416	-0.286796	0.611128	-0.46929	0.638862	0.847699	13	5	12	14	7	11	8	13.7744	5.81611	13.2805	11.2701	6.04685	8.41833	10.5129
ENSMUSG00000001566.9	5.09664	0.103475	0.841361	0.122986	0.902119	NA	4	4	5	7	3	5	7	4.23829	4.65289	5.53353	5.63503	2.59151	3.82651	9.19875
ENSMUSG00000001569.10	303.077	-0.120696	0.122346	-0.986516	0.32388	0.619555	268	297	292	381	334	353	231	283.965	345.477	323.158	306.706	288.521	270.152	303.559
ENSMUSG00000001576.15	3029.09	-0.484076	0.0745759	-6.49106	8.5235e-11	3.324e-09	3441	2967	3399	3637	2910	3261	1832	3645.99	3451.28	3761.7	2927.8	2513.76	2495.65	2407.44
ENSMUSG00000001583.13	82.1637	-3.25997	0.2616	-12.4617	1.20785e-35	3.95361e-33	174	121	163	27	21	20	11	184.366	140.75	180.393	21.7351	18.1405	15.3061	14.4552
ENSMUSG00000001588.12	4.39816	-1.03353	0.884559	-1.16841	0.242641	NA	6	5	6	3	6	4	1	6.35743	5.81611	6.64024	2.41501	5.18301	3.06121	1.31411
ENSMUSG00000001604.14	9.6725	-0.0256863	0.650056	-0.039514	0.968481	0.990177	5	10	11	14	12	5	10	5.29786	11.6322	12.1738	11.2701	10.366	3.82651	13.1411
ENSMUSG00000001622.15	3.95099	0.642932	0.991328	0.648556	0.516626	NA	4	1	3	4	4	4	7	4.23829	1.16322	3.32012	3.22002	3.45534	3.06121	9.19875
ENSMUSG00000001627.12	422.95	-0.747025	0.155642	-4.79963	1.58962e-06	3.04899e-05	421	625	430	425	348	395	279	446.08	727.014	475.884	342.127	300.615	302.295	366.636
ENSMUSG00000001630.13	143.166	0.425354	0.184283	2.30816	0.0209904	0.1019	96	116	112	193	182	253	103	101.719	134.934	123.951	155.366	157.218	193.622	135.353
ENSMUSG00000001632.16	301.59	-0.11949	0.119273	-1.00182	0.316432	0.612288	272	278	303	365	338	354	234	288.204	323.376	335.332	293.826	291.976	270.917	307.501
ENSMUSG00000001642.18	74.7679	-0.252561	0.223571	-1.12967	0.258617	0.551807	66	80	76	82	89	85	52	69.9318	93.0578	84.1097	66.0103	76.8814	65.0507	68.3335
ENSMUSG00000001655.6	0.873212	-1.72311	2.14989	-0.801486	0.42285	NA	0	1	3	0	1	1	0	0	1.16322	3.32012	0	0.863836	0.765303	0
ENSMUSG00000001656.3	0.18773	0.443048	3.81694	0.116074	0.907594	NA	0	0	0	0	0	0	1	0	0	0	0	0	0	1.31411
ENSMUSG00000001657.7	0.18773	0.443048	3.81694	0.116074	0.907594	NA	0	0	0	0	0	0	1	0	0	0	0	0	0	1.31411
ENSMUSG00000001661.5	1.01167	0.765295	2.02219	0.378449	0.705097	NA	0	0	2	2	2	2	0	0	0	2.21341	1.61001	1.72767	1.53061	0
ENSMUSG00000001663.10	89.4087	0.137126	0.209697	0.653924	0.513161	0.776302	74	75	79	95	115	120	80	78.4083	87.2417	87.4299	76.4754	99.3411	91.8363	105.129
ENSMUSG00000001665.11	41.273	-0.123644	0.312713	-0.395392	0.692553	0.874828	39	42	35	39	46	44	42	41.3233	48.8554	38.7347	31.3951	39.7364	33.6733	55.1925
ENSMUSG00000001666.8	62.8288	0.171892	0.250822	0.685313	0.493146	0.762833	53	45	60	67	77	84	61	56.1573	52.345	66.4024	53.9353	66.5153	64.2854	80.1605
ENSMUSG00000001670.13	4.33588	-1.22285	0.945613	-1.29318	0.195947	NA	6	5	6	2	3	1	5	6.35743	5.81611	6.64024	1.61001	2.59151	0.765303	6.57053
ENSMUSG00000001672.14	21.6136	-0.608168	0.417229	-1.45764	0.144941	0.398152	18	32	22	24	18	21	15	19.0723	37.2231	24.3476	19.3201	15.549	16.0714	19.7116
ENSMUSG00000001674.11	116.416	0.102229	0.214874	0.475763	0.634243	0.844556	96	86	119	150	132	118	119	101.719	100.037	131.698	120.751	114.026	90.3057	156.379
ENSMUSG00000001687.15	1396.98	-0.245831	0.0675535	-3.63906	0.000273633	0.00291394	1430	1288	1439	1657	1530	1689	932	1515.19	1498.23	1592.55	1333.89	1321.67	1292.6	1224.75
ENSMUSG00000001700.10	176.595	-0.288182	0.154965	-1.85966	0.0629342	0.228184	205	175	153	199	197	191	129	217.212	203.564	169.326	160.196	170.176	146.173	169.52
ENSMUSG00000001707.8	167.07	0.147961	0.156045	0.948195	0.34303	0.638509	160	122	146	228	210	234	116	169.532	141.913	161.579	183.541	181.405	179.081	152.436
ENSMUSG00000001729.14	716.36	0.0537751	0.0897277	0.599314	0.548963	0.797639	678	556	667	964	859	888	543	718.39	646.752	738.174	776.024	742.035	679.589	713.56
ENSMUSG00000001739.14	2.66037	0.0566747	1.24431	0.0455471	0.963671	NA	4	1	2	0	4	3	4	4.23829	1.16322	2.21341	0	3.45534	2.29591	5.25643
ENSMUSG00000001741.12	24.5466	-1.14416	0.376217	-3.04122	0.00235623	0.0181298	35	32	30	20	22	21	10	37.085	37.2231	33.2012	16.1001	19.0044	16.0714	13.1411
ENSMUSG00000001750.16	181.918	0.0654651	0.160995	0.406628	0.684281	0.870607	142	185	150	214	212	249	149	150.459	215.196	166.006	172.271	183.133	190.56	195.802
ENSMUSG00000001751.9	201.894	-0.542914	0.161945	-3.35246	0.000800964	0.0072949	215	181	270	217	167	228	139	227.808	210.543	298.811	174.686	144.261	174.489	182.661
ENSMUSG00000001755.12	172.112	-0.191077	0.151738	-1.25926	0.207938	0.491116	162	158	181	189	208	205	122	171.651	183.789	200.314	152.146	179.678	156.887	160.321
ENSMUSG00000001761.7	141.285	0.32474	0.17708	1.83386	0.066675	0.237966	124	90	120	173	168	200	139	131.387	104.69	132.805	139.266	145.124	153.061	182.661
ENSMUSG00000001763.14	49.6379	0.941633	0.327223	2.87765	0.00400653	0.0279617	36	15	38	67	72	106	40	38.1446	17.4483	42.0549	53.9353	62.1962	81.1221	52.5643
ENSMUSG00000001767.5	273.341	0.149392	0.121714	1.2274	0.219671	0.506603	246	213	239	366	348	369	200	260.655	247.766	264.503	294.631	300.615	282.397	262.821
ENSMUSG00000001768.16	184.307	0.617824	0.146776	4.2093	2.56166e-05	0.000369571	131	116	135	278	234	281	172	138.804	134.934	149.405	223.791	202.138	215.05	226.026
ENSMUSG00000001773.14	11.4936	0.278004	0.559165	0.497177	0.619064	0.837366	14	7	7	14	14	19	9	14.834	8.14256	7.74695	11.2701	12.0937	14.5408	11.827
ENSMUSG00000001774.8	826.963	0.219942	0.129771	1.69485	0.0901034	0.295321	627	784	628	1112	1108	1276	524	664.352	911.967	695.012	895.164	957.13	976.526	688.592
ENSMUSG00000001783.3	379.812	-0.178935	0.102314	-1.74888	0.0803112	0.272485	390	351	360	437	420	462	282	413.233	408.291	398.415	351.787	362.811	353.57	370.578
ENSMUSG00000001785.13	315.546	-0.292563	0.128336	-2.27967	0.0226274	0.107603	320	330	303	377	376	327	207	339.063	383.864	335.332	303.486	324.802	250.254	272.02
ENSMUSG00000001786.14	250.516	-0.0417915	0.123499	-0.338396	0.735065	0.895768	241	216	233	302	303	322	181	255.357	251.256	257.863	243.111	261.742	246.427	237.853
ENSMUSG00000001794.13	4444.85	-0.167503	0.0667825	-2.50819	0.012135	0.0672075	4320	3860	4660	5575	4769	5241	3250	4577.35	4490.04	5157.25	4487.9	4119.63	4010.95	4270.85
ENSMUSG00000001802.16	159.801	0.545185	0.156494	3.48374	0.000494453	0.00486102	123	100	120	219	228	236	141	130.327	116.322	132.805	176.296	196.955	180.611	185.289
ENSMUSG00000001804.9	2.13591	-1.06648	1.31234	-0.812654	0.416416	NA	2	4	2	2	2	0	2	2.11914	4.65289	2.21341	1.61001	1.72767	0	2.62821
ENSMUSG00000001815.15	1.35021	-1.6385	1.65003	-0.993011	0.320704	NA	4	1	1	0	1	1	1	4.23829	1.16322	1.10671	0	0.863836	0.765303	1.31411
ENSMUSG00000001819.4	0.123405	0.443048	3.81694	0.116074	0.907594	NA	0	0	0	0	1	0	0	0	0	0	0	0.863836	0	0
ENSMUSG00000001823.5	0.339097	-0.518726	3.54029	-0.146521	0.88351	NA	1	0	0	0	0	0	1	1.05957	0	0	0	0	0	1.31411
ENSMUSG00000001827.12	60.3258	-0.0282889	0.242507	-0.116652	0.907136	0.968553	54	52	59	83	65	73	46	57.2169	60.4876	65.2957	66.8153	56.1493	55.8671	60.4489
ENSMUSG00000001829.17	269.086	0.0885438	0.126558	0.699631	0.484158	0.755838	243	248	211	327	331	368	208	257.476	288.479	233.515	263.236	285.93	281.631	273.334
ENSMUSG00000001833.17	2069.48	0.160671	0.0746867	2.15127	0.0314549	0.138156	1716	1871	1649	2703	2548	2870	1593	1818.23	2176.39	1824.96	2175.93	2201.05	2196.42	2093.37
ENSMUSG00000001844.10	236.272	-0.0265279	0.135354	-0.19599	0.844618	0.943287	223	208	216	282	251	352	170	236.285	241.95	239.049	227.011	216.823	269.387	223.398
ENSMUSG00000001847.14	3861.62	0.14503	0.0547929	2.64688	0.00812382	0.0495293	3478	3132	3245	4890	4606	5138	3245	3685.19	3643.21	3591.26	3936.47	3978.83	3932.12	4264.28
ENSMUSG00000001855.15	1290.68	-0.100933	0.067677	-1.49139	0.135859	0.382824	1216	1199	1216	1592	1464	1605	937	1288.44	1394.7	1345.76	1281.57	1264.66	1228.31	1231.32
ENSMUSG00000001864.13	39.1124	1.24326	0.340059	3.656	0.000256179	0.0027596	19	26	14	67	65	54	43	20.1319	30.2438	15.4939	53.9353	56.1493	41.3263	56.5066
ENSMUSG00000001865.2	3.79295	0.496207	1.09033	0.455097	0.64904	NA	1	6	1	6	1	5	6	1.05957	6.97934	1.10671	4.83002	0.863836	3.82651	7.88464
ENSMUSG00000001870.16	250.815	0.716437	0.127245	5.63037	1.79825e-08	4.97999e-07	177	157	162	358	350	389	242	187.544	182.626	179.287	288.191	302.342	297.703	318.014
ENSMUSG00000001891.16	525.996	0.0329691	0.100668	0.327504	0.743286	0.89914	474	462	470	639	682	706	364	502.237	537.409	520.152	514.397	589.136	540.304	478.335
ENSMUSG00000001901.15	63.4207	0.377185	0.239397	1.57557	0.115126	0.346014	55	43	49	88	90	86	51	58.2765	50.0186	54.2286	70.8403	77.7452	65.816	67.0194
ENSMUSG00000001909.16	231.242	0.104515	0.134949	0.774479	0.438648	0.721088	224	167	210	293	263	311	193	237.344	194.258	232.408	235.866	227.189	238.009	253.623
ENSMUSG00000001910.5	1113.24	-0.147424	0.0988483	-1.49142	0.135852	0.382824	1075	921	1196	1464	1163	1237	859	1139.04	1071.33	1323.62	1178.53	1004.64	946.679	1128.82
ENSMUSG00000001911.16	3417.86	-0.125744	0.0776661	-1.61904	0.105439	0.327367	3275	2950	3492	4565	3500	4046	2560	3470.1	3431.51	3864.62	3674.84	3023.42	3096.41	3364.11
ENSMUSG00000001918.17	262.77	-1.12522	0.135779	-8.28712	1.16025e-16	8.94466e-15	412	286	336	228	204	214	133	436.544	332.682	371.854	183.541	176.222	163.775	174.776
ENSMUSG00000001924.15	2466.15	-0.0437128	0.0684636	-0.638481	0.52316	0.782954	2359	2057	2384	3206	2715	3313	1728	2499.53	2392.75	2638.39	2580.84	2345.31	2535.45	2270.78
ENSMUSG00000001930.17	24.8256	-0.0970732	0.422027	-0.230017	0.818079	0.933064	23	23	23	22	35	18	27	24.3702	26.7541	25.4543	17.7101	30.2342	13.7754	35.4809
ENSMUSG00000001942.8	465.192	0.0318557	0.102677	0.31025	0.756371	0.904772	458	395	392	572	599	592	340	485.284	459.473	433.829	460.462	517.438	453.059	446.796
ENSMUSG00000001943.8	19.514	0.18953	0.435687	0.435015	0.663552	0.860445	16	16	17	34	26	20	13	16.9532	18.6116	18.814	27.3701	22.4597	15.3061	17.0834
ENSMUSG00000001946.14	55.2385	0.418634	0.274452	1.52535	0.127172	0.367794	40	37	49	90	61	94	38	42.3829	43.0392	54.2286	72.4503	52.694	71.9384	49.9361
ENSMUSG00000001948.10	44.3804	-0.199852	0.294706	-0.678141	0.497683	0.766042	35	41	53	56	45	47	36	37.085	47.6921	58.6555	45.0802	38.8726	35.9692	47.3078
ENSMUSG00000001962.8	106.037	-0.0642955	0.193199	-0.332794	0.73929	0.897077	115	85	96	133	113	155	70	121.851	98.8739	106.244	107.066	97.6134	118.622	91.9875
ENSMUSG00000001964.14	429.853	-0.439327	0.134891	-3.2569	0.00112637	0.00974131	494	475	396	498	369	429	340	523.429	552.531	438.256	400.892	318.755	328.315	446.796
ENSMUSG00000001983.7	29.9902	0.459097	0.357144	1.28547	0.198629	0.477719	29	23	15	43	36	47	26	30.7276	26.7541	16.6006	34.6152	31.0981	35.9692	34.1668
ENSMUSG00000001985.9	1051.07	0.456744	0.0817169	5.58935	2.27924e-08	6.21716e-07	848	723	778	1380	1358	1710	886	898.517	841.01	861.018	1110.91	1173.09	1308.67	1164.3
ENSMUSG00000001986.16	125.093	0.615433	0.182321	3.37554	0.000736714	0.00680702	95	78	86	166	159	189	132	100.659	90.7314	95.1768	133.631	137.35	144.642	173.462
ENSMUSG00000001988.9	0.75789	1.33688	2.3143	0.577663	0.563492	NA	0	0	1	1	0	1	2	0	0	1.10671	0.805004	0	0.765303	2.62821
ENSMUSG00000001995.9	759.69	-0.0694048	0.0938807	-0.739287	0.459733	0.738155	688	683	740	936	761	1057	575	728.986	794.481	818.963	753.484	657.379	808.925	755.611
ENSMUSG00000001998.15	453.966	0.126753	0.114266	1.10928	0.267309	0.560742	449	369	350	509	566	630	384	475.748	429.229	387.347	409.747	488.931	482.141	504.617
ENSMUSG00000001999.15	39.9072	0.0655141	0.340726	0.192278	0.847525	0.944608	43	28	34	59	30	44	43	45.5616	32.5702	37.628	47.4952	25.9151	33.6733	56.5066
ENSMUSG00000002006.12	210.349	0.500981	0.144966	3.45586	0.000548539	0.00529627	164	157	139	331	280	284	180	173.77	182.626	153.832	266.456	241.874	217.346	236.539
ENSMUSG00000002007.5	12.4609	1.35826	0.605169	2.24443	0.024805	0.115423	6	2	10	26	15	25	11	6.35743	2.32645	11.0671	20.9301	12.9575	19.1326	14.4552
ENSMUSG00000002010.17	1853.92	0.0965914	0.0652373	1.48062	0.138709	0.387953	1643	1487	1696	2418	2144	2410	1512	1740.88	1729.71	1876.98	1946.5	1852.06	1844.38	1986.93
ENSMUSG00000002012.13	55.9692	1.33937	0.314038	4.26499	1.99911e-05	0.000295896	40	24	17	87	66	111	69	42.3829	27.9174	18.814	70.0353	57.0132	84.9486	90.6734
ENSMUSG00000002014.12	927.618	-0.382218	0.101561	-3.76343	0.000167596	0.0019046	1033	781	1089	1102	921	988	644	1094.54	908.477	1205.2	887.114	795.593	756.119	846.285
ENSMUSG00000002015.5	437.232	0.0101036	0.112146	0.090093	0.928213	0.976071	359	405	412	564	462	606	332	380.386	471.105	455.963	454.022	399.092	463.773	436.283
ENSMUSG00000002017.10	600.651	-0.236768	0.102537	-2.3091	0.0209382	0.101672	656	548	581	734	713	709	365	695.079	637.446	642.997	590.873	615.915	542.6	479.649
ENSMUSG00000002020.15	10.3957	-0.255157	0.643951	-0.396236	0.691931	0.874306	6	6	19	13	6	16	8	6.35743	6.97934	21.0274	10.465	5.18301	12.2448	10.5129
ENSMUSG00000002028.13	7220.49	0.0691484	0.0618481	1.11804	0.263551	0.557805	6497	6308	6193	9040	9188	9727	5182	6884.04	7337.61	6853.84	7277.23	7936.92	7444.1	6809.7
ENSMUSG00000002031.13	503.983	0.0478274	0.0953373	0.501665	0.615903	0.834934	494	405	440	638	587	638	409	523.429	471.105	486.951	513.592	507.072	488.263	537.47
ENSMUSG00000002032.17	167.01	0.405335	0.166277	2.43771	0.0147808	0.0782284	142	96	144	224	218	229	155	150.459	111.669	159.366	180.321	188.316	175.254	203.687
ENSMUSG00000002033.14	2.20644	1.4499	1.53762	0.942952	0.345706	NA	0	2	1	1	5	9	0	0	2.32645	1.10671	0.805004	4.31918	6.88772	0
ENSMUSG00000002043.17	15.4498	-0.935535	0.476714	-1.96247	0.0497083	0.192439	26	14	18	14	12	16	8	27.5489	16.2851	19.9207	11.2701	10.366	12.2448	10.5129
ENSMUSG00000002052.6	1704.05	-0.0546254	0.0628888	-0.868603	0.385064	0.676176	1632	1502	1579	2194	1901	2140	1262	1729.22	1747.16	1747.49	1766.18	1642.15	1637.75	1658.4
ENSMUSG00000002055.9	16.8286	0.388889	0.52629	0.738925	0.459953	0.738267	11	13	14	13	24	15	25	11.6553	15.1219	15.4939	10.465	20.7321	11.4795	32.8527
ENSMUSG00000002057.4	2.04229	-0.231862	1.35829	-0.170702	0.864458	NA	2	1	3	2	4	0	2	2.11914	1.16322	3.32012	1.61001	3.45534	0	2.62821
ENSMUSG00000002058.13	25.926	0.50859	0.422897	1.20263	0.229119	0.518117	16	18	23	38	35	56	11	16.9532	20.938	25.4543	30.5901	30.2342	42.8569	14.4552
ENSMUSG00000002059.18	105.184	0.0072221	0.191328	0.0377472	0.969889	0.990664	102	99	82	125	126	127	88	108.076	115.159	90.75	100.625	108.843	97.1934	115.641
ENSMUSG00000002064.10	106.312	0.34856	0.2148	1.62272	0.10465	0.325829	98	66	87	171	124	174	68	103.838	76.7727	96.2835	137.656	107.116	133.163	89.3592
ENSMUSG00000002068.16	20.1603	-0.184471	0.460695	-0.40042	0.688847	0.872706	16	28	14	25	13	31	16	16.9532	32.5702	15.4939	20.1251	11.2299	23.7244	21.0257
ENSMUSG00000002076.12	3.6032	-0.504416	1.12018	-0.450298	0.652495	NA	8	2	2	0	4	8	2	8.47658	2.32645	2.21341	0	3.45534	6.12242	2.62821
ENSMUSG00000002083.13	27.6207	-0.787832	0.363567	-2.16695	0.0302387	0.134471	33	28	37	28	24	20	20	34.9659	32.5702	40.9482	22.5401	20.7321	15.3061	26.2821
ENSMUSG00000002100.15	2.92854	1.00749	1.24382	0.809998	0.417941	NA	3	0	2	1	3	5	6	3.17872	0	2.21341	0.805004	2.59151	3.82651	7.88464
ENSMUSG00000002102.15	129.19	-0.0228555	0.175044	-0.13057	0.896115	0.965056	141	108	105	165	138	178	95	149.4	125.628	116.204	132.826	119.209	136.224	124.84
ENSMUSG00000002103.16	675.086	0.246343	0.0839596	2.93406	0.00334559	0.024116	600	508	545	863	855	958	555	635.743	590.917	603.155	694.718	738.579	733.16	729.329
ENSMUSG00000002104.11	0	NA	NA	NA	NA	NA	0	0	0	0	0	0	0	0	0	0	0	0	0	0
ENSMUSG00000002105.15	596.483	-0.335288	0.110359	-3.03816	0.00238027	0.0182655	705	485	648	705	575	680	428	746.998	564.163	717.146	567.528	496.705	520.406	562.438
ENSMUSG00000002107.18	1393.62	0.0298056	0.0728503	0.409135	0.682441	0.870028	1238	1283	1202	1752	1685	1845	1022	1311.75	1492.42	1330.26	1410.37	1455.56	1411.98	1343.02
ENSMUSG00000002108.10	41.0839	0.525945	0.348647	1.50853	0.131418	0.375129	24	45	19	54	66	57	34	25.4297	52.345	21.0274	43.4702	57.0132	43.6223	44.6796
ENSMUSG00000002109.14	199.496	-0.37775	0.149503	-2.5267	0.011514	0.0645061	203	226	190	226	204	205	147	215.093	262.888	210.274	181.931	176.222	156.887	193.174
ENSMUSG00000002111.8	22.1397	0.140944	0.509381	0.276696	0.782013	0.917168	26	10	21	48	13	18	22	27.5489	11.6322	23.2408	38.6402	11.2299	13.7754	28.9103
ENSMUSG00000002129.11	825.89	0.0247459	0.090458	0.273562	0.784421	0.918193	755	737	720	1086	1045	973	613	799.977	857.295	796.829	874.234	902.708	744.639	805.547
ENSMUSG00000002147.18	248.534	-0.114954	0.128242	-0.896387	0.370046	0.663918	250	233	220	297	299	289	184	264.893	271.031	243.476	239.086	258.287	221.172	241.796
ENSMUSG00000002190.13	62.5466	-1.3064	0.258017	-5.06322	4.12231e-07	9.00548e-06	88	79	89	32	50	53	34	93.2423	91.8946	98.4969	25.7601	43.1918	40.561	44.6796
ENSMUSG00000002204.9	3.26797	0.928674	1.18481	0.783819	0.433146	NA	2	0	4	7	2	10	1	2.11914	0	4.42683	5.63503	1.72767	7.65303	1.31411
ENSMUSG00000002205.16	267.59	-0.100308	0.141287	-0.709957	0.477731	0.750736	292	237	224	330	316	281	218	309.395	275.684	247.902	265.651	272.972	215.05	286.475
ENSMUSG00000002210.11	141.183	-0.00101524	0.170187	-0.00596546	0.99524	0.998626	126	114	142	153	160	201	114	133.506	132.607	157.152	123.166	138.214	153.826	149.808
ENSMUSG00000002221.11	984.827	-0.110615	0.0718904	-1.53866	0.123888	0.361594	976	886	923	1195	1137	1238	697	1034.14	1030.62	1021.49	961.98	982.181	947.445	915.932
ENSMUSG00000002222.14	3068.16	-0.175472	0.0620733	-2.82685	0.0047009	0.0318635	3119	2826	2947	3540	3598	3873	2056	3304.81	3287.27	3261.47	2849.71	3108.08	2964.02	2701.8
ENSMUSG00000002227.15	145.022	-0.0449012	0.165134	-0.271908	0.785693	0.91882	132	118	150	174	183	181	103	139.864	137.26	166.006	140.071	158.082	138.52	135.353
ENSMUSG00000002228.7	15.3714	-0.646701	0.48026	-1.34656	0.178121	0.449625	13	21	18	18	12	15	10	13.7744	24.4277	19.9207	14.4901	10.366	11.4795	13.1411
ENSMUSG00000002233.13	55.9165	0.118611	0.26692	0.444368	0.656777	0.857395	46	38	60	76	60	68	51	48.7403	44.2025	66.4024	61.1803	51.8301	52.0406	67.0194
ENSMUSG00000002240.12	0.18773	0.443048	3.81694	0.116074	0.907594	NA	0	0	0	0	0	0	1	0	0	0	0	0	0	1.31411
ENSMUSG00000002249.21	22.9137	0.46659	0.412939	1.12992	0.258508	0.551779	17	13	21	43	26	27	20	18.0127	15.1219	23.2408	34.6152	22.4597	20.6632	26.2821
ENSMUSG00000002250.16	326.711	0.108295	0.122234	0.885965	0.375637	0.668816	341	241	267	404	389	443	266	361.314	280.337	295.491	325.222	336.032	339.029	349.552
ENSMUSG00000002257.8	24.0452	-0.00210699	0.378884	-0.00556103	0.995563	0.998695	22	18	25	30	26	29	21	23.3106	20.938	27.6677	24.1501	22.4597	22.1938	27.5962
ENSMUSG00000002265.17	29251.6	-0.0120487	0.0542956	-0.221909	0.824385	0.935188	28869	25553	25179	35957	34389	39668	20982	30588.8	29723.8	27865.8	28945.5	29706.4	30358	27572.6
ENSMUSG00000002266.17	2454.1	0.469465	0.113458	4.13778	3.50677e-05	0.000484565	2059	1787	1607	3091	3588	4286	1729	2181.66	2078.68	1778.48	2488.27	3099.44	3280.09	2272.09
ENSMUSG00000002274.13	22.5468	0.430912	0.403779	1.0672	0.285882	0.5798	16	15	20	27	37	33	17	16.9532	17.4483	22.1341	21.7351	31.9619	25.255	22.3398
ENSMUSG00000002279.19	147.844	-0.0208188	0.171003	-0.121745	0.903101	0.967238	142	119	143	217	151	177	112	150.459	138.424	158.259	174.686	130.439	135.459	147.18
ENSMUSG00000002280.11	96.6892	-0.366819	0.21794	-1.68312	0.0923527	0.300572	129	83	91	113	109	122	49	136.685	96.5475	100.71	90.9654	94.1581	93.3669	64.3912
ENSMUSG00000002289.16	37.6827	-0.202454	0.342739	-0.590695	0.554725	0.800766	32	32	47	52	49	48	15	33.9063	37.2231	52.0152	41.8602	42.3279	36.7345	19.7116
ENSMUSG00000002297.16	23.6991	-0.252596	0.430606	-0.586606	0.557468	0.802579	15	20	35	28	27	19	21	15.8936	23.2645	38.7347	22.5401	23.3236	14.5408	27.5962
ENSMUSG00000002307.16	159.009	0.0206261	0.164569	0.125334	0.900259	0.966222	165	124	139	190	163	238	125	174.829	144.24	153.832	152.951	140.805	182.142	164.263
ENSMUSG00000002308.16	66.022	0.130263	0.250767	0.519458	0.603441	0.827876	50	52	68	80	80	109	43	52.9786	60.4876	75.2561	64.4003	69.1069	83.418	56.5066
ENSMUSG00000002319.16	1196.8	-0.232779	0.090476	-2.57283	0.0100871	0.0584398	1316	981	1256	1523	1268	1407	802	1394.4	1141.12	1390.02	1226.02	1095.34	1076.78	1053.91
ENSMUSG00000002320.15	881.37	-0.242307	0.094341	-2.56841	0.0102165	0.0589918	1003	711	911	1032	926	1028	650	1062.75	827.051	1008.21	830.764	799.912	786.731	854.169
ENSMUSG00000002324.8	581.118	0.0494887	0.130006	0.380664	0.703452	0.881294	400	555	579	696	689	805	446	423.829	645.589	640.783	560.283	595.183	616.069	586.092
ENSMUSG00000002325.15	242.713	-0.12242	0.129526	-0.94514	0.344588	0.639976	235	229	223	278	254	305	198	248.999	266.378	246.796	223.791	219.414	233.417	260.193
ENSMUSG00000002326.6	92.7196	0.0716261	0.205949	0.347786	0.728001	0.892831	83	75	86	130	121	103	69	87.9445	87.2417	95.1768	104.65	104.524	78.8262	90.6734
ENSMUSG00000002329.7	123.68	-0.148415	0.171674	-0.864513	0.387306	0.678245	130	107	118	153	125	158	92	137.744	124.465	130.591	123.166	107.979	120.918	120.898
ENSMUSG00000002332.16	244.673	-0.0603554	0.146769	-0.411227	0.680906	0.869272	196	225	256	335	286	289	169	207.676	261.725	283.317	269.676	247.057	221.172	222.084
ENSMUSG00000002341.8	113.92	1.96087	0.214827	9.12765	6.99997e-20	7.09484e-18	47	35	34	191	196	200	147	49.7999	40.7128	37.628	153.756	169.312	153.061	193.174
ENSMUSG00000002342.17	129.527	-0.168024	0.172915	-0.971714	0.331193	0.626817	119	116	139	155	156	149	90	126.089	134.934	153.832	124.776	134.758	114.03	118.27
ENSMUSG00000002343.11	60.9058	-0.264755	0.245349	-1.0791	0.280545	0.574469	65	62	55	60	75	70	44	68.8722	72.1198	60.8689	48.3002	64.7877	53.5712	57.8207
ENSMUSG00000002345.18	134.406	0.233184	0.175948	1.32531	0.185069	0.459407	125	93	113	175	143	200	120	132.446	108.18	125.058	140.876	123.528	153.061	157.693
ENSMUSG00000002346.16	687.501	0.132497	0.135979	0.974399	0.329858	0.625252	684	411	679	772	878	1001	542	724.747	478.085	751.454	621.463	758.448	766.068	712.246
ENSMUSG00000002365.10	239.469	-0.0784309	0.126718	-0.61894	0.535956	0.790371	227	213	229	308	264	309	169	240.523	247.766	253.436	247.941	228.053	236.479	222.084
ENSMUSG00000002372.9	287.772	0.149027	0.124668	1.19539	0.231933	0.521158	260	222	253	421	342	376	212	275.489	258.235	279.997	338.907	295.432	287.754	278.591
ENSMUSG00000002379.7	206.031	-0.19659	0.146827	-1.33892	0.180596	0.453352	220	172	212	274	210	260	132	233.106	200.074	234.622	220.571	181.405	198.979	173.462
ENSMUSG00000002384.2	1.90555	-1.3926	1.30991	-1.06312	0.287726	NA	3	2	3	1	1	2	1	3.17872	2.32645	3.32012	0.805004	0.863836	1.53061	1.31411
ENSMUSG00000002393.14	97.4214	-0.0768534	0.21112	-0.364028	0.715837	0.887046	101	103	67	117	105	124	77	107.017	119.812	74.1494	94.1854	90.7027	94.8975	101.186
ENSMUSG00000002395.14	133.237	0.0850787	0.172932	0.491978	0.622735	0.839147	116	122	111	176	170	184	88	122.91	141.913	122.844	141.681	146.852	140.816	115.641
ENSMUSG00000002396.8	118.372	-0.121958	0.184346	-0.661572	0.508245	0.772401	98	120	116	136	132	140	96	103.838	139.587	128.378	109.481	114.026	107.142	126.154
ENSMUSG00000002409.18	423.36	-0.123451	0.098908	-1.24814	0.211978	0.496547	411	371	421	507	465	547	306	435.484	431.556	465.924	408.137	401.684	418.621	402.117
ENSMUSG00000002413.15	4634.1	-0.280724	0.0667726	-4.20417	2.62038e-05	0.00037587	4618	4332	5004	5603	4836	5691	2987	4893.1	5039.08	5537.96	4510.44	4177.51	4355.34	3925.24
ENSMUSG00000002416.13	226.713	0.283276	0.132355	2.14027	0.0323327	0.14102	183	190	172	299	291	317	188	193.902	221.012	190.354	240.696	251.376	242.601	247.052
ENSMUSG00000002428.12	566.633	-0.180409	0.100412	-1.79669	0.0723847	0.252411	571	583	488	639	627	732	401	605.016	678.159	540.073	514.397	541.625	560.202	526.957
ENSMUSG00000002455.14	827.128	0.0445018	0.083317	0.534126	0.593254	0.823749	825	675	704	1097	930	1111	620	874.147	785.175	779.122	883.089	803.367	850.251	814.746
ENSMUSG00000002458.13	86.7966	0.280849	0.280672	1.00063	0.317006	0.612923	98	42	71	155	80	101	80	103.838	48.8554	78.5762	124.776	69.1069	77.2956	105.129
ENSMUSG00000002459.17	45.0573	0.638705	0.311027	2.05353	0.0400209	0.164607	27	27	38	64	70	50	48	28.6084	31.407	42.0549	51.5202	60.4685	38.2651	63.0771
ENSMUSG00000002475.16	45.4596	-0.130408	0.297532	-0.438299	0.661169	0.859533	46	40	44	69	58	45	26	48.7403	46.5289	48.6951	55.5453	50.1025	34.4386	34.1668
ENSMUSG00000002477.5	75.716	0.0300246	0.230973	0.129992	0.896573	0.965178	84	52	67	98	77	97	66	89.004	60.4876	74.1494	78.8904	66.5153	74.2344	86.731
ENSMUSG00000002486.15	67.3873	0.113948	0.229673	0.49613	0.619803	0.83785	57	58	59	95	78	85	53	60.3956	67.4669	65.2957	76.4754	67.3792	65.0507	69.6476
ENSMUSG00000002489.16	1296.89	-0.40678	0.09519	-4.27334	1.92564e-05	0.000285869	1313	1291	1474	1536	1118	1464	937	1391.22	1501.72	1631.29	1236.49	965.768	1120.4	1231.32
ENSMUSG00000002496.10	1612.88	0.0957563	0.0664382	1.44128	0.149504	0.405602	1560	1273	1374	2047	1881	2188	1285	1652.93	1480.78	1520.62	1647.84	1624.87	1674.48	1688.63
ENSMUSG00000002500.15	0.468407	2.03163	3.13788	0.647454	0.517338	NA	0	0	0	3	1	0	0	0	0	0	2.41501	0.863836	0	0
ENSMUSG00000002504.15	169.828	0.180002	0.165741	1.08604	0.27746	0.571021	160	131	137	260	170	234	137	169.532	152.382	151.619	209.301	146.852	179.081	180.033
ENSMUSG00000002524.17	345.385	-0.174299	0.122238	-1.42589	0.1539	0.412694	400	287	315	391	357	434	271	423.829	333.845	348.613	314.756	308.389	332.141	356.123
ENSMUSG00000002546.17	651.292	-0.223706	0.0993228	-2.25231	0.0243026	0.113721	749	555	622	818	682	745	467	793.619	645.589	688.372	658.493	589.136	570.15	613.688
ENSMUSG00000002550.16	81.3305	-0.0889356	0.241542	-0.368199	0.712725	0.885451	100	68	62	103	103	114	43	105.957	79.0992	68.6158	82.9154	88.9751	87.2445	56.5066
ENSMUSG00000002565.16	3.64504	-1.32834	1.07419	-1.23659	0.21624	NA	3	4	8	2	0	6	2	3.17872	4.65289	8.85366	1.61001	0	4.59182	2.62821
ENSMUSG00000002578.18	544.497	0.30735	0.134812	2.27983	0.0226176	0.107602	387	500	403	630	779	715	492	410.054	581.611	446.003	507.152	672.928	547.191	646.54
ENSMUSG00000002580.7	113.852	-0.526599	0.18965	-2.77668	0.00549166	0.0360931	132	106	136	130	90	132	76	139.864	123.302	150.512	104.65	77.7452	101.02	99.8721
ENSMUSG00000002588.13	1.07783	-0.183576	1.99895	-0.0918366	0.926828	NA	1	2	0	0	0	2	2	1.05957	2.32645	0	0	0	1.53061	2.62821
ENSMUSG00000002602.16	189.6	0.265299	0.14561	1.82198	0.0684578	0.24255	158	133	170	251	251	266	148	167.412	154.709	188.14	202.056	216.823	203.571	194.488
ENSMUSG00000002603.15	111.147	0.0901107	0.200631	0.449137	0.653333	0.855537	122	79	91	166	117	152	80	129.268	91.8946	100.71	133.631	101.069	116.326	105.129
ENSMUSG00000002608.8	451.962	0.0681872	0.106195	0.642094	0.520812	0.781179	410	404	373	545	503	597	393	434.425	469.942	412.802	438.727	434.509	456.886	516.444
ENSMUSG00000002617.14	358.188	0.0485465	0.116987	0.414973	0.678162	0.868305	305	305	338	442	429	427	306	323.169	354.783	374.067	355.812	370.585	326.784	402.117
ENSMUSG00000002625.10	688.111	0.151993	0.0876109	1.73487	0.0827645	0.27896	627	548	580	889	845	1005	501	664.352	637.446	641.89	715.648	729.941	769.129	658.367
ENSMUSG00000002633.4	1.68359	-0.732506	1.58139	-0.463203	0.643219	NA	2	0	4	0	1	4	1	2.11914	0	4.42683	0	0.863836	3.06121	1.31411
ENSMUSG00000002635.11	22.338	0.185664	0.397528	0.467048	0.640466	0.848246	23	18	15	26	29	29	20	24.3702	20.938	16.6006	20.9301	25.0512	22.1938	26.2821
ENSMUSG00000002658.9	133.587	0.0727319	0.166802	0.436038	0.662809	0.86011	121	103	128	175	158	182	98	128.208	119.812	141.658	140.876	136.486	139.285	128.782
ENSMUSG00000002660.8	163.251	0.0944211	0.154712	0.610304	0.541661	0.793495	161	124	142	204	193	238	120	170.591	144.24	157.152	164.221	166.72	182.142	157.693
ENSMUSG00000002661.14	14.5108	-0.0194041	0.489597	-0.0396327	0.968386	0.990156	17	11	12	18	19	21	8	18.0127	12.7955	13.2805	14.4901	16.4129	16.0714	10.5129
ENSMUSG00000002664.2	0.109329	0.443048	3.81694	0.116074	0.907594	NA	0	0	0	0	0	1	0	0	0	0	0	0	0.765303	0
ENSMUSG00000002668.8	19.2889	-0.0862356	0.422809	-0.203959	0.838386	0.940875	21	15	18	26	21	20	16	22.251	17.4483	19.9207	20.9301	18.1405	15.3061	21.0257
ENSMUSG00000002679.14	117.586	0.0655298	0.180037	0.363978	0.715874	0.887046	116	86	109	160	130	157	90	122.91	100.037	120.631	128.801	112.299	120.153	118.27
ENSMUSG00000002688.8	80.5598	0.335648	0.238048	1.41	0.158539	0.420504	60	72	57	97	132	101	64	63.5743	83.7521	63.0823	78.0854	114.026	77.2956	84.1028
ENSMUSG00000002699.13	55.3156	0.644302	0.3106	2.07438	0.0380443	0.158761	38	22	54	92	57	100	47	40.2637	25.5909	59.7622	74.0603	49.2386	76.5303	61.763
ENSMUSG00000002718.14	904.425	-0.0616607	0.0771813	-0.798907	0.424344	0.709859	842	847	815	1068	1043	1157	689	892.16	985.25	901.966	859.744	900.981	885.455	905.419
ENSMUSG00000002728.14	236.224	-0.0794041	0.126975	-0.62535	0.531741	0.788041	225	217	217	271	276	305	177	238.404	252.419	240.155	218.156	238.419	233.417	232.597
ENSMUSG00000002731.6	114.594	-0.162135	0.187912	-0.862825	0.388234	0.678916	114	119	97	151	133	128	77	120.791	138.424	107.351	121.556	114.89	97.9587	101.186
ENSMUSG00000002732.14	178.491	1.23685	0.161063	7.67929	1.59975e-14	1.01727e-12	92	83	97	297	302	273	182	97.4806	96.5475	107.351	239.086	260.878	208.928	239.167
ENSMUSG00000002733.8	879.898	0.255886	0.0870545	2.93937	0.00328875	0.0237922	721	763	656	1220	1084	1219	708	763.951	887.539	726	982.105	936.398	932.904	930.387
ENSMUSG00000002741.9	330.667	-0.31669	0.111911	-2.82984	0.0046571	0.0316502	374	316	320	381	327	404	227	396.28	367.578	354.146	306.706	282.474	309.182	298.302
ENSMUSG00000002748.7	1252.3	-0.0933492	0.0856098	-1.0904	0.275536	0.569089	1208	1231	1074	1515	1479	1661	835	1279.96	1431.93	1188.6	1219.58	1277.61	1271.17	1097.28
ENSMUSG00000002763.16	151.488	-0.256857	0.162537	-1.5803	0.114038	0.343906	150	137	166	164	181	188	96	158.936	159.362	183.713	132.021	156.354	143.877	126.154
ENSMUSG00000002767.13	78.0455	-0.155559	0.252879	-0.615151	0.538455	0.791528	89	54	82	114	79	71	64	94.3019	62.814	90.75	91.7704	68.243	54.3365	84.1028
ENSMUSG00000002768.8	50.2614	-0.0921284	0.286267	-0.321827	0.747584	0.900954	43	53	45	80	48	63	31	45.5616	61.6508	49.8018	64.4003	41.4641	48.2141	40.7373
ENSMUSG00000002769.9	32.7881	-0.885967	0.338755	-2.61536	0.00891335	0.0532853	42	31	48	27	26	40	16	44.502	36.0599	53.1219	21.7351	22.4597	30.6121	21.0257
ENSMUSG00000002771.12	22.8754	0.286724	0.389631	0.735885	0.4618	0.738797	19	15	21	30	30	30	20	20.1319	17.4483	23.2408	24.1501	25.9151	22.9591	26.2821
ENSMUSG00000002778.14	1148.02	-0.466198	0.0781583	-5.96479	2.44947e-09	7.6924e-08	1355	1118	1225	1328	1100	1303	706	1435.72	1300.48	1355.72	1069.05	950.219	997.189	927.759
ENSMUSG00000002781.19	167.421	0.0277761	0.160692	0.172853	0.862767	0.951609	160	145	145	223	210	233	102	169.532	168.667	160.473	179.516	181.405	178.316	134.039
ENSMUSG00000002791.17	11.4572	0.709199	0.582135	1.21827	0.22312	0.511193	12	5	6	13	16	23	10	12.7149	5.81611	6.64024	10.465	13.8214	17.602	13.1411
ENSMUSG00000002797.9	29.2768	-0.316901	0.366316	-0.865101	0.386983	0.677798	32	26	31	22	26	42	26	33.9063	30.2438	34.3079	17.7101	22.4597	32.1427	34.1668
ENSMUSG00000002799.6	178.986	0.0739572	0.163772	0.451585	0.651568	0.854675	167	129	175	244	173	249	149	176.949	150.056	193.674	196.421	149.444	190.56	195.802
ENSMUSG00000002803.14	93.5191	-0.222349	0.198295	-1.1213	0.262159	0.55586	84	89	102	108	95	117	69	89.004	103.527	112.884	86.9404	82.0644	89.5404	90.6734
ENSMUSG00000002804.4	22.1109	-0.259699	0.394286	-0.658656	0.510117	0.77368	25	19	22	28	20	24	18	26.4893	22.1012	24.3476	22.5401	17.2767	18.3673	23.6539
ENSMUSG00000002808.7	367.744	1.37578	0.131058	10.4975	8.87055e-26	1.47599e-23	149	178	193	618	552	725	355	157.876	207.054	213.594	497.492	476.837	554.844	466.508
ENSMUSG00000002812.4	614.18	-0.0206417	0.0871083	-0.236966	0.812683	0.931444	568	549	557	787	684	769	479	601.837	638.609	616.436	633.538	590.864	588.518	629.457
ENSMUSG00000002814.15	121.767	0.0442119	0.197745	0.22358	0.823084	0.934464	136	89	100	141	172	140	95	144.102	103.527	110.671	113.506	148.58	107.142	124.84
ENSMUSG00000002820.6	154.446	-0.213372	0.156496	-1.36343	0.172747	0.440967	167	146	141	165	178	194	109	176.949	169.831	156.046	132.826	153.763	148.469	143.238
ENSMUSG00000002825.8	68.2617	-0.180309	0.247424	-0.728747	0.466157	0.74148	65	60	74	102	67	88	38	68.8722	69.7934	81.8963	82.1104	57.877	67.3466	49.9361
ENSMUSG00000002831.14	8.72199	0.740333	0.663931	1.11507	0.264819	0.559124	5	7	5	10	19	11	7	5.29786	8.14256	5.53353	8.05004	16.4129	8.41833	9.19875
ENSMUSG00000002833.11	212.154	0.0927919	0.142821	0.649707	0.515881	0.778238	171	199	182	293	242	282	160	181.187	231.481	201.421	235.866	209.048	215.815	210.257
ENSMUSG00000002835.9	27.6153	0.107126	0.413106	0.259319	0.795389	0.922307	30	20	21	31	30	22	36	31.7872	23.2645	23.2408	24.9551	25.9151	16.8367	47.3078
ENSMUSG00000002844.9	245.606	0.15666	0.127716	1.22663	0.219962	0.506953	228	186	210	318	280	335	209	241.582	216.359	232.408	255.991	241.874	256.376	274.648
ENSMUSG00000002845.14	1074.09	-0.331892	0.0769301	-4.3142	1.60184e-05	0.00024304	1198	967	1136	1204	1176	1235	713	1269.37	1124.84	1257.22	969.225	1015.87	945.149	936.958
ENSMUSG00000002846.9	153.246	-0.0737948	0.157865	-0.467454	0.640175	0.848093	150	141	135	194	167	179	124	158.936	164.014	149.405	156.171	144.261	136.989	162.949
ENSMUSG00000002847.7	6.97075	0.44393	0.806457	0.55047	0.581997	0.817038	7	1	8	9	5	19	4	7.417	1.16322	8.85366	7.24503	4.31918	14.5408	5.25643
ENSMUSG00000002870.8	81.9671	-0.545325	0.210917	-2.58549	0.00972396	0.0568379	99	83	88	82	83	78	59	104.898	96.5475	97.3902	66.0103	71.6984	59.6936	77.5323
ENSMUSG00000002871.14	380.968	-0.162123	0.108875	-1.48908	0.136466	0.384046	383	354	363	488	422	481	245	405.816	411.781	401.735	392.842	364.539	368.111	321.956
ENSMUSG00000002881.14	605.521	-0.0700229	0.106044	-0.660316	0.509051	0.773121	537	609	535	689	713	845	420	568.99	708.403	592.088	554.648	615.915	646.681	551.925
ENSMUSG00000002885.14	90.6354	0.282317	0.205523	1.37365	0.16955	0.43688	80	72	66	133	104	117	81	84.7658	83.7521	73.0427	107.066	89.8389	89.5404	106.443
ENSMUSG00000002897.5	170.299	-0.187612	0.182996	-1.02523	0.305257	0.601228	211	114	173	182	184	206	138	223.57	132.607	191.46	146.511	158.946	157.652	181.347
ENSMUSG00000002900.17	175.813	0.00857138	0.168569	0.050848	0.959447	0.987304	177	176	121	224	192	245	130	187.544	204.727	133.912	180.321	165.856	187.499	170.834
ENSMUSG00000002908.17	20.0903	0.0502615	0.482173	0.10424	0.916979	0.972171	25	14	15	16	38	31	9	26.4893	16.2851	16.6006	12.8801	32.8258	23.7244	11.827
ENSMUSG00000002910.11	8.28825	-0.32187	0.687993	-0.467839	0.639899	0.848093	11	7	7	8	4	8	11	11.6553	8.14256	7.74695	6.44003	3.45534	6.12242	14.4552
ENSMUSG00000002930.6	25.4493	0.60819	0.427636	1.42222	0.154963	0.414211	20	16	17	55	32	21	24	21.1914	18.6116	18.814	44.2752	27.6427	16.0714	31.5386
ENSMUSG00000002944.15	34.7306	0.934535	0.353455	2.644	0.00819326	0.0498917	21	25	16	60	61	56	23	22.251	29.0806	17.7073	48.3002	52.694	42.8569	30.2245
ENSMUSG00000002948.19	1952.75	-0.163386	0.0748689	-2.18229	0.0290879	0.130722	1969	1638	2030	2448	2102	2281	1445	2086.3	1905.36	2246.62	1970.65	1815.78	1745.66	1898.88
ENSMUSG00000002949.15	145.615	-0.00836916	0.181577	-0.0460914	0.963237	0.988262	109	123	163	184	159	205	105	115.493	143.076	180.393	148.121	137.35	156.887	137.981
ENSMUSG00000002957.11	1160.66	0.0908902	0.0722088	1.25871	0.208134	0.491226	1049	971	1011	1435	1431	1628	858	1111.49	1129.49	1118.88	1155.18	1236.15	1245.91	1127.5
ENSMUSG00000002963.17	48.5959	0.101096	0.295956	0.341593	0.732657	0.894909	53	35	38	47	54	65	51	56.1573	40.7128	42.0549	37.8352	46.6471	49.7447	67.0194
ENSMUSG00000002968.9	811.679	-0.185079	0.0770918	-2.40076	0.0163612	0.0843927	833	737	792	970	869	1034	565	882.623	857.295	876.512	780.854	750.673	791.323	742.47
ENSMUSG00000002980.14	110.451	-0.0885122	0.185412	-0.477382	0.63309	0.844031	97	103	109	137	110	151	83	102.778	119.812	120.631	110.286	95.0219	115.561	109.071
ENSMUSG00000002981.10	1036.91	-0.0508333	0.0795781	-0.638785	0.522963	0.782935	974	929	961	1385	1116	1352	737	1032.02	1080.63	1063.55	1114.93	964.041	1034.69	968.497
ENSMUSG00000002983.17	26.8171	-0.0466149	0.367352	-0.126894	0.899024	0.966074	21	21	32	32	29	39	19	22.251	24.4277	35.4146	25.7601	25.0512	29.8468	24.968
ENSMUSG00000002984.17	97.8201	0.192969	0.215407	0.895833	0.370342	0.663958	105	61	81	135	129	142	64	111.255	70.9566	89.6433	108.676	111.435	108.673	84.1028
ENSMUSG00000002985.16	476.421	0.412938	0.108634	3.80119	0.000144005	0.0016688	420	326	342	633	662	736	371	445.02	379.211	378.494	509.567	571.859	563.263	487.534
ENSMUSG00000002992.17	0.720451	-1.34146	2.47092	-0.542899	0.5872	NA	0	2	1	2	0	0	0	0	2.32645	1.10671	1.61001	0	0	0
ENSMUSG00000002996.17	969.832	-0.089869	0.090968	-0.987919	0.323192	0.618867	1065	850	808	1142	1139	1168	746	1128.44	988.739	894.219	919.314	983.909	893.873	980.324
ENSMUSG00000002997.15	659.783	0.839627	0.133734	6.27832	3.42255e-10	1.2269e-08	419	457	351	796	1092	1094	634	443.961	531.593	388.454	640.783	943.309	837.241	833.144
ENSMUSG00000003031.14	3152.22	0.131644	0.0555827	2.36844	0.0178632	0.0900012	2765	2671	2649	3961	3908	4300	2467	2929.72	3106.97	2931.67	3188.62	3375.87	3290.8	3241.9
ENSMUSG00000003032.8	47.0876	-0.941019	0.391494	-2.40366	0.0162318	0.0839636	50	97	26	52	34	37	27	52.9786	112.833	28.7744	41.8602	29.3704	28.3162	35.4809
ENSMUSG00000003033.15	491.589	0.230295	0.10253	2.24611	0.0246967	0.115026	442	357	412	636	629	627	431	468.331	415.271	455.963	511.982	543.353	479.845	566.38
ENSMUSG00000003037.16	432.535	-0.177932	0.0966973	-1.84009	0.065755	0.235804	434	401	418	510	472	521	321	459.854	466.452	462.604	410.552	407.73	398.723	421.828
ENSMUSG00000003038.15	594.65	-0.255051	0.0868651	-2.93618	0.00332282	0.0239952	597	556	620	674	649	703	423	632.564	646.752	686.158	542.573	560.629	538.008	555.867
ENSMUSG00000003039.9	436.27	-0.00655246	0.11179	-0.0586141	0.953259	0.985326	458	372	356	490	515	611	331	485.284	432.719	393.988	394.452	444.875	467.6	434.969
ENSMUSG00000003051.13	25.6631	-0.0914446	0.384275	-0.237967	0.811907	0.931321	27	27	18	38	32	25	17	28.6084	31.407	19.9207	30.5901	27.6427	19.1326	22.3398
ENSMUSG00000003053.17	1.08984	-0.0935915	1.99764	-0.046851	0.962632	NA	1	0	2	0	2	0	2	1.05957	0	2.21341	0	1.72767	0	2.62821
ENSMUSG00000003062.13	269.369	-0.0913677	0.141806	-0.644316	0.51937	0.780032	248	260	248	297	310	409	172	262.774	302.438	274.463	239.086	267.789	313.009	226.026
ENSMUSG00000003068.17	567.868	-0.3589	0.0887931	-4.04198	5.30021e-05	0.000697163	615	542	602	620	616	638	386	651.637	630.467	666.238	499.102	532.123	488.263	507.245
ENSMUSG00000003070.6	14.0498	-0.278774	0.513431	-0.542963	0.587155	0.820103	9	13	20	18	12	16	11	9.53615	15.1219	22.1341	14.4901	10.366	12.2448	14.4552
ENSMUSG00000003072.15	413.257	-0.500149	0.117614	-4.25245	2.11449e-05	0.000311357	423	502	414	445	421	448	257	448.199	583.938	458.177	358.227	363.675	342.856	337.725
ENSMUSG00000003099.11	450.045	-0.118048	0.102162	-1.15549	0.247888	0.540643	455	384	437	552	527	515	338	482.105	446.678	483.631	444.362	455.241	394.131	444.168
ENSMUSG00000003119.14	1970.28	-0.104282	0.0622149	-1.67616	0.0937074	0.303299	1924	1818	1808	2250	2261	2494	1495	2038.62	2114.74	2000.93	1811.26	1953.13	1908.66	1964.59
ENSMUSG00000003123.15	122.756	0.100535	0.184261	0.54561	0.585334	0.819074	109	117	92	136	154	169	102	115.493	136.097	101.817	109.481	133.031	129.336	134.039
ENSMUSG00000003131.7	3030.69	0.232927	0.0593674	3.92349	8.72757e-05	0.0010797	2649	2457	2352	4062	3798	4314	2355	2806.81	2858.04	2602.97	3269.93	3280.85	3301.52	3094.72
ENSMUSG00000003134.10	401.158	-0.322747	0.113098	-2.85368	0.00432162	0.0298125	417	438	368	451	388	482	291	441.842	509.492	407.268	363.057	335.168	368.876	382.405
ENSMUSG00000003135.15	460.872	-0.100178	0.0974352	-1.02816	0.303877	0.599793	455	434	407	557	498	590	349	482.105	504.839	450.43	448.387	430.19	451.529	458.623
ENSMUSG00000003153.10	110.991	0.447748	0.190628	2.3488	0.018834	0.0937689	90	88	71	155	140	182	88	95.3615	102.364	78.5762	124.776	120.937	139.285	115.641
ENSMUSG00000003154.15	661	-0.0372861	0.0905428	-0.411807	0.680481	0.869245	602	601	612	762	781	917	474	637.862	699.097	677.305	613.413	674.656	701.783	622.887
ENSMUSG00000003161.15	731.438	-0.135378	0.0834315	-1.62263	0.10467	0.32584	736	689	663	867	822	960	504	779.845	801.461	733.747	697.938	710.073	734.691	662.31
ENSMUSG00000003166.20	712.257	-0.0478445	0.0889378	-0.537955	0.590608	0.821965	691	596	679	946	750	898	542	732.164	693.281	751.454	761.534	647.877	687.242	712.246
ENSMUSG00000003184.15	208.112	-0.414446	0.137756	-3.00855	0.00262497	0.0198158	215	228	212	229	211	223	146	227.808	265.215	234.622	184.346	182.269	170.662	191.86
ENSMUSG00000003190.12	10.1546	-0.0609605	0.623619	-0.0977528	0.922129	0.973789	4	13	11	13	11	17	5	4.23829	15.1219	12.1738	10.465	9.50219	13.0101	6.57053
ENSMUSG00000003198.10	45.5198	-0.344314	0.305743	-1.12615	0.260101	0.553321	56	37	48	57	61	38	27	59.336	43.0392	53.1219	45.8852	52.694	29.0815	35.4809
ENSMUSG00000003199.16	122.153	-0.124067	0.182164	-0.681077	0.495823	0.764833	132	116	100	162	142	149	78	139.864	134.934	110.671	130.411	122.665	114.03	102.5
ENSMUSG00000003200.10	272.877	-0.324208	0.144531	-2.24317	0.0248861	0.11572	333	271	233	273	307	357	172	352.837	315.233	257.863	219.766	265.198	273.213	226.026
ENSMUSG00000003206.7	6.56652	-0.96185	0.814596	-1.18077	0.237694	0.52924	15	5	5	9	1	7	4	15.8936	5.81611	5.53353	7.24503	0.863836	5.35712	5.25643
ENSMUSG00000003208.9	54.1667	-0.00304004	0.260814	-0.0116559	0.9907	0.997577	51	52	43	63	56	70	49	54.0382	60.4876	47.5884	50.7152	48.3748	53.5712	64.3912
ENSMUSG00000003226.7	4700.95	-0.0907612	0.0637535	-1.42363	0.154554	0.413338	4895	4319	3976	5625	5264	5985	3531	5186.6	5023.96	4400.27	4528.15	4547.23	4580.34	4640.11
ENSMUSG00000003227.4	4.02448	1.26462	1.08073	1.17015	0.241939	NA	2	0	4	4	8	3	7	2.11914	0	4.42683	3.22002	6.91069	2.29591	9.19875
ENSMUSG00000003228.9	174.238	0.272121	0.164101	1.65825	0.0972664	0.310689	127	150	142	208	204	247	168	134.566	174.483	157.152	167.441	176.222	189.03	220.77
ENSMUSG00000003233.12	1863.81	-0.214292	0.0779681	-2.74845	0.00598777	0.0386918	1963	1665	1850	2176	1870	2152	1498	2079.94	1936.77	2047.41	1751.69	1615.37	1646.93	1968.53
ENSMUSG00000003234.16	515.296	0.138246	0.104713	1.32023	0.186758	0.462081	502	436	382	706	603	681	407	531.905	507.165	422.762	568.333	520.893	521.171	534.841
ENSMUSG00000003235.13	223.043	-0.197216	0.147099	-1.3407	0.180017	0.452353	238	208	205	278	266	222	165	252.178	241.95	226.875	223.791	229.78	169.897	216.828
ENSMUSG00000003269.17	296.358	-0.121883	0.127082	-0.959084	0.337516	0.632974	270	282	287	388	332	324	225	286.084	328.029	317.625	312.341	286.793	247.958	295.674
ENSMUSG00000003271.17	15.1641	0.307946	0.592371	0.519854	0.603166	0.827872	15	11	10	35	8	10	18	15.8936	12.7955	11.0671	28.1751	6.91069	7.65303	23.6539
ENSMUSG00000003273.14	135.317	0.504223	0.193244	2.60925	0.00907404	0.0540034	116	105	74	162	182	208	132	122.91	122.138	81.8963	130.411	157.218	159.183	173.462
ENSMUSG00000003279.17	1068.62	0.245059	0.115187	2.12749	0.0333793	0.144574	937	662	1028	1542	1299	1567	774	992.819	770.054	1137.69	1241.32	1122.12	1199.23	1017.12
ENSMUSG00000003282.9	448.164	0.0419615	0.101191	0.414676	0.678379	0.86836	419	361	413	517	543	600	359	443.961	419.923	457.07	416.187	469.063	459.182	471.764
ENSMUSG00000003283.15	17.8683	-0.0612275	0.450223	-0.135994	0.891826	0.963222	14	17	18	16	19	23	18	14.834	19.7748	19.9207	12.8801	16.4129	17.602	23.6539
ENSMUSG00000003299.10	213.283	-0.280957	0.147741	-1.90169	0.057212	0.21272	206	199	235	250	212	224	173	218.272	231.481	260.076	201.251	183.133	171.428	227.34
ENSMUSG00000003308.15	324.918	-0.170168	0.129075	-1.31837	0.187381	0.462916	356	280	306	353	423	393	215	377.208	325.702	338.652	284.166	365.402	300.764	282.533
ENSMUSG00000003309.14	126.568	-3.30821	0.248785	-13.2975	2.39346e-40	1.03892e-37	231	210	261	16	38	30	30	244.761	244.277	288.851	12.8801	32.8258	22.9591	39.4232
ENSMUSG00000003316.14	1728.81	0.0603262	0.0702121	0.859199	0.390231	0.680783	1652	1396	1528	2356	1957	2328	1269	1750.41	1623.86	1691.05	1896.59	1690.53	1781.62	1667.6
ENSMUSG00000003341.9	3.83529	1.20379	1.0014	1.2021	0.229324	NA	3	2	1	5	8	7	3	3.17872	2.32645	1.10671	4.02502	6.91069	5.35712	3.94232
ENSMUSG00000003344.14	350.318	-0.157759	0.118594	-1.33025	0.183437	0.45755	362	294	354	401	440	412	241	383.565	341.988	391.774	322.807	380.088	315.305	316.7
ENSMUSG00000003345.16	619.311	-0.0512585	0.111407	-0.4601	0.645444	0.851192	674	461	583	828	733	727	444	714.152	536.246	645.21	666.543	633.192	556.375	583.463
ENSMUSG00000003346.14	102.594	0.0057983	0.226231	0.02563	0.979552	0.994105	99	67	113	149	99	156	65	104.898	77.9359	125.058	119.946	85.5197	119.387	85.4169
ENSMUSG00000003348.10	324.68	-0.0756945	0.116672	-0.64878	0.516481	0.778484	332	292	280	377	371	391	265	351.778	339.661	309.878	303.486	320.483	299.233	348.238
ENSMUSG00000003352.14	424.884	0.440569	0.110731	3.97872	6.92883e-05	0.000881197	341	265	352	627	547	633	345	361.314	308.254	389.561	504.737	472.518	484.437	453.367
ENSMUSG00000003354.6	19.6927	-0.108834	0.494685	-0.220007	0.825866	0.935687	19	20	16	8	24	27	22	20.1319	23.2645	17.7073	6.44003	20.7321	20.6632	28.9103
ENSMUSG00000003355.7	74.7679	-0.258077	0.258322	-0.999051	0.31777	0.613806	91	47	87	101	63	94	52	96.4211	54.6715	96.2835	81.3054	54.4216	71.9384	68.3335
ENSMUSG00000003360.15	332.309	-0.0652029	0.119316	-0.54647	0.584743	0.818588	323	272	329	414	416	386	240	342.242	316.397	364.107	333.272	359.356	295.407	315.386
ENSMUSG00000003363.15	3130.44	0.320568	0.0870099	3.68427	0.000229357	0.00251349	2899	2020	2532	4569	3981	4510	2375	3071.7	2349.71	2802.18	3678.06	3438.93	3451.51	3121
ENSMUSG00000003378.9	625.992	0.0735299	0.0840303	0.87504	0.381552	0.673912	581	527	537	777	753	830	493	615.611	613.018	594.302	625.488	650.468	635.201	647.855
ENSMUSG00000003379.7	9.75466	0.497198	0.639382	0.777623	0.436791	0.719648	4	9	8	8	11	17	12	4.23829	10.469	8.85366	6.44003	9.50219	13.0101	15.7693
ENSMUSG00000003380.11	391.644	-0.288098	0.13397	-2.15047	0.031518	0.138295	423	314	449	516	359	455	272	448.199	365.252	496.911	415.382	310.117	348.213	357.437
ENSMUSG00000003382.18	314.841	-0.0895176	0.114597	-0.781154	0.434712	0.717692	319	280	283	354	350	410	248	338.003	325.702	313.198	284.971	302.342	313.774	325.898
ENSMUSG00000003402.14	572.568	-0.171543	0.0931927	-1.84073	0.0656611	0.235714	572	497	590	699	614	742	388	606.075	578.122	652.957	562.698	530.395	567.855	509.873
ENSMUSG00000003410.8	175.93	2.04765	0.186673	10.9692	5.37566e-28	1.15415e-25	44	56	70	343	267	334	213	46.6212	65.1405	77.4695	276.116	230.644	255.611	279.905
ENSMUSG00000003411.10	724.664	1.08947	0.0941967	11.5659	6.13443e-31	1.57033e-28	465	345	386	1127	1151	1217	699	492.701	401.312	427.189	907.239	994.275	931.373	918.561
ENSMUSG00000003418.11	20.2834	-0.0786604	0.464366	-0.169393	0.865487	0.952432	29	19	9	25	30	21	13	30.7276	22.1012	9.96036	20.1251	25.9151	16.0714	17.0834
ENSMUSG00000003420.8	79.9895	0.0124559	0.21231	0.0586681	0.953216	0.985326	76	66	73	101	84	101	69	80.5275	76.7727	80.7896	81.3054	72.5622	77.2956	90.6734
ENSMUSG00000003421.13	363.978	0.0401231	0.125002	0.32098	0.748226	0.901105	352	262	358	508	392	458	286	372.969	304.764	396.201	408.942	338.624	350.509	375.834
ENSMUSG00000003423.15	29.6004	-0.4952	0.376033	-1.3169	0.187871	0.463472	36	25	36	43	20	39	14	38.1446	29.0806	39.8415	34.6152	17.2767	29.8468	18.3975
ENSMUSG00000003429.11	685.296	-0.234427	0.0905929	-2.5877	0.00966198	0.0565584	737	595	701	860	705	812	476	780.905	692.118	775.802	692.303	609.004	621.426	625.515
ENSMUSG00000003435.9	977.522	-0.0984868	0.0857842	-1.14808	0.250937	0.543204	1071	802	883	1178	1103	1187	752	1134.8	932.905	977.222	948.294	952.811	908.414	988.208
ENSMUSG00000003436.11	52.0665	1.31205	0.317836	4.12806	3.65836e-05	0.000502038	34	27	15	71	72	92	69	36.0254	31.407	16.6006	57.1553	62.1962	70.4078	90.6734
ENSMUSG00000003437.14	568.716	-0.00081804	0.107061	-0.00764085	0.993904	0.998253	549	473	518	798	583	683	462	581.705	550.204	573.274	642.393	503.616	522.702	607.117
ENSMUSG00000003438.17	82.5464	0.0909805	0.213065	0.427009	0.669373	0.863732	75	68	73	106	89	129	59	79.4679	79.0992	80.7896	85.3304	76.8814	98.724	77.5323
ENSMUSG00000003444.8	147.492	0.0143449	0.15993	0.0896948	0.92853	0.976134	152	117	129	177	180	196	110	161.055	136.097	142.765	142.486	155.49	149.999	144.552
ENSMUSG00000003452.15	1571.78	-0.0675109	0.0659776	-1.02324	0.306194	0.601869	1551	1410	1411	1924	1850	2038	1104	1643.4	1640.14	1561.56	1548.83	1598.1	1559.69	1450.77
ENSMUSG00000003458.12	1235.5	-0.0868589	0.0823243	-1.05508	0.291387	0.585162	1274	1024	1165	1548	1345	1439	996	1349.89	1191.14	1289.31	1246.15	1161.86	1101.27	1308.85
ENSMUSG00000003464.13	448.636	0.151331	0.0989274	1.52972	0.126086	0.365682	390	373	380	616	541	615	334	413.233	433.882	420.549	495.882	467.335	470.661	438.912
ENSMUSG00000003469.9	207.377	-0.592379	0.158003	-3.74916	0.000177425	0.00200716	232	216	249	262	189	218	105	245.821	251.256	275.57	210.911	163.265	166.836	137.981
ENSMUSG00000003476.16	3.15247	-0.137069	1.18493	-0.115678	0.907908	NA	0	2	7	6	5	2	1	0	2.32645	7.74695	4.83002	4.31918	1.53061	1.31411
ENSMUSG00000003477.5	49.6182	-0.179739	0.273433	-0.657344	0.51096	0.774077	57	46	41	57	45	68	39	60.3956	53.5083	45.375	45.8852	38.8726	52.0406	51.2502
ENSMUSG00000003484.4	4.52276	-0.376955	0.918363	-0.410464	0.681465	NA	4	7	3	5	9	2	2	4.23829	8.14256	3.32012	4.02502	7.77452	1.53061	2.62821
ENSMUSG00000003500.13	311.97	-0.580279	0.149076	-3.89251	9.92129e-05	0.00120571	418	278	351	392	288	293	183	442.901	323.376	388.454	315.561	248.785	224.234	240.482
ENSMUSG00000003505.15	0.955932	0.660148	2.0978	0.314686	0.753	NA	2	0	0	0	2	2	1	2.11914	0	0	0	1.72767	1.53061	1.31411
ENSMUSG00000003518.13	496.961	-0.0233321	0.126977	-0.183751	0.854209	0.947818	501	358	502	640	474	661	415	530.846	416.434	555.567	515.202	409.458	505.865	545.354
ENSMUSG00000003526.12	2.98161	0.0913929	1.24744	0.0732646	0.941596	NA	2	0	6	6	4	5	0	2.11914	0	6.64024	4.83002	3.45534	3.82651	0
ENSMUSG00000003527.9	178.079	-0.0940914	0.173369	-0.542724	0.58732	0.820128	183	161	154	205	196	181	169	193.902	187.279	170.433	165.026	169.312	138.52	222.084
ENSMUSG00000003528.15	345.016	0.263649	0.118563	2.2237	0.0261685	0.120504	314	235	291	499	402	475	285	332.706	273.357	322.052	401.697	347.262	363.519	374.52
ENSMUSG00000003531.15	8.44505	-0.242718	0.682274	-0.355749	0.722029	0.889593	4	10	11	16	7	9	4	4.23829	11.6322	12.1738	12.8801	6.04685	6.88772	5.25643
ENSMUSG00000003534.17	681.928	-0.270526	0.0926221	-2.92075	0.00349186	0.0250079	762	646	643	810	758	835	424	807.394	751.442	711.613	652.053	654.787	639.028	557.181
ENSMUSG00000003541.6	7.8158	0.521474	0.703606	0.741145	0.458605	0.737276	6	3	8	8	7	17	8	6.35743	3.48967	8.85366	6.44003	6.04685	13.0101	10.5129
ENSMUSG00000003545.3	556.541	-1.74224	0.446921	-3.89833	9.68596e-05	0.00117855	663	1307	508	356	204	359	284	702.496	1520.33	562.207	286.581	176.222	274.744	373.206
ENSMUSG00000003546.10	88.4545	0.193526	0.214194	0.903509	0.366256	0.660259	82	71	69	128	90	140	65	86.8849	82.5888	76.3628	103.04	77.7452	107.142	85.4169
ENSMUSG00000003549.9	71.8397	0.0416176	0.237227	0.175434	0.860739	0.950863	65	69	57	108	68	95	55	68.8722	80.2624	63.0823	86.9404	58.7408	72.7038	72.2759
ENSMUSG00000003555.8	1.48676	-2.6966	1.67163	-1.61315	0.106711	NA	4	2	2	0	1	1	0	4.23829	2.32645	2.21341	0	0.863836	0.765303	0
ENSMUSG00000003559.8	287.158	0.755423	0.122602	6.16159	7.20175e-10	2.46651e-08	205	174	180	464	403	444	251	217.212	202.401	199.207	373.522	348.126	339.794	329.841
ENSMUSG00000003573.15	20.5437	0.0212553	0.483454	0.0439655	0.964932	0.988737	24	22	9	35	25	14	17	25.4297	25.5909	9.96036	28.1751	21.5959	10.7142	22.3398
ENSMUSG00000003575.13	1156.62	-0.0329738	0.0823722	-0.400303	0.688934	0.872706	1104	974	1099	1570	1319	1498	782	1169.77	1132.98	1216.27	1263.86	1139.4	1146.42	1027.63
ENSMUSG00000003581.14	76.7644	0.466487	0.237031	1.96804	0.0490632	0.190666	60	41	70	122	91	106	69	63.5743	47.6921	77.4695	98.2105	78.609	81.1221	90.6734
ENSMUSG00000003585.13	10.9507	0.488615	0.610775	0.799993	0.423715	0.709342	6	12	6	18	21	12	6	6.35743	13.9587	6.64024	14.4901	18.1405	9.18363	7.88464
ENSMUSG00000003604.14	27.6115	-0.391348	0.350987	-1.115	0.264852	0.559136	29	29	28	28	28	29	22	30.7276	33.7335	30.9878	22.5401	24.1874	22.1938	28.9103
ENSMUSG00000003617.16	261.304	0.342383	0.148865	2.29995	0.021451	0.103382	194	235	182	335	298	426	225	205.557	273.357	201.421	269.676	257.423	326.019	295.674
ENSMUSG00000003623.4	262.924	-0.0701931	0.136194	-0.515392	0.606279	0.830059	246	274	210	331	302	334	187	260.655	318.723	232.408	266.456	260.878	255.611	245.738
ENSMUSG00000003644.17	121.86	0.0827844	0.194652	0.425295	0.670621	0.864336	128	79	114	162	125	183	92	135.625	91.8946	126.165	130.411	107.979	140.05	120.898
ENSMUSG00000003657.9	1.86361	1.85222	1.54019	1.2026	0.229132	NA	0	1	1	5	3	2	2	0	1.16322	1.10671	4.02502	2.59151	1.53061	2.62821
ENSMUSG00000003660.10	2159.03	0.0830274	0.0604308	1.37393	0.169465	0.436788	2038	1709	1914	2726	2630	2902	1644	2159.41	1987.95	2118.24	2194.44	2271.89	2220.91	2160.39
ENSMUSG00000003662.10	240.949	0.0549821	0.144731	0.379891	0.704026	0.88183	241	192	205	277	324	278	202	255.357	223.339	226.875	222.986	279.883	212.754	265.45
ENSMUSG00000003665.7	2.10178	-0.96819	1.30525	-0.741767	0.458228	NA	3	3	2	2	4	1	0	3.17872	3.48967	2.21341	1.61001	3.45534	0.765303	0
ENSMUSG00000003680.16	67.9051	0.123136	0.265354	0.464044	0.642616	0.849405	85	43	48	73	82	98	59	90.0636	50.0186	53.1219	58.7653	70.8345	74.9997	77.5323
ENSMUSG00000003721.14	397.641	0.110978	0.119077	0.931983	0.351345	0.646453	316	367	344	472	516	564	292	334.825	426.903	380.707	379.962	445.739	431.631	383.719
ENSMUSG00000003731.13	1015.67	-0.0669628	0.0799731	-0.837316	0.402415	0.691422	928	911	984	1283	1141	1365	696	983.283	1059.7	1089	1032.82	985.636	1044.64	914.618
ENSMUSG00000003746.16	667.627	-0.03423	0.145761	-0.234837	0.814336	0.931714	654	523	660	1116	653	799	432	692.96	608.366	730.427	898.384	564.085	611.477	567.694
ENSMUSG00000003752.9	91.5734	-0.308608	0.20606	-1.49766	0.13422	0.380193	103	95	81	120	96	101	57	109.136	110.506	89.6433	96.6005	82.9282	77.2956	74.9041
ENSMUSG00000003762.13	312.339	-0.228769	0.126904	-1.80269	0.0714365	0.250312	329	306	290	400	321	411	188	348.599	355.946	320.945	322.002	277.291	314.539	247.052
ENSMUSG00000003778.14	834.057	-0.156159	0.0762508	-2.04797	0.0405634	0.166139	849	766	783	1009	888	1032	618	899.577	891.029	866.552	812.249	767.086	789.792	812.118
ENSMUSG00000003779.16	30.5459	-0.636527	0.383723	-1.65882	0.0971519	0.310472	37	21	46	19	33	33	23	39.2042	24.4277	50.9085	15.2951	28.5066	25.255	30.2245
ENSMUSG00000003808.18	168.418	-0.170007	0.164593	-1.03289	0.301655	0.597202	162	160	166	223	206	201	96	171.651	186.116	183.713	179.516	177.95	153.826	126.154
ENSMUSG00000003809.14	195.052	-0.120822	0.149119	-0.810237	0.417804	0.704823	219	161	175	216	209	271	145	232.046	187.279	193.674	173.881	180.542	207.397	190.545
ENSMUSG00000003810.13	820.698	0.070384	0.0847901	0.830097	0.406484	0.694986	784	630	750	1094	914	1108	634	830.704	732.83	830.03	880.674	789.546	847.955	833.144
ENSMUSG00000003812.13	51.0377	-0.155292	0.286487	-0.542055	0.58778	0.82029	62	38	48	53	72	67	29	65.6935	44.2025	53.1219	42.6652	62.1962	51.2753	38.1091
ENSMUSG00000003813.15	313.636	-0.0891753	0.115772	-0.770264	0.441143	0.72287	293	267	319	394	336	397	236	310.455	310.581	353.04	317.171	290.249	303.825	310.129
ENSMUSG00000003814.8	8360.34	-0.291799	0.0755871	-3.86044	0.000113184	0.00135326	9093	7034	9213	10205	8384	9963	5652	9634.69	8182.11	10196.1	8215.06	7242.4	7624.71	7427.33
ENSMUSG00000003824.12	25.1648	-0.0551674	0.501159	-0.11008	0.912346	0.970839	39	25	6	19	38	34	19	41.3233	29.0806	6.64024	15.2951	32.8258	26.0203	24.968
ENSMUSG00000003847.16	5759.01	0.291141	0.065266	4.46083	8.1641e-06	0.00013253	4569	4749	4476	7218	7194	8476	4933	4841.18	5524.15	4953.62	5810.52	6214.43	6486.71	6482.49
ENSMUSG00000003848.14	177.572	0.120273	0.15128	0.795036	0.426593	0.711534	155	156	147	247	192	255	133	164.234	181.463	162.686	198.836	165.856	195.152	174.776
ENSMUSG00000003849.8	169.661	0.412393	0.191786	2.15028	0.0315328	0.138295	116	151	118	188	245	297	128	122.91	175.647	130.591	151.341	211.64	227.295	168.206
ENSMUSG00000003863.18	144.238	0.252443	0.180069	1.40192	0.160939	0.424389	129	100	122	181	169	177	148	136.685	116.322	135.018	145.706	145.988	135.459	194.488
ENSMUSG00000003865.16	143.869	-0.813587	0.19348	-4.20503	2.61051e-05	0.000374993	212	130	176	133	133	112	98	224.629	151.219	194.78	107.066	114.89	85.7139	128.782
ENSMUSG00000003868.14	248.096	-0.11059	0.128278	-0.862113	0.388625	0.679244	252	214	235	271	297	307	191	267.012	248.93	260.076	218.156	256.559	234.948	250.994
ENSMUSG00000003872.9	22.1529	-0.294618	0.430797	-0.68389	0.494044	0.763631	30	11	27	24	27	29	12	31.7872	12.7955	29.8811	19.3201	23.3236	22.1938	15.7693
ENSMUSG00000003873.11	76.219	-0.242376	0.217627	-1.11372	0.2654	0.559668	84	66	77	84	93	90	50	89.004	76.7727	85.2164	67.6203	80.3367	68.8772	65.7053
ENSMUSG00000003882.5	6.22811	0.333281	0.773399	0.43093	0.666519	0.861998	8	3	4	12	6	11	3	8.47658	3.48967	4.42683	9.66005	5.18301	8.41833	3.94232
ENSMUSG00000003923.14	152.158	0.155479	0.158669	0.979894	0.327139	0.622627	142	120	126	196	188	225	109	150.459	139.587	139.445	157.781	162.401	172.193	143.238
ENSMUSG00000003929.11	515.562	0.0597582	0.0992753	0.601945	0.547211	0.796573	451	456	455	618	662	699	375	477.867	530.43	503.552	497.492	571.859	534.947	492.79
ENSMUSG00000003934.5	52.9878	0.889708	0.308382	2.88508	0.00391313	0.0274635	37	34	25	102	61	63	62	39.2042	39.5496	27.6677	82.1104	52.694	48.2141	81.4746
ENSMUSG00000003948.17	796.046	0.432294	0.0971453	4.44997	8.58805e-06	0.000138848	608	588	601	1281	1025	1123	611	644.22	683.975	665.131	1031.21	885.432	859.435	802.919
ENSMUSG00000003949.16	1832.14	0.380727	0.0908626	4.19014	2.78776e-05	0.000396462	1551	1461	1215	2317	2609	2610	1538	1643.4	1699.47	1344.65	1865.19	2253.75	1997.44	2021.1
ENSMUSG00000003955.8	96.4536	-0.299244	0.23211	-1.28923	0.197318	0.476171	123	75	96	137	74	113	69	130.327	87.2417	106.244	110.286	63.9238	86.4792	90.6734
ENSMUSG00000003970.9	561.283	-0.279968	0.109734	-2.55134	0.010731	0.0610619	578	566	543	703	622	558	401	612.433	658.384	600.942	565.918	537.306	427.039	526.957
ENSMUSG00000003974.6	4.13179	2.08046	1.15025	1.80871	0.0704967	NA	2	2	0	12	5	12	1	2.11914	2.32645	0	9.66005	4.31918	9.18363	1.31411
ENSMUSG00000003992.15	546	0.00597304	0.10587	0.0564184	0.955008	0.9857	536	494	446	715	696	678	373	567.931	574.632	493.591	575.578	601.23	518.875	490.162
ENSMUSG00000004018.9	120.997	-0.156687	0.22083	-0.709536	0.477992	0.750745	93	138	116	131	148	184	65	98.5402	160.525	128.378	105.455	127.848	140.816	85.4169
ENSMUSG00000004031.13	12.3447	0.0293616	0.549324	0.0534504	0.957373	0.986575	10	8	15	19	16	10	10	10.5957	9.30578	16.6006	15.2951	13.8214	7.65303	13.1411
ENSMUSG00000004032.10	219.135	0.495882	0.150863	3.28698	0.00101268	0.00889585	188	132	161	298	255	335	218	199.2	153.545	178.18	239.891	220.278	256.376	286.475
ENSMUSG00000004035.12	79.4617	0.591202	0.218365	2.7074	0.00678129	0.0429303	59	54	54	113	98	137	69	62.5147	62.814	59.7622	90.9654	84.6559	104.846	90.6734
ENSMUSG00000004038.9	2.08096	-0.166564	1.24881	-0.133378	0.893894	NA	2	3	1	3	3	2	1	2.11914	3.48967	1.10671	2.41501	2.59151	1.53061	1.31411
ENSMUSG00000004040.16	1013.89	0.0261155	0.0781032	0.334372	0.738099	0.896858	1021	810	890	1224	1170	1379	789	1081.82	942.211	984.969	985.325	1010.69	1055.35	1036.83
ENSMUSG00000004043.14	1991.74	-0.540494	0.0895697	-6.03434	1.59616e-09	5.19909e-08	2319	1772	2491	2135	1859	2276	1218	2457.15	2061.23	2756.81	1718.68	1605.87	1741.83	1600.58
ENSMUSG00000004044.9	275.3	-0.025679	0.141567	-0.181391	0.85606	0.948555	247	235	269	383	276	312	235	261.714	273.357	297.704	308.316	238.419	238.774	308.815
ENSMUSG00000004054.9	300.161	-0.189718	0.123892	-1.53132	0.12569	0.364987	284	273	317	317	352	391	208	300.918	317.56	350.826	255.186	304.07	299.233	273.334
ENSMUSG00000004056.15	784.206	-0.0403117	0.0840678	-0.479515	0.631572	0.843254	762	685	707	928	855	997	650	807.394	796.808	782.442	747.044	738.579	763.007	854.169
ENSMUSG00000004069.17	351.853	0.0689854	0.134007	0.51479	0.6067	0.830243	387	237	308	430	438	482	261	410.054	275.684	340.866	346.152	378.36	368.876	342.982
ENSMUSG00000004070.15	374.521	0.0442774	0.107448	0.412081	0.68028	0.86921	376	301	321	486	422	503	287	398.399	350.13	355.253	391.232	364.539	384.947	377.149
ENSMUSG00000004071.13	826.461	0.0763711	0.0862419	0.885545	0.375863	0.668863	794	720	658	1071	1006	1127	597	841.3	837.521	728.213	862.159	869.019	862.496	784.522
ENSMUSG00000004085.14	402.57	0.115813	0.111033	1.04305	0.296926	0.591978	371	347	320	498	507	495	342	393.101	403.638	354.146	400.892	437.965	378.825	449.424
ENSMUSG00000004096.9	547.885	-0.0801502	0.097363	-0.823211	0.410388	0.698331	567	434	534	691	613	706	390	600.777	504.839	590.982	556.258	529.531	540.304	512.502
ENSMUSG00000004098.7	31.0061	0.458788	0.354406	1.29453	0.195483	0.474142	20	23	26	32	47	52	26	21.1914	26.7541	28.7744	25.7601	40.6003	39.7957	34.1668
ENSMUSG00000004099.16	688.434	-0.195324	0.08487	-2.30144	0.0213666	0.10315	704	608	700	840	766	834	468	745.939	707.24	774.695	676.203	661.698	638.262	615.002
ENSMUSG00000004100.12	167.175	-0.402798	0.163595	-2.46216	0.0138103	0.0744867	186	150	191	218	158	176	107	197.08	174.483	211.381	175.491	136.486	134.693	140.609
ENSMUSG00000004105.8	223.751	0.3893	0.158957	2.44909	0.0143216	0.0764188	220	136	162	300	326	329	168	233.106	158.198	179.287	241.501	281.61	251.785	220.77
ENSMUSG00000004110.17	1291.61	0.311607	0.291765	1.06801	0.285518	0.579422	724	897	1442	2018	1456	2151	842	767.13	1043.41	1595.87	1624.5	1257.74	1646.17	1106.48
ENSMUSG00000004113.18	1123.71	0.704316	0.0881029	7.99424	1.30372e-15	9.07019e-14	755	751	731	1861	1473	1819	929	799.977	873.58	809.003	1498.11	1272.43	1392.09	1220.81
ENSMUSG00000004127.12	85.7513	-0.0172445	0.217435	-0.0793089	0.936787	0.978542	63	79	91	110	92	116	64	66.753	91.8946	100.71	88.5504	79.4729	88.7751	84.1028
ENSMUSG00000004151.17	1410.54	0.68398	0.0861422	7.94012	2.01978e-15	1.38587e-13	1066	930	840	2079	1767	2281	1360	1129.5	1081.8	929.634	1673.6	1526.4	1745.66	1787.18
ENSMUSG00000004187.11	256.958	0.294402	0.130432	2.25713	0.0239997	0.112489	224	183	211	383	319	366	191	237.344	212.87	233.515	308.316	275.564	280.101	250.994
ENSMUSG00000004207.14	4071.06	0.120001	0.0654539	1.83337	0.0667482	0.238121	3684	3335	3487	5684	4811	5610	2915	3903.46	3879.35	3859.09	4575.64	4155.91	4293.35	3830.62
ENSMUSG00000004221.16	590.462	-0.0150229	0.0878995	-0.17091	0.864295	0.95232	545	492	571	729	677	769	450	577.467	572.306	631.93	586.848	584.817	588.518	591.348
ENSMUSG00000004231.15	1.48552	0.703357	1.68123	0.418358	0.675685	NA	1	0	2	4	3	0	1	1.05957	0	2.21341	3.22002	2.59151	0	1.31411
ENSMUSG00000004233.14	138.519	-0.200337	0.174884	-1.14554	0.251985	0.544118	126	150	127	141	152	179	106	133.506	174.483	140.552	113.506	131.303	136.989	139.295
ENSMUSG00000004263.15	2818.25	-0.0114884	0.064947	-0.176889	0.859595	0.950428	2688	2399	2577	3711	3199	3374	2210	2848.13	2790.57	2851.98	2987.37	2763.41	2582.13	2904.18
ENSMUSG00000004264.17	349.651	-0.210503	0.125745	-1.67404	0.0941222	0.304297	365	302	359	454	333	389	275	386.744	351.293	397.308	365.472	287.657	297.703	361.379
ENSMUSG00000004266.15	99.2583	-2.01708	0.203195	-9.9268	3.18292e-23	4.26533e-21	164	138	170	48	55	56	33	173.77	160.525	188.14	38.6402	47.511	42.8569	43.3655
ENSMUSG00000004267.16	793.926	0.676572	0.128989	5.24517	1.56138e-07	3.73815e-06	499	522	580	1416	974	1354	580	528.726	607.202	641.89	1139.89	841.376	1036.22	762.182
ENSMUSG00000004268.11	177.985	-0.153941	0.145742	-1.05626	0.290851	0.584675	173	175	163	213	208	215	124	183.306	203.564	180.393	171.466	179.678	164.54	162.949
ENSMUSG00000004270.13	263.326	-0.416139	0.131355	-3.16806	0.00153459	0.0126748	275	286	269	321	246	278	181	291.382	332.682	297.704	258.406	212.504	212.754	237.853
ENSMUSG00000004285.12	189.704	0.0444359	0.161356	0.275391	0.783016	0.917536	207	131	170	254	217	270	129	219.331	152.382	188.14	204.471	187.452	206.632	169.52
ENSMUSG00000004296.14	1.88743	2.876	1.87931	1.53035	0.125931	NA	0	0	1	0	4	1	6	0	0	1.10671	0	3.45534	0.765303	7.88464
ENSMUSG00000004317.14	705.276	-0.558025	0.0805834	-6.92481	4.36566e-12	1.99472e-10	807	733	798	712	704	763	442	855.075	852.642	883.152	573.163	608.14	583.926	580.835
ENSMUSG00000004319.15	2231.73	-0.239827	0.0736815	-3.25491	0.00113426	0.00979155	2317	2082	2229	2758	2410	2821	1383	2455.03	2421.83	2466.85	2220.2	2081.84	2158.92	1817.41
ENSMUSG00000004328.15	670.954	0.442809	0.106683	4.1507	3.31457e-05	0.000461842	510	501	497	901	980	1064	485	540.382	582.775	550.033	725.308	846.559	814.282	637.342
ENSMUSG00000004341.8	0.895538	0.253318	2.60476	0.097252	0.922526	NA	0	2	0	0	0	0	3	0	2.32645	0	0	0	0	3.94232
ENSMUSG00000004344.12	2.10181	0.244247	1.51747	0.160957	0.872127	NA	0	1	4	1	0	4	4	0	1.16322	4.42683	0.805004	0	3.06121	5.25643
ENSMUSG00000004347.17	654.865	0.138061	0.101525	1.35987	0.17387	0.442686	551	600	519	780	791	869	572	583.824	697.934	574.381	627.903	683.294	665.048	751.669
ENSMUSG00000004356.8	658.517	-0.0536461	0.0911639	-0.588458	0.556225	0.801401	642	606	572	819	809	789	479	680.245	704.913	633.036	659.298	698.843	603.824	629.457
ENSMUSG00000004359.16	2.62111	-0.0520352	1.35878	-0.0382955	0.969452	NA	3	4	0	3	0	2	5	3.17872	4.65289	0	2.41501	0	1.53061	6.57053
ENSMUSG00000004360.9	1150.49	0.44393	0.110364	4.02241	5.76054e-05	0.000751278	797	1011	763	1600	1552	1796	902	844.479	1176.02	844.417	1288.01	1340.67	1374.48	1185.32
ENSMUSG00000004364.14	1733.17	0.0549693	0.0649934	0.845768	0.397682	0.68701	1591	1532	1464	2187	1980	2387	1329	1685.78	1782.06	1620.22	1760.54	1710.39	1826.78	1746.45
ENSMUSG00000004366.4	0.599793	-0.638078	2.67092	-0.238898	0.811185	NA	2	0	0	0	0	1	1	2.11914	0	0	0	0	0.765303	1.31411
ENSMUSG00000004371.15	2.92041	-0.649202	1.2066	-0.538043	0.590547	NA	7	3	0	1	2	4	3	7.417	3.48967	0	0.805004	1.72767	3.06121	3.94232
ENSMUSG00000004383.18	272.198	0.148638	0.132798	1.11928	0.263021	0.557096	266	203	226	329	299	411	228	281.846	236.134	250.116	264.846	258.287	314.539	299.616
ENSMUSG00000004393.10	171.418	-0.0431669	0.161804	-0.266786	0.789634	0.920634	197	131	146	226	184	218	129	208.736	152.382	161.579	181.931	158.946	166.836	169.52
ENSMUSG00000004394.12	950.425	0.0105653	0.0824556	0.128133	0.898044	0.965722	893	740	933	1221	1114	1222	710	946.198	860.785	1032.56	982.91	962.313	935.2	933.016
ENSMUSG00000004415.15	19.8393	-0.156898	0.50674	-0.309622	0.756849	0.905012	32	15	10	19	21	15	24	33.9063	17.4483	11.0671	15.2951	18.1405	11.4795	31.5386
ENSMUSG00000004446.12	39.0785	0.915189	0.326484	2.80316	0.00506038	0.0338155	19	19	32	55	60	60	41	20.1319	22.1012	35.4146	44.2752	51.8301	45.9182	53.8784
ENSMUSG00000004451.14	156.737	0.0792733	0.165883	0.477886	0.632732	0.843825	163	131	118	183	206	214	116	172.71	152.382	130.591	147.316	177.95	163.775	152.436
ENSMUSG00000004455.16	308.063	-0.0827568	0.129	-0.641526	0.521181	0.781248	327	279	258	417	357	388	197	346.48	324.539	285.53	335.687	308.389	296.937	258.879
ENSMUSG00000004460.17	234.364	-0.618408	0.144106	-4.29134	1.77597e-05	0.000266422	308	220	266	260	195	235	157	326.348	255.909	294.384	209.301	168.448	179.846	206.315
ENSMUSG00000004462.7	366.783	-0.0499744	0.110408	-0.452635	0.650811	0.854349	388	299	328	432	436	477	271	411.114	347.804	363	347.762	376.632	365.049	356.123
ENSMUSG00000004473.10	93.9572	-0.0380345	0.207596	-0.183214	0.85463	0.947958	87	75	96	108	90	137	78	92.1828	87.2417	106.244	86.9404	77.7452	104.846	102.5
ENSMUSG00000004500.9	375.673	-0.166782	0.117656	-1.41754	0.156325	0.416624	393	310	386	482	415	482	236	416.412	360.599	427.189	388.012	358.492	368.876	310.129
ENSMUSG00000004508.6	161.429	0.0382176	0.170699	0.223888	0.822844	0.934464	164	123	145	247	183	189	115	173.77	143.076	160.473	198.836	158.082	144.642	151.122
ENSMUSG00000004530.12	1005.45	0.0903637	0.0738824	1.22307	0.221301	0.508885	893	880	849	1300	1157	1365	790	946.198	1023.64	939.594	1046.5	999.458	1044.64	1038.14
ENSMUSG00000004535.12	1726.53	0.00154468	0.065611	0.0235431	0.981217	0.994594	1635	1540	1496	2108	2020	2365	1259	1732.4	1791.36	1655.63	1696.95	1744.95	1809.94	1654.46
ENSMUSG00000004540.7	0.844933	0.334606	1.95684	0.170993	0.864229	NA	1	0	1	1	1	1	1	1.05957	0	1.10671	0.805004	0.863836	0.765303	1.31411
ENSMUSG00000004542.15	1.19776	-0.709728	1.79721	-0.394906	0.692912	NA	0	3	1	2	1	0	1	0	3.48967	1.10671	1.61001	0.863836	0	1.31411
ENSMUSG00000004552.16	2.75774	-0.118181	1.15238	-0.102553	0.918318	NA	6	1	1	5	2	3	2	6.35743	1.16322	1.10671	4.02502	1.72767	2.29591	2.62821
ENSMUSG00000004558.15	469.561	0.489678	0.10234	4.78483	1.71133e-06	3.24997e-05	365	309	361	700	593	738	381	386.744	359.436	399.521	563.503	512.255	564.793	500.675
ENSMUSG00000004561.14	100.467	-0.00329817	0.219679	-0.0150136	0.988021	0.99706	114	64	97	129	123	146	60	120.791	74.4463	107.351	103.845	106.252	111.734	78.8464
ENSMUSG00000004562.16	220.399	0.565759	0.139064	4.06833	4.73522e-05	0.000632429	175	148	146	347	302	314	185	185.425	172.157	161.579	279.336	260.878	240.305	243.11
ENSMUSG00000004565.15	462.994	-0.151674	0.0984065	-1.5413	0.123243	0.360431	477	416	436	536	545	542	344	505.416	483.901	482.524	431.482	470.79	414.794	452.053
ENSMUSG00000004567.16	414.863	0.1488	0.107652	1.38223	0.166901	0.432565	375	301	383	508	521	575	330	397.339	350.13	423.869	408.942	450.058	440.049	433.655
ENSMUSG00000004568.13	478.481	-0.0307434	0.108062	-0.284499	0.776028	0.914265	446	469	395	599	580	627	328	472.569	545.552	437.149	482.197	501.025	479.845	431.027
ENSMUSG00000004591.16	1156.5	-0.0694377	0.0833254	-0.833332	0.404658	0.693902	1119	1117	978	1345	1319	1588	830	1185.66	1299.32	1082.36	1082.73	1139.4	1215.3	1090.71
ENSMUSG00000004609.11	136.401	0.627305	0.183184	3.42445	0.000616049	0.00586583	117	88	77	217	169	200	129	123.97	102.364	85.2164	174.686	145.988	153.061	169.52
ENSMUSG00000004610.4	23.1353	-0.231835	0.406963	-0.569671	0.568901	0.808608	21	17	31	29	27	32	11	22.251	19.7748	34.3079	23.3451	23.3236	24.4897	14.4552
ENSMUSG00000004612.9	1.04846	-0.813972	2.18	-0.373382	0.708864	NA	4	0	0	1	0	3	0	4.23829	0	0	0.805004	0	2.29591	0
ENSMUSG00000004626.14	389.123	-0.651222	0.103349	-6.3012	2.95346e-10	1.06447e-08	468	413	447	373	353	405	257	495.88	480.411	494.698	300.266	304.934	309.948	337.725
ENSMUSG00000004630.18	0.590644	-2.00017	2.39946	-0.833593	0.40451	NA	1	1	1	1	0	0	0	1.05957	1.16322	1.10671	0.805004	0	0	0
ENSMUSG00000004631.15	537.645	0.0897599	0.092279	0.972702	0.330702	0.626244	485	468	449	679	660	688	430	513.892	544.388	496.911	546.598	570.132	526.528	565.066
ENSMUSG00000004633.17	111.184	0.292086	0.199362	1.46511	0.142892	0.394678	95	98	73	124	147	168	97	100.659	113.996	80.7896	99.8205	126.984	128.571	127.468
ENSMUSG00000004637.15	204.821	0.030573	0.143985	0.212335	0.831845	0.93808	178	195	174	277	220	280	151	188.604	226.828	192.567	222.986	190.044	214.285	198.43
ENSMUSG00000004642.13	226.429	0.0430297	0.142462	0.302043	0.762619	0.908051	220	197	184	248	275	288	199	233.106	229.155	203.634	199.641	237.555	220.407	261.507
ENSMUSG00000004651.6	2.21087	-0.479466	1.24479	-0.385179	0.700105	NA	2	3	2	1	4	1	2	2.11914	3.48967	2.21341	0.805004	3.45534	0.765303	2.62821
ENSMUSG00000004654.6	1316.26	0.042427	0.105094	0.403705	0.68643	0.871491	1430	1096	987	1512	1725	1741	983	1515.19	1274.89	1092.32	1217.17	1490.12	1332.39	1291.77
ENSMUSG00000004655.5	91.9722	1.17216	0.243187	4.81998	1.43576e-06	2.77705e-05	49	43	54	185	139	172	62	51.919	50.0186	59.7622	148.926	120.073	131.632	81.4746
ENSMUSG00000004661.15	167.333	-0.358221	0.174459	-2.05333	0.0400409	0.164607	195	185	137	168	198	175	120	206.617	215.196	151.619	135.241	171.039	133.928	157.693
ENSMUSG00000004665.10	63.5316	-0.186453	0.263833	-0.706708	0.479748	0.752512	64	57	63	90	56	59	57	67.8126	66.3037	69.7225	72.4503	48.3748	45.1529	74.9041
ENSMUSG00000004667.18	55.2203	-0.0229653	0.266571	-0.0861508	0.931347	0.976742	55	46	50	87	55	61	42	58.2765	53.5083	55.3353	70.0353	47.511	46.6835	55.1925
ENSMUSG00000004668.14	27.6572	0.33363	0.378732	0.880914	0.378365	0.671061	28	19	18	42	28	32	30	29.668	22.1012	19.9207	33.8102	24.1874	24.4897	39.4232
ENSMUSG00000004677.17	1398.51	0.0235323	0.0668804	0.351857	0.724946	0.890997	1320	1167	1268	1805	1653	1858	1010	1398.64	1357.48	1403.3	1453.03	1427.92	1421.93	1327.25
ENSMUSG00000004698.11	302.435	0.287054	0.145589	1.97168	0.0486467	0.18956	225	210	292	384	446	387	244	238.404	244.277	323.158	309.121	385.271	296.172	320.642
ENSMUSG00000004707.14	11.5974	0.993489	0.580808	1.71053	0.087168	0.288542	9	5	6	14	20	16	14	9.53615	5.81611	6.64024	11.2701	17.2767	12.2448	18.3975
ENSMUSG00000004709.14	6.77879	-0.263475	0.746782	-0.352813	0.724228	0.890545	4	11	5	8	4	11	5	4.23829	12.7955	5.53353	6.44003	3.45534	8.41833	6.57053
ENSMUSG00000004730.15	59.8293	0.272438	0.251727	1.08228	0.279129	0.572921	51	47	47	90	61	93	47	54.0382	54.6715	52.0152	72.4503	52.694	71.1731	61.763
ENSMUSG00000004748.5	13.8726	0.577153	0.570908	1.01094	0.312046	0.607806	3	9	17	19	19	19	14	3.17872	10.469	18.814	15.2951	16.4129	14.5408	18.3975
ENSMUSG00000004768.14	331.973	-0.0229494	0.123048	-0.186508	0.852047	0.946418	318	302	286	348	409	458	255	336.944	351.293	316.518	280.141	353.309	350.509	335.097
ENSMUSG00000004771.12	1315.66	0.125463	0.0699324	1.79406	0.0728042	0.253475	1124	1131	1128	1688	1624	1812	994	1190.96	1315.61	1248.37	1358.85	1402.87	1386.73	1306.22
ENSMUSG00000004788.11	244.725	-0.107786	0.142105	-0.758498	0.448153	0.728387	244	228	218	295	315	257	184	258.536	265.215	241.262	237.476	272.108	196.683	241.796
ENSMUSG00000004789.10	470.392	-0.276717	0.0999563	-2.76838	0.00563363	0.0367844	518	414	484	539	517	527	337	548.858	481.574	535.646	433.897	446.603	403.314	442.854
ENSMUSG00000004791.7	9.88825	0.249802	0.59192	0.422019	0.673011	0.865182	8	10	6	12	11	15	9	8.47658	11.6322	6.64024	9.66005	9.50219	11.4795	11.827
ENSMUSG00000004798.14	997.319	0.167043	0.0729048	2.29125	0.0219487	0.105071	875	804	843	1333	1151	1374	812	927.125	935.231	932.954	1073.07	994.275	1051.53	1067.05
ENSMUSG00000004814.10	3.57672	2.94231	1.35719	2.16794	0.030163	NA	0	0	2	4	8	8	5	0	0	2.21341	3.22002	6.91069	6.12242	6.57053
ENSMUSG00000004815.12	248.123	-0.00262643	0.163714	-0.0160428	0.9872	0.996852	194	267	209	321	320	333	152	205.557	310.581	231.302	258.406	276.427	254.846	199.744
ENSMUSG00000004821.1	0	NA	NA	NA	NA	NA	0	0	0	0	0	0	0	0	0	0	0	0	0	0
ENSMUSG00000004837.2	10.2634	1.09429	0.681163	1.60651	0.108162	0.33277	11	5	1	14	21	14	10	11.6553	5.81611	1.10671	11.2701	18.1405	10.7142	13.1411
ENSMUSG00000004842.18	7217.84	-0.3928	0.0919099	-4.27375	1.92213e-05	0.00028556	7152	8646	6718	7779	7920	8192	4628	7578.06	10057.2	7434.86	6262.12	6841.58	6269.36	6081.69
ENSMUSG00000004843.7	555.49	-0.171112	0.0964931	-1.7733	0.0761783	0.261934	540	554	510	665	651	648	391	572.169	644.426	564.421	535.328	562.357	495.916	513.816
ENSMUSG00000004846.10	276.335	0.0486702	0.129433	0.376025	0.706898	0.883213	257	228	251	345	338	407	181	272.31	265.215	277.783	277.726	291.976	311.478	237.853
ENSMUSG00000004849.14	110.481	-0.223969	0.184791	-1.21201	0.225507	0.513676	113	92	121	122	112	142	83	119.732	107.017	133.912	98.2105	96.7496	108.673	109.071
ENSMUSG00000004864.13	17.5304	-0.55842	0.463953	-1.20361	0.22874	0.517653	18	13	27	15	14	21	14	19.0723	15.1219	29.8811	12.0751	12.0937	16.0714	18.3975
ENSMUSG00000004865.16	1029.19	-0.170439	0.0758789	-2.24619	0.0246915	0.115026	1004	924	1048	1275	1147	1223	725	1063.81	1074.82	1159.83	1026.38	990.819	935.965	952.727
ENSMUSG00000004872.15	1.04474	0.702084	2.08079	0.337412	0.735806	NA	0	1	1	3	0	0	2	0	1.16322	1.10671	2.41501	0	0	2.62821
ENSMUSG00000004880.11	144.055	-0.0410176	0.210886	-0.194501	0.845783	0.943695	155	123	119	120	161	242	113	164.234	143.076	131.698	96.6005	139.078	185.203	148.494
ENSMUSG00000004885.5	8.3689	0.440624	0.664834	0.662758	0.507485	0.772002	10	3	6	11	9	14	8	10.5957	3.48967	6.64024	8.85504	7.77452	10.7142	10.5129
ENSMUSG00000004891.16	241.973	-0.502034	0.155607	-3.2263	0.00125403	0.0106868	225	269	292	293	211	289	137	238.404	312.907	323.158	235.866	182.269	221.172	180.033
ENSMUSG00000004892.13	343.976	-0.47855	0.159572	-2.99896	0.002709	0.0203501	406	298	412	474	332	365	173	430.186	346.64	455.963	381.572	286.793	279.335	227.34
ENSMUSG00000004894.10	0.785112	-3.44702	2.27339	-1.51625	0.129457	NA	2	1	2	0	0	0	0	2.11914	1.16322	2.21341	0	0	0	0
ENSMUSG00000004895.9	244.953	-0.212283	0.134788	-1.57494	0.11527	0.346312	249	257	211	269	266	294	188	263.833	298.948	233.515	216.546	229.78	224.999	247.052
ENSMUSG00000004896.16	177.878	-0.0145873	0.163164	-0.0894025	0.928762	0.976134	159	183	142	225	217	246	114	168.472	212.87	157.152	181.126	187.452	188.264	149.808
ENSMUSG00000004897.16	704.587	-0.262163	0.0877761	-2.98672	0.00281983	0.0209853	693	718	693	851	707	852	493	734.283	835.194	766.948	685.058	610.732	652.038	647.855
ENSMUSG00000004902.7	4.87837	-0.934409	0.942153	-0.99178	0.321305	NA	11	4	3	3	4	1	6	11.6553	4.65289	3.32012	2.41501	3.45534	0.765303	7.88464
ENSMUSG00000004929.12	88.4929	0.0871129	0.221624	0.393067	0.69427	0.876042	92	66	75	139	98	122	55	97.4806	76.7727	83.003	111.896	84.6559	93.3669	72.2759
ENSMUSG00000004931.11	94.3391	-0.260593	0.210291	-1.2392	0.215271	0.501032	114	91	77	95	113	106	71	120.791	105.853	85.2164	76.4754	97.6134	81.1221	93.3016
ENSMUSG00000004933.17	31.3048	0.834088	0.371205	2.24697	0.0246417	0.114905	13	24	21	42	55	42	31	13.7744	27.9174	23.2408	33.8102	47.511	32.1427	40.7373
ENSMUSG00000004934.14	83.1595	-0.189366	0.216158	-0.876055	0.381	0.673522	92	74	77	101	108	92	52	97.4806	86.0785	85.2164	81.3054	93.2942	70.4078	68.3335
ENSMUSG00000004936.8	557.331	0.215929	0.115315	1.87251	0.061136	0.223285	553	412	422	842	671	764	401	585.943	479.248	467.03	677.813	579.634	584.691	526.957
ENSMUSG00000004937.6	400.377	-0.0114564	0.121286	-0.0944574	0.924746	0.974632	451	308	334	475	451	549	308	477.867	358.273	369.64	382.377	389.59	420.151	404.745
ENSMUSG00000004939.7	1.97644	-0.720208	1.3639	-0.528049	0.597465	NA	2	0	5	2	2	2	1	2.11914	0	5.53353	1.61001	1.72767	1.53061	1.31411
ENSMUSG00000004945.15	104.741	-0.000627193	0.19177	-0.00327055	0.99739	0.999553	108	84	93	144	114	146	70	114.434	97.7107	102.924	115.921	98.4773	111.734	91.9875
ENSMUSG00000004947.15	83.5354	0.541377	0.240038	2.25538	0.0241096	0.112924	63	61	56	109	148	127	55	66.753	70.9566	61.9756	87.7454	127.848	97.1934	72.2759
ENSMUSG00000004948.12	0.843028	-1.09726	2.39219	-0.458684	0.646461	NA	1	0	2	0	0	0	2	1.05957	0	2.21341	0	0	0	2.62821
ENSMUSG00000004951.10	60.6902	0.200954	0.268345	0.748865	0.453939	0.733258	36	63	51	80	78	76	51	38.1446	73.283	56.4421	64.4003	67.3792	58.163	67.0194
ENSMUSG00000004952.13	540.455	-0.410627	0.100994	-4.06586	4.78562e-05	0.000638306	611	473	624	580	564	613	359	647.398	550.204	690.585	466.902	487.203	469.131	471.764
ENSMUSG00000004961.7	310.592	0.0893563	0.134338	0.665162	0.505947	0.771117	303	235	274	453	323	377	262	321.05	273.357	303.238	364.667	279.019	288.519	344.296
ENSMUSG00000004980.16	2668.19	-0.111593	0.0715893	-1.5588	0.119045	0.353481	2529	2651	2350	3296	2966	3469	1859	2679.66	3083.7	2600.76	2653.29	2562.14	2654.83	2442.92
ENSMUSG00000004988.9	1.42884	0.554458	1.53956	0.360141	0.718742	NA	1	1	1	3	1	1	2	1.05957	1.16322	1.10671	2.41501	0.863836	0.765303	2.62821
ENSMUSG00000004994.12	100.028	0.148063	0.230324	0.642847	0.520323	0.780739	102	86	66	124	94	129	106	108.076	100.037	73.0427	99.8205	81.2005	98.724	139.295
ENSMUSG00000004996.9	182.428	-0.385966	0.153991	-2.50643	0.0121957	0.067399	201	199	168	190	186	193	141	212.974	231.481	185.927	152.951	160.673	147.703	185.289
ENSMUSG00000005034.15	3474.63	0.326754	0.0566147	5.77154	7.85491e-09	2.31326e-07	2806	2576	2833	4922	4464	4917	2767	2973.16	2996.46	3135.3	3962.23	3856.16	3762.99	3636.13
ENSMUSG00000005043.13	90.7064	0.291432	0.232768	1.25203	0.21056	0.494444	67	58	92	104	98	136	93	70.9913	67.4669	101.817	83.7204	84.6559	104.081	122.212
ENSMUSG00000005045.16	1016.57	0.152893	0.0815263	1.87538	0.06074	0.222287	924	856	808	1396	1285	1341	751	979.045	995.719	894.219	1123.79	1110.03	1026.27	986.894
ENSMUSG00000005054.7	118.549	-0.0994433	0.196751	-0.505427	0.613259	0.833556	100	98	136	169	123	148	79	105.957	113.996	150.512	136.046	106.252	113.265	103.814
ENSMUSG00000005057.13	19.9328	0.642978	0.460434	1.39646	0.162576	0.42578	18	9	14	17	33	34	20	19.0723	10.469	15.4939	13.6851	28.5066	26.0203	26.2821
ENSMUSG00000005069.12	287.06	-0.27334	0.140662	-1.94324	0.0519877	0.198607	307	258	301	353	333	365	152	325.289	300.112	333.119	284.166	287.657	279.335	199.744
ENSMUSG00000005078.16	536.913	0.690309	0.0983747	7.01713	2.26465e-12	1.07407e-10	362	374	339	771	736	892	476	383.565	435.045	375.174	620.658	635.783	682.65	625.515
ENSMUSG00000005087.17	217.789	-2.016	0.160539	-12.5577	3.60538e-36	1.26296e-33	299	378	353	131	96	125	71	316.812	439.698	390.668	105.455	82.9282	95.6628	93.3016
ENSMUSG00000005089.15	1290.07	1.00141	0.102957	9.72651	2.32441e-22	2.93744e-20	839	585	804	1819	2097	2091	1290	888.981	680.485	889.792	1464.3	1811.46	1600.25	1695.2
ENSMUSG00000005102.13	586.662	0.02498	0.0979533	0.255019	0.798708	0.924243	507	549	513	794	675	730	443	537.203	638.609	567.741	639.173	583.089	558.671	582.149
ENSMUSG00000005103.12	1179.62	-0.066974	0.0786847	-0.851169	0.394675	0.684307	1127	1013	1143	1508	1341	1582	789	1194.14	1178.34	1264.97	1213.95	1158.4	1210.71	1036.83
ENSMUSG00000005107.13	33.8715	0.178183	0.374762	0.475457	0.634461	0.844647	40	17	29	28	42	60	29	42.3829	19.7748	32.0945	22.5401	36.2811	45.9182	38.1091
ENSMUSG00000005124.10	160.194	0.324121	0.429918	0.753914	0.450901	0.730454	83	207	83	198	206	286	110	87.9445	240.787	91.8567	159.391	177.95	218.877	144.552
ENSMUSG00000005125.13	439.61	0.019713	0.116552	0.169135	0.86569	0.952432	395	324	463	548	488	589	347	418.531	376.884	512.405	441.142	421.552	450.763	455.995
ENSMUSG00000005131.4	41.9887	-0.0297837	0.307131	-0.0969739	0.922747	0.973955	53	33	30	55	46	61	27	56.1573	38.3864	33.2012	44.2752	39.7364	46.6835	35.4809
ENSMUSG00000005142.10	503.631	-0.033373	0.0988725	-0.337536	0.735713	0.895993	514	438	431	633	615	614	368	544.62	509.492	476.991	509.567	531.259	469.896	483.591
ENSMUSG00000005148.8	240.375	-0.652572	0.165857	-3.93455	8.33541e-05	0.00103514	264	303	249	205	189	259	189	279.727	352.457	275.57	165.026	163.265	198.213	248.366
ENSMUSG00000005150.16	36.7108	0.195165	0.347305	0.561939	0.574157	0.811686	40	20	32	38	35	59	38	42.3829	23.2645	35.4146	30.5901	30.2342	45.1529	49.9361
ENSMUSG00000005161.15	451.08	0.181163	0.105168	1.72261	0.0849599	0.283868	404	344	388	658	513	607	352	428.067	400.149	429.402	529.692	443.148	464.539	462.566
ENSMUSG00000005198.15	4862.41	-0.0311088	0.0743465	-0.41843	0.675633	0.86699	4594	4048	4684	5794	5415	5816	4173	4867.67	4708.73	5183.82	4664.19	4677.67	4451	5483.77
ENSMUSG00000005202.2	1.63778	-0.41275	1.50536	-0.274187	0.783941	NA	1	3	1	3	0	1	2	1.05957	3.48967	1.10671	2.41501	0	0.765303	2.62821
ENSMUSG00000005204.12	348.123	0.00695896	0.110606	0.0629165	0.949833	0.984035	357	283	301	426	412	446	271	378.267	329.192	333.119	342.932	355.9	341.325	356.123
ENSMUSG00000005220.10	22.6987	1.29349	0.475446	2.72058	0.0065167	0.0414524	18	11	5	33	41	52	15	19.0723	12.7955	5.53353	26.5651	35.4173	39.7957	19.7116
ENSMUSG00000005225.15	321.202	0.25361	0.136833	1.85343	0.0638209	0.230812	213	266	302	436	407	453	251	225.689	309.417	334.226	350.982	351.581	346.682	329.841
ENSMUSG00000005232.11	0.845664	0.269583	2.05796	0.130995	0.895779	NA	0	1	1	1	0	2	1	0	1.16322	1.10671	0.805004	0	1.53061	1.31411
ENSMUSG00000005233.16	14.4339	-1.69836	0.642959	-2.64148	0.0082545	0.0502187	27	13	24	7	6	2	14	28.6084	15.1219	26.561	5.63503	5.18301	1.53061	18.3975
ENSMUSG00000005237.14	135.72	-0.351681	0.196087	-1.7935	0.0728933	0.253609	136	123	159	110	158	155	109	144.102	143.076	175.966	88.5504	136.486	118.622	143.238
ENSMUSG00000005251.15	145.15	-1.11324	0.165493	-6.72681	1.73427e-11	7.36769e-10	195	167	206	112	107	142	73	206.617	194.258	227.982	90.1604	92.4304	108.673	95.9298
ENSMUSG00000005262.13	653.027	0.104814	0.093287	1.12357	0.261197	0.555057	634	487	576	795	758	891	547	671.769	566.49	637.463	639.978	654.787	681.885	718.816
ENSMUSG00000005267.13	321.651	-0.00892796	0.117875	-0.0757411	0.939625	0.979457	302	287	285	403	336	462	239	319.991	333.845	315.411	324.417	290.249	353.57	314.071
ENSMUSG00000005268.20	2769.28	0.682221	0.09456	7.21468	5.40603e-13	2.7892e-11	1730	2122	1693	3799	3991	4275	2612	1833.06	2468.36	1873.65	3058.21	3447.57	3271.67	3432.45
ENSMUSG00000005299.6	259.884	-0.193932	0.122134	-1.58787	0.112317	0.341023	268	234	257	320	291	308	178	283.965	272.194	284.424	257.601	251.376	235.713	233.911
ENSMUSG00000005312.15	1584.65	0.0134626	0.0799499	0.168389	0.866278	0.952721	1494	1440	1333	2117	1789	2190	1091	1583	1675.04	1475.24	1704.19	1545.4	1676.01	1433.69
ENSMUSG00000005320.9	9.30732	0.765534	0.623655	1.2275	0.219636	0.506582	7	5	6	15	15	11	9	7.417	5.81611	6.64024	12.0751	12.9575	8.41833	11.827
ENSMUSG00000005338.13	128.061	2.38506	0.226477	10.5311	6.20815e-26	1.05947e-23	24	37	40	267	193	242	165	25.4297	43.0392	44.2683	214.936	166.72	185.203	216.828
ENSMUSG00000005339.10	2.31899	-5.0124	1.64647	-3.04433	0.002332	NA	9	1	5	0	0	0	0	9.53615	1.16322	5.53353	0	0	0	0
ENSMUSG00000005354.16	682.607	-0.205149	0.0870422	-2.35689	0.0184289	0.0922459	699	616	683	808	687	825	525	740.641	716.545	755.881	650.443	593.455	631.375	689.906
ENSMUSG00000005355.9	1.20558	-1.38914	1.68151	-0.826127	0.408732	NA	2	1	2	0	1	1	1	2.11914	1.16322	2.21341	0	0.863836	0.765303	1.31411
ENSMUSG00000005357.9	7.49945	0.845573	0.73336	1.15301	0.248905	0.541619	8	2	4	12	7	11	10	8.47658	2.32645	4.42683	9.66005	6.04685	8.41833	13.1411
ENSMUSG00000005360.14	214.328	0.290128	0.139437	2.08072	0.0374596	0.156933	194	164	158	294	290	301	161	205.557	190.769	174.86	236.671	250.512	230.356	211.571
ENSMUSG00000005362.14	293.323	0.0163784	0.125468	0.130539	0.89614	0.965056	315	223	254	367	341	397	217	333.765	259.399	281.104	295.436	294.568	303.825	285.161
ENSMUSG00000005364.11	2.29889	0.125145	1.19954	0.104328	0.916909	NA	3	2	1	3	4	3	1	3.17872	2.32645	1.10671	2.41501	3.45534	2.29591	1.31411
ENSMUSG00000005370.4	171.468	0.03377	0.166023	0.203406	0.838818	0.940975	130	147	180	238	187	220	130	137.744	170.994	199.207	191.591	161.537	168.367	170.834
ENSMUSG00000005371.15	1919.54	0.0549093	0.069594	0.788995	0.430115	0.71484	1627	1709	1735	2365	2227	2513	1563	1723.92	1987.95	1920.14	1903.83	1923.76	1923.21	2053.95
ENSMUSG00000005373.13	135.367	0.167369	0.212594	0.78727	0.431124	0.715172	126	113	102	118	176	183	139	133.506	131.444	112.884	94.9904	152.035	140.05	182.661
ENSMUSG00000005374.13	519.396	-0.395286	0.102031	-3.87418	0.000106986	0.00128642	602	517	511	561	587	544	347	637.862	601.386	565.527	451.607	507.072	416.325	455.995
ENSMUSG00000005378.17	61.919	0.431408	0.242932	1.77584	0.0757595	0.26094	50	43	47	94	86	82	50	52.9786	50.0186	52.0152	75.6704	74.2899	62.7548	65.7053
ENSMUSG00000005397.8	579.361	0.264386	0.143816	1.83837	0.0660082	0.236452	537	429	440	617	724	728	625	568.99	499.023	486.951	496.687	625.417	557.14	821.317
ENSMUSG00000005410.6	60.619	-0.816203	0.262332	-3.11133	0.00186244	0.014869	79	59	79	47	49	54	48	83.7062	68.6302	87.4299	37.8352	42.3279	41.3263	63.0771
ENSMUSG00000005413.8	38.7599	0.260462	0.336023	0.775132	0.438262	0.720729	46	24	25	39	54	63	31	48.7403	27.9174	27.6677	31.3951	46.6471	48.2141	40.7373
ENSMUSG00000005417.17	1773.68	0.10291	0.0744235	1.38276	0.166738	0.432372	1657	1485	1470	2426	2154	2427	1244	1755.71	1727.39	1626.86	1952.94	1860.7	1857.39	1634.75
ENSMUSG00000005442.13	1666.93	-0.183043	0.0752315	-2.43307	0.0149714	0.0789788	1768	1421	1658	1945	1817	1916	1298	1873.32	1652.94	1834.92	1565.73	1569.59	1466.32	1705.71
ENSMUSG00000005447.12	42.3603	-0.250381	0.291235	-0.859721	0.389943	0.680378	42	46	38	53	38	56	29	44.502	53.5083	42.0549	42.6652	32.8258	42.8569	38.1091
ENSMUSG00000005465.9	5.37256	0.233138	0.884458	0.263594	0.792093	0.921018	5	5	3	8	1	7	8	5.29786	5.81611	3.32012	6.44003	0.863836	5.35712	10.5129
ENSMUSG00000005469.10	1068.41	0.0878604	0.0772195	1.1378	0.255204	0.548097	968	886	940	1477	1282	1381	783	1025.67	1030.62	1040.3	1188.99	1107.44	1056.88	1028.95
ENSMUSG00000005470.8	17.9155	-0.428018	0.650712	-0.657769	0.510686	0.773766	22	7	28	2	22	21	20	23.3106	8.14256	30.9878	1.61001	19.0044	16.0714	26.2821
ENSMUSG00000005474.9	1.78257	1.05424	1.48384	0.71048	0.477406	NA	1	0	2	4	3	1	2	1.05957	0	2.21341	3.22002	2.59151	0.765303	2.62821
ENSMUSG00000005481.18	75.8794	-0.259351	0.218537	-1.18676	0.235322	0.526226	73	72	82	90	90	88	47	77.3488	83.7521	90.75	72.4503	77.7452	67.3466	61.763
ENSMUSG00000005483.10	297.358	0.113656	0.198656	0.572124	0.567238	0.80753	240	308	219	430	414	441	141	254.297	358.273	242.369	346.152	357.628	337.498	185.289
ENSMUSG00000005493.15	9.72354	-0.435149	0.624586	-0.696701	0.48599	0.756932	13	7	11	11	14	5	7	13.7744	8.14256	12.1738	8.85504	12.0937	3.82651	9.19875
ENSMUSG00000005501.14	728.301	0.0952835	0.100373	0.949294	0.342471	0.638122	627	611	654	858	876	891	662	664.352	710.729	723.786	690.693	756.72	681.885	869.939
ENSMUSG00000005503.8	0.938648	2.95102	2.84648	1.03672	0.299864	NA	0	0	0	0	0	0	5	0	0	0	0	0	0	6.57053
ENSMUSG00000005505.12	1.39325	1.42155	1.90974	0.744368	0.456654	NA	2	0	0	0	2	6	1	2.11914	0	0	0	1.72767	4.59182	1.31411
ENSMUSG00000005506.16	358.6	0.163151	0.115336	1.41457	0.157195	0.41811	302	298	307	495	452	431	293	319.991	346.64	339.759	398.477	390.454	329.845	385.033
ENSMUSG00000005510.9	122.381	0.0345508	0.176943	0.195266	0.845185	0.943351	107	103	116	160	147	141	100	113.374	119.812	128.378	128.801	126.984	107.908	131.411
ENSMUSG00000005514.14	496.089	0.239282	0.0993169	2.40927	0.0159843	0.0828551	466	384	369	650	619	699	404	493.761	446.678	408.375	523.252	534.714	534.947	530.899
ENSMUSG00000005533.10	7584.86	-0.481465	0.0542502	-8.8749	6.99932e-19	6.75147e-17	8111	7893	8483	8106	7667	8640	4695	8594.19	9181.32	9388.2	6525.36	6623.03	6612.21	6169.73
ENSMUSG00000005534.10	1966.14	0.0545422	0.0646381	0.843808	0.398777	0.688132	1842	1634	1737	2480	2450	2629	1418	1951.73	1900.71	1922.35	1996.41	2116.4	2011.98	1863.4
ENSMUSG00000005540.10	6.10473	0.206678	0.866445	0.238536	0.811465	0.930932	9	5	1	5	7	4	10	9.53615	5.81611	1.10671	4.02502	6.04685	3.06121	13.1411
ENSMUSG00000005547.14	3.82817	0.848472	1.07909	0.786287	0.431699	NA	2	5	0	4	10	4	3	2.11914	5.81611	0	3.22002	8.63836	3.06121	3.94232
ENSMUSG00000005553.14	6.46929	0.653224	0.823769	0.792969	0.427796	0.712634	5	5	3	11	10	2	9	5.29786	5.81611	3.32012	8.85504	8.63836	1.53061	11.827
ENSMUSG00000005566.14	744.299	-0.152075	0.0837043	-1.81681	0.0692457	0.244497	755	667	717	924	864	877	517	799.977	775.87	793.509	743.823	746.354	671.17	679.393
ENSMUSG00000005575.16	585.063	0.0482264	0.102597	0.470058	0.638314	0.847196	545	429	583	778	662	772	445	577.467	499.023	645.21	626.293	571.859	590.814	584.777
ENSMUSG00000005580.11	209.754	-0.15998	0.142519	-1.12251	0.261644	0.555392	191	215	196	240	213	278	159	202.378	250.093	216.915	193.201	183.997	212.754	208.943
ENSMUSG00000005583.16	644.355	0.374074	0.0921669	4.05866	4.93552e-05	0.000655672	485	491	513	936	814	864	563	513.892	571.142	567.741	753.484	703.162	661.221	739.842
ENSMUSG00000005609.16	495.603	0.0288393	0.117323	0.245811	0.805828	0.928529	524	343	465	612	545	687	389	555.216	398.985	514.619	492.662	470.79	525.763	511.187
ENSMUSG00000005610.17	7861.6	0.0406115	0.0471737	0.860893	0.389297	0.679784	7294	6568	7084	10233	9096	10365	5932	7728.52	7640.05	7839.91	8237.6	7857.45	7932.36	7795.28
ENSMUSG00000005611.15	114.18	0.142006	0.244303	0.58127	0.561058	0.804609	118	119	54	155	141	135	96	125.029	138.424	59.7622	124.776	121.801	103.316	126.154
ENSMUSG00000005615.15	504.502	-0.00779826	0.1025	-0.0760803	0.939355	0.979422	491	441	441	661	614	670	331	520.25	512.981	488.058	532.107	530.395	512.753	434.969
ENSMUSG00000005621.11	830.337	0.00355666	0.095458	0.0372589	0.970279	0.990772	714	791	736	1012	1001	1170	568	756.534	920.109	814.536	814.664	864.699	895.404	746.413
ENSMUSG00000005625.15	156.449	-0.000401893	0.168884	-0.0023797	0.998101	0.999577	163	112	150	216	159	202	122	172.71	130.281	166.006	173.881	137.35	154.591	160.321
ENSMUSG00000005628.12	7.76632	-0.620756	0.79316	-0.782636	0.433841	0.717068	2	11	13	12	2	11	4	2.11914	12.7955	14.3872	9.66005	1.72767	8.41833	5.25643
ENSMUSG00000005640.11	7.50209	0.105547	0.788578	0.133844	0.893526	0.963605	8	9	2	4	9	6	12	8.47658	10.469	2.21341	3.22002	7.77452	4.59182	15.7693
ENSMUSG00000005649.17	2.62303	1.71954	1.43974	1.19434	0.232345	NA	1	0	2	1	5	1	7	1.05957	0	2.21341	0.805004	4.31918	0.765303	9.19875
ENSMUSG00000005656.9	628.808	0.100292	0.0871507	1.15079	0.249818	0.542611	587	510	541	834	758	862	458	621.969	593.244	598.728	671.373	654.787	659.691	601.861
ENSMUSG00000005667.8	65.0823	-0.551146	0.272591	-2.02188	0.0431892	0.173548	87	49	80	47	74	71	47	92.1828	56.9979	88.5366	37.8352	63.9238	54.3365	61.763
ENSMUSG00000005672.12	174.715	-0.73657	0.162338	-4.53727	5.69865e-06	9.54572e-05	183	196	231	163	146	167	122	193.902	227.992	255.649	131.216	126.12	127.806	160.321
ENSMUSG00000005674.9	76.6023	-0.210984	0.220101	-0.958579	0.337771	0.633265	84	64	77	88	71	100	60	89.004	74.4463	85.2164	70.8403	61.3323	76.5303	78.8464
ENSMUSG00000005677.14	1.44175	-1.54118	1.66022	-0.928299	0.353253	NA	2	2	2	1	0	0	2	2.11914	2.32645	2.21341	0.805004	0	0	2.62821
ENSMUSG00000005681.12	4.88552	-0.858691	0.846001	-1.015	0.310106	NA	5	5	8	7	4	5	1	5.29786	5.81611	8.85366	5.63503	3.45534	3.82651	1.31411
ENSMUSG00000005682.9	486.889	-0.311731	0.095113	-3.27748	0.00104736	0.00914816	518	466	498	511	535	574	345	548.858	542.062	551.14	411.357	462.152	439.284	453.367
ENSMUSG00000005683.8	989.543	-0.218526	0.0917149	-2.38267	0.0171876	0.0876144	1062	891	964	1324	979	1155	687	1125.27	1036.43	1066.87	1065.82	845.695	883.925	902.791
ENSMUSG00000005686.17	383.295	0.233568	0.132688	1.76028	0.0783602	0.26741	369	246	333	504	543	526	274	390.982	286.153	368.533	405.722	469.063	402.549	360.065
ENSMUSG00000005687.14	292.911	0.014386	0.12935	0.111218	0.911444	0.970303	305	247	239	365	380	383	198	323.169	287.316	264.503	293.826	328.258	293.111	260.193
ENSMUSG00000005696.11	1.23742	-0.499643	1.85147	-0.269862	0.787266	NA	0	2	2	0	3	2	0	0	2.32645	2.21341	0	2.59151	1.53061	0
ENSMUSG00000005698.15	546.476	-0.0322388	0.0988625	-0.326097	0.744351	0.899669	482	515	498	624	672	711	409	510.714	599.06	551.14	502.322	580.498	544.13	537.47
ENSMUSG00000005699.16	44.1285	-0.496215	0.31028	-1.59925	0.109765	0.335633	34	59	49	38	43	56	30	36.0254	68.6302	54.2286	30.5901	37.1449	42.8569	39.4232
ENSMUSG00000005705.10	2.32569	-1.46653	1.22074	-1.20134	0.229618	NA	5	3	2	1	1	3	1	5.29786	3.48967	2.21341	0.805004	0.863836	2.29591	1.31411
ENSMUSG00000005716.16	28.2062	2.47432	0.481634	5.13734	2.78659e-07	6.30838e-06	3	13	5	43	53	72	29	3.17872	15.1219	5.53353	34.6152	45.7833	55.1018	38.1091
ENSMUSG00000005718.8	85.0105	-0.600452	0.234798	-2.55732	0.0105484	0.0602457	126	64	98	81	77	101	53	133.506	74.4463	108.457	65.2053	66.5153	77.2956	69.6476
ENSMUSG00000005732.14	144.531	-0.591862	0.158837	-3.72622	0.000194375	0.00218161	169	143	173	152	138	152	89	179.068	166.341	191.46	122.361	119.209	116.326	116.955
ENSMUSG00000005763.15	3.65476	0.728136	1.08572	0.670646	0.502446	NA	2	1	4	2	4	3	8	2.11914	1.16322	4.42683	1.61001	3.45534	2.29591	10.5129
ENSMUSG00000005774.12	971.512	-0.21688	0.0827488	-2.62095	0.00876859	0.0525773	958	880	1016	1102	1007	1147	763	1015.07	1023.64	1124.41	887.114	869.882	877.802	1002.66
ENSMUSG00000005779.12	235.959	-0.086575	0.142655	-0.606883	0.543928	0.795184	240	229	193	300	286	308	147	254.297	266.378	213.594	241.501	247.057	235.713	193.174
ENSMUSG00000005800.3	12.3242	0.984723	0.737347	1.33549	0.181715	0.455359	15	3	4	41	7	22	5	15.8936	3.48967	4.42683	33.0052	6.04685	16.8367	6.57053
ENSMUSG00000005802.12	48.7139	-0.0944347	0.277646	-0.340126	0.733762	0.895261	48	38	51	69	56	50	36	50.8595	44.2025	56.4421	55.5453	48.3748	38.2651	47.3078
ENSMUSG00000005803.14	56.8401	0.463384	0.258381	1.79341	0.0729068	0.253612	49	40	38	73	83	92	43	51.919	46.5289	42.0549	58.7653	71.6984	70.4078	56.5066
ENSMUSG00000005804.14	102.463	0.284968	0.208719	1.36532	0.172153	0.4402	100	61	87	123	149	147	79	105.957	70.9566	96.2835	99.0155	128.712	112.499	103.814
ENSMUSG00000005813.12	1150.35	-0.179777	0.0741596	-2.42419	0.0153425	0.0804684	1138	1106	1093	1340	1337	1437	774	1205.79	1286.52	1209.63	1078.71	1154.95	1099.74	1017.12
ENSMUSG00000005823.9	544.83	-0.168623	0.102669	-1.64239	0.100508	0.317297	600	504	474	689	607	680	356	635.743	586.264	524.579	554.648	524.348	520.406	467.822
ENSMUSG00000005824.7	1.45171	-2.03007	2.19364	-0.925433	0.354741	NA	0	0	7	3	0	0	0	0	0	7.74695	2.41501	0	0	0
ENSMUSG00000005836.10	4.10547	0.664975	1.04401	0.636943	0.524162	NA	0	5	3	4	3	6	7	0	5.81611	3.32012	3.22002	2.59151	4.59182	9.19875
ENSMUSG00000005846.12	557.378	-0.0338848	0.0972974	-0.34826	0.727645	0.892731	549	504	476	717	676	659	412	581.705	586.264	526.793	577.188	583.953	504.334	541.412
ENSMUSG00000005864.7	3.83261	0.542806	1.0018	0.541832	0.587934	NA	1	5	2	4	3	7	5	1.05957	5.81611	2.21341	3.22002	2.59151	5.35712	6.57053
ENSMUSG00000005871.15	2993.75	0.15338	0.0569551	2.693	0.00708113	0.044454	2634	2510	2469	4046	3587	4076	2312	2790.91	2919.69	2732.46	3257.05	3098.58	3119.37	3038.21
ENSMUSG00000005873.6	1969.49	0.299345	0.0752919	3.97579	7.0145e-05	0.000890957	1617	1406	1694	2840	2390	2911	1510	1713.33	1635.49	1874.76	2286.21	2064.57	2227.8	1984.3
ENSMUSG00000005881.13	699.322	0.151856	0.0913217	1.66286	0.0963396	0.308716	577	560	641	966	806	908	574	611.373	651.405	709.399	777.634	696.252	694.895	754.297
ENSMUSG00000005882.18	166.938	0.00472202	0.150098	0.0314596	0.974903	0.992423	166	149	136	207	192	218	129	175.889	173.32	150.512	166.636	165.856	166.836	169.52
ENSMUSG00000005883.15	13.7721	-0.799475	0.52145	-1.53318	0.125233	0.36403	14	21	14	19	11	10	7	14.834	24.4277	15.4939	15.2951	9.50219	7.65303	9.19875
ENSMUSG00000005886.14	2559.2	0.111282	0.0713893	1.55881	0.119042	0.353481	2177	2335	2095	3228	3172	3335	2041	2306.69	2716.13	2318.55	2598.55	2740.09	2552.28	2682.09
ENSMUSG00000005891.7	1.54731	3.69863	1.82929	2.02189	0.043188	NA	0	0	0	3	1	3	4	0	0	0	2.41501	0.863836	2.29591	5.25643
ENSMUSG00000005892.4	1.23471	-1.06875	1.76286	-0.606258	0.544343	NA	4	0	1	1	2	1	0	4.23829	0	1.10671	0.805004	1.72767	0.765303	0
ENSMUSG00000005893.14	2478.43	0.135787	0.0701833	1.93475	0.0530207	0.201727	2171	2037	2136	3092	3099	3076	2127	2300.33	2369.49	2363.93	2489.07	2677.03	2354.07	2795.1
ENSMUSG00000005897.14	660.115	-0.334683	0.0908691	-3.68313	0.000230387	0.00252201	720	638	667	661	703	780	488	762.892	742.136	738.174	532.107	607.276	596.936	641.284
ENSMUSG00000005899.14	267.707	0.258391	0.134996	1.91406	0.0556128	0.208619	232	230	188	360	349	335	232	245.821	267.541	208.061	289.801	301.479	256.376	304.873
ENSMUSG00000005907.14	227.643	0.123723	0.13755	0.899478	0.368398	0.662532	223	189	175	270	292	319	175	236.285	219.849	193.674	217.351	252.24	244.132	229.969
ENSMUSG00000005917.15	11.0615	-0.633013	0.571578	-1.10748	0.268084	0.561283	13	14	10	10	8	9	11	13.7744	16.2851	11.0671	8.05004	6.91069	6.88772	14.4552
ENSMUSG00000005936.19	363.058	0.017212	0.140016	0.122929	0.902163	0.966781	418	260	305	489	422	503	240	442.901	302.438	337.546	393.647	364.539	384.947	315.386
ENSMUSG00000005947.11	12.3456	-0.126393	0.545956	-0.231507	0.816921	0.932973	12	14	9	16	19	10	8	12.7149	16.2851	9.96036	12.8801	16.4129	7.65303	10.5129
ENSMUSG00000005949.9	401.856	0.243732	0.121659	2.00339	0.045135	0.179596	397	265	327	520	542	561	309	420.65	308.254	361.893	418.602	468.199	429.335	406.059
ENSMUSG00000005950.14	13.9401	2.14561	0.656623	3.26764	0.00108447	0.00942281	6	1	6	43	18	28	9	6.35743	1.16322	6.64024	34.6152	15.549	21.4285	11.827
ENSMUSG00000005951.13	65.4385	-0.0372672	0.264322	-0.140992	0.887877	0.961662	78	49	54	107	69	72	44	82.6466	56.9979	59.7622	86.1354	59.6047	55.1018	57.8207
ENSMUSG00000005952.15	4.78678	-0.387599	0.865259	-0.447957	0.654184	NA	8	2	5	4	5	4	5	8.47658	2.32645	5.53353	3.22002	4.31918	3.06121	6.57053
ENSMUSG00000005958.15	40.5752	0.668932	0.307195	2.17755	0.0294398	0.131829	34	25	23	58	54	57	43	36.0254	29.0806	25.4543	46.6902	46.6471	43.6223	56.5066
ENSMUSG00000005968.14	78.2276	0.520502	0.242065	2.15026	0.0315348	0.138295	72	49	49	96	129	102	71	76.2892	56.9979	54.2286	77.2804	111.435	78.0609	93.3016
ENSMUSG00000005973.6	576.541	-0.547034	0.13213	-4.14011	3.47142e-05	0.00048168	714	488	712	715	527	624	316	756.534	567.653	787.975	575.578	455.241	477.549	415.258
ENSMUSG00000005980.15	0.519581	0.682843	2.7861	0.245089	0.806387	NA	0	1	0	2	1	0	0	0	1.16322	0	1.61001	0.863836	0	0
ENSMUSG00000005981.11	466.831	0.142162	0.122618	1.15939	0.246298	0.538705	401	367	427	728	561	591	320	424.888	426.903	472.564	586.043	484.612	452.294	420.514
ENSMUSG00000005982.14	822.41	0.122549	0.0948772	1.29166	0.196475	0.475287	681	715	718	1024	1102	1007	656	721.569	831.704	794.616	824.324	951.947	770.66	862.054
ENSMUSG00000005983.15	16.1041	-0.0434155	0.488	-0.0889662	0.929109	0.976134	19	12	14	24	23	21	6	20.1319	13.9587	15.4939	19.3201	19.8682	16.0714	7.88464
ENSMUSG00000005986.16	108.77	0.356639	0.202193	1.76385	0.0777571	0.265943	72	87	93	150	134	134	108	76.2892	101.2	102.924	120.751	115.754	102.551	141.924
ENSMUSG00000005994.14	3.70463	-0.782004	1.03943	-0.752341	0.451846	NA	3	3	7	1	1	6	4	3.17872	3.48967	7.74695	0.805004	0.863836	4.59182	5.25643
ENSMUSG00000006005.18	1917.77	-0.12725	0.057188	-2.22512	0.0260732	0.120176	1908	1729	1818	2311	2122	2404	1405	2021.66	2011.21	2011.99	1860.36	1833.06	1839.79	1846.32
ENSMUSG00000006007.14	1.33483	0.357409	1.93842	0.184382	0.853714	NA	2	1	0	1	0	0	4	2.11914	1.16322	0	0.805004	0	0	5.25643
ENSMUSG00000006010.14	733.369	-0.0580067	0.0939574	-0.617373	0.536989	0.791004	684	664	685	928	839	1024	474	724.747	772.38	758.094	747.044	724.758	783.67	622.887
ENSMUSG00000006014.16	1.73546	-0.114792	1.41413	-0.0811751	0.935303	NA	2	2	1	2	4	2	0	2.11914	2.32645	1.10671	1.61001	3.45534	1.53061	0
ENSMUSG00000006019.15	247.418	-0.30261	0.138245	-2.18895	0.0286008	0.129027	274	237	243	286	274	325	138	290.323	275.684	268.93	230.231	236.691	248.723	181.347
ENSMUSG00000006021.5	28.7064	0.612565	0.382158	1.60291	0.108955	0.334094	19	27	13	38	35	42	32	20.1319	31.407	14.3872	30.5901	30.2342	32.1427	42.0514
ENSMUSG00000006024.13	994.854	-0.0513606	0.0756156	-0.679234	0.49699	0.765576	995	827	931	1275	1135	1267	716	1054.27	961.985	1030.34	1026.38	980.453	969.638	940.9
ENSMUSG00000006050.12	217.965	-0.191762	0.139646	-1.3732	0.169691	0.43699	204	188	243	255	226	276	160	216.153	218.686	268.93	205.276	195.227	211.224	210.257
ENSMUSG00000006056.13	0.85974	0.297317	1.94678	0.152723	0.878617	NA	0	1	1	1	1	1	1	0	1.16322	1.10671	0.805004	0.863836	0.765303	1.31411
ENSMUSG00000006057.15	488.085	-0.0941429	0.102391	-0.919445	0.357863	0.652818	449	454	466	653	524	584	359	475.748	528.103	515.725	525.667	452.65	446.937	471.764
ENSMUSG00000006058.10	56.0315	-0.153297	0.315947	-0.485197	0.627536	0.841216	56	44	62	83	87	50	25	59.336	51.1818	68.6158	66.8153	75.1537	38.2651	32.8527
ENSMUSG00000006095.12	103.816	0.0563459	0.191112	0.294831	0.768123	0.911079	104	76	96	133	132	137	73	110.195	88.4049	106.244	107.066	114.026	104.846	95.9298
ENSMUSG00000006127.9	500.288	0.0426143	0.0943296	0.45176	0.651442	0.854621	456	444	431	623	617	656	372	483.165	516.471	476.991	501.517	532.987	502.039	488.848
ENSMUSG00000006134.4	709.377	0.18037	0.0970347	1.85882	0.0630522	0.228446	596	606	583	984	902	1008	488	631.505	704.913	645.21	792.124	779.18	771.425	641.284
ENSMUSG00000006143.12	0.158101	-1.24006	3.81694	-0.324884	0.745269	NA	0	0	1	0	0	0	0	0	0	1.10671	0	0	0	0
ENSMUSG00000006154.13	131.695	0.0881669	0.254252	0.346769	0.728765	0.893066	126	65	156	224	160	147	83	133.506	75.6095	172.646	180.321	138.214	112.499	109.071
ENSMUSG00000006169.20	1096.72	-0.110979	0.0808899	-1.37198	0.17007	0.437546	1169	983	954	1320	1273	1426	750	1238.64	1143.45	1055.8	1062.6	1099.66	1091.32	985.58
ENSMUSG00000006179.9	4.24479	-2.31572	1.13109	-2.04734	0.0406251	NA	12	2	7	1	1	0	4	12.7149	2.32645	7.74695	0.805004	0.863836	0	5.25643
ENSMUSG00000006191.17	345.748	-0.0731714	0.118663	-0.616632	0.537478	0.791257	322	316	323	366	382	474	279	341.182	367.578	357.466	294.631	329.985	362.753	366.636
ENSMUSG00000006200.3	0	NA	NA	NA	NA	NA	0	0	0	0	0	0	0	0	0	0	0	0	0	0
ENSMUSG00000006204.7	7.58952	-0.461168	0.781316	-0.590245	0.555026	0.800775	6	5	13	3	3	11	10	6.35743	5.81611	14.3872	2.41501	2.59151	8.41833	13.1411
ENSMUSG00000006205.13	37.6308	0.468152	0.322194	1.45301	0.14622	0.400215	22	28	33	43	52	56	37	23.3106	32.5702	36.5213	34.6152	44.9195	42.8569	48.6219
ENSMUSG00000006215.12	94.5846	0.126363	0.195847	0.645214	0.518789	0.779667	81	82	80	131	115	118	74	85.8253	95.3843	88.5366	105.455	99.3411	90.3057	97.2439
ENSMUSG00000006216.10	1.29008	2.27418	2.00245	1.1357	0.256083	NA	0	1	0	0	1	4	3	0	1.16322	0	0	0.863836	3.06121	3.94232
ENSMUSG00000006218.4	4.58341	0.715587	0.919205	0.778485	0.436283	NA	3	3	3	6	2	10	6	3.17872	3.48967	3.32012	4.83002	1.72767	7.65303	7.88464
ENSMUSG00000006219.12	87.93	0.268401	0.230974	1.16204	0.24522	0.537465	59	77	75	102	104	111	94	62.5147	89.5682	83.003	82.1104	89.8389	84.9486	123.526
ENSMUSG00000006221.7	2.11593	-0.227832	1.4387	-0.15836	0.874173	NA	3	2	1	0	1	1	5	3.17872	2.32645	1.10671	0	0.863836	0.765303	6.57053
ENSMUSG00000006235.6	3.78031	0.326431	0.976953	0.334131	0.73828	NA	5	1	3	3	6	5	4	5.29786	1.16322	3.32012	2.41501	5.18301	3.82651	5.25643
ENSMUSG00000006241.16	73.1301	0.202067	0.234341	0.86228	0.388534	0.679143	52	69	61	103	98	99	50	55.0977	80.2624	67.5091	82.9154	84.6559	75.765	65.7053
ENSMUSG00000006262.15	920.055	-0.242075	0.0807608	-2.99743	0.00272267	0.0204221	902	941	883	1014	983	1150	660	955.734	1094.59	977.222	816.274	849.15	880.098	867.31
ENSMUSG00000006269.7	2.41305	-0.193376	1.14727	-0.168553	0.866148	NA	2	2	3	2	3	3	2	2.11914	2.32645	3.32012	1.61001	2.59151	2.29591	2.62821
ENSMUSG00000006270.7	24.5304	-0.417668	0.384723	-1.08563	0.277641	0.571098	30	26	22	26	22	37	13	31.7872	30.2438	24.3476	20.9301	19.0044	28.3162	17.0834
ENSMUSG00000006273.14	1990.26	0.222733	0.0714698	3.11646	0.00183037	0.0146422	1814	1448	1669	2738	2469	2853	1490	1922.06	1684.35	1847.09	2204.1	2132.81	2183.41	1958.02
ENSMUSG00000006276.10	1020.66	-0.0539848	0.0731628	-0.737872	0.460592	0.738271	946	920	955	1302	1162	1293	741	1002.36	1070.17	1056.91	1048.11	1003.78	989.536	973.753
ENSMUSG00000006281.8	563.999	-0.320694	0.0884864	-3.62422	0.000289839	0.00305879	598	539	587	611	594	697	380	633.624	626.977	649.637	491.857	513.118	533.416	499.361
ENSMUSG00000006288.8	286.647	0.151229	0.131197	1.15268	0.249041	0.541737	241	240	246	365	354	336	261	255.357	279.174	272.25	293.826	305.798	257.142	342.982
ENSMUSG00000006289.14	207.926	0.208023	0.144471	1.43989	0.149898	0.406241	191	178	147	264	249	283	182	202.378	207.054	162.686	212.521	215.095	216.581	239.167
ENSMUSG00000006299.13	259.553	-0.0508384	0.13251	-0.383656	0.701233	0.879842	276	212	232	345	306	334	170	292.442	246.603	256.756	277.726	264.334	255.611	223.398
ENSMUSG00000006301.17	367.235	0.0480667	0.119802	0.401218	0.68826	0.87265	299	329	346	469	399	539	269	316.812	382.7	382.921	377.547	344.67	412.498	353.495
ENSMUSG00000006304.14	1114.44	-0.105784	0.0872984	-1.21175	0.225608	0.513709	1045	937	1164	1450	1286	1323	780	1107.25	1089.94	1288.21	1167.26	1110.89	1012.5	1025
ENSMUSG00000006307.16	1387.81	-0.138404	0.0637631	-2.17059	0.029962	0.133628	1385	1252	1326	1613	1555	1725	1036	1467.51	1456.36	1467.49	1298.47	1343.26	1320.15	1361.41
ENSMUSG00000006310.10	1.77365	-0.764871	1.71407	-0.446232	0.65543	NA	0	6	0	0	3	2	1	0	6.97934	0	0	2.59151	1.53061	1.31411
ENSMUSG00000006311.8	0.597377	-2.01679	2.59563	-0.776996	0.437161	NA	0	1	2	1	0	0	0	0	1.16322	2.21341	0.805004	0	0	0
ENSMUSG00000006313.5	11.823	0.587405	0.577618	1.01694	0.309181	0.605073	10	9	6	27	14	14	8	10.5957	10.469	6.64024	21.7351	12.0937	10.7142	10.5129
ENSMUSG00000006315.9	303.814	-0.247497	0.123148	-2.00975	0.0444578	0.177487	324	254	328	373	335	344	207	343.301	295.459	363	300.266	289.385	263.264	272.02
ENSMUSG00000006333.14	322.556	-0.336853	0.126684	-2.65901	0.00783707	0.0481634	342	299	352	401	367	339	197	362.374	347.804	389.561	322.807	317.028	259.438	258.879
ENSMUSG00000006335.16	43.4155	0.069893	0.308578	0.226501	0.820812	0.934005	31	38	45	47	43	75	34	32.8467	44.2025	49.8018	37.8352	37.1449	57.3977	44.6796
ENSMUSG00000006342.15	189.955	0.157663	0.144777	1.089	0.276153	0.569639	161	143	179	247	224	275	146	170.591	166.341	198.101	198.836	193.499	210.458	191.86
ENSMUSG00000006344.17	198.64	0.090917	0.221796	0.409912	0.68187	0.869624	158	120	243	305	208	313	114	167.412	139.587	268.93	245.526	179.678	239.54	149.808
ENSMUSG00000006345.10	9.32765	-1.35102	0.649029	-2.0816	0.037379	0.156752	14	6	19	6	9	6	4	14.834	6.97934	21.0274	4.83002	7.77452	4.59182	5.25643
ENSMUSG00000006356.10	238.274	-0.362192	0.129995	-2.78619	0.00533318	0.0352491	269	249	221	270	249	276	156	285.025	289.643	244.582	217.351	215.095	211.224	205.001
ENSMUSG00000006360.11	33.6423	-1.29805	0.361824	-3.58752	0.000333842	0.00344665	56	42	41	36	29	21	9	59.336	48.8554	45.375	28.9801	25.0512	16.0714	11.827
ENSMUSG00000006362.16	172.209	-0.0602417	0.179785	-0.335076	0.737568	0.896849	158	176	140	170	192	211	163	167.412	204.727	154.939	136.851	165.856	161.479	214.199
ENSMUSG00000006369.14	88.6505	0.348772	0.228731	1.52482	0.127305	0.36799	75	52	81	129	86	139	81	79.4679	60.4876	89.6433	103.845	74.2899	106.377	106.443
ENSMUSG00000006373.10	852.104	0.0614845	0.0808322	0.760644	0.44687	0.727429	752	739	760	1119	1031	1144	609	796.798	859.622	841.097	900.799	890.615	875.506	800.291
ENSMUSG00000006378.15	55.3392	-0.752032	0.253348	-2.96838	0.00299375	0.022063	73	55	67	51	50	51	37	77.3488	63.9773	74.1494	41.0552	43.1918	39.0304	48.6219
ENSMUSG00000006386.15	162.765	-0.113854	0.159081	-0.715702	0.474175	0.747738	179	145	137	191	200	188	121	189.663	168.667	151.619	153.756	172.767	143.877	159.007
ENSMUSG00000006389.13	2.14088	-1.42689	1.4612	-0.976519	0.328807	NA	1	5	3	5	0	1	0	1.05957	5.81611	3.32012	4.02502	0	0.765303	0
ENSMUSG00000006390.15	144.583	-0.069581	0.165295	-0.420951	0.673791	0.865461	131	131	139	154	177	180	116	138.804	152.382	153.832	123.971	152.899	137.754	152.436
ENSMUSG00000006392.16	77.1316	-0.249285	0.228242	-1.0922	0.274747	0.568004	88	77	65	89	100	82	49	93.2423	89.5682	71.936	71.6453	86.3836	62.7548	64.3912
ENSMUSG00000006395.16	27.6585	0.00229587	0.367236	0.00625175	0.995012	0.998626	25	20	30	30	42	33	19	26.4893	23.2645	33.2012	24.1501	36.2811	25.255	24.968
ENSMUSG00000006398.15	20.0425	-0.552902	0.499383	-1.10717	0.268221	0.561434	23	12	31	10	22	17	21	24.3702	13.9587	34.3079	8.05004	19.0044	13.0101	27.5962
ENSMUSG00000006403.13	14.4209	-0.0947523	0.515083	-0.183955	0.854048	0.94776	8	14	18	18	12	17	14	8.47658	16.2851	19.9207	14.4901	10.366	13.0101	18.3975
ENSMUSG00000006411.12	13.3467	-0.823617	0.511357	-1.61065	0.107256	0.331077	19	13	16	13	8	13	10	20.1319	15.1219	17.7073	10.465	6.91069	9.94893	13.1411
ENSMUSG00000006412.10	213.692	0.316224	0.141201	2.23953	0.0251213	0.116596	182	144	183	317	261	306	166	192.842	167.504	202.527	255.186	225.461	234.183	218.142
ENSMUSG00000006418.17	205.443	-0.157578	0.137494	-1.14607	0.251766	0.543876	218	193	181	242	235	262	140	230.987	224.502	200.314	194.811	203.001	200.509	183.975
ENSMUSG00000006423.15	273.79	-0.0587792	0.13148	-0.447058	0.654834	0.856202	276	245	239	334	284	406	190	292.442	284.99	264.503	268.871	245.329	310.713	249.68
ENSMUSG00000006435.16	761.375	-0.170758	0.0876483	-1.94822	0.0513888	0.197058	791	711	701	855	923	937	522	838.121	827.051	775.802	688.278	797.32	717.089	685.964
ENSMUSG00000006442.10	388.882	0.0316444	0.146905	0.215408	0.82945	0.937061	433	290	321	573	361	510	310	458.795	337.335	355.253	461.267	311.845	390.304	407.373
ENSMUSG00000006445.3	36.8762	0.450681	0.331444	1.35975	0.173909	0.442686	21	34	27	62	47	46	31	22.251	39.5496	29.8811	49.9102	40.6003	35.2039	40.7373
ENSMUSG00000006456.10	897.676	-0.221681	0.0987071	-2.24584	0.0247139	0.11508	948	815	889	1166	947	1165	532	1004.47	948.027	983.863	938.634	818.052	891.578	699.105
ENSMUSG00000006457.4	3.23316	1.17051	1.0943	1.06964	0.28478	NA	1	2	2	3	4	6	5	1.05957	2.32645	2.21341	2.41501	3.45534	4.59182	6.57053
ENSMUSG00000006462.6	14.7368	0.531737	0.50755	1.04765	0.294798	0.589212	15	11	6	20	21	25	11	15.8936	12.7955	6.64024	16.1001	18.1405	19.1326	14.4552
ENSMUSG00000006463.13	304.595	0.0588079	0.120396	0.488456	0.625227	0.840498	283	272	249	404	360	367	246	299.859	316.397	275.57	325.222	310.981	280.866	323.27
ENSMUSG00000006464.9	422.316	-0.107551	0.113836	-0.94479	0.344766	0.640044	440	381	371	515	519	461	320	466.212	443.188	410.588	414.577	448.331	352.805	420.514
ENSMUSG00000006469.13	1.12136	-0.784073	1.81966	-0.430889	0.666549	NA	1	2	1	0	3	1	0	1.05957	2.32645	1.10671	0	2.59151	0.765303	0
ENSMUSG00000006471.18	468.912	-0.348084	0.0993848	-3.50238	0.000461113	0.00456472	533	433	484	533	462	582	308	564.752	503.676	535.646	429.067	399.092	445.406	404.745
ENSMUSG00000006476.19	397.417	0.220182	0.108319	2.03271	0.0420815	0.170434	343	306	336	577	468	564	297	363.433	355.946	371.854	464.487	404.275	431.631	390.29
ENSMUSG00000006488.17	1.9102	-0.29573	1.52378	-0.194076	0.846116	NA	5	0	1	0	3	4	1	5.29786	0	1.10671	0	2.59151	3.06121	1.31411
ENSMUSG00000006490.3	0.447681	-1.44055	2.89379	-0.497806	0.618621	NA	0	1	1	0	1	0	0	0	1.16322	1.10671	0	0.863836	0	0
ENSMUSG00000006494.11	641.839	-0.181035	0.0883297	-2.04953	0.04041	0.165681	635	585	640	714	700	772	503	672.828	680.485	708.292	574.773	604.685	590.814	660.996
ENSMUSG00000006498.16	2586	-0.352312	0.0623004	-5.65505	1.558e-08	4.34477e-07	2778	2434	2782	3041	2594	2922	1768	2943.49	2831.28	3078.86	2448.02	2240.79	2236.21	2323.34
ENSMUSG00000006517.5	22.1833	-0.48634	0.406253	-1.19714	0.231254	0.520686	27	27	18	21	27	27	11	28.6084	31.407	19.9207	16.9051	23.3236	20.6632	14.4552
ENSMUSG00000006519.11	8.41871	0.192193	0.713767	0.269266	0.787725	0.919904	4	10	7	13	18	7	3	4.23829	11.6322	7.74695	10.465	15.549	5.35712	3.94232
ENSMUSG00000006522.17	2.47755	-1.34124	1.33646	-1.00357	0.315584	NA	4	4	2	0	0	3	3	4.23829	4.65289	2.21341	0	0	2.29591	3.94232
ENSMUSG00000006526.13	73.2797	0.27599	0.251343	1.09806	0.272178	0.565395	76	57	44	77	90	112	70	80.5275	66.3037	48.6951	61.9853	77.7452	85.7139	91.9875
ENSMUSG00000006527.16	630.228	0.143006	0.106309	1.34519	0.178564	0.450176	540	592	473	770	725	905	524	572.169	688.628	523.472	619.853	626.281	692.599	688.592
ENSMUSG00000006529.16	2.07546	0.155283	1.49125	0.10413	0.917067	NA	0	5	0	2	1	3	3	0	5.81611	0	1.61001	0.863836	2.29591	3.94232
ENSMUSG00000006538.12	18.542	2.26116	0.61844	3.65623	0.000255956	0.00275954	9	0	7	48	19	27	28	9.53615	0	7.74695	38.6402	16.4129	20.6632	36.795
ENSMUSG00000006542.13	1.81283	-0.145645	1.54037	-0.0945521	0.924671	NA	0	2	3	1	0	3	3	0	2.32645	3.32012	0.805004	0	2.29591	3.94232
ENSMUSG00000006546.3	55.2883	0.301071	0.269944	1.11531	0.264719	0.559124	41	41	50	81	52	88	48	43.4425	47.6921	55.3353	65.2053	44.9195	67.3466	63.0771
ENSMUSG00000006567.11	71.5131	-0.0960445	0.244545	-0.392748	0.694505	0.87615	78	49	74	89	73	77	65	82.6466	56.9979	81.8963	71.6453	63.06	58.9283	85.4169
ENSMUSG00000006570.3	0	NA	NA	NA	NA	NA	0	0	0	0	0	0	0	0	0	0	0	0	0	0
ENSMUSG00000006574.15	9.24074	-0.194641	0.791608	-0.24588	0.805775	0.928529	17	2	8	5	5	8	16	18.0127	2.32645	8.85366	4.02502	4.31918	6.12242	21.0257
ENSMUSG00000006575.14	861.308	-0.247923	0.0756894	-3.27553	0.00105465	0.00919978	870	833	859	1028	922	1025	593	921.828	968.965	950.661	827.544	796.456	784.435	779.265
ENSMUSG00000006576.16	565.386	0.423267	0.101495	4.17034	3.04149e-05	0.000427371	403	416	458	788	716	770	531	427.008	483.901	506.872	634.343	618.506	589.283	697.791
ENSMUSG00000006585.3	11.496	-0.624935	0.667343	-0.936453	0.34904	0.644231	10	17	11	2	11	11	14	10.5957	19.7748	12.1738	1.61001	9.50219	8.41833	18.3975
ENSMUSG00000006586.15	2037.15	0.207635	0.072787	2.85264	0.00433576	0.0298937	1809	1497	1768	2505	2702	2854	1606	1916.77	1741.34	1956.66	2016.53	2334.08	2184.17	2110.46
ENSMUSG00000006587.6	2.21371	-3.2518	1.48903	-2.18384	0.0289743	NA	4	4	4	0	1	0	1	4.23829	4.65289	4.42683	0	0.863836	0	1.31411
ENSMUSG00000006589.8	49.3296	-0.474204	0.294756	-1.6088	0.10766	0.332095	55	36	69	60	55	49	27	58.2765	41.876	76.3628	48.3002	47.511	37.4998	35.4809
ENSMUSG00000006599.13	380.588	-0.0802131	0.103918	-0.771887	0.440181	0.722407	358	330	375	455	422	499	284	379.327	383.864	415.015	366.277	364.539	381.886	373.206
ENSMUSG00000006611.15	129.031	0.593795	0.173697	3.41858	0.0006295	0.00596829	96	92	83	194	177	205	104	101.719	107.017	91.8567	156.171	152.899	156.887	136.667
ENSMUSG00000006638.15	24.4585	-0.0486647	0.471448	-0.103224	0.917785	0.972584	40	12	17	37	21	44	11	42.3829	13.9587	18.814	29.7851	18.1405	33.6733	14.4552
ENSMUSG00000006641.12	99.9692	0.461944	0.201956	2.28735	0.0221755	0.105947	89	63	71	147	112	152	93	94.3019	73.283	78.5762	118.336	96.7496	116.326	122.212
ENSMUSG00000006642.3	3.04991	0.364221	1.23793	0.294218	0.768592	NA	4	1	2	0	5	2	6	4.23829	1.16322	2.21341	0	4.31918	1.53061	7.88464
ENSMUSG00000006649.17	2.70875	-0.191994	1.24789	-0.153855	0.877724	NA	4	3	1	0	4	7	1	4.23829	3.48967	1.10671	0	3.45534	5.35712	1.31411
ENSMUSG00000006651.8	6588.84	0.172421	0.0869715	1.98251	0.0474226	0.186014	5534	4680	6434	9325	7426	8605	5469	5863.67	5443.88	7120.55	7506.66	6414.84	6585.43	7186.85
ENSMUSG00000006673.14	1836.97	-0.0789275	0.0711089	-1.10995	0.26702	0.560658	1965	1541	1633	2167	2068	2374	1392	2082.06	1792.53	1807.25	1744.44	1786.41	1816.83	1829.24
ENSMUSG00000006675.10	101.739	0.195261	0.194711	1.00283	0.315944	0.611826	96	77	82	119	126	159	79	101.719	89.5682	90.75	95.7954	108.843	121.683	103.814
ENSMUSG00000006676.16	1467.97	-0.222047	0.0629537	-3.52715	0.000420054	0.00421468	1509	1349	1470	1682	1568	1835	1041	1598.89	1569.19	1626.86	1354.02	1354.49	1404.33	1367.98
ENSMUSG00000006678.6	157.068	-0.120355	0.16742	-0.71888	0.472215	0.74612	145	154	144	161	173	192	138	153.638	179.136	159.366	129.606	149.444	146.938	181.347
ENSMUSG00000006699.17	3841.4	-0.0486608	0.0534222	-0.910872	0.362363	0.656858	3649	3364	3588	4848	4267	5074	2791	3866.38	3913.08	3970.86	3902.66	3685.99	3883.15	3667.67
ENSMUSG00000006705.13	145.671	-0.080103	0.175554	-0.456288	0.648183	0.853373	124	158	123	166	157	202	110	131.387	183.789	136.125	133.631	135.622	154.591	144.552
ENSMUSG00000006711.15	39.2327	-1.29415	0.305627	-4.23442	2.29138e-05	0.000334445	55	56	50	34	27	35	14	58.2765	65.1405	55.3353	27.3701	23.3236	26.7856	18.3975
ENSMUSG00000006715.11	9.70325	-0.964731	0.736474	-1.30993	0.190219	0.46688	19	9	8	2	6	6	13	20.1319	10.469	8.85366	1.61001	5.18301	4.59182	17.0834
ENSMUSG00000006717.7	52.8528	0.318486	0.319368	0.997239	0.318649	0.614671	51	31	45	78	65	104	24	54.0382	36.0599	49.8018	62.7903	56.1493	79.5915	31.5386
ENSMUSG00000006720.16	35.153	-0.718772	0.3643	-1.97302	0.048493	0.189039	34	53	34	36	35	21	27	36.0254	61.6508	37.628	28.9801	30.2342	16.0714	35.4809
ENSMUSG00000006724.12	40.5132	0.325866	0.324268	1.00493	0.314932	0.610983	35	35	25	43	43	60	46	37.085	40.7128	27.6677	34.6152	37.1449	45.9182	60.4489
ENSMUSG00000006728.12	599.075	-0.492924	0.10227	-4.81984	1.43672e-06	2.77705e-05	708	586	654	649	533	757	362	750.177	681.649	723.786	522.447	460.424	579.334	475.707
ENSMUSG00000006731.10	89.0474	0.482379	0.233796	2.06325	0.0390888	0.161826	73	48	76	153	94	121	83	77.3488	55.8347	84.1097	123.166	81.2005	92.6016	109.071
ENSMUSG00000006732.14	149.857	-0.21356	0.162523	-1.31403	0.188837	0.464878	153	157	130	176	174	179	100	162.115	182.626	143.872	141.681	150.307	136.989	131.411
ENSMUSG00000006736.9	915.206	-0.170649	0.0832272	-2.0504	0.0403258	0.165432	945	789	917	1180	971	1115	632	1001.3	917.783	1014.85	949.904	838.784	853.312	830.515
ENSMUSG00000006740.14	1511.9	-0.0856009	0.0730161	-1.17236	0.241054	0.532661	1422	1461	1344	1891	1692	1970	1064	1506.71	1699.47	1487.41	1522.26	1461.61	1507.65	1398.21
ENSMUSG00000006763.14	93.1001	-0.0538823	0.206157	-0.261366	0.79381	0.921834	87	91	79	124	87	128	71	92.1828	105.853	87.4299	99.8205	75.1537	97.9587	93.3016
ENSMUSG00000006764.8	29.5387	0.560906	0.409842	1.36859	0.171127	0.439132	22	16	25	58	19	47	29	23.3106	18.6116	27.6677	46.6902	16.4129	35.9692	38.1091
ENSMUSG00000006777.7	0.851102	-1.14108	2.2181	-0.514439	0.606945	NA	1	1	1	0	0	0	2	1.05957	1.16322	1.10671	0	0	0	2.62821
ENSMUSG00000006782.16	56.9232	0.0889069	0.268768	0.330794	0.7408	0.897716	48	55	46	91	62	80	34	50.8595	63.9773	50.9085	73.2553	53.5578	61.2242	44.6796
ENSMUSG00000006784.14	15.7579	-0.253806	0.50577	-0.501822	0.615793	0.834929	20	13	14	9	15	26	14	21.1914	15.1219	15.4939	7.24503	12.9575	19.8979	18.3975
ENSMUSG00000006800.14	804.861	0.703611	0.0932533	7.54515	4.51754e-14	2.62979e-12	544	546	510	1080	1081	1356	774	576.407	635.12	564.421	869.404	933.806	1037.75	1017.12
ENSMUSG00000006818.5	1668.04	0.0689754	0.0639672	1.07829	0.280903	0.574893	1576	1353	1466	2080	2047	2149	1311	1669.89	1573.84	1622.43	1674.41	1768.27	1644.64	1722.79
ENSMUSG00000006850.8	135.273	-0.0918173	0.185703	-0.49443	0.621003	0.838375	143	96	143	187	155	169	85	151.519	111.669	158.259	150.536	133.895	129.336	111.699
ENSMUSG00000006906.10	596.496	-0.111039	0.0875282	-1.26861	0.204581	0.486758	602	508	577	716	680	726	448	637.862	590.917	638.57	576.383	587.408	555.61	588.72
ENSMUSG00000006920.14	670.023	-0.12424	0.087585	-1.4185	0.156044	0.415985	686	588	633	811	802	830	455	726.866	683.975	700.546	652.858	692.796	635.201	597.918
ENSMUSG00000006930.15	641.437	0.623636	0.0870755	7.16202	7.94966e-13	4.03895e-11	483	408	436	940	893	943	587	511.773	474.595	482.524	756.704	771.405	721.68	771.381
ENSMUSG00000006931.15	194.025	-0.597584	0.138671	-4.30936	1.63728e-05	0.000247381	236	202	215	197	190	216	112	250.059	234.971	237.942	158.586	164.129	165.305	147.18
ENSMUSG00000006932.17	2541.21	0.022348	0.0600444	0.372192	0.70975	0.884321	2477	2110	2240	3335	2906	3343	1885	2624.56	2454.4	2479.02	2684.69	2510.31	2558.41	2477.09
ENSMUSG00000006941.5	480.571	0.118144	0.124665	0.947692	0.343286	0.638752	412	396	434	712	634	604	307	436.544	460.636	480.311	573.163	547.672	462.243	403.431
ENSMUSG00000006948.7	1.12661	-0.959593	1.84649	-0.519685	0.603283	NA	1	2	1	0	0	1	2	1.05957	2.32645	1.10671	0	0	0.765303	2.62821
ENSMUSG00000006958.14	211.955	0.556141	0.189676	2.93206	0.00336723	0.0242195	179	170	103	255	339	327	178	189.663	197.748	113.991	205.276	292.84	250.254	233.911
ENSMUSG00000006998.16	524.474	-0.121067	0.101084	-1.19769	0.231039	0.520464	541	438	513	699	565	646	362	573.228	509.492	567.741	562.698	488.067	494.386	475.707
ENSMUSG00000007021.5	24.1119	1.9844	0.472684	4.19816	2.69097e-05	0.000384615	7	7	10	45	29	37	40	7.417	8.14256	11.0671	36.2252	25.0512	28.3162	52.5643
ENSMUSG00000007029.16	454.037	-0.0855332	0.124288	-0.688187	0.491335	0.761381	487	344	443	608	492	497	363	516.012	400.149	490.271	489.442	425.007	380.355	477.021
ENSMUSG00000007030.8	32.3265	0.699029	0.34427	2.03047	0.0423088	0.171077	24	16	25	51	42	58	25	25.4297	18.6116	27.6677	41.0552	36.2811	44.3876	32.8527
ENSMUSG00000007033.4	5.68062	0.059973	0.813874	0.0736883	0.941258	0.980224	5	5	5	7	2	12	5	5.29786	5.81611	5.53353	5.63503	1.72767	9.18363	6.57053
ENSMUSG00000007034.15	13.0881	-2.6898	0.582914	-4.61441	3.94209e-06	6.8624e-05	22	20	26	3	4	5	5	23.3106	23.2645	28.7744	2.41501	3.45534	3.82651	6.57053
ENSMUSG00000007035.15	14.6643	0.323421	0.540124	0.598791	0.549312	0.797972	13	11	11	12	30	25	7	13.7744	12.7955	12.1738	9.66005	25.9151	19.1326	9.19875
ENSMUSG00000007036.15	327.772	-0.0845389	0.125998	-0.670954	0.50225	0.768638	314	283	323	429	368	456	200	332.706	329.192	357.466	345.347	317.892	348.978	262.821
ENSMUSG00000007038.5	111.29	-0.0580094	0.184093	-0.31511	0.752678	0.903064	94	107	106	141	120	137	88	99.5998	124.465	117.311	113.506	103.66	104.846	115.641
ENSMUSG00000007039.12	13.6326	0.382135	0.591669	0.645859	0.51837	0.779354	13	8	10	15	14	9	23	13.7744	9.30578	11.0671	12.0751	12.0937	6.88772	30.2245
ENSMUSG00000007041.9	335.349	-0.265869	0.12099	-2.19745	0.0279882	0.12698	354	297	353	408	314	387	259	375.088	345.477	390.668	328.442	271.244	296.172	340.354
ENSMUSG00000007050.17	78.4173	-0.47778	0.216018	-2.21176	0.0269832	0.123317	81	84	87	85	67	87	58	85.8253	97.7107	96.2835	68.4253	57.877	66.5813	76.2182
ENSMUSG00000007080.14	59.2276	-0.168808	0.292906	-0.576321	0.564398	0.806489	59	46	65	49	62	63	65	62.5147	53.5083	71.936	39.4452	53.5578	48.2141	85.4169
ENSMUSG00000007097.14	636.989	0.730183	0.103862	7.0303	2.06093e-12	9.84463e-11	505	378	372	896	899	998	617	535.084	439.698	411.695	721.283	776.588	763.772	810.804
ENSMUSG00000007107.6	3.08631	0.72123	1.13172	0.637284	0.52394	NA	3	1	2	2	2	5	6	3.17872	1.16322	2.21341	1.61001	1.72767	3.82651	7.88464
ENSMUSG00000007122.11	3.2507	-3.93	1.39017	-2.82699	0.00469882	NA	6	5	8	0	2	0	0	6.35743	5.81611	8.85366	0	1.72767	0	0
ENSMUSG00000007207.10	42.9665	0.272727	0.306768	0.889032	0.373986	0.66815	41	23	40	51	54	55	43	43.4425	26.7541	44.2683	41.0552	46.6471	42.0916	56.5066
ENSMUSG00000007209.4	0.468905	0.24179	2.9054	0.083221	0.933676	NA	0	1	0	1	0	0	1	0	1.16322	0	0.805004	0	0	1.31411
ENSMUSG00000007216.6	38.664	0.405739	0.365809	1.10916	0.267363	0.560742	30	37	20	41	43	46	52	31.7872	43.0392	22.1341	33.0052	37.1449	35.2039	68.3335
ENSMUSG00000007279.14	43.0993	-0.137181	0.354458	-0.387015	0.698745	0.878938	42	39	42	74	22	55	34	44.502	45.3657	46.4817	59.5703	19.0044	42.0916	44.6796
ENSMUSG00000007338.10	113.358	0.223953	0.19134	1.17045	0.241821	0.533587	116	81	84	152	155	144	89	122.91	94.2211	92.9634	122.361	133.895	110.204	116.955
ENSMUSG00000007379.15	26.3083	-0.217491	0.392401	-0.554257	0.579403	0.814717	31	26	21	43	31	27	12	32.8467	30.2438	23.2408	34.6152	26.7789	20.6632	15.7693
ENSMUSG00000007411.16	767.955	0.0826097	0.0995195	0.830086	0.40649	0.694986	628	685	690	902	895	984	683	665.411	796.808	763.628	726.113	773.133	753.058	897.535
ENSMUSG00000007415.15	593.941	-0.0361004	0.093366	-0.386655	0.699012	0.879025	604	489	541	782	691	723	434	639.981	568.816	598.728	629.513	596.91	553.314	570.322
ENSMUSG00000007440.10	1241.75	-0.0582279	0.0731163	-0.796374	0.425815	0.710888	1151	1079	1210	1608	1415	1568	884	1219.57	1255.12	1339.12	1294.45	1222.33	1199.99	1161.67
ENSMUSG00000007457.3	1.29479	3.41766	2.13338	1.60199	0.109158	NA	0	0	0	0	2	1	5	0	0	0	0	1.72767	0.765303	6.57053
ENSMUSG00000007458.14	1151.29	0.00739844	0.0810287	0.0913064	0.927249	0.975674	1110	980	1023	1532	1329	1579	777	1176.12	1139.96	1132.16	1233.27	1148.04	1208.41	1021.06
ENSMUSG00000007476.18	775.749	0.406626	0.0899632	4.51991	6.18652e-06	0.000102368	638	546	591	1104	1009	1223	585	676.007	635.12	654.064	888.724	871.61	935.965	768.752
ENSMUSG00000007480.5	3.67066	0.549821	1.10562	0.497294	0.618981	NA	7	0	1	4	5	4	5	7.417	0	1.10671	3.22002	4.31918	3.06121	6.57053
ENSMUSG00000007564.15	1384.86	0.0639356	0.0759085	0.842272	0.399636	0.68879	1310	1094	1256	1878	1512	1889	1050	1388.04	1272.57	1390.02	1511.8	1306.12	1445.66	1379.81
ENSMUSG00000007570.16	67.8952	-0.145405	0.23422	-0.620804	0.534729	0.789814	74	62	58	77	80	73	56	78.4083	72.1198	64.189	61.9853	69.1069	55.8671	73.59
ENSMUSG00000007589.9	250.561	-0.666752	0.153704	-4.3379	1.43853e-05	0.000220947	303	320	233	225	227	247	180	321.05	372.231	257.863	181.126	196.091	189.03	236.539
ENSMUSG00000007591.15	17.8155	-0.386062	0.503694	-0.766461	0.443402	0.724909	23	8	25	15	12	26	16	24.3702	9.30578	27.6677	12.0751	10.366	19.8979	21.0257
ENSMUSG00000007594.10	744.086	0.763983	0.295798	2.58278	0.00980075	0.0571863	665	300	490	1349	890	1375	537	704.615	348.967	542.286	1085.95	768.814	1052.29	705.675
ENSMUSG00000007603.9	134.519	-0.114298	0.198966	-0.57446	0.565656	0.807093	168	115	100	176	130	192	90	178.008	133.771	110.671	141.681	112.299	146.938	118.27
ENSMUSG00000007610.15	107.831	-0.100146	0.192645	-0.519846	0.603171	0.827872	122	95	87	124	135	127	80	129.268	110.506	96.2835	99.8205	116.618	97.1934	105.129
ENSMUSG00000007613.15	1287.48	0.19013	0.0825898	2.30209	0.0213298	0.103047	1136	1120	965	1598	1669	1743	1047	1203.67	1302.81	1067.97	1286.4	1441.74	1333.92	1375.87
ENSMUSG00000007617.18	1354.33	-0.417542	0.400549	-1.04242	0.297215	0.592265	1851	1245	1207	1780	1177	2217	448	1961.27	1448.21	1335.8	1432.91	1016.73	1696.68	588.72
ENSMUSG00000007646.13	96.1937	-0.423475	0.218418	-1.93882	0.0525227	0.200252	91	120	93	113	113	103	51	96.4211	139.587	102.924	90.9654	97.6134	78.8262	67.0194
ENSMUSG00000007653.12	166.111	0.153354	0.248197	0.617874	0.536658	0.79075	106	110	207	300	196	201	98	112.315	127.955	229.088	241.501	169.312	153.826	128.782
ENSMUSG00000007655.16	70.2659	0.922275	0.261254	3.53018	0.000415273	0.0041709	34	44	47	111	75	122	80	36.0254	51.1818	52.0152	89.3554	64.7877	93.3669	105.129
ENSMUSG00000007656.13	1126.65	0.0224443	0.0816302	0.274951	0.783354	0.917549	974	1005	1037	1352	1223	1554	916	1032.02	1169.04	1147.66	1088.37	1056.47	1189.28	1203.72
ENSMUSG00000007659.18	368.064	0.186541	0.117891	1.58231	0.113579	0.343505	317	273	335	491	404	563	287	335.884	317.56	370.747	395.257	348.99	430.865	377.149
ENSMUSG00000007670.10	1075.97	-0.13636	0.0838048	-1.62712	0.103713	0.323619	1117	927	1030	1409	1140	1242	807	1183.54	1078.31	1139.91	1134.25	984.773	950.506	1060.48
ENSMUSG00000007682.6	2562.1	0.608974	0.0759576	8.01729	1.08107e-15	7.60058e-14	1681	1803	1836	3672	3243	3915	2489	1781.14	2097.29	2031.91	2955.97	2801.42	2996.16	3270.81
ENSMUSG00000007721.6	51.1569	0.125335	0.30504	0.410882	0.681159	0.869376	33	40	58	80	61	49	44	34.9659	46.5289	64.189	64.4003	52.694	37.4998	57.8207
ENSMUSG00000007739.10	460.071	-0.00457024	0.114784	-0.0398159	0.96824	0.990152	394	438	414	550	601	609	310	417.471	509.492	458.177	442.752	519.165	466.069	407.373
ENSMUSG00000007777.9	103.596	-0.31758	0.184174	-1.72435	0.0846444	0.283288	110	100	106	108	109	128	73	116.553	116.322	117.311	86.9404	94.1581	97.9587	95.9298
ENSMUSG00000007783.10	413.894	0.532775	0.105695	5.0407	4.63842e-07	1.00342e-05	318	290	286	630	562	624	332	336.944	337.335	316.518	507.152	485.476	477.549	436.283
ENSMUSG00000007805.4	7.53417	0.263789	0.703774	0.37482	0.707794	0.883651	5	5	8	7	10	7	10	5.29786	5.81611	8.85366	5.63503	8.63836	5.35712	13.1411
ENSMUSG00000007812.16	761.577	-0.101768	0.0933076	-1.09067	0.275416	0.569028	694	741	703	838	832	989	613	735.343	861.948	778.015	674.593	718.711	756.884	805.547
ENSMUSG00000007815.13	3019.11	-0.144716	0.0555116	-2.60694	0.00913541	0.0542716	2868	2811	2957	3603	3370	3760	2179	3038.85	3269.82	3272.53	2900.43	2911.13	2877.54	2863.44
ENSMUSG00000007817.15	3165.18	0.136576	0.0771025	1.77136	0.0765004	0.262759	2771	2507	2828	4403	3476	3970	2731	2936.07	2916.2	3129.77	3544.43	3002.69	3038.25	3588.83
ENSMUSG00000007827.10	291.139	0.230297	0.14509	1.58727	0.112451	0.341283	211	285	218	408	372	399	218	223.57	331.519	241.262	328.442	321.347	305.356	286.475
ENSMUSG00000007833.15	19.8196	-0.5998	0.435722	-1.37657	0.168647	0.435511	16	26	24	23	13	22	14	16.9532	30.2438	26.561	18.5151	11.2299	16.8367	18.3975
ENSMUSG00000007836.6	985.288	-0.176216	0.0812641	-2.16844	0.0301255	0.134087	1031	922	905	1264	1053	1218	663	1092.42	1072.49	1001.57	1017.52	909.619	932.139	871.253
ENSMUSG00000007837.11	58.4198	-2.02247	0.277881	-7.27819	3.38317e-13	1.7872e-11	87	77	113	34	27	26	24	92.1828	89.5682	125.058	27.3701	23.3236	19.8979	31.5386
ENSMUSG00000007850.16	2811.05	-0.0651672	0.0713396	-0.913478	0.360991	0.655512	2599	2758	2429	3388	3171	3502	2192	2753.83	3208.17	2688.19	2727.35	2739.22	2680.09	2880.52
ENSMUSG00000007867.9	31.5706	-0.130749	0.377022	-0.346795	0.728745	0.893066	23	28	38	27	26	45	33	24.3702	32.5702	42.0549	21.7351	22.4597	34.4386	43.3655
ENSMUSG00000007872.3	34.2045	-0.89949	0.381566	-2.35736	0.0184054	0.0921578	67	31	30	41	30	32	12	70.9913	36.0599	33.2012	33.0052	25.9151	24.4897	15.7693
ENSMUSG00000007877.2	0.230001	1.13192	3.80739	0.297297	0.76624	NA	0	0	0	2	0	0	0	0	0	0	1.61001	0	0	0
ENSMUSG00000007880.16	3186.22	-0.088936	0.0640424	-1.3887	0.164922	0.429504	2882	3001	3030	3979	3656	3868	2347	3053.69	3490.83	3353.32	3203.11	3158.18	2960.19	3084.21
ENSMUSG00000007888.15	19.8733	1.01641	0.458247	2.21804	0.0265524	0.121906	13	8	13	33	37	22	20	13.7744	9.30578	14.3872	26.5651	31.9619	16.8367	26.2821
ENSMUSG00000007891.16	1133.55	0.211781	0.0811489	2.60979	0.00905985	0.053935	1003	847	969	1651	1320	1567	872	1062.75	985.25	1072.4	1329.06	1140.26	1199.23	1145.9
ENSMUSG00000007892.8	740.299	-0.680087	0.139171	-4.8867	1.02538e-06	2.04328e-05	943	609	1014	868	630	761	401	999.176	708.403	1122.2	698.743	544.216	582.395	526.957
ENSMUSG00000007907.4	0.786778	-1.22224	2.10157	-0.581582	0.560848	NA	1	1	1	0	1	0	1	1.05957	1.16322	1.10671	0	0.863836	0	1.31411
ENSMUSG00000007908.14	324.898	0.21898	0.112779	1.94167	0.0521765	0.19916	285	261	259	419	422	463	248	301.978	303.601	286.637	337.297	364.539	354.335	325.898
ENSMUSG00000007944.8	1.31647	1.20069	1.7788	0.675001	0.499675	NA	0	2	0	3	1	3	1	0	2.32645	0	2.41501	0.863836	2.29591	1.31411
ENSMUSG00000007946.11	0.851666	0.320014	2.0578	0.155513	0.876417	NA	0	0	2	1	1	1	1	0	0	2.21341	0.805004	0.863836	0.765303	1.31411
ENSMUSG00000007950.9	172.469	0.278291	0.161301	1.72529	0.0844749	0.283037	141	110	166	222	223	246	142	149.4	127.955	183.713	178.711	192.635	188.264	186.603
ENSMUSG00000007987.12	323.3	-0.148869	0.113123	-1.31599	0.188178	0.463756	344	275	310	377	349	424	233	364.493	319.886	343.079	303.486	301.479	324.488	306.187
ENSMUSG00000007989.7	2128.7	0.236178	0.0841789	2.80567	0.00502122	0.0335987	1710	1928	1576	2940	2576	2964	1706	1811.87	2242.69	1744.17	2366.71	2225.24	2268.36	2241.87
ENSMUSG00000008028.15	1.73993	0.409154	1.54476	0.264865	0.791113	NA	0	0	4	3	2	3	1	0	0	4.42683	2.41501	1.72767	2.29591	1.31411
ENSMUSG00000008035.12	530.135	0.010477	0.120942	0.086629	0.930966	0.976497	513	437	477	644	622	569	487	543.56	508.328	527.899	518.422	537.306	435.457	639.97
ENSMUSG00000008036.11	124.32	-0.203607	0.196819	-1.03449	0.300906	0.596406	118	108	138	169	101	162	91	125.029	125.628	152.726	136.046	87.2474	123.979	119.584
ENSMUSG00000008090.14	40.1214	0.302219	0.362944	0.832687	0.405021	0.693989	33	34	28	69	32	38	48	34.9659	39.5496	30.9878	55.5453	27.6427	29.0815	63.0771
ENSMUSG00000008129.14	7.48412	-0.491441	0.756276	-0.649817	0.51581	0.778237	2	11	11	7	12	7	3	2.11914	12.7955	12.1738	5.63503	10.366	5.35712	3.94232
ENSMUSG00000008136.14	21.4944	0.0479522	0.49549	0.0967774	0.922903	0.97401	26	7	25	38	14	34	14	27.5489	8.14256	27.6677	30.5901	12.0937	26.0203	18.3975
ENSMUSG00000008140.18	907.515	-0.00908348	0.09402	-0.0966122	0.923034	0.974062	815	728	923	1233	980	1126	700	863.551	846.826	1021.49	992.57	846.559	861.731	919.875
ENSMUSG00000008153.12	644.437	-0.181305	0.106079	-1.70916	0.0874211	0.288802	633	592	647	894	634	790	429	670.709	688.628	716.039	719.673	547.672	604.589	563.752
ENSMUSG00000008167.14	39.0515	-0.0420277	0.319523	-0.131533	0.895354	0.964772	41	38	29	45	57	53	21	43.4425	44.2025	32.0945	36.2252	49.2386	40.561	27.5962
ENSMUSG00000008193.13	2.55741	-0.383648	1.1744	-0.326677	0.743912	NA	2	1	5	1	3	4	2	2.11914	1.16322	5.53353	0.805004	2.59151	3.06121	2.62821
ENSMUSG00000008200.15	1639.7	-0.107171	0.0724701	-1.47883	0.139186	0.388797	1614	1415	1598	1812	1886	2038	1298	1710.15	1645.96	1768.52	1458.67	1629.19	1559.69	1705.71
ENSMUSG00000008206.16	918.695	0.5291	0.0915842	5.7772	7.59524e-09	2.24009e-07	740	575	671	1222	1237	1314	896	784.083	668.853	742.6	983.715	1068.56	1005.61	1177.44
ENSMUSG00000008226.14	364.334	0.116072	0.126064	0.920738	0.357187	0.652094	351	309	283	487	385	564	266	371.91	359.436	313.198	392.037	332.577	431.631	349.552
ENSMUSG00000008301.11	97.0304	-0.117014	0.205334	-0.569873	0.568764	0.80858	80	99	94	105	115	111	81	84.7658	115.159	104.03	84.5254	99.3411	84.9486	106.443
ENSMUSG00000008305.18	594.967	0.189394	0.0973246	1.946	0.0516549	0.197849	540	472	482	751	729	915	438	572.169	549.041	533.433	604.558	629.736	700.252	575.579
ENSMUSG00000008307.11	71.4207	-0.00790924	0.264738	-0.0298758	0.976166	0.992423	57	79	56	98	60	84	69	60.3956	91.8946	61.9756	78.8904	51.8301	64.2854	90.6734
ENSMUSG00000008318.10	37.3265	-0.463582	0.362218	-1.27984	0.200601	0.480666	41	22	57	43	28	37	32	43.4425	25.5909	63.0823	34.6152	24.1874	28.3162	42.0514
ENSMUSG00000008333.12	105.524	0.0921914	0.202674	0.454876	0.649199	0.853774	84	107	83	125	145	132	81	89.004	124.465	91.8567	100.625	125.256	101.02	106.443
ENSMUSG00000008348.9	70.5504	-0.0331472	0.239563	-0.138366	0.889952	0.962628	55	56	82	90	77	86	57	58.2765	65.1405	90.75	72.4503	66.5153	65.816	74.9041
ENSMUSG00000008373.16	120.518	-0.0106035	0.214096	-0.049527	0.960499	0.987757	153	87	89	126	140	157	106	162.115	101.2	98.4969	101.43	120.937	120.153	139.295
ENSMUSG00000008384.8	13.0746	-0.125328	0.507376	-0.247012	0.804899	0.928179	14	11	12	14	14	15	12	14.834	12.7955	13.2805	11.2701	12.0937	11.4795	15.7693
ENSMUSG00000008393.9	92.6902	-0.0215004	0.224274	-0.0958668	0.923626	0.974203	106	67	80	95	107	110	89	112.315	77.9359	88.5366	76.4754	92.4304	84.1833	116.955
ENSMUSG00000008398.16	778.359	-0.400333	0.108801	-3.67951	0.000233681	0.00255107	813	679	957	912	705	923	524	861.432	789.828	1059.12	734.163	609.004	706.374	688.592
ENSMUSG00000008429.8	1084.15	-0.00344488	0.0807092	-0.0426827	0.965954	0.989139	1060	972	909	1310	1300	1498	765	1123.15	1130.65	1006	1054.55	1122.99	1146.42	1005.29
ENSMUSG00000008435.15	87.5481	-0.121895	0.230929	-0.527847	0.597606	0.825384	78	85	85	137	94	84	62	82.6466	98.8739	94.0701	110.286	81.2005	64.2854	81.4746
ENSMUSG00000008438.3	4.1776	0.499787	0.996682	0.501451	0.616054	NA	2	5	2	1	8	8	4	2.11914	5.81611	2.21341	0.805004	6.91069	6.12242	5.25643
ENSMUSG00000008450.8	106.606	-0.0222339	0.205106	-0.108402	0.913677	0.971336	94	76	122	148	113	141	75	99.5998	88.4049	135.018	119.141	97.6134	107.908	98.558
ENSMUSG00000008461.6	2.86849	-0.0953327	1.08305	-0.0880223	0.929859	NA	4	3	1	3	3	3	3	4.23829	3.48967	1.10671	2.41501	2.59151	2.29591	3.94232
ENSMUSG00000008475.13	916.001	-0.191313	0.0806082	-2.37337	0.0176267	0.0893505	920	804	944	1081	973	1075	703	974.806	935.231	1044.73	870.209	840.512	822.7	923.817
ENSMUSG00000008482.9	6.59353	-0.00541529	0.784516	-0.00690271	0.994492	0.998543	6	8	4	4	11	14	2	6.35743	9.30578	4.42683	3.22002	9.50219	10.7142	2.62821
ENSMUSG00000008489.18	423.652	0.576659	0.11747	4.90898	9.15492e-07	1.84085e-05	305	326	263	668	530	651	364	323.169	379.211	291.064	537.743	457.833	498.212	478.335
ENSMUSG00000008496.19	66.0683	0.565394	0.242322	2.33324	0.0196356	0.0967819	51	43	46	103	81	87	67	54.0382	50.0186	50.9085	82.9154	69.9707	66.5813	88.0451
ENSMUSG00000008540.11	71.8877	0.143164	0.235364	0.608265	0.543012	0.794251	54	61	69	103	85	107	46	57.2169	70.9566	76.3628	82.9154	73.426	81.8874	60.4489
ENSMUSG00000008575.17	1597.1	0.148116	0.0683654	2.16653	0.0302705	0.134562	1511	1248	1316	2066	1900	2113	1331	1601.01	1451.7	1456.43	1663.14	1641.29	1617.08	1749.08
ENSMUSG00000008590.4	1.3844	-0.119126	1.58056	-0.0753691	0.939921	NA	2	0	2	3	1	1	1	2.11914	0	2.21341	2.41501	0.863836	0.765303	1.31411
ENSMUSG00000008601.12	193.923	-3.83458	0.190828	-20.0944	8.25454e-90	1.83132e-86	382	330	410	35	44	33	18	404.756	383.864	453.75	28.1751	38.0088	25.255	23.6539
ENSMUSG00000008604.11	564.391	-0.0362278	0.0999734	-0.362374	0.717072	0.887945	551	542	455	701	671	700	421	583.824	630.467	503.552	564.308	579.634	535.712	553.239
ENSMUSG00000008658.16	156.476	1.52717	0.197185	7.74489	9.56611e-15	6.20151e-13	90	47	68	296	213	276	180	95.3615	54.6715	75.2561	238.281	183.997	211.224	236.539
ENSMUSG00000008668.15	207.219	-0.488296	0.147955	-3.3003	0.000965821	0.00854055	206	229	235	250	207	211	125	218.272	266.378	260.076	201.251	178.814	161.479	164.263
ENSMUSG00000008682.13	1848.05	-0.272059	0.0647728	-4.2002	2.66683e-05	0.000381711	1926	1759	1866	2180	2054	2186	1204	2040.74	2046.11	2065.12	1754.91	1774.32	1672.95	1582.18
ENSMUSG00000008683.16	602.019	0.00325972	0.0877279	0.0371572	0.97036	0.990774	584	522	523	746	681	829	446	618.79	607.202	578.808	600.533	588.272	634.436	586.092
ENSMUSG00000008690.15	311.876	-0.00108817	0.127822	-0.0085132	0.993208	0.998036	340	234	273	381	336	417	253	360.254	272.194	302.131	306.706	290.249	319.131	332.469
ENSMUSG00000008730.17	3993.89	0.106306	0.0542529	1.95945	0.0500604	0.1936	3574	3369	3410	5336	4717	5171	3158	3786.91	3918.9	3773.87	4295.5	4074.71	3957.38	4149.95
ENSMUSG00000008734.9	236.081	0.435654	0.146432	2.97512	0.00292875	0.0216426	215	151	167	287	331	346	215	227.808	175.647	184.82	231.036	285.93	264.795	282.533
ENSMUSG00000008763.16	1477.42	0.30847	0.0758539	4.06663	4.76977e-05	0.000636618	1173	1174	1171	1935	1994	2187	1129	1242.88	1365.62	1295.95	1557.68	1722.49	1673.72	1483.63
ENSMUSG00000008789.10	1.2688	-1.80341	1.86275	-0.968146	0.332972	NA	2	0	4	1	0	2	0	2.11914	0	4.42683	0.805004	0	1.53061	0
ENSMUSG00000008813.13	0.109329	0.443048	3.81694	0.116074	0.907594	NA	0	0	0	0	0	1	0	0	0	0	0	0	0.765303	0
ENSMUSG00000008822.15	75.1719	0.000452598	0.229332	0.00197355	0.998425	0.999577	76	73	55	96	89	108	48	80.5275	84.9153	60.8689	77.2804	76.8814	82.6527	63.0771
ENSMUSG00000008843.4	0.345831	-0.518726	3.51507	-0.147572	0.882681	NA	0	0	1	0	0	0	1	0	0	1.10671	0	0	0	1.31411
ENSMUSG00000008845.9	7.26044	0.710139	0.806887	0.880098	0.378806	0.67147	2	5	7	7	4	10	14	2.11914	5.81611	7.74695	5.63503	3.45534	7.65303	18.3975
ENSMUSG00000008855.17	840.394	-0.298525	0.0933691	-3.19726	0.00138739	0.0116332	899	786	859	902	810	978	678	952.555	914.293	950.661	726.113	699.707	748.466	890.964
ENSMUSG00000008859.8	385.81	-0.0209882	0.111472	-0.188283	0.850655	0.945872	346	376	329	504	441	487	284	366.612	437.372	364.107	405.722	380.952	372.702	373.206
ENSMUSG00000008874.3	0	NA	NA	NA	NA	NA	0	0	0	0	0	0	0	0	0	0	0	0	0	0
ENSMUSG00000008892.12	142.404	0.188272	0.193964	0.97065	0.331722	0.627463	131	92	136	236	153	192	100	138.804	107.017	150.512	189.981	132.167	146.938	131.411
ENSMUSG00000008932.10	42.7118	-0.204438	0.345334	-0.592001	0.55385	0.800197	48	53	23	48	35	50	41	50.8595	61.6508	25.4543	38.6402	30.2342	38.2651	53.8784
ENSMUSG00000008958.14	146.905	-0.0811435	0.166192	-0.488251	0.625372	0.840596	140	143	127	203	160	171	107	148.34	166.341	140.552	163.416	138.214	130.867	140.609
ENSMUSG00000008976.16	539.839	-0.090917	0.0905037	-1.00457	0.315106	0.61104	539	490	485	634	634	676	400	571.109	569.979	536.753	510.372	547.672	517.345	525.643
ENSMUSG00000008999.7	79.5826	-0.413226	0.246253	-1.67806	0.0933362	0.302748	107	57	90	94	81	104	40	113.374	66.3037	99.6036	75.6704	69.9707	79.5915	52.5643
ENSMUSG00000009013.5	873.378	0.0264033	0.0920931	0.286703	0.77434	0.913651	813	769	757	1248	996	1048	649	861.432	894.518	837.777	1004.64	860.38	802.037	852.855
ENSMUSG00000009030.14	632.445	-0.0927723	0.0999826	-0.927885	0.353467	0.648744	691	550	537	705	764	796	475	732.164	639.773	594.302	567.528	659.97	609.181	624.201
ENSMUSG00000009035.15	1150.67	-0.323619	0.0790979	-4.09137	4.28837e-05	0.000582489	1321	1088	1118	1327	1170	1440	739	1399.69	1265.59	1237.3	1068.24	1010.69	1102.04	971.125
ENSMUSG00000009047.4	0.597708	-1.99717	2.87506	-0.694652	0.487273	NA	0	0	3	0	1	0	0	0	0	3.32012	0	0.863836	0	0
ENSMUSG00000009070.14	5.1963	-1.68119	0.95568	-1.75916	0.078551	NA	6	11	6	4	7	0	1	6.35743	12.7955	6.64024	3.22002	6.04685	0	1.31411
ENSMUSG00000009073.16	819.09	-0.0574225	0.0974077	-0.589507	0.555521	0.800775	854	677	745	1060	987	1083	519	904.874	787.502	824.497	853.304	852.606	828.823	682.021
ENSMUSG00000009075.2	30.6946	3.52742	0.539794	6.53475	6.37161e-11	2.51925e-09	6	2	4	72	63	79	22	6.35743	2.32645	4.42683	57.9603	54.4216	60.4589	28.9103
ENSMUSG00000009076.10	17.806	-0.430816	0.491868	-0.875877	0.381097	0.673611	21	19	17	34	12	19	7	22.251	22.1012	18.814	27.3701	10.366	14.5408	9.19875
ENSMUSG00000009079.16	1864.11	-0.0533182	0.0619141	-0.861163	0.389148	0.679623	1746	1638	1765	2197	2177	2357	1436	1850.01	1905.36	1953.34	1768.59	1880.57	1803.82	1887.06
ENSMUSG00000009090.17	739.871	-0.0291937	0.0865028	-0.337488	0.735749	0.895993	751	622	656	956	881	896	546	795.739	723.525	726	769.584	761.039	685.711	717.502
ENSMUSG00000009092.5	76.5145	-1.42908	0.272294	-5.24829	1.53514e-07	3.67973e-06	161	74	91	59	51	48	38	170.591	86.0785	100.71	47.4952	44.0556	36.7345	49.9361
ENSMUSG00000009093.7	0.715111	-1.31258	2.28827	-0.573611	0.566231	NA	0	1	2	0	1	1	0	0	1.16322	2.21341	0	0.863836	0.765303	0
ENSMUSG00000009097.10	11.9973	0.877334	0.596707	1.47029	0.141482	0.392521	12	4	6	21	14	13	16	12.7149	4.65289	6.64024	16.9051	12.0937	9.94893	21.0257
ENSMUSG00000009108.15	71.5632	-0.811021	0.228393	-3.55098	0.000383794	0.00388996	84	75	98	76	56	69	41	89.004	87.2417	108.457	61.1803	48.3748	52.8059	53.8784
ENSMUSG00000009112.4	555.875	-0.155615	0.0993636	-1.56612	0.117322	0.350525	553	529	513	698	596	619	435	585.943	615.345	567.741	561.893	514.846	473.722	571.636
ENSMUSG00000009114.17	1.5584	-1.89911	1.56697	-1.21196	0.225527	NA	1	4	2	1	1	0	1	1.05957	4.65289	2.21341	0.805004	0.863836	0	1.31411
ENSMUSG00000009115.5	1.65292	-0.411249	1.48375	-0.277168	0.781651	NA	0	3	2	2	1	1	2	0	3.48967	2.21341	1.61001	0.863836	0.765303	2.62821
ENSMUSG00000009145.6	30.08	-0.40693	0.380827	-1.06854	0.285276	0.579226	48	20	28	32	25	45	18	50.8595	23.2645	30.9878	25.7601	21.5959	34.4386	23.6539
ENSMUSG00000009185.2	0.839992	0.256851	2.21764	0.115822	0.907794	NA	0	1	1	0	0	3	1	0	1.16322	1.10671	0	0	2.29591	1.31411
ENSMUSG00000009207.15	409.137	0.108507	0.108904	0.996353	0.319079	0.614908	352	357	352	551	495	579	283	372.969	415.271	389.561	443.557	427.599	443.11	371.892
ENSMUSG00000009210.10	2.83546	0.941023	1.32932	0.707897	0.479009	NA	1	0	4	1	1	8	5	1.05957	0	4.42683	0.805004	0.863836	6.12242	6.57053
ENSMUSG00000009214.9	3.83039	0.0275281	1.03205	0.0266732	0.97872	NA	0	6	4	4	6	4	3	0	6.97934	4.42683	3.22002	5.18301	3.06121	3.94232
ENSMUSG00000009216.7	68.408	2.33545	0.320195	7.29382	3.01291e-13	1.61284e-11	20	9	27	107	98	159	95	21.1914	10.469	29.8811	86.1354	84.6559	121.683	124.84
ENSMUSG00000009246.14	7.55633	0.673308	0.730912	0.92119	0.356951	0.652081	5	4	6	8	11	6	12	5.29786	4.65289	6.64024	6.44003	9.50219	4.59182	15.7693
ENSMUSG00000009248.6	4.68729	-1.00377	0.919376	-1.0918	0.274921	NA	9	6	3	4	8	2	1	9.53615	6.97934	3.32012	3.22002	6.91069	1.53061	1.31411
ENSMUSG00000009281.6	18.0745	0.586612	0.470617	1.24647	0.212591	0.497457	16	11	11	22	16	35	20	16.9532	12.7955	12.1738	17.7101	13.8214	26.7856	26.2821
ENSMUSG00000009291.13	941.978	0.0279342	0.0980315	0.284951	0.775681	0.914186	1012	752	766	1199	1007	1342	713	1072.29	874.744	847.738	965.2	869.882	1027.04	936.958
ENSMUSG00000009292.18	17.8623	1.16896	0.493	2.37112	0.0177344	0.0895953	8	15	5	31	27	30	17	8.47658	17.4483	5.53353	24.9551	23.3236	22.9591	22.3398
ENSMUSG00000009293.17	240.644	0.0334601	0.152137	0.219933	0.825923	0.935687	262	173	212	292	317	336	156	277.608	201.238	234.622	235.061	273.836	257.142	205.001
ENSMUSG00000009350.13	2.63387	-1.76544	1.38674	-1.27309	0.202987	NA	10	1	1	0	1	1	3	10.5957	1.16322	1.10671	0	0.863836	0.765303	3.94232
ENSMUSG00000009356.12	1.40236	0.548637	1.68816	0.32499	0.745189	NA	2	1	0	2	0	3	2	2.11914	1.16322	0	1.61001	0	2.29591	2.62821
ENSMUSG00000009376.15	279.811	0.0165062	0.154245	0.107013	0.914779	0.971336	286	257	212	387	339	400	161	303.038	298.948	234.622	311.536	292.84	306.121	211.571
ENSMUSG00000009378.4	35.4454	1.24293	0.391499	3.17481	0.00149936	0.0124326	19	12	23	63	29	77	41	20.1319	13.9587	25.4543	50.7152	25.0512	58.9283	53.8784
ENSMUSG00000009394.13	591.789	0.943397	0.132714	7.10851	1.17302e-12	5.76887e-11	370	319	363	1067	899	1036	418	392.042	371.068	401.735	858.939	776.588	792.854	549.297
ENSMUSG00000009406.13	311.956	0.358427	0.120281	2.97991	0.00288336	0.0213943	279	214	236	414	382	484	262	295.621	248.93	261.183	333.272	329.985	370.406	344.296
ENSMUSG00000009418.16	2893.27	0.130027	0.0680654	1.91033	0.0560913	0.209867	2594	2401	2432	3940	3186	3781	2437	2748.53	2792.9	2691.51	3171.71	2752.18	2893.61	3202.48
ENSMUSG00000009470.17	6032.54	-0.0302748	0.0582496	-0.519742	0.603243	0.827872	5870	5386	5273	7479	7182	8014	4223	6219.69	6265.12	5835.67	6020.62	6204.07	6133.14	5549.47
ENSMUSG00000009471.4	0.467569	-2.70057	3.07078	-0.879442	0.379162	NA	1	0	2	0	0	0	0	1.05957	0	2.21341	0	0	0	0
ENSMUSG00000009487.10	7.31112	0.657272	0.718418	0.914887	0.360251	0.654992	5	2	8	12	11	10	6	5.29786	2.32645	8.85366	9.66005	9.50219	7.65303	7.88464
ENSMUSG00000009535.13	591.179	0.171692	0.10241	1.67651	0.0936374	0.303171	574	488	432	820	717	769	469	608.194	567.653	478.097	660.103	619.37	588.518	616.316
ENSMUSG00000009545.14	47.4261	-0.663197	0.311994	-2.12567	0.0335306	0.14511	70	47	46	59	27	48	34	74.17	54.6715	50.9085	47.4952	23.3236	36.7345	44.6796
ENSMUSG00000009549.14	177.273	0.209551	0.150317	1.39405	0.163301	0.426784	169	131	142	254	210	247	135	179.068	152.382	157.152	204.471	181.405	189.03	177.404
ENSMUSG00000009551.2	1.01482	1.9397	1.99552	0.972029	0.331036	NA	1	0	0	1	1	4	1	1.05957	0	0	0.805004	0.863836	3.06121	1.31411
ENSMUSG00000009555.16	125.532	-0.231734	0.187533	-1.2357	0.21657	0.502412	114	136	121	133	142	178	76	120.791	158.198	133.912	107.066	122.665	136.224	99.8721
ENSMUSG00000009563.16	53.0463	-0.388076	0.309725	-1.25297	0.210216	0.493902	78	50	38	59	56	42	46	82.6466	58.1611	42.0549	47.4952	48.3748	32.1427	60.4489
ENSMUSG00000009566.12	68.8323	-0.471886	0.250077	-1.88697	0.0591648	0.217838	96	62	65	76	84	65	40	101.719	72.1198	71.936	61.1803	72.5622	49.7447	52.5643
ENSMUSG00000009569.14	3431.72	0.313681	0.0720958	4.35089	1.35586e-05	0.000209215	3009	2554	2606	4539	4790	4913	2608	3188.25	2970.87	2884.08	3653.91	4137.77	3759.93	3427.19
ENSMUSG00000009575.14	6586.15	-0.169507	0.0634283	-2.67241	0.00753077	0.0466398	6090	6116	6805	8123	7319	8046	4555	6452.79	7114.27	7531.14	6539.05	6322.41	6157.63	5985.76
ENSMUSG00000009580.15	0.232734	1.14295	3.80668	0.300249	0.763987	NA	0	0	0	0	1	1	0	0	0	0	0	0.863836	0.765303	0
ENSMUSG00000009585.18	401.774	0.168016	0.1076	1.56148	0.11841	0.352617	382	315	319	536	484	512	340	404.756	366.415	353.04	431.482	418.096	391.835	446.796
ENSMUSG00000009588.9	0.850604	0.350487	2.06043	0.170104	0.864928	NA	1	0	1	2	1	0	1	1.05957	0	1.10671	1.61001	0.863836	0	1.31411
ENSMUSG00000009596.9	0.814973	-0.814329	2.03705	-0.39976	0.689334	NA	1	1	1	2	0	1	0	1.05957	1.16322	1.10671	1.61001	0	0.765303	0
ENSMUSG00000009614.16	46.9486	0.463149	0.320626	1.44452	0.148594	0.404071	34	24	47	82	72	52	34	36.0254	27.9174	52.0152	66.0103	62.1962	39.7957	44.6796
ENSMUSG00000009621.18	126.144	0.280849	0.194482	1.44409	0.148714	0.404327	114	110	81	176	163	200	83	120.791	127.955	89.6433	141.681	140.805	153.061	109.071
ENSMUSG00000009628.14	24.5571	-0.499556	0.449635	-1.11102	0.266558	0.560543	20	24	35	28	28	11	22	21.1914	27.9174	38.7347	22.5401	24.1874	8.41833	28.9103
ENSMUSG00000009630.10	280.979	-0.0842196	0.130589	-0.64492	0.518979	0.779776	263	252	270	387	282	331	219	278.667	293.132	298.811	311.536	243.602	253.315	287.789
ENSMUSG00000009633.3	19.8638	0.2289	0.43107	0.531004	0.595416	0.825035	13	19	17	32	23	30	12	13.7744	22.1012	18.814	25.7601	19.8682	22.9591	15.7693
ENSMUSG00000009640.11	71.7052	-0.210787	0.246397	-0.855475	0.392288	0.682777	76	55	81	103	69	95	40	80.5275	63.9773	89.6433	82.9154	59.6047	72.7038	52.5643
ENSMUSG00000009646.13	0.526826	0.442211	3.10392	0.142469	0.88671	NA	1	0	0	0	0	0	2	1.05957	0	0	0	0	0	2.62821
ENSMUSG00000009647.13	179.851	-0.0175847	0.155582	-0.113025	0.910011	0.969887	174	134	183	241	207	210	139	184.366	155.872	202.527	194.006	178.814	160.714	182.661
ENSMUSG00000009654.4	30.6229	0.139723	0.393557	0.355027	0.72257	0.889647	37	27	15	43	50	37	16	39.2042	31.407	16.6006	34.6152	43.1918	28.3162	21.0257
ENSMUSG00000009670.11	15.6105	0.29499	0.556457	0.530122	0.596027	0.82507	20	11	7	16	32	25	6	21.1914	12.7955	7.74695	12.8801	27.6427	19.1326	7.88464
ENSMUSG00000009681.10	1012.15	-0.023151	0.0899729	-0.257311	0.796939	0.923319	930	934	901	1233	1218	1434	665	985.402	1086.45	997.143	992.57	1052.15	1097.44	873.881
ENSMUSG00000009687.14	101.853	0.250787	0.239717	1.04618	0.295479	0.590258	90	60	99	152	137	95	95	95.3615	69.7934	109.564	122.361	118.345	72.7038	124.84
ENSMUSG00000009731.4	80.4531	0.392851	0.219767	1.78758	0.0738437	0.255982	71	58	56	114	88	129	70	75.2296	67.4669	61.9756	91.7704	76.0175	98.724	91.9875
ENSMUSG00000009733.9	312.035	0.172379	0.117589	1.46595	0.142662	0.394368	267	256	263	409	343	434	270	282.906	297.785	291.064	329.247	296.296	332.141	354.809
ENSMUSG00000009734.18	8.97541	-3.58088	0.801422	-4.46816	7.88963e-06	0.000128808	19	17	15	3	3	0	1	20.1319	19.7748	16.6006	2.41501	2.59151	0	1.31411
ENSMUSG00000009739.17	559.805	-0.120061	0.0927496	-1.29447	0.195503	0.474142	518	505	563	640	652	698	416	548.858	587.428	623.076	515.202	563.221	534.181	546.668
ENSMUSG00000009741.15	1426.42	0.0140538	0.0653896	0.214924	0.829827	0.937222	1281	1262	1293	1782	1689	1845	1083	1357.31	1467.99	1430.97	1434.52	1459.02	1411.98	1423.18
ENSMUSG00000009772.15	49.9625	-0.052903	0.279281	-0.189426	0.849759	0.945503	41	51	45	49	53	69	45	43.4425	59.3244	49.8018	39.4452	45.7833	52.8059	59.1348
ENSMUSG00000009828.15	650.98	0.182452	0.0885066	2.06145	0.0392604	0.162368	612	480	548	880	789	893	510	648.458	558.347	606.475	708.403	681.566	683.415	670.194
ENSMUSG00000009863.14	293.718	-0.0642696	0.132396	-0.485436	0.627367	0.841216	312	216	290	388	314	358	225	330.586	251.256	320.945	312.341	271.244	273.978	295.674
ENSMUSG00000009876.13	8.33373	0.244674	0.74167	0.329896	0.741479	0.897967	4	14	2	9	8	16	7	4.23829	16.2851	2.21341	7.24503	6.91069	12.2448	9.19875
ENSMUSG00000009894.15	1832.65	0.211993	0.0722889	2.93258	0.00336163	0.024188	1628	1339	1587	2310	2377	2423	1539	1724.98	1557.56	1756.34	1859.56	2053.34	1854.33	2022.41
ENSMUSG00000009900.7	0.551007	-0.823373	3.00279	-0.274203	0.783929	NA	0	2	0	0	0	2	0	0	2.32645	0	0	0	1.53061	0
ENSMUSG00000009905.5	330.799	0.312059	0.126302	2.47073	0.0134836	0.0730999	264	264	260	498	442	467	229	279.727	307.091	287.744	400.892	381.815	357.396	300.93
ENSMUSG00000009907.17	730.289	-0.0521402	0.0828268	-0.629509	0.529016	0.786044	715	639	667	920	840	971	505	757.594	743.299	738.174	740.603	725.622	743.109	663.624
ENSMUSG00000009927.9	862.433	-0.31381	0.0819976	-3.82707	0.000129679	0.00152464	950	780	901	917	957	1001	605	1006.59	907.314	997.143	738.188	826.691	766.068	795.034
ENSMUSG00000009941.10	4.37781	-0.0506552	0.900991	-0.0562217	0.955165	NA	2	3	7	4	4	7	4	2.11914	3.48967	7.74695	3.22002	3.45534	5.35712	5.25643
ENSMUSG00000009995.17	190.558	-0.116072	0.143625	-0.80816	0.418998	0.706182	179	166	195	226	201	261	137	189.663	193.095	215.808	181.931	173.631	199.744	180.033
ENSMUSG00000010021.13	7.24662	-0.79596	0.784899	-1.01409	0.310539	0.606883	12	5	9	12	1	5	6	12.7149	5.81611	9.96036	9.66005	0.863836	3.82651	7.88464
ENSMUSG00000010025.19	308.26	0.140801	0.127651	1.10302	0.270018	0.562925	276	282	229	381	410	402	240	292.442	328.029	253.436	306.706	354.173	307.652	315.386
ENSMUSG00000010044.12	8.03017	-0.450265	0.710482	-0.633746	0.526247	0.784714	6	6	14	11	6	14	2	6.35743	6.97934	15.4939	8.85504	5.18301	10.7142	2.62821
ENSMUSG00000010045.2	168.365	-0.46643	0.171116	-2.72581	0.0064144	0.0408667	227	145	173	181	189	190	94	240.523	168.667	191.46	145.706	163.265	145.408	123.526
ENSMUSG00000010047.12	144.664	0.259322	0.165173	1.57	0.116415	0.34865	116	102	134	202	175	196	121	122.91	118.649	148.299	162.611	151.171	149.999	159.007
ENSMUSG00000010048.10	66.3717	-0.463085	0.246569	-1.87811	0.0603659	0.221283	86	63	64	74	70	57	50	91.1232	73.283	70.8292	59.5703	60.4685	43.6223	65.7053
ENSMUSG00000010051.15	107.563	0.0724524	0.2037	0.355683	0.722078	0.889599	89	114	79	146	119	153	77	94.3019	132.607	87.4299	117.531	102.796	117.091	101.186
ENSMUSG00000010054.4	161.8	-0.00282376	0.162855	-0.0173391	0.986166	0.996598	136	144	159	204	205	220	103	144.102	167.504	175.966	164.221	177.086	168.367	135.353
ENSMUSG00000010057.8	171.148	-0.0806096	0.168307	-0.478944	0.631978	0.843327	182	123	175	240	178	202	127	192.842	143.076	193.674	193.201	153.763	154.591	166.892
ENSMUSG00000010064.15	75.7008	0.261309	0.227119	1.15054	0.249922	0.542611	67	56	61	118	90	89	65	70.9913	65.1405	67.5091	94.9904	77.7452	68.1119	85.4169
ENSMUSG00000010066.15	474.873	0.325776	0.0983734	3.31162	0.000927561	0.00826444	378	360	383	658	600	632	418	400.518	418.76	423.869	529.692	518.301	483.671	549.297
ENSMUSG00000010067.13	64.5196	-0.220495	0.234904	-0.938659	0.347906	0.643326	73	62	55	77	69	74	48	77.3488	72.1198	60.8689	61.9853	59.6047	56.6324	63.0771
ENSMUSG00000010080.15	44.0373	-0.11054	0.362958	-0.304552	0.760707	0.907242	41	44	38	49	25	50	55	43.4425	51.1818	42.0549	39.4452	21.5959	38.2651	72.2759
ENSMUSG00000010086.17	103.228	0.536138	0.213811	2.50753	0.0121578	0.0672823	91	75	56	125	150	149	101	96.4211	87.2417	61.9756	100.625	129.575	114.03	132.725
ENSMUSG00000010095.13	783.073	-0.0908687	0.0931551	-0.975455	0.329335	0.6249	812	626	765	1016	820	1035	554	860.372	728.178	846.631	817.884	708.345	792.088	728.015
ENSMUSG00000010097.15	1832.75	0.00756483	0.0815208	0.0927964	0.926065	0.975237	1708	1761	1470	2363	2132	2455	1310	1809.75	2048.44	1626.86	1902.22	1841.7	1878.82	1721.48
ENSMUSG00000010110.17	748.42	-0.24197	0.0970439	-2.49341	0.0126522	0.0694599	846	724	655	809	804	989	512	896.398	842.173	724.893	651.248	694.524	756.884	672.823
ENSMUSG00000010122.14	31.4459	1.50825	0.520331	2.89863	0.00374797	0.0264718	13	9	19	36	42	23	70	13.7744	10.469	21.0274	28.9801	36.2811	17.602	91.9875
ENSMUSG00000010136.14	3.43777	-0.967837	1.04271	-0.928198	0.353305	NA	4	2	7	1	2	6	2	4.23829	2.32645	7.74695	0.805004	1.72767	4.59182	2.62821
ENSMUSG00000010142.12	6.27329	0.0230227	0.82898	0.0277723	0.977844	0.993574	5	3	9	16	7	3	3	5.29786	3.48967	9.96036	12.8801	6.04685	2.29591	3.94232
ENSMUSG00000010154.7	106.101	0.0903515	0.194402	0.464767	0.642099	0.84911	84	98	95	151	125	146	71	89.004	113.996	105.137	121.556	107.979	111.734	93.3016
ENSMUSG00000010175.13	1858.31	0.121568	0.118849	1.02288	0.306365	0.60192	1472	1785	1509	1988	2007	2725	1737	1559.69	2076.35	1670.02	1600.35	1733.72	2085.45	2282.6
ENSMUSG00000010205.11	1855.7	-0.153652	0.0719713	-2.13491	0.0327683	0.142453	1817	1692	1817	2245	2084	2079	1436	1925.24	1968.17	2010.89	1807.23	1800.23	1591.06	1887.06
ENSMUSG00000010277.7	1728.44	-0.111635	0.0642252	-1.73819	0.0821779	0.277264	1717	1514	1661	2147	1880	2259	1217	1819.29	1761.12	1838.24	1728.34	1624.01	1728.82	1599.27
ENSMUSG00000010290.7	324.257	0.0276299	0.117637	0.234874	0.814306	0.931714	293	274	303	417	391	453	217	310.455	318.723	335.332	335.687	337.76	346.682	285.161
ENSMUSG00000010307.7	380.411	-1.03852	0.173409	-5.98883	2.1135e-09	6.73049e-08	574	359	533	446	263	295	179	608.194	417.597	589.875	359.032	227.189	225.764	235.225
ENSMUSG00000010311.15	8.22432	-0.757852	0.724772	-1.04564	0.295726	0.590418	6	15	8	13	9	7	1	6.35743	17.4483	8.85366	10.465	7.77452	5.35712	1.31411
ENSMUSG00000010342.16	11.5378	0.962069	0.576366	1.6692	0.0950778	0.306295	6	8	6	16	14	18	15	6.35743	9.30578	6.64024	12.8801	12.0937	13.7754	19.7116
ENSMUSG00000010358.13	126.697	0.581744	0.207677	2.80119	0.00509145	0.0339944	105	84	80	192	186	226	77	111.255	97.7107	88.5366	154.561	160.673	172.958	101.186
ENSMUSG00000010362.9	14.4141	0.605515	0.519601	1.16534	0.24388	0.535722	13	9	8	13	19	26	16	13.7744	10.469	8.85366	10.465	16.4129	19.8979	21.0257
ENSMUSG00000010376.15	181.154	-0.0847199	0.170481	-0.496948	0.619226	0.837392	171	157	180	281	196	207	115	181.187	182.626	199.207	226.206	169.312	158.418	151.122
ENSMUSG00000010392.8	719.25	-0.041337	0.0936495	-0.441401	0.658923	0.858455	712	560	712	936	847	889	514	754.415	651.405	787.975	753.484	731.669	680.354	675.451
ENSMUSG00000010406.12	137.97	-0.0562019	0.178587	-0.314703	0.752987	0.903064	141	100	143	189	158	178	89	149.4	116.322	158.259	152.146	136.486	136.224	116.955
ENSMUSG00000010435.7	0.760292	1.33404	2.484	0.537054	0.59123	NA	0	1	0	0	0	2	2	0	1.16322	0	0	0	1.53061	2.62821
ENSMUSG00000010453.12	563.891	0.0999334	0.114359	0.873854	0.382198	0.674429	523	515	429	814	655	779	382	554.156	599.06	474.777	655.273	565.812	596.171	501.989
ENSMUSG00000010461.15	219.334	0.110301	0.134849	0.817962	0.413379	0.701108	215	177	176	278	251	295	183	227.808	205.89	194.78	223.791	216.823	225.764	240.482
ENSMUSG00000010476.14	24.7894	0.584923	0.395818	1.47776	0.139473	0.389211	18	19	15	26	42	37	23	19.0723	22.1012	16.6006	20.9301	36.2811	28.3162	30.2245
ENSMUSG00000010492.10	5.50362	0.890267	0.868379	1.02521	0.305266	0.601228	2	1	7	9	9	6	6	2.11914	1.16322	7.74695	7.24503	7.77452	4.59182	7.88464
ENSMUSG00000010505.16	1049	0.0390345	0.104935	0.371986	0.709903	0.884321	1148	818	838	1174	1232	1400	888	1216.39	951.516	927.42	945.074	1064.25	1071.42	1166.93
ENSMUSG00000010517.7	555.379	0.0179069	0.105908	0.16908	0.865734	0.952432	495	544	448	668	645	701	459	524.488	632.793	495.805	537.743	557.174	536.477	603.175
ENSMUSG00000010529.6	14.3216	0.598763	0.542868	1.10296	0.270044	0.562925	7	9	14	18	31	18	9	7.417	10.469	15.4939	14.4901	26.7789	13.7754	11.827
ENSMUSG00000010538.14	26.0695	-0.0927483	0.361947	-0.256248	0.797759	0.923894	26	23	24	31	32	28	21	27.5489	26.7541	26.561	24.9551	27.6427	21.4285	27.5962
ENSMUSG00000010554.14	589.372	0.32538	0.0912152	3.56716	0.000360865	0.00368373	455	467	471	824	769	835	466	482.105	543.225	521.259	663.323	664.29	639.028	612.374
ENSMUSG00000010592.9	8.35398	0.610025	0.704124	0.86636	0.386293	0.676945	2	8	7	11	7	13	11	2.11914	9.30578	7.74695	8.85504	6.04685	9.94893	14.4552
ENSMUSG00000010601.14	0.770299	-1.23206	2.25084	-0.547379	0.584118	NA	1	0	2	1	0	0	1	1.05957	0	2.21341	0.805004	0	0	1.31411
ENSMUSG00000010607.8	5.18427	-0.174459	0.912627	-0.191162	0.848399	NA	4	1	10	3	9	4	5	4.23829	1.16322	11.0671	2.41501	7.77452	3.06121	6.57053
ENSMUSG00000010608.15	2324.77	0.0171342	0.0599867	0.285633	0.775159	0.914139	2177	1941	2133	2760	2806	3035	1811	2306.69	2257.82	2360.61	2221.81	2423.92	2322.69	2379.85
ENSMUSG00000010609.15	251.465	-0.480372	0.137927	-3.4828	0.000496207	0.00486902	305	236	274	307	257	254	149	323.169	274.521	303.238	247.136	222.006	194.387	195.802
ENSMUSG00000010651.4	0.893938	0.500116	2.14523	0.233129	0.815661	NA	0	0	2	3	1	1	0	0	0	2.21341	2.41501	0.863836	0.765303	0
ENSMUSG00000010660.3	62.3302	0.200811	0.27518	0.729742	0.465548	0.74121	70	33	54	71	91	92	44	74.17	38.3864	59.7622	57.1553	78.609	70.4078	57.8207
ENSMUSG00000010663.5	1357.6	0.17658	0.0758633	2.32761	0.019933	0.0979334	1288	984	1157	1771	1709	1826	1076	1364.73	1144.61	1280.46	1425.66	1476.3	1397.44	1413.98
ENSMUSG00000010721.15	416.298	-0.311016	0.104507	-2.97602	0.00292016	0.0215871	476	398	395	487	410	503	288	504.356	462.963	437.149	392.037	354.173	384.947	378.463
ENSMUSG00000010751.15	40.4375	0.444136	0.305232	1.45508	0.145648	0.399416	32	24	35	52	63	56	33	33.9063	27.9174	38.7347	41.8602	54.4216	42.8569	43.3655
ENSMUSG00000010755.17	205.198	-0.325401	0.134762	-2.41463	0.0157512	0.0819215	229	196	204	231	224	241	134	242.642	227.992	225.768	185.956	193.499	184.438	176.09
ENSMUSG00000010760.5	0.584241	-1.96374	2.61201	-0.751811	0.452165	NA	2	0	1	0	1	0	0	2.11914	0	1.10671	0	0.863836	0	0
ENSMUSG00000010796.11	1.04928	1.92647	2.27401	0.84717	0.3969	NA	0	0	1	0	0	3	3	0	0	1.10671	0	0	2.29591	3.94232
ENSMUSG00000010797.6	2.6174	1.72791	1.35708	1.27326	0.202925	NA	1	0	2	2	2	5	6	1.05957	0	2.21341	1.61001	1.72767	3.82651	7.88464
ENSMUSG00000010803.13	259.661	1.67986	0.220745	7.60995	2.742e-14	1.66412e-12	78	121	111	605	384	542	181	82.6466	140.75	122.844	487.027	331.713	414.794	237.853
ENSMUSG00000010825.17	8.74232	0.863582	0.669384	1.29011	0.197011	0.475892	4	4	8	13	15	9	10	4.23829	4.65289	8.85366	10.465	12.9575	6.88772	13.1411
ENSMUSG00000010830.8	191.47	-1.07262	0.150908	-7.10781	1.17898e-12	5.78398e-11	288	216	239	184	143	164	93	305.157	251.256	264.503	148.121	123.528	125.51	122.212
ENSMUSG00000010841.13	1.18329	-2.23964	1.90868	-1.1734	0.240637	NA	3	1	2	0	2	0	0	3.17872	1.16322	2.21341	0	1.72767	0	0
ENSMUSG00000010911.12	68.7231	0.0347079	0.235819	0.14718	0.88299	0.959812	61	61	62	85	95	93	42	64.6339	70.9566	68.6158	68.4253	82.0644	71.1731	55.1925
ENSMUSG00000010914.10	130.049	0.166139	0.175361	0.947413	0.343428	0.638752	99	121	108	177	150	180	103	104.898	140.75	119.524	142.486	129.575	137.754	135.353
ENSMUSG00000010936.11	262.937	-0.160529	0.125316	-1.28099	0.200199	0.480107	265	244	249	289	317	338	179	280.787	283.826	275.57	232.646	273.836	258.672	235.225
ENSMUSG00000011008.13	2.64443	0.742648	1.48254	0.500931	0.61642	NA	3	2	0	0	2	1	8	3.17872	2.32645	0	0	1.72767	0.765303	10.5129
ENSMUSG00000011034.6	4.60727	-0.67472	0.890492	-0.757694	0.448634	NA	9	2	5	3	3	6	4	9.53615	2.32645	5.53353	2.41501	2.59151	4.59182	5.25643
ENSMUSG00000011096.17	159.891	-0.305096	0.167009	-1.82682	0.0677263	0.240664	181	149	157	193	197	163	99	191.783	173.32	173.753	155.366	170.176	124.744	130.097
ENSMUSG00000011114.18	529.002	-0.308689	0.0964027	-3.20207	0.00136443	0.0114806	587	481	544	646	524	619	360	621.969	559.51	602.049	520.032	452.65	473.722	473.078
ENSMUSG00000011118.4	1.74347	-0.759151	1.63059	-0.465569	0.641524	NA	1	0	5	1	1	0	3	1.05957	0	5.53353	0.805004	0.863836	0	3.94232
ENSMUSG00000011148.14	50.7622	1.15771	0.320427	3.61302	0.000302654	0.00317223	31	31	19	80	103	88	34	32.8467	36.0599	21.0274	64.4003	88.9751	67.3466	44.6796
ENSMUSG00000011154.17	24.8755	-1.0464	0.431098	-2.4273	0.0152116	0.0798659	26	31	39	23	14	36	7	27.5489	36.0599	43.1616	18.5151	12.0937	27.5509	9.19875
ENSMUSG00000011158.8	241.278	-0.428249	0.131877	-3.24733	0.00116494	0.0100174	275	258	232	284	230	262	162	291.382	300.112	256.756	228.621	198.682	200.509	212.885
ENSMUSG00000011171.11	6.61383	0.361251	0.772845	0.46743	0.640192	0.848093	2	8	5	6	10	7	8	2.11914	9.30578	5.53353	4.83002	8.63836	5.35712	10.5129
ENSMUSG00000011179.8	1053.01	0.153221	0.0759609	2.0171	0.043685	0.175117	951	842	886	1361	1178	1497	871	1007.65	979.434	980.542	1095.61	1017.6	1145.66	1144.59
ENSMUSG00000011254.16	46.0745	0.0554505	0.301409	0.183971	0.854036	0.94776	49	25	49	54	62	63	32	51.919	29.0806	54.2286	43.4702	53.5578	48.2141	42.0514
ENSMUSG00000011256.16	74.9917	0.724566	0.259827	2.78865	0.0052929	0.0350061	54	31	63	92	106	114	83	57.2169	36.0599	69.7225	74.0603	91.5666	87.2445	109.071
ENSMUSG00000011257.19	361.093	-0.605903	0.110625	-5.47711	4.32336e-08	1.14186e-06	425	394	399	392	349	394	197	450.318	458.31	441.576	315.561	301.479	301.529	258.879
ENSMUSG00000011263.16	100.753	0.103821	0.204135	0.508592	0.611038	0.832124	102	76	83	125	109	122	98	108.076	88.4049	91.8567	100.625	94.1581	93.3669	128.782
ENSMUSG00000011267.8	11.3505	-0.416112	0.623355	-0.667536	0.50443	0.769977	5	16	14	6	11	13	12	5.29786	18.6116	15.4939	4.83002	9.50219	9.94893	15.7693
ENSMUSG00000011305.11	2.28694	0.0909802	1.24792	0.0729055	0.941881	NA	1	2	3	1	3	6	1	1.05957	2.32645	3.32012	0.805004	2.59151	4.59182	1.31411
ENSMUSG00000011306.7	239.307	-0.266708	0.130916	-2.03724	0.0416257	0.169	275	216	227	270	239	299	174	291.382	251.256	251.222	217.351	206.457	228.825	228.655
ENSMUSG00000011349.5	1.56305	-0.44023	1.59343	-0.276277	0.782335	NA	3	2	0	0	3	2	1	3.17872	2.32645	0	0	2.59151	1.53061	1.31411
ENSMUSG00000011350.15	0.853737	0.246525	2.18486	0.112833	0.910163	NA	0	2	0	1	0	2	1	0	2.32645	0	0.805004	0	1.53061	1.31411
ENSMUSG00000011382.8	705.006	0.300954	0.0903833	3.32975	0.00086925	0.00782521	562	526	594	932	888	932	639	595.479	611.855	657.384	750.264	767.086	713.262	839.714
ENSMUSG00000011427.16	204.131	0.102265	0.154154	0.663397	0.507076	0.771717	186	170	176	297	268	262	128	197.08	197.748	194.78	239.086	231.508	200.509	168.206
ENSMUSG00000011463.5	1.17138	3.26598	2.22135	1.47027	0.14149	NA	0	0	0	0	1	1	5	0	0	0	0	0.863836	0.765303	6.57053
ENSMUSG00000011486.14	0.684332	2.58131	2.77714	0.929486	0.352637	NA	0	0	0	5	0	1	0	0	0	0	4.02502	0	0.765303	0
ENSMUSG00000011589.9	32.8716	1.13148	0.355544	3.1824	0.00146061	0.0121618	22	19	12	51	44	64	33	23.3106	22.1012	13.2805	41.0552	38.0088	48.9794	43.3655
ENSMUSG00000011632.7	0.476811	2.05412	3.09659	0.66335	0.507107	NA	0	0	0	2	2	0	0	0	0	0	1.61001	1.72767	0	0
ENSMUSG00000011658.16	258.202	-0.342373	0.144576	-2.36812	0.0178789	0.0900576	242	269	284	331	258	317	146	256.416	312.907	314.305	266.456	222.87	242.601	191.86
ENSMUSG00000011751.16	121.78	0.124237	0.185986	0.667991	0.50414	0.769977	114	90	111	166	169	156	80	120.791	104.69	122.844	133.631	145.988	119.387	105.129
ENSMUSG00000011752.7	149.375	0.00170252	0.202369	0.00841292	0.993288	0.998036	127	93	185	195	173	182	116	134.566	108.18	204.741	156.976	149.444	139.285	152.436
ENSMUSG00000011831.16	690.19	0.204531	0.100712	2.03085	0.0422698	0.171024	524	624	565	967	840	926	542	555.216	725.851	625.289	778.439	725.622	708.67	712.246
ENSMUSG00000011832.16	265.641	0.248472	0.126196	1.96895	0.0489592	0.190374	225	210	215	387	341	351	201	238.404	244.277	237.942	311.536	294.568	268.621	264.135
ENSMUSG00000011837.4	136.213	-0.137182	0.188604	-0.727355	0.467009	0.741886	109	128	150	136	171	162	108	115.493	148.893	166.006	109.481	147.716	123.979	141.924
ENSMUSG00000011877.13	682.928	-0.203835	0.102555	-1.98757	0.0468596	0.184364	706	583	712	891	722	734	505	748.058	678.159	787.975	717.258	623.689	561.732	663.624
ENSMUSG00000011884.13	196.253	-0.412975	0.143939	-2.86911	0.00411633	0.0286279	202	204	214	233	191	236	116	214.034	237.297	236.835	187.566	164.993	180.611	152.436
ENSMUSG00000011958.17	673.537	-0.0403237	0.093693	-0.430381	0.666919	0.862347	628	625	599	772	798	950	473	665.411	727.014	662.917	621.463	689.341	727.038	621.572
ENSMUSG00000011960.12	1768.76	-0.155737	0.0622529	-2.50169	0.0123603	0.0681389	1739	1653	1690	2001	2010	2229	1288	1842.6	1922.81	1870.33	1610.81	1736.31	1705.86	1692.57
ENSMUSG00000012017.4	66.6085	-0.0448769	0.256764	-0.174779	0.861253	0.95112	52	50	81	88	73	73	56	55.0977	58.1611	89.6433	70.8403	63.06	55.8671	73.59
ENSMUSG00000012042.9	1.98035	1.16778	1.57121	0.743234	0.45734	NA	1	2	0	2	0	3	5	1.05957	2.32645	0	1.61001	0	2.29591	6.57053
ENSMUSG00000012076.8	562.907	0.34198	0.094849	3.60552	0.000311527	0.00325498	435	449	437	800	746	793	440	460.914	522.287	483.631	644.003	644.421	606.885	578.207
ENSMUSG00000012114.17	690.284	-0.163065	0.0895265	-1.82142	0.068543	0.242745	704	629	659	885	790	797	472	745.939	731.667	729.32	712.428	682.43	609.946	620.258
ENSMUSG00000012117.13	942.474	-0.0814792	0.0932461	-0.873809	0.382223	0.674429	1050	735	859	1175	1087	1158	691	1112.55	854.969	950.661	945.879	938.989	886.22	908.048
ENSMUSG00000012123.17	5.16201	-1.10585	0.926235	-1.19392	0.232511	NA	3	3	14	5	1	5	4	3.17872	3.48967	15.4939	4.02502	0.863836	3.82651	5.25643
ENSMUSG00000012126.16	25.5081	-0.22672	0.374502	-0.605391	0.544919	0.795375	30	25	20	26	29	27	22	31.7872	29.0806	22.1341	20.9301	25.0512	20.6632	28.9103
ENSMUSG00000012187.13	2.83364	-0.718693	1.22656	-0.585941	0.557915	NA	3	1	6	4	5	0	1	3.17872	1.16322	6.64024	3.22002	4.31918	0	1.31411
ENSMUSG00000012211.13	4.57607	-0.755694	0.883205	-0.855627	0.392204	NA	3	8	5	7	4	3	2	3.17872	9.30578	5.53353	5.63503	3.45534	2.29591	2.62821
ENSMUSG00000012282.2	1.31551	0.379949	1.64623	0.2308	0.81747	NA	2	1	0	1	2	1	2	2.11914	1.16322	0	0.805004	1.72767	0.765303	2.62821
ENSMUSG00000012296.16	196.574	0.0072884	0.143458	0.0508052	0.959481	0.987304	180	170	181	223	235	285	142	190.723	197.748	200.314	179.516	203.001	218.111	186.603
ENSMUSG00000012350.15	166.778	-2.13252	0.232142	-9.18629	4.06641e-20	4.20695e-18	180	286	338	104	82	89	36	190.723	332.682	374.067	83.7204	70.8345	68.1119	47.3078
ENSMUSG00000012396.12	1.57931	0.249064	1.6703	0.149114	0.881464	NA	3	0	1	0	1	6	1	3.17872	0	1.10671	0	0.863836	4.59182	1.31411
ENSMUSG00000012405.16	428.774	-0.067753	0.107354	-0.631116	0.527964	0.785354	384	381	427	557	454	575	303	406.876	443.188	472.564	448.387	392.181	440.049	398.174
ENSMUSG00000012422.14	1151.19	-0.0365633	0.0720407	-0.507537	0.611778	0.832591	1136	951	1080	1470	1315	1492	831	1203.67	1106.23	1195.24	1183.36	1135.94	1141.83	1092.02
ENSMUSG00000012428.9	117.096	0.0951996	0.185858	0.512217	0.608499	0.831217	91	104	110	161	149	153	80	96.4211	120.975	121.738	129.606	128.712	117.091	105.129
ENSMUSG00000012429.9	509.642	-0.125584	0.0936657	-1.34077	0.179996	0.452353	503	479	467	612	597	638	353	532.965	557.184	516.832	492.662	515.71	488.263	463.88
ENSMUSG00000012443.4	12.5506	-1.56815	0.572528	-2.73899	0.00616279	0.039656	24	11	20	4	11	9	6	25.4297	12.7955	22.1341	3.22002	9.50219	6.88772	7.88464
ENSMUSG00000012483.4	65.3752	-0.360738	0.240688	-1.49878	0.133931	0.379751	71	74	57	69	77	68	45	75.2296	86.0785	63.0823	55.5453	66.5153	52.0406	59.1348
ENSMUSG00000012519.14	14.3932	-0.47243	0.540785	-0.873601	0.382335	0.674569	9	12	25	10	13	19	12	9.53615	13.9587	27.6677	8.05004	11.2299	14.5408	15.7693
ENSMUSG00000012520.10	1.99686	-0.389009	1.56516	-0.248542	0.803715	NA	2	1	3	1	0	0	5	2.11914	1.16322	3.32012	0.805004	0	0	6.57053
ENSMUSG00000012535.14	758.889	-0.104019	0.0857383	-1.21321	0.225049	0.513309	762	687	691	998	803	932	556	807.394	799.134	764.735	803.394	693.66	713.262	730.643
ENSMUSG00000012609.19	449.804	0.151569	0.106207	1.42712	0.153547	0.412245	394	356	394	575	589	546	374	417.471	414.107	436.043	462.877	508.799	417.855	491.476
ENSMUSG00000012640.16	742.043	0.0126269	0.0889226	0.141999	0.887081	0.961317	712	632	658	885	904	1052	516	754.415	735.157	728.213	712.428	780.907	805.098	678.079
ENSMUSG00000012705.16	3.80687	-0.170696	0.931031	-0.183341	0.854531	NA	5	4	2	5	4	4	3	5.29786	4.65289	2.21341	4.02502	3.45534	3.06121	3.94232
ENSMUSG00000012777.14	1.16191	-1.87269	2.1278	-0.880108	0.378801	NA	3	2	0	0	0	0	2	3.17872	2.32645	0	0	0	0	2.62821
ENSMUSG00000012819.15	11.3585	0.211551	0.66038	0.320347	0.748706	0.901218	13	7	8	4	10	19	17	13.7744	8.14256	8.85366	3.22002	8.63836	14.5408	22.3398
ENSMUSG00000012848.15	1376.03	-0.303366	0.0756014	-4.0127	6.00271e-05	0.00077627	1559	1244	1384	1666	1450	1570	918	1651.87	1447.05	1531.68	1341.14	1252.56	1201.53	1206.35
ENSMUSG00000012889.8	2.35866	1.60637	1.47689	1.08767	0.276739	NA	2	0	1	4	0	8	3	2.11914	0	1.10671	3.22002	0	6.12242	3.94232
ENSMUSG00000013033.16	2195.88	-0.294122	0.0720181	-4.08401	4.42655e-05	0.000598004	2286	2148	2207	2732	2292	2374	1531	2422.18	2498.6	2442.5	2199.27	1979.91	1816.83	2011.9
ENSMUSG00000013076.17	1380.95	0.288155	0.0758568	3.79867	0.000145475	0.00168388	1242	1025	1055	1819	1622	2025	1199	1315.99	1192.3	1167.58	1464.3	1401.14	1549.74	1575.61
ENSMUSG00000013083.8	0.224329	1.10741	3.809	0.290736	0.771253	NA	0	0	0	1	0	1	0	0	0	0	0.805004	0	0.765303	0
ENSMUSG00000013089.15	297.039	0.23779	0.12509	1.90095	0.0573082	0.212839	273	214	244	366	412	409	234	289.263	248.93	270.037	294.631	355.9	313.009	307.501
ENSMUSG00000013091.5	0.484788	1.99825	3.12568	0.639301	0.522627	NA	0	0	0	0	0	1	2	0	0	0	0	0	0.765303	2.62821
ENSMUSG00000013150.15	54.8921	0.217297	0.28908	0.751683	0.452242	0.731753	31	59	45	84	65	74	40	32.8467	68.6302	49.8018	67.6203	56.1493	56.6324	52.5643
ENSMUSG00000013155.10	23.243	-0.382415	0.413766	-0.924231	0.355366	0.650137	23	32	17	28	28	19	16	24.3702	37.2231	18.814	22.5401	24.1874	14.5408	21.0257
ENSMUSG00000013158.6	1.1902	-0.755061	1.9686	-0.383553	0.70131	NA	2	1	1	0	0	0	3	2.11914	1.16322	1.10671	0	0	0	3.94232
ENSMUSG00000013160.7	751.518	-0.0949672	0.0961354	-0.987849	0.323227	0.618867	821	595	704	957	841	978	513	869.909	692.118	779.122	770.389	726.486	748.466	674.137
ENSMUSG00000013236.17	4931.93	-0.317641	0.0877999	-3.61778	0.000297138	0.00312096	5262	4218	5602	6347	4983	5626	3137	5575.47	4906.47	6199.77	5109.36	4304.49	4305.59	4122.35
ENSMUSG00000013275.9	459.837	0.155078	0.108549	1.42865	0.153105	0.411585	409	368	390	631	510	573	410	433.365	428.066	431.616	507.957	440.556	438.518	538.784
ENSMUSG00000013338.16	7.37723	-0.598726	0.75274	-0.795397	0.426383	0.711402	15	4	6	7	10	3	6	15.8936	4.65289	6.64024	5.63503	8.63836	2.29591	7.88464
ENSMUSG00000013353.10	3.06147	-0.231976	1.28987	-0.179845	0.857274	NA	1	0	8	1	1	6	4	1.05957	0	8.85366	0.805004	0.863836	4.59182	5.25643
ENSMUSG00000013367.5	246.408	0.397158	0.154836	2.56503	0.0103167	0.0592961	197	218	148	327	354	335	208	208.736	253.583	163.793	263.236	305.798	256.376	273.334
ENSMUSG00000013415.9	4.49715	0.0337057	0.958119	0.0351791	0.971937	NA	8	3	1	7	3	3	6	8.47658	3.48967	1.10671	5.63503	2.59151	2.29591	7.88464
ENSMUSG00000013418.8	1.39029	-0.893534	1.87402	-0.476802	0.633503	NA	0	0	5	1	0	1	2	0	0	5.53353	0.805004	0	0.765303	2.62821
ENSMUSG00000013419.7	210.343	0.069552	0.145427	0.47826	0.632466	0.843639	208	158	188	277	218	274	182	220.391	183.789	208.061	222.986	188.316	209.693	239.167
ENSMUSG00000013465.19	150.775	0.0827726	0.17109	0.483797	0.62853	0.841538	153	105	137	188	173	183	136	162.115	122.138	151.619	151.341	149.444	140.05	178.718
ENSMUSG00000013483.14	3.6053	-0.0540169	0.997726	-0.05414	0.956824	NA	2	2	6	3	7	4	2	2.11914	2.32645	6.64024	2.41501	6.04685	3.06121	2.62821
ENSMUSG00000013495.15	368.154	-0.0302567	0.112456	-0.269053	0.787889	0.919987	370	289	353	469	442	477	254	392.042	336.171	390.668	377.547	381.815	365.049	333.783
ENSMUSG00000013523.13	3.96999	0.137925	1.05141	0.131181	0.895633	NA	6	2	2	4	1	3	8	6.35743	2.32645	2.21341	3.22002	0.863836	2.29591	10.5129
ENSMUSG00000013539.14	15.6028	0.745573	0.513686	1.45142	0.146664	0.400991	14	6	11	26	25	29	8	14.834	6.97934	12.1738	20.9301	21.5959	22.1938	10.5129
ENSMUSG00000013562.12	4.29273	-0.909165	1.08616	-0.837042	0.402569	NA	2	3	11	6	0	8	1	2.11914	3.48967	12.1738	4.83002	0	6.12242	1.31411
ENSMUSG00000013584.5	535.774	-0.116686	0.123482	-0.944964	0.344677	0.640044	589	504	424	686	534	614	447	624.088	586.264	469.244	552.233	461.288	469.896	587.406
ENSMUSG00000013593.12	376.568	0.0929837	0.122169	0.761108	0.446593	0.727156	380	281	326	496	477	532	249	402.637	326.866	360.786	399.282	412.05	407.141	327.213
ENSMUSG00000013611.14	4.31457	-0.652342	1.20182	-0.542794	0.587272	NA	1	7	6	1	2	0	9	1.05957	8.14256	6.64024	0.805004	1.72767	0	11.827
ENSMUSG00000013622.15	558.148	0.102295	0.0964296	1.06083	0.288769	0.58241	497	497	456	759	675	750	403	526.607	578.122	504.658	610.998	583.089	573.977	529.585
ENSMUSG00000013629.16	502.128	-0.30409	0.119543	-2.54377	0.0109663	0.0620445	624	405	502	568	547	544	366	661.173	471.105	555.567	457.242	472.518	416.325	480.963
ENSMUSG00000013643.13	0.893379	-2.71617	2.08677	-1.30161	0.193049	NA	3	1	1	1	0	0	0	3.17872	1.16322	1.10671	0.805004	0	0	0
ENSMUSG00000013646.17	113.713	-0.0116308	0.18069	-0.0643691	0.948676	0.983695	118	87	105	139	138	143	86	125.029	101.2	116.204	111.896	119.209	109.438	113.013
ENSMUSG00000013653.2	1.05365	3.11544	2.49151	1.25042	0.211145	NA	0	0	0	1	0	0	5	0	0	0	0.805004	0	0	6.57053
ENSMUSG00000013662.6	1676.84	0.0572678	0.0658807	0.869264	0.384703	0.676176	1468	1500	1462	2144	1937	2256	1289	1555.45	1744.83	1618.01	1725.93	1673.25	1726.52	1693.88
ENSMUSG00000013663.7	4057.29	0.135988	0.0726654	1.87142	0.0612865	0.223672	3697	3446	3254	5561	4921	5770	2839	3917.24	4008.47	3601.22	4476.63	4250.94	4415.8	3730.75
ENSMUSG00000013668.9	1.12421	-2.98236	1.92626	-1.54826	0.121559	NA	3	1	2	0	0	0	1	3.17872	1.16322	2.21341	0	0	0	1.31411
ENSMUSG00000013698.12	1162.85	0.262494	0.0829972	3.16269	0.00156321	0.0128605	981	820	1027	1651	1392	1549	984	1039.44	953.843	1136.59	1329.06	1202.46	1185.45	1293.08
ENSMUSG00000013701.13	62.51	-0.534161	0.243918	-2.18992	0.0285304	0.128765	62	68	75	61	53	78	42	65.6935	79.0992	83.003	49.1052	45.7833	59.6936	55.1925
ENSMUSG00000013707.3	4.11152	0.0877781	1.03182	0.0850707	0.932205	NA	9	2	0	6	5	5	3	9.53615	2.32645	0	4.83002	4.31918	3.82651	3.94232
ENSMUSG00000013736.16	240.563	0.00619556	0.139968	0.0442642	0.964694	0.98871	259	188	205	313	305	289	173	274.429	218.686	226.875	251.966	263.47	221.172	227.34
ENSMUSG00000013766.11	1.65506	0.197615	1.62193	0.12184	0.903026	NA	0	1	3	0	1	3	3	0	1.16322	3.32012	0	0.863836	2.29591	3.94232
ENSMUSG00000013787.15	741.053	-0.183656	0.0893978	-2.05436	0.0399405	0.164364	707	679	768	944	807	908	492	749.117	789.828	849.951	759.924	697.115	694.895	646.54
ENSMUSG00000013822.7	189.567	-0.32544	0.155203	-2.09686	0.0360056	0.152411	207	169	206	243	170	239	120	219.331	196.585	227.982	195.616	146.852	182.907	157.693
ENSMUSG00000013833.15	324.967	-0.217924	0.133082	-1.63751	0.101523	0.319204	330	265	363	427	356	347	227	349.659	308.254	401.735	343.737	307.525	265.56	298.302
ENSMUSG00000013846.10	242.931	0.533171	0.144486	3.69011	0.000224155	0.00246323	189	184	151	313	348	402	197	200.259	214.033	167.113	251.966	300.615	307.652	258.879
ENSMUSG00000013858.14	645.544	-0.0686573	0.101592	-0.675814	0.499159	0.767024	687	488	625	794	740	772	504	727.926	567.653	691.692	639.173	639.238	590.814	662.31
ENSMUSG00000013878.18	307.98	0.0121448	0.112609	0.107849	0.914115	0.971336	285	256	289	393	351	404	234	301.978	297.785	319.838	316.366	303.206	309.182	307.501
ENSMUSG00000013921.15	1846.37	0.474135	0.065447	7.24457	4.33829e-13	2.2558e-11	1460	1225	1410	2723	2431	2703	1546	1546.98	1424.95	1560.46	2192.03	2099.98	2068.61	2031.61
ENSMUSG00000013928.13	1.18909	0.126705	1.93992	0.0653143	0.947924	NA	0	0	3	2	0	1	2	0	0	3.32012	1.61001	0	0.765303	2.62821
ENSMUSG00000013936.12	1.30687	1.13272	1.88923	0.599568	0.548794	NA	1	1	0	1	1	0	4	1.05957	1.16322	0	0.805004	0.863836	0	5.25643
ENSMUSG00000013973.12	325.548	-0.0287872	0.134	-0.214829	0.8299	0.937252	327	319	245	372	416	430	230	346.48	371.068	271.143	299.461	359.356	329.08	302.245
ENSMUSG00000013974.3	0.921667	-1.6413	2.10215	-0.780772	0.434937	NA	2	0	2	1	0	0	1	2.11914	0	2.21341	0.805004	0	0	1.31411
ENSMUSG00000013997.10	263.598	0.00132571	0.135319	0.00979691	0.992183	0.997842	233	244	236	311	288	403	187	246.88	283.826	261.183	250.356	248.785	308.417	245.738
ENSMUSG00000014030.15	11.5682	0.490244	0.635944	0.770892	0.440771	0.722627	10	9	6	6	13	16	19	10.5957	10.469	6.64024	4.83002	11.2299	12.2448	24.968
ENSMUSG00000014039.18	207.535	-0.194811	0.160051	-1.21718	0.223535	0.511744	176	233	194	259	248	234	136	186.485	271.031	214.701	208.496	214.231	179.081	178.718
ENSMUSG00000014074.17	347.844	0.079481	0.108229	0.734376	0.462719	0.739501	313	304	295	442	429	464	260	331.646	353.62	326.479	355.812	370.585	355.1	341.668
ENSMUSG00000014075.15	30.424	-0.215796	0.343776	-0.627724	0.530185	0.787215	29	29	31	27	38	35	25	30.7276	33.7335	34.3079	21.7351	32.8258	26.7856	32.8527
ENSMUSG00000014077.13	1807.54	-0.00862515	0.0724863	-0.11899	0.905283	0.967814	1590	1695	1616	2329	2122	2348	1296	1684.72	1971.66	1788.44	1874.85	1833.06	1796.93	1703.08
ENSMUSG00000014104.12	0.18773	0.443048	3.81694	0.116074	0.907594	NA	0	0	0	0	0	0	1	0	0	0	0	0	0	1.31411
ENSMUSG00000014158.12	41.977	0.175058	0.300127	0.583279	0.559706	0.803945	32	41	32	50	56	50	38	33.9063	47.6921	35.4146	40.2502	48.3748	38.2651	49.9361
ENSMUSG00000014164.15	115.013	-0.194782	0.187485	-1.03892	0.29884	0.594052	110	118	108	149	135	140	67	116.553	137.26	119.524	119.946	116.618	107.142	88.0451
ENSMUSG00000014177.10	475.769	-0.125998	0.105107	-1.19875	0.230623	0.519736	497	451	405	527	537	643	343	526.607	524.614	448.216	424.237	463.88	492.09	450.739
ENSMUSG00000014195.16	463.563	0.0342416	0.10501	0.32608	0.744364	0.899669	456	365	421	596	584	613	318	483.165	424.576	465.924	479.782	504.48	469.131	417.886
ENSMUSG00000014198.15	1.8061	1.78449	1.70072	1.04926	0.29406	NA	1	0	1	2	0	3	5	1.05957	0	1.10671	1.61001	0	2.29591	6.57053
ENSMUSG00000014226.10	888.932	0.216051	0.100146	2.15737	0.030977	0.136689	740	796	664	1276	1121	1240	634	784.083	925.925	734.853	1027.18	968.36	948.975	833.144
ENSMUSG00000014232.14	99.5236	-0.171737	0.192041	-0.894274	0.371175	0.664981	90	93	105	121	108	130	66	95.3615	108.18	116.204	97.4055	93.2942	99.4893	86.731
ENSMUSG00000014243.5	27.3222	-0.160548	0.42448	-0.378222	0.705266	0.882113	23	33	23	32	33	50	8	24.3702	38.3864	25.4543	25.7601	28.5066	38.2651	10.5129
ENSMUSG00000014245.8	102.618	0.30721	0.198115	1.55067	0.120981	0.356761	89	84	72	125	139	163	77	94.3019	97.7107	79.6829	100.625	120.073	124.744	101.186
ENSMUSG00000014294.4	102.293	-0.0799791	0.199209	-0.401482	0.688065	0.87265	82	92	111	124	104	140	78	86.8849	107.017	122.844	99.8205	89.8389	107.142	102.5
ENSMUSG00000014301.13	39.7082	-0.170325	0.295549	-0.5763	0.564413	0.806489	41	40	34	48	47	50	25	43.4425	46.5289	37.628	38.6402	40.6003	38.2651	32.8527
ENSMUSG00000014303.13	199.02	-0.026789	0.157042	-0.170586	0.86455	0.952412	192	151	201	260	205	229	175	203.438	175.647	222.448	209.301	177.086	175.254	229.969
ENSMUSG00000014313.15	132.784	-0.147774	0.214209	-0.689859	0.490283	0.760466	124	127	131	186	172	171	58	131.387	147.729	144.979	149.731	148.58	130.867	76.2182
ENSMUSG00000014329.14	297.004	-0.263622	0.132249	-1.99337	0.0462205	0.182822	342	263	284	338	272	358	240	362.374	305.928	314.305	272.091	234.963	273.978	315.386
ENSMUSG00000014349.7	743.586	-0.149893	0.0883253	-1.69706	0.089686	0.294339	738	672	726	971	792	943	495	781.964	781.686	803.469	781.659	684.158	721.68	650.483
ENSMUSG00000014351.12	0.232734	1.14295	3.80668	0.300249	0.763987	NA	0	0	0	0	1	1	0	0	0	0	0	0.863836	0.765303	0
ENSMUSG00000014353.15	776.814	0.026418	0.0821457	0.321599	0.747756	0.90103	777	658	648	985	903	1017	594	823.287	765.401	717.146	792.929	780.044	778.313	780.579
ENSMUSG00000014355.10	2914.96	0.0285444	0.0601315	0.4747	0.635001	0.845045	2694	2573	2533	3622	3463	4015	2111	2854.49	2992.97	2803.29	2915.72	2991.46	3072.69	2774.08
ENSMUSG00000014361.5	102.429	0.31348	0.1988	1.57686	0.114827	0.345529	100	70	75	150	130	152	74	105.957	81.4256	83.003	120.751	112.299	116.326	97.2439
ENSMUSG00000014402.15	1080.67	-0.0358325	0.0707292	-0.506616	0.612424	0.832973	1027	915	1027	1356	1213	1421	798	1088.18	1064.35	1136.59	1091.59	1047.83	1087.5	1048.66
ENSMUSG00000014418.16	509.441	-0.238234	0.0931571	-2.55734	0.0105476	0.0602457	520	481	511	581	564	645	336	550.977	559.51	565.527	467.707	487.203	493.62	441.54
ENSMUSG00000014426.9	495.781	0.156981	0.100813	1.55716	0.119432	0.354209	454	368	441	689	593	690	364	481.046	428.066	488.058	554.648	512.255	528.059	478.335
ENSMUSG00000014444.17	135.128	0.0587336	0.210952	0.278422	0.780688	0.91678	162	99	97	172	137	157	133	171.651	115.159	107.351	138.461	118.345	120.153	174.776
ENSMUSG00000014453.4	2.4947	-1.10214	1.36138	-0.809572	0.418186	NA	7	3	0	1	4	3	0	7.417	3.48967	0	0.805004	3.45534	2.29591	0
ENSMUSG00000014470.4	185.743	-0.0654764	0.152801	-0.428508	0.668281	0.863186	166	171	179	251	185	256	129	175.889	198.911	198.101	202.056	159.81	195.917	169.52
ENSMUSG00000014496.8	587.657	-0.195629	0.0983008	-1.9901	0.0465798	0.183858	568	587	554	654	640	678	470	601.837	682.812	613.116	526.472	552.855	518.875	617.63
ENSMUSG00000014498.9	2233.3	-0.200039	0.0683377	-2.92721	0.00342022	0.0245477	2238	2127	2159	2830	2391	2537	1608	2371.32	2474.18	2389.38	2278.16	2065.43	1941.57	2113.08
ENSMUSG00000014503.15	15.7576	-0.448409	0.478057	-0.937983	0.348253	0.643491	14	22	14	21	14	16	10	14.834	25.5909	15.4939	16.9051	12.0937	12.2448	13.1411
ENSMUSG00000014504.16	272.497	-0.349812	0.154574	-2.26308	0.023631	0.111152	363	219	264	325	304	276	183	384.625	254.746	292.171	261.626	262.606	211.224	240.482
ENSMUSG00000014529.9	0.991593	0.694937	2.08469	0.333352	0.738869	NA	0	1	1	2	0	4	0	0	1.16322	1.10671	1.61001	0	3.06121	0
ENSMUSG00000014542.3	1.50072	-0.0963269	1.85413	-0.0519526	0.958566	NA	0	1	3	0	0	1	4	0	1.16322	3.32012	0	0	0.765303	5.25643
ENSMUSG00000014543.14	0.766532	0.19647	2.10212	0.0934625	0.925536	NA	1	0	1	1	1	2	0	1.05957	0	1.10671	0.805004	0.863836	1.53061	0
ENSMUSG00000014547.10	527.153	0.029292	0.0971174	0.301614	0.762946	0.908051	482	490	436	687	596	678	411	510.714	569.979	482.524	553.038	514.846	518.875	540.098
ENSMUSG00000014550.14	448.822	0.155957	0.102131	1.52703	0.126754	0.366956	379	378	381	573	502	628	383	401.578	439.698	421.655	461.267	433.645	480.61	503.303
ENSMUSG00000014551.8	160.265	0.152359	0.158229	0.962899	0.335598	0.631206	156	129	123	221	193	199	132	165.293	150.056	136.125	177.906	166.72	152.295	173.462
ENSMUSG00000014554.13	169.129	-0.173265	0.151834	-1.14115	0.253808	0.546157	166	146	178	217	186	197	118	175.889	169.831	196.994	174.686	160.673	150.765	155.065
ENSMUSG00000014592.21	2544.92	0.496847	0.185674	2.67591	0.0074527	0.0462999	1722	1491	2371	3990	3126	4044	1997	1824.58	1734.37	2624	3211.97	2700.35	3094.88	2624.27
ENSMUSG00000014599.10	162.116	0.51181	0.165386	3.09463	0.00197056	0.0156197	140	97	117	256	195	234	145	148.34	112.833	129.485	206.081	168.448	179.081	190.545
ENSMUSG00000014601.13	248.793	-0.0486396	0.127756	-0.380723	0.703409	0.881294	247	231	208	314	268	321	191	261.714	268.704	230.195	252.771	231.508	245.662	250.994
ENSMUSG00000014602.15	4539.54	-0.0412348	0.0733579	-0.562104	0.574045	0.811686	4522	3611	4386	5895	5230	6068	3062	4791.38	4200.4	4854.02	4745.5	4517.86	4643.86	4023.79
ENSMUSG00000014603.3	6.42588	0.611683	0.793827	0.77055	0.440974	0.722781	3	6	4	5	10	6	10	3.17872	6.97934	4.42683	4.02502	8.63836	4.59182	13.1411
ENSMUSG00000014606.14	389.371	0.174172	0.120461	1.44588	0.148211	0.403394	327	276	380	496	440	577	317	346.48	321.05	420.549	399.282	380.088	441.58	416.572
ENSMUSG00000014609.16	6.95904	0.161464	0.768516	0.210099	0.833591	0.938734	11	5	2	7	11	13	3	11.6553	5.81611	2.21341	5.63503	9.50219	9.94893	3.94232
ENSMUSG00000014633.15	145.333	0.379638	0.178468	2.12721	0.0334029	0.144645	147	92	98	195	189	206	128	155.757	107.017	108.457	156.976	163.265	157.652	168.206
ENSMUSG00000014668.15	276.395	0.0199855	0.125684	0.159014	0.873658	0.956315	246	258	237	319	349	366	208	260.655	300.112	262.29	256.796	301.479	280.101	273.334
ENSMUSG00000014686.8	1.40378	0.40504	1.86017	0.217743	0.827629	NA	0	3	0	0	1	2	3	0	3.48967	0	0	0.863836	1.53061	3.94232
ENSMUSG00000014704.10	1.306	1.24352	1.79556	0.692555	0.488589	NA	0	0	2	4	1	2	1	0	0	2.21341	3.22002	0.863836	1.53061	1.31411
ENSMUSG00000014725.16	38.6235	-0.295462	0.304964	-0.968842	0.332624	0.628666	47	39	31	41	38	50	28	49.7999	45.3657	34.3079	33.0052	32.8258	38.2651	36.795
ENSMUSG00000014747.6	1.43026	-0.891299	1.68835	-0.527912	0.597561	NA	1	3	1	0	2	0	2	1.05957	3.48967	1.10671	0	1.72767	0	2.62821
ENSMUSG00000014748.13	794.958	-0.134872	0.0899232	-1.49985	0.133652	0.379228	878	701	694	994	901	971	555	930.304	815.419	768.055	800.174	778.316	743.109	729.329
ENSMUSG00000014763.8	729.764	0.0412707	0.0974685	0.423426	0.671985	0.864772	711	658	576	983	888	954	505	753.356	765.401	637.463	791.319	767.086	730.099	663.624
ENSMUSG00000014767.17	814.317	-0.0714383	0.0860626	-0.830074	0.406497	0.694986	809	669	790	918	904	1072	647	857.194	778.196	874.299	738.993	780.907	820.404	850.227
ENSMUSG00000014769.10	585.572	0.0323827	0.0886828	0.365152	0.714998	0.88648	553	480	532	734	709	731	459	585.943	558.347	588.768	590.873	612.459	559.436	603.175
ENSMUSG00000014771.13	73.8439	0.238121	0.233445	1.02003	0.307714	0.60349	73	44	65	97	82	109	64	77.3488	51.1818	71.936	78.0854	70.8345	83.418	84.1028
ENSMUSG00000014773.13	31.9142	0.423107	0.355037	1.19172	0.23337	0.523384	27	28	17	39	51	39	29	28.6084	32.5702	18.814	31.3951	44.0556	29.8468	38.1091
ENSMUSG00000014776.7	99.8655	-0.0898806	0.243161	-0.369635	0.711655	0.884888	81	81	119	154	124	120	49	85.8253	94.2211	131.698	123.971	107.116	91.8363	64.3912
ENSMUSG00000014778.10	55.8434	0.133745	0.260298	0.513815	0.607381	0.830656	59	43	42	74	77	73	38	62.5147	50.0186	46.4817	59.5703	66.5153	55.8671	49.9361
ENSMUSG00000014782.16	31.9279	0.218773	0.355438	0.615502	0.538223	0.791376	19	30	29	37	38	38	34	20.1319	34.8967	32.0945	29.7851	32.8258	29.0815	44.6796
ENSMUSG00000014786.8	23.6053	-0.0942618	0.442004	-0.21326	0.831124	0.937839	25	17	24	15	37	22	24	26.4893	19.7748	26.561	12.0751	31.9619	16.8367	31.5386
ENSMUSG00000014791.10	224.827	-1.2121	0.138928	-8.72464	2.67029e-18	2.51499e-16	321	261	319	161	172	181	122	340.123	303.601	353.04	129.606	148.58	138.52	160.321
ENSMUSG00000014813.9	57.0332	0.573394	0.264867	2.16484	0.0304001	0.135009	48	36	37	71	70	104	52	50.8595	41.876	40.9482	57.1553	60.4685	79.5915	68.3335
ENSMUSG00000014837.15	264.465	-0.0399495	0.15398	-0.259445	0.795292	0.922307	276	208	243	352	268	281	242	292.442	241.95	268.93	283.361	231.508	215.05	318.014
ENSMUSG00000014846.12	154.583	0.639572	0.190714	3.35356	0.000797787	0.00727038	106	78	134	240	174	257	145	112.315	90.7314	148.299	193.201	150.307	196.683	190.545
ENSMUSG00000014850.15	317.622	-0.0140761	0.120102	-0.117202	0.9067	0.96854	292	286	284	381	384	368	264	309.395	332.682	314.305	306.706	331.713	281.631	346.924
ENSMUSG00000014852.16	2.39237	-0.960103	1.29492	-0.741439	0.458427	NA	2	3	4	1	0	6	1	2.11914	3.48967	4.42683	0.805004	0	4.59182	1.31411
ENSMUSG00000014856.12	110.19	-0.165722	0.191025	-0.867541	0.385646	0.676612	124	96	98	118	108	148	90	131.387	111.669	108.457	94.9904	93.2942	113.265	118.27
ENSMUSG00000014859.9	352.625	-0.283668	0.113719	-2.49446	0.0126149	0.0693318	345	345	372	432	385	386	239	365.552	401.312	411.695	347.762	332.577	295.407	314.071
ENSMUSG00000014867.9	2584.91	-0.400224	0.0684502	-5.84693	5.00729e-09	1.51257e-07	3033	2384	2726	2898	2610	3087	1629	3213.68	2773.12	3016.88	2332.9	2254.61	2362.49	2140.68
ENSMUSG00000014873.15	159.758	0.150332	0.165515	0.908273	0.363734	0.658484	146	129	131	209	207	178	141	154.698	150.056	144.979	168.246	178.814	136.224	185.289
ENSMUSG00000014905.4	5677.53	-0.176833	0.198466	-0.890998	0.37293	0.666873	7473	4655	4428	6036	6442	6770	4493	7918.18	5414.8	4900.5	4859	5564.83	5181.1	5904.28
ENSMUSG00000014907.10	277.557	-0.0433564	0.150707	-0.287686	0.773587	0.913651	208	300	252	366	308	356	199	220.391	348.967	278.89	294.631	266.061	272.448	261.507
ENSMUSG00000014932.15	321.106	-0.40994	0.139371	-2.94136	0.0032677	0.0236656	295	330	387	379	327	394	178	312.574	383.864	428.296	305.096	282.474	301.529	233.911
ENSMUSG00000014956.15	3132.84	-0.190134	0.0551473	-3.44775	0.000565283	0.00542952	3247	2759	3128	3721	3399	3844	2241	3440.43	3209.33	3461.78	2995.42	2936.18	2941.82	2944.91
ENSMUSG00000014959.12	2500.21	-0.251936	0.0742565	-3.39278	0.000691884	0.00644349	2893	2189	2390	2994	2740	2905	1708	3065.34	2546.29	2645.03	2410.18	2366.91	2223.2	2244.49
ENSMUSG00000014980.14	86.5286	0.0958119	0.21311	0.44959	0.653006	0.855531	71	68	86	117	110	98	70	75.2296	79.0992	95.1768	94.1854	95.0219	74.9997	91.9875
ENSMUSG00000015001.17	2.34968	0.168851	1.26917	0.13304	0.894161	NA	3	1	2	7	1	1	2	3.17872	1.16322	2.21341	5.63503	0.863836	0.765303	2.62821
ENSMUSG00000015002.18	1297.02	0.0848297	0.0769267	1.10273	0.270143	0.562925	1190	1120	1084	1550	1588	1873	961	1260.89	1302.81	1199.67	1247.76	1371.77	1433.41	1262.86
ENSMUSG00000015013.9	65.2076	-0.0771304	0.232905	-0.331166	0.740519	0.897651	64	53	65	81	66	86	51	67.8126	61.6508	71.936	65.2053	57.0132	65.816	67.0194
ENSMUSG00000015016.8	93.746	-0.243938	0.208121	-1.17209	0.241159	0.532809	98	88	92	89	90	131	75	103.838	102.364	101.817	71.6453	77.7452	100.255	98.558
ENSMUSG00000015023.7	558.492	-0.114387	0.0937987	-1.2195	0.222656	0.510415	558	509	512	697	622	643	433	591.241	592.08	566.634	561.088	537.306	492.09	569.008
ENSMUSG00000015027.11	81.7365	0.109621	0.225673	0.485752	0.627143	0.841204	78	75	58	94	84	121	74	82.6466	87.2417	64.189	75.6704	72.5622	92.6016	97.2439
ENSMUSG00000015053.14	130.897	0.218565	0.199045	1.09807	0.272173	0.565395	149	79	98	160	162	184	113	157.876	91.8946	108.457	128.801	139.941	140.816	148.494
ENSMUSG00000015083.11	4.13618	-0.618132	1.1003	-0.561784	0.574263	NA	5	0	9	1	2	6	5	5.29786	0	9.96036	0.805004	1.72767	4.59182	6.57053
ENSMUSG00000015085.8	16.1935	0.325614	0.509936	0.638539	0.523123	0.782954	8	18	12	31	22	16	11	8.47658	20.938	13.2805	24.9551	19.0044	12.2448	14.4552
ENSMUSG00000015087.14	667.147	-0.17169	0.0909872	-1.88697	0.0591638	0.217838	730	620	581	772	753	809	488	773.488	721.198	642.997	621.463	650.468	619.13	641.284
ENSMUSG00000015090.13	130.022	1.79865	0.189388	9.49717	2.15674e-21	2.40579e-19	57	41	48	237	217	244	140	60.3956	47.6921	53.1219	190.786	187.452	186.734	183.975
ENSMUSG00000015092.9	53.9061	0.10325	0.290015	0.356016	0.721829	0.8895	44	56	39	87	52	58	48	46.6212	65.1405	43.1616	70.0353	44.9195	44.3876	63.0771
ENSMUSG00000015093.15	4.38821	-0.41922	1.00564	-0.416869	0.676774	NA	8	0	6	3	5	3	5	8.47658	0	6.64024	2.41501	4.31918	2.29591	6.57053
ENSMUSG00000015094.16	855.296	-0.0901499	0.104658	-0.861378	0.38903	0.679594	793	677	932	1155	912	1079	597	840.241	787.502	1031.45	929.779	787.818	825.762	784.522
ENSMUSG00000015095.12	372.289	-0.102637	0.119763	-0.857002	0.391444	0.681853	365	332	352	497	349	487	281	386.744	386.19	389.561	400.087	301.479	372.702	369.264
ENSMUSG00000015112.15	129.949	-0.910774	0.19406	-4.69325	2.68896e-06	4.86768e-05	160	183	135	136	91	114	78	169.532	212.87	149.405	109.481	78.609	87.2445	102.5
ENSMUSG00000015120.15	726.771	-0.113529	0.0794346	-1.42922	0.152942	0.41134	729	652	677	874	830	926	516	772.428	758.421	749.241	703.573	716.984	708.67	678.079
ENSMUSG00000015126.9	33.2085	0.350401	0.336369	1.04172	0.297544	0.592469	28	21	29	46	34	58	27	29.668	24.4277	32.0945	37.0302	29.3704	44.3876	35.4809
ENSMUSG00000015127.14	340.312	-0.132066	0.109805	-1.20273	0.229079	0.518117	336	315	318	376	388	441	253	356.016	366.415	351.933	302.681	335.168	337.498	332.469
ENSMUSG00000015133.17	117.708	0.00214592	0.184496	0.0116313	0.99072	0.997577	102	119	97	148	136	166	81	108.076	138.424	107.351	119.141	117.482	127.04	106.443
ENSMUSG00000015134.15	6.27887	-0.200479	0.835933	-0.239827	0.810465	0.930406	7	3	8	4	4	4	11	7.417	3.48967	8.85366	3.22002	3.45534	3.06121	14.4552
ENSMUSG00000015143.15	520.327	0.23146	0.109441	2.11493	0.034436	0.147546	464	395	426	781	654	726	358	491.641	459.473	471.457	628.708	564.949	555.61	470.45
ENSMUSG00000015149.14	948.725	0.0760414	0.0720884	1.05484	0.2915	0.585316	853	791	846	1197	1136	1247	747	903.815	920.109	936.274	963.59	981.317	954.332	981.638
ENSMUSG00000015165.16	1681.57	-0.179401	0.0782628	-2.29228	0.0218893	0.104912	1675	1446	1760	2133	1815	1911	1232	1774.78	1682.02	1947.8	1717.07	1567.86	1462.49	1618.98
ENSMUSG00000015176.11	334.321	-0.235498	0.107357	-2.19359	0.0282646	0.127857	347	313	330	391	353	401	241	367.671	364.089	365.213	314.756	304.934	306.886	316.7
ENSMUSG00000015189.12	1060.7	0.141	0.0831368	1.696	0.0898861	0.29486	857	938	912	1453	1264	1442	800	908.053	1091.1	1009.32	1169.67	1091.89	1103.57	1051.29
ENSMUSG00000015202.13	54.7508	-0.126879	0.288897	-0.439186	0.660527	0.859358	63	50	42	47	54	72	55	66.753	58.1611	46.4817	37.8352	46.6471	55.1018	72.2759
ENSMUSG00000015214.14	575.103	0.064024	0.105005	0.609723	0.542045	0.793651	491	562	460	712	704	774	433	520.25	653.731	509.085	573.163	608.14	592.344	569.008
ENSMUSG00000015217.11	65.7265	-0.0558229	0.249561	-0.223684	0.823003	0.934464	72	42	69	86	81	77	46	76.2892	48.8554	76.3628	69.2303	69.9707	58.9283	60.4489
ENSMUSG00000015222.18	6122.05	0.899228	0.0632534	14.2163	7.262e-46	5.00001e-43	3664	3684	3730	9701	9031	10411	5312	3882.27	4285.31	4128.02	7809.34	7801.3	7967.57	6980.53
ENSMUSG00000015224.10	35.9668	0.418452	0.340837	1.22772	0.219552	0.50657	32	28	22	69	45	44	25	33.9063	32.5702	24.3476	55.5453	38.8726	33.6733	32.8527
ENSMUSG00000015242.14	0.389773	0.204403	3.06946	0.0665926	0.946906	NA	1	0	0	1	1	0	0	1.05957	0	0	0.805004	0.863836	0	0
ENSMUSG00000015243.4	2283.48	0.392069	0.0977924	4.00919	6.09271e-05	0.000786381	1989	1656	1608	2667	3414	3446	1855	2107.49	1926.3	1779.58	2146.95	2949.13	2637.23	2437.67
ENSMUSG00000015247.10	201.943	-0.0337161	0.138615	-0.243235	0.807823	0.929152	187	172	195	263	213	265	153	198.14	200.074	215.808	211.716	183.997	202.805	201.058
ENSMUSG00000015289.4	89.3375	-0.359444	0.228143	-1.57552	0.115136	0.346014	97	62	119	101	93	104	59	102.778	72.1198	131.698	81.3054	80.3367	79.5915	77.5323
ENSMUSG00000015290.15	426.688	-0.127446	0.102447	-1.24402	0.213492	0.498622	406	367	440	515	470	518	324	430.186	426.903	486.951	414.577	406.003	396.427	425.771
ENSMUSG00000015291.10	3500.17	0.20064	0.0756547	2.65204	0.0080006	0.0489874	2892	2600	3244	4913	4207	4975	2607	3064.28	3024.38	3590.16	3954.98	3634.16	3807.38	3425.88
ENSMUSG00000015305.6	599.523	-0.194909	0.109704	-1.77669	0.07562	0.260524	586	497	667	619	650	788	454	620.909	578.122	738.174	498.297	561.493	603.058	596.604
ENSMUSG00000015312.9	45.0078	-1.07276	0.392288	-2.73462	0.00624526	0.0400318	49	82	40	20	26	44	39	51.919	95.3843	44.2683	16.1001	22.4597	33.6733	51.2502
ENSMUSG00000015314.10	6.77493	0.190876	0.750796	0.254231	0.799317	0.924519	9	4	4	4	11	9	7	9.53615	4.65289	4.42683	3.22002	9.50219	6.88772	9.19875
ENSMUSG00000015316.11	1.75701	1.74216	1.55893	1.11754	0.263764	NA	0	1	1	3	4	2	2	0	1.16322	1.10671	2.41501	3.45534	1.53061	2.62821
ENSMUSG00000015335.16	58.9947	-0.88347	0.258782	-3.41396	0.000640266	0.00604168	92	64	62	57	52	62	26	97.4806	74.4463	68.6158	45.8852	44.9195	47.4488	34.1668
ENSMUSG00000015337.5	15.7816	0.601448	0.485242	1.23948	0.215167	0.500962	12	8	13	19	18	29	16	12.7149	9.30578	14.3872	15.2951	15.549	22.1938	21.0257
ENSMUSG00000015340.10	108.222	0.352482	0.21593	1.63239	0.102598	0.3212	95	74	85	195	139	127	78	100.659	86.0785	94.0701	156.976	120.073	97.1934	102.5
ENSMUSG00000015341.17	486.047	0.0946624	0.0971207	0.974688	0.329715	0.625147	434	415	416	602	616	616	389	459.854	482.738	460.39	484.612	532.123	471.426	511.187
ENSMUSG00000015342.6	285.318	0.20934	0.120614	1.73562	0.0826311	0.278557	235	230	244	355	373	408	221	248.999	267.541	270.037	285.776	322.211	312.243	290.418
ENSMUSG00000015354.8	19.9452	0.677731	0.435541	1.55607	0.119692	0.354314	12	14	14	21	30	34	20	12.7149	16.2851	15.4939	16.9051	25.9151	26.0203	26.2821
ENSMUSG00000015355.13	6.538	-0.130158	0.8866	-0.146806	0.883285	0.959865	15	4	0	9	7	7	5	15.8936	4.65289	0	7.24503	6.04685	5.35712	6.57053
ENSMUSG00000015357.10	433.118	-0.157246	0.102835	-1.52911	0.126238	0.365782	445	396	407	491	485	588	293	471.51	460.636	450.43	395.257	418.96	449.998	385.033
ENSMUSG00000015363.13	175.527	-0.542969	0.190755	-2.84643	0.00442128	0.0303471	265	146	171	179	179	161	127	280.787	169.831	189.247	144.096	154.627	123.214	166.892
ENSMUSG00000015365.15	5.27959	-0.865538	0.996364	-0.868697	0.385013	0.676176	11	5	3	0	3	4	8	11.6553	5.81611	3.32012	0	2.59151	3.06121	10.5129
ENSMUSG00000015377.10	225.788	0.0907483	0.133253	0.681024	0.495857	0.764833	209	193	188	292	292	294	163	221.451	224.502	208.061	235.061	252.24	224.999	214.199
ENSMUSG00000015396.4	13.7737	0.762636	0.57141	1.33466	0.181989	0.455646	11	3	13	24	12	28	12	11.6553	3.48967	14.3872	19.3201	10.366	21.4285	15.7693
ENSMUSG00000015401.12	5.09025	-0.911575	0.86182	-1.05773	0.290177	NA	6	5	8	4	9	3	1	6.35743	5.81611	8.85366	3.22002	7.77452	2.29591	1.31411
ENSMUSG00000015405.15	9.9868	0.660665	0.643348	1.02692	0.304459	0.600602	4	7	9	8	11	19	13	4.23829	8.14256	9.96036	6.44003	9.50219	14.5408	17.0834
ENSMUSG00000015437.5	0.922962	-0.437438	2.25202	-0.194242	0.845986	NA	0	0	3	2	0	2	0	0	0	3.32012	1.61001	0	1.53061	0
ENSMUSG00000015441.4	0.560721	2.29777	2.95342	0.778003	0.436567	NA	0	0	0	0	1	4	0	0	0	0	0	0.863836	3.06121	0
ENSMUSG00000015443.9	1.3173	0.318218	1.74798	0.182048	0.855545	NA	0	2	1	0	1	3	2	0	2.32645	1.10671	0	0.863836	2.29591	2.62821
ENSMUSG00000015451.16	25.4204	0.428039	0.390497	1.09614	0.273017	0.565785	24	11	23	38	31	40	20	25.4297	12.7955	25.4543	30.5901	26.7789	30.6121	26.2821
ENSMUSG00000015452.14	11.691	-0.379549	0.600626	-0.631923	0.527437	0.785149	15	15	6	9	7	15	13	15.8936	17.4483	6.64024	7.24503	6.04685	11.4795	17.0834
ENSMUSG00000015461.15	425.237	-0.499234	0.115742	-4.31334	1.6081e-05	0.000243804	517	388	479	479	393	427	301	547.799	451.33	530.113	385.597	339.487	326.784	395.546
ENSMUSG00000015467.14	9.83582	-0.549683	0.6235	-0.881609	0.377988	0.670572	8	16	8	7	7	14	8	8.47658	18.6116	8.85366	5.63503	6.04685	10.7142	10.5129
ENSMUSG00000015468.14	107.152	0.24517	0.194011	1.26369	0.206342	0.489429	89	71	103	138	129	165	84	94.3019	82.5888	113.991	111.091	111.435	126.275	110.385
ENSMUSG00000015474.16	215.761	0.502706	0.134844	3.72806	0.000192959	0.00216694	169	153	150	313	273	335	185	179.068	177.973	166.006	251.966	235.827	256.376	243.11
ENSMUSG00000015476.6	4359.87	0.0254923	0.0731951	0.348278	0.727631	0.892731	3569	3893	4190	5580	4975	5538	3458	3781.61	4528.43	4637.1	4491.92	4297.58	4238.25	4544.18
ENSMUSG00000015478.13	609.894	-0.097804	0.0928794	-1.05302	0.292331	0.586419	592	503	622	707	723	771	445	627.267	585.101	688.372	569.138	624.553	590.048	584.777
ENSMUSG00000015484.3	25.932	-1.08584	0.401086	-2.70724	0.00678453	0.0429371	33	26	42	33	15	19	12	34.9659	30.2438	46.4817	26.5651	12.9575	14.5408	15.7693
ENSMUSG00000015488.14	526.068	-0.287793	0.096097	-2.99482	0.00274611	0.0205593	595	478	517	568	586	611	375	630.445	556.021	572.168	457.242	506.208	467.6	492.79
ENSMUSG00000015501.10	1546.73	-0.240743	0.0786477	-3.06103	0.00220576	0.0171571	1458	1585	1537	1776	1584	2014	1064	1544.86	1843.71	1701.01	1429.69	1368.32	1541.32	1398.21
ENSMUSG00000015519.12	1.23787	-2.23703	1.92626	-1.16133	0.245507	NA	2	0	4	1	0	0	1	2.11914	0	4.42683	0.805004	0	0	1.31411
ENSMUSG00000015522.18	943.334	-0.101964	0.0780203	-1.30689	0.19125	0.468034	947	865	846	1075	1104	1238	678	1003.41	1006.19	936.274	865.379	953.675	947.445	890.964
ENSMUSG00000015533.9	23.4813	0.232775	0.45358	0.513195	0.607815	0.830784	9	19	29	28	32	23	25	9.53615	22.1012	32.0945	22.5401	27.6427	17.602	32.8527
ENSMUSG00000015536.14	188.943	0.0580639	0.167774	0.346083	0.72928	0.893444	210	154	136	211	222	244	169	222.51	179.136	150.512	169.856	191.772	186.734	222.084
ENSMUSG00000015542.17	29.9116	0.0284704	0.340597	0.0835897	0.933383	0.977286	24	25	31	36	38	39	22	25.4297	29.0806	34.3079	28.9801	32.8258	29.8468	28.9103
ENSMUSG00000015568.16	231.504	-1.2892	0.169803	-7.59233	3.14196e-14	1.88395e-12	364	225	360	171	162	165	130	385.684	261.725	398.415	137.656	139.941	126.275	170.834
ENSMUSG00000015575.15	724.082	0.112221	0.0863643	1.29939	0.193809	0.472039	666	594	615	995	895	916	545	705.675	690.954	680.625	800.979	773.133	701.017	716.188
ENSMUSG00000015579.5	0	NA	NA	NA	NA	NA	0	0	0	0	0	0	0	0	0	0	0	0	0	0
ENSMUSG00000015597.17	1035.61	0.122768	0.092001	1.33442	0.182067	0.455784	834	984	840	1367	1224	1385	817	883.683	1144.61	929.634	1100.44	1057.33	1059.94	1073.63
ENSMUSG00000015599.9	414.979	0.786044	0.111267	7.06446	1.61246e-12	7.79563e-11	285	248	260	611	560	623	437	301.978	288.479	287.744	491.857	483.748	476.784	574.265
ENSMUSG00000015605.6	328.692	-0.404982	0.137228	-2.95116	0.00316579	0.023053	341	321	369	367	283	342	271	361.314	373.395	408.375	295.436	244.465	261.734	356.123
ENSMUSG00000015619.10	6.42785	0.0585134	0.76951	0.0760399	0.939387	0.979422	8	6	3	11	3	9	6	8.47658	6.97934	3.32012	8.85504	2.59151	6.88772	7.88464
ENSMUSG00000015627.5	0.914933	-1.6283	2.12939	-0.76468	0.444462	NA	3	0	1	1	0	0	1	3.17872	0	1.10671	0.805004	0	0	1.31411
ENSMUSG00000015647.9	456.659	-0.00595511	0.0990365	-0.0601305	0.952052	0.984705	461	373	406	544	521	601	363	488.463	433.882	449.323	437.922	450.058	459.947	477.021
ENSMUSG00000015652.9	2.17548	0.852127	1.26421	0.674042	0.500285	NA	1	2	1	4	3	3	2	1.05957	2.32645	1.10671	3.22002	2.59151	2.29591	2.62821
ENSMUSG00000015653.13	357.655	0.463394	0.110724	4.18515	2.84983e-05	0.000404138	282	245	268	484	480	500	332	298.799	284.99	296.597	389.622	414.641	382.651	436.283
ENSMUSG00000015656.17	3576.69	-0.207348	0.0978301	-2.11948	0.0340503	0.146563	3562	3876	3018	4724	3864	4301	2269	3774.2	4508.65	3340.04	3802.84	3337.86	3291.57	2981.71
ENSMUSG00000015659.12	138.875	0.287667	0.171974	1.67273	0.0943796	0.304882	108	110	116	193	199	183	102	114.434	127.955	128.378	155.366	171.903	140.05	134.039
ENSMUSG00000015665.8	1.26482	-0.604236	1.78164	-0.339146	0.7345	NA	0	3	1	0	1	1	2	0	3.48967	1.10671	0	0.863836	0.765303	2.62821
ENSMUSG00000015668.13	407.818	-0.16215	0.121609	-1.33337	0.18241	0.45607	414	341	422	554	385	496	300	438.663	396.659	467.03	445.972	332.577	379.59	394.232
ENSMUSG00000015671.11	453.105	0.180661	0.10429	1.7323	0.0832199	0.279847	391	351	397	564	508	666	386	414.293	408.291	439.363	454.022	438.829	509.692	507.245
ENSMUSG00000015672.4	151.271	0.0756669	0.159781	0.473566	0.635809	0.84565	145	122	131	181	172	226	115	153.638	141.913	144.979	145.706	148.58	172.958	151.122
ENSMUSG00000015697.14	436.964	-0.0357544	0.111667	-0.320188	0.748826	0.901246	393	441	363	550	495	581	314	416.412	512.981	401.735	442.752	427.599	444.641	412.629
ENSMUSG00000015702.13	25.6656	0.201216	0.385988	0.521302	0.602156	0.827443	22	15	27	39	25	32	24	23.3106	17.4483	29.8811	31.3951	21.5959	24.4897	31.5386
ENSMUSG00000015709.9	462.845	0.551474	0.120439	4.57887	4.675e-06	7.99877e-05	305	305	380	745	636	675	362	323.169	354.783	420.549	599.728	549.399	516.579	475.707
ENSMUSG00000015711.8	263.082	-0.200289	0.131667	-1.52117	0.128217	0.36953	281	218	272	303	259	357	189	297.74	253.583	301.024	243.916	223.733	273.213	248.366
ENSMUSG00000015714.11	1228.37	-0.0187503	0.0801724	-0.233875	0.815082	0.932116	1173	1043	1137	1695	1317	1586	889	1242.88	1213.24	1258.33	1364.48	1137.67	1213.77	1168.24
ENSMUSG00000015721.18	2.89784	0.233588	1.08635	0.21502	0.829752	NA	2	2	3	2	3	4	4	2.11914	2.32645	3.32012	1.61001	2.59151	3.06121	5.25643
ENSMUSG00000015733.13	1029.27	0.232617	0.0754145	3.08451	0.00203887	0.0160466	848	856	825	1364	1220	1468	854	898.517	995.719	913.033	1098.03	1053.88	1123.46	1122.25
ENSMUSG00000015745.9	117.132	0.231653	0.179285	1.2921	0.196324	0.475145	112	86	91	162	149	154	94	118.672	100.037	100.71	130.411	128.712	117.857	123.526
ENSMUSG00000015747.5	309.127	0.136335	0.118752	1.14807	0.25094	0.543204	300	235	258	394	395	394	249	317.872	273.357	285.53	317.171	341.215	301.529	327.213
ENSMUSG00000015748.13	337.503	-0.113176	0.115431	-0.980466	0.326856	0.622326	359	285	314	407	406	430	225	380.386	331.519	347.506	327.637	350.717	329.08	295.674
ENSMUSG00000015749.12	779.259	0.267097	0.0896156	2.98047	0.00287807	0.021363	637	665	584	1097	923	1082	648	674.947	773.543	646.317	883.089	797.32	828.057	851.541
ENSMUSG00000015750.15	170.698	-0.226068	0.151442	-1.49277	0.135497	0.382129	182	162	159	208	171	193	133	192.842	188.442	175.966	167.441	147.716	147.703	174.776
ENSMUSG00000015755.16	2943.16	-0.0236028	0.0680268	-0.346963	0.728619	0.893066	2699	2587	2745	3352	3364	3769	2440	2859.78	3009.26	3037.91	2698.37	2905.94	2884.43	3206.42
ENSMUSG00000015757.10	538.874	-0.0648479	0.10238	-0.633405	0.526469	0.784888	502	526	465	599	656	696	405	531.905	611.855	514.619	482.197	566.676	532.651	532.213
ENSMUSG00000015759.11	783.767	-0.246494	0.0849169	-2.90276	0.00369885	0.0261897	811	721	801	974	863	890	526	859.313	838.684	886.472	784.074	745.49	681.119	691.22
ENSMUSG00000015766.14	95.3412	-0.236305	0.206375	-1.14503	0.252198	0.544347	107	101	74	109	94	119	72	113.374	117.486	81.8963	87.7454	81.2005	91.071	94.6157
ENSMUSG00000015776.12	208.421	0.17975	0.159221	1.12893	0.258928	0.552347	196	182	147	324	254	259	151	207.676	211.707	162.686	260.821	219.414	198.213	198.43
ENSMUSG00000015787.15	1.06039	0.741456	2.30928	0.321076	0.748152	NA	1	0	1	0	0	0	4	1.05957	0	1.10671	0	0	0	5.25643
ENSMUSG00000015790.16	107.223	0.0100251	0.208793	0.0480145	0.961705	0.987844	93	78	119	129	151	135	70	98.5402	90.7314	131.698	103.845	130.439	103.316	91.9875
ENSMUSG00000015804.14	318.409	0.0595124	0.117289	0.507399	0.611875	0.832638	277	251	314	406	386	415	242	293.501	291.969	347.506	326.832	333.441	317.601	318.014
ENSMUSG00000015806.12	199.635	0.238016	0.144205	1.65054	0.0988327	0.314206	193	147	152	275	243	291	152	204.497	170.994	168.219	221.376	209.912	222.703	199.744
ENSMUSG00000015812.8	13.0911	0.261625	0.531028	0.492677	0.622241	0.838798	13	11	8	22	20	14	8	13.7744	12.7955	8.85366	17.7101	17.2767	10.7142	10.5129
ENSMUSG00000015829.13	3240.87	1.12344	0.0939742	11.9548	6.12989e-33	1.77385e-30	1987	1634	1630	4422	5409	6061	3048	2105.37	1900.71	1803.93	3559.73	4672.49	4638.5	4005.4
ENSMUSG00000015837.15	1780.97	0.0678246	0.0703607	0.963956	0.335068	0.630709	1687	1377	1638	2314	2073	2471	1309	1787.5	1601.76	1812.79	1862.78	1790.73	1891.06	1720.17
ENSMUSG00000015839.6	794.451	0.0984876	0.0843386	1.16777	0.242902	0.53479	774	653	643	997	998	1062	603	820.109	759.585	711.613	802.589	862.108	812.751	792.406
ENSMUSG00000015843.10	346.089	0.550149	0.12297	4.47386	7.68215e-06	0.000125523	258	240	243	440	518	557	284	273.37	279.174	268.93	354.202	447.467	426.274	373.206
ENSMUSG00000015846.15	425.18	0.524652	0.109861	4.77558	1.79193e-06	3.39465e-05	355	264	305	621	578	664	341	376.148	307.091	337.546	499.907	499.297	508.161	448.11
ENSMUSG00000015850.11	78.3503	1.44983	0.270965	5.3506	8.7664e-08	2.18798e-06	40	37	30	104	137	186	65	42.3829	43.0392	33.2012	83.7204	118.345	142.346	85.4169
ENSMUSG00000015852.13	27.1284	1.02701	0.389109	2.63938	0.0083057	0.050438	16	11	19	34	45	42	31	16.9532	12.7955	21.0274	27.3701	38.8726	32.1427	40.7373
ENSMUSG00000015854.7	2.00971	0.637697	1.57321	0.405349	0.685221	NA	1	1	2	0	0	4	5	1.05957	1.16322	2.21341	0	0	3.06121	6.57053
ENSMUSG00000015869.16	264.085	0.0849648	0.122344	0.694474	0.487385	0.758112	243	219	229	314	332	358	205	257.476	254.746	253.436	252.771	286.793	273.978	269.392
ENSMUSG00000015879.8	15.7532	-0.394287	0.510834	-0.771851	0.440203	0.722407	19	22	8	20	11	17	13	20.1319	25.5909	8.85366	16.1001	9.50219	13.0101	17.0834
ENSMUSG00000015880.13	24.6087	-1.12483	0.495557	-2.26984	0.0232175	0.109698	46	27	23	10	24	10	23	48.7403	31.407	25.4543	8.05004	20.7321	7.65303	30.2245
ENSMUSG00000015882.18	1306.24	-0.704259	0.0823944	-8.54742	1.25875e-17	1.10234e-15	1617	1272	1659	1253	1225	1364	764	1713.33	1479.62	1836.03	1008.67	1058.2	1043.87	1003.98
ENSMUSG00000015889.8	386.673	0.0625199	0.117892	0.530316	0.595893	0.82507	362	352	308	513	439	565	265	383.565	409.454	340.866	412.967	379.224	432.396	348.238
ENSMUSG00000015890.2	17.0191	-0.487382	0.487202	-1.00037	0.317132	0.613108	16	13	26	10	18	23	13	16.9532	15.1219	28.7744	8.05004	15.549	17.602	17.0834
ENSMUSG00000015932.8	1578.14	-0.288454	0.0639875	-4.50798	6.54468e-06	0.00010782	1601	1543	1618	1732	1669	1942	1098	1696.37	1794.85	1790.65	1394.27	1441.74	1486.22	1442.89
ENSMUSG00000015937.15	885.176	0.17928	0.0775271	2.31248	0.0207512	0.100985	804	694	732	1114	1133	1231	692	851.896	807.277	810.11	896.774	978.726	942.088	909.362
ENSMUSG00000015942.9	120.195	-0.0643873	0.191024	-0.337064	0.736069	0.896218	135	100	99	165	128	131	98	143.042	116.322	109.564	132.826	110.571	100.255	128.782
ENSMUSG00000015943.11	19.6328	-0.702373	0.463629	-1.51495	0.129786	0.372439	19	20	29	28	9	19	13	20.1319	23.2645	32.0945	22.5401	7.77452	14.5408	17.0834
ENSMUSG00000015944.9	1001.56	0.500388	0.0805065	6.2155	5.11629e-10	1.8064e-08	815	688	693	1404	1326	1598	823	863.551	800.297	766.948	1130.23	1145.45	1222.95	1081.51
ENSMUSG00000015947.10	7.63789	0.70647	0.74081	0.953646	0.340263	0.635495	2	5	8	6	9	16	9	2.11914	5.81611	8.85366	4.83002	7.77452	12.2448	11.827
ENSMUSG00000015950.13	20.9714	0.469907	0.457514	1.02709	0.304379	0.600602	23	12	12	45	20	27	16	24.3702	13.9587	13.2805	36.2252	17.2767	20.6632	21.0257
ENSMUSG00000015957.12	2.09965	-0.126981	1.46059	-0.086938	0.930721	NA	1	0	5	3	0	4	2	1.05957	0	5.53353	2.41501	0	3.06121	2.62821
ENSMUSG00000015961.8	400.265	-0.251995	0.103777	-2.42825	0.015172	0.079763	418	359	418	485	422	489	266	442.901	417.597	462.604	390.427	364.539	374.233	349.552
ENSMUSG00000015962.5	0.8134	-2.39971	2.34485	-1.0234	0.306121	NA	1	0	3	0	0	0	1	1.05957	0	3.32012	0	0	0	1.31411
ENSMUSG00000015966.17	4.78359	-1.14064	0.95387	-1.1958	0.231773	NA	4	5	10	1	3	10	1	4.23829	5.81611	11.0671	0.805004	2.59151	7.65303	1.31411
ENSMUSG00000015968.18	3595.49	-0.0546208	0.066139	-0.825848	0.40889	0.697098	3542	3348	3045	4221	4000	4642	2850	3753	3894.47	3369.92	3397.92	3455.34	3552.53	3745.2
ENSMUSG00000015970.19	50.1805	-1.51762	0.321777	-4.71636	2.40102e-06	4.40818e-05	102	52	63	23	36	33	29	108.076	60.4876	69.7225	18.5151	31.0981	25.255	38.1091
ENSMUSG00000015971.5	261.296	-0.0378029	0.129779	-0.291287	0.770832	0.912463	282	212	226	335	312	318	191	298.799	246.603	250.116	269.676	269.517	243.366	250.994
ENSMUSG00000015980.14	11.1273	0.913954	0.582963	1.56777	0.116934	0.349682	8	7	5	22	14	15	11	8.47658	8.14256	5.53353	17.7101	12.0937	11.4795	14.4552
ENSMUSG00000015981.12	116.029	0.437959	0.214391	2.0428	0.0410722	0.167468	103	91	68	150	191	173	79	109.136	105.853	75.2561	120.751	164.993	132.397	103.814
ENSMUSG00000015994.10	262.372	0.00775967	0.138605	0.0559839	0.955355	0.9857	227	232	250	376	304	346	167	240.523	269.868	276.677	302.681	262.606	264.795	219.456
ENSMUSG00000016018.4	559.443	0.0146129	0.0972971	0.150188	0.880616	0.95879	527	470	510	736	704	673	404	558.394	546.715	564.421	592.483	608.14	515.049	530.899
ENSMUSG00000016024.9	263.069	0.143119	0.138714	1.03176	0.302185	0.597517	263	224	186	367	292	365	205	278.667	260.562	205.847	295.436	252.24	279.335	269.392
ENSMUSG00000016028.11	168.68	-0.085074	0.158145	-0.537951	0.590611	0.821965	143	149	180	221	190	212	116	151.519	173.32	199.207	177.906	164.129	162.244	152.436
ENSMUSG00000016087.13	98.826	0.464253	0.206168	2.25182	0.0243335	0.113839	69	64	86	133	131	129	99	73.1105	74.4463	95.1768	107.066	113.162	98.724	130.097
ENSMUSG00000016128.14	419.854	-0.0228072	0.134917	-0.169046	0.86576	0.952432	431	319	398	429	546	494	362	456.676	371.068	440.469	345.347	471.654	378.06	475.707
ENSMUSG00000016150.15	233.166	0.197115	0.137103	1.43771	0.150516	0.407286	192	182	209	333	257	342	178	203.438	211.707	231.302	268.066	222.006	261.734	233.911
ENSMUSG00000016179.11	154.285	0.610738	0.193677	3.15339	0.00161387	0.013185	96	86	140	255	203	252	114	101.719	100.037	154.939	205.276	175.359	192.856	149.808
ENSMUSG00000016181.9	265.912	-0.1407	0.123702	-1.13741	0.255367	0.548329	258	246	256	342	270	335	193	273.37	286.153	283.317	275.311	233.236	256.376	253.623
ENSMUSG00000016194.14	123.038	-0.0133476	0.193336	-0.0690386	0.944959	0.982259	132	107	97	157	118	192	87	139.864	124.465	107.351	126.386	101.933	146.938	114.327
ENSMUSG00000016200.14	1088.78	-0.0683147	0.0729571	-0.936369	0.349083	0.644247	1050	957	1022	1271	1248	1479	785	1112.55	1113.2	1131.05	1023.16	1078.07	1131.88	1031.57
ENSMUSG00000016206.6	26.9067	0.198985	0.371178	0.536092	0.591895	0.82293	27	17	23	30	31	35	28	28.6084	19.7748	25.4543	24.1501	26.7789	26.7856	36.795
ENSMUSG00000016239.11	29.497	0.219416	0.368466	0.595484	0.55152	0.799539	21	29	22	37	33	32	33	22.251	33.7335	24.3476	29.7851	28.5066	24.4897	43.3655
ENSMUSG00000016252.7	70.582	-0.590731	0.222873	-2.65053	0.00803654	0.0491117	90	74	73	76	69	73	42	95.3615	86.0785	80.7896	61.1803	59.6047	55.8671	55.1925
ENSMUSG00000016253.12	240.073	-0.167943	0.158301	-1.06091	0.288732	0.582399	270	163	264	268	254	320	177	286.084	189.605	292.171	215.741	219.414	244.897	232.597
ENSMUSG00000016255.5	0.977847	0.697918	2.28587	0.305319	0.760124	NA	0	0	2	1	0	5	0	0	0	2.21341	0.805004	0	3.82651	0
ENSMUSG00000016256.10	251.683	0.431268	0.141732	3.04284	0.00234353	0.018039	198	177	194	309	321	439	205	209.795	205.89	214.701	248.746	277.291	335.968	269.392
ENSMUSG00000016257.15	237.9	0.202529	0.130504	1.5519	0.120686	0.356159	214	198	181	300	289	349	190	226.748	230.318	200.314	241.501	249.648	267.091	249.68
ENSMUSG00000016262.14	134.352	0.927535	0.192796	4.81096	1.50209e-06	2.89222e-05	68	80	91	202	225	185	134	72.0509	93.0578	100.71	162.611	194.363	141.581	176.09
ENSMUSG00000016283.13	3.00589	-1.30921	1.21626	-1.07641	0.281742	NA	3	2	7	1	2	0	4	3.17872	2.32645	7.74695	0.805004	1.72767	0	5.25643
ENSMUSG00000016308.12	126.206	0.197883	0.195359	1.01292	0.311098	0.607064	135	98	84	176	146	196	88	143.042	113.996	92.9634	141.681	126.12	149.999	115.641
ENSMUSG00000016319.3	292.5	-0.251203	0.147582	-1.70212	0.0887321	0.292314	368	222	287	377	290	353	196	389.922	258.235	317.625	303.486	250.512	270.152	257.565
ENSMUSG00000016327.9	2.6367	-0.769706	1.3621	-0.565087	0.572015	NA	1	4	4	0	0	4	4	1.05957	4.65289	4.42683	0	0	3.06121	5.25643
ENSMUSG00000016344.14	47.2991	-0.407686	0.269165	-1.51463	0.129866	0.372455	52	51	46	56	48	52	30	55.0977	59.3244	50.9085	45.0802	41.4641	39.7957	39.4232
ENSMUSG00000016346.17	467.421	1.05273	0.139905	7.52462	5.28738e-14	3.05125e-12	239	282	262	890	646	838	369	253.238	328.029	289.957	716.453	558.038	641.324	484.905
ENSMUSG00000016349.10	1819.04	0.0442825	0.0892796	0.495998	0.619896	0.83785	1642	1402	1802	2521	2039	2518	1256	1739.82	1630.84	1994.29	2029.41	1761.36	1927.03	1650.52
ENSMUSG00000016356.18	135.804	0.394399	0.180466	2.18544	0.0288563	0.129869	102	108	101	162	163	232	119	108.076	125.628	111.777	130.411	140.805	177.55	156.379
ENSMUSG00000016382.15	835.162	0.421408	0.0872834	4.82804	1.37883e-06	2.68596e-05	630	625	638	1097	1081	1349	682	667.53	727.014	706.079	883.089	933.806	1032.39	896.221
ENSMUSG00000016386.15	160.501	0.0341396	0.181433	0.188166	0.850746	0.945893	134	174	118	217	167	204	132	141.983	202.401	130.591	174.686	144.261	156.122	173.462
ENSMUSG00000016409.4	287.714	0.137404	0.119785	1.14708	0.251347	0.543686	248	252	235	381	336	375	239	262.774	293.132	260.076	306.706	290.249	286.988	314.071
ENSMUSG00000016427.7	205.26	-0.0510085	0.147854	-0.344992	0.7301	0.893896	197	177	193	278	193	275	158	208.736	205.89	213.594	223.791	166.72	210.458	207.629
ENSMUSG00000016458.15	2.21689	4.21547	1.84463	2.28527	0.022297	NA	0	0	0	0	2	6	7	0	0	0	0	1.72767	4.59182	9.19875
ENSMUSG00000016477.18	273.472	0.512353	0.132949	3.85376	0.000116318	0.00138327	187	215	191	375	333	433	254	198.14	250.093	211.381	301.876	287.657	331.376	333.783
ENSMUSG00000016481.15	523.04	-0.0595264	0.10029	-0.593544	0.552817	0.79992	543	461	448	633	567	734	375	575.348	536.246	495.805	509.567	489.795	561.732	492.79
ENSMUSG00000016487.15	940.235	0.0688125	0.120089	0.573013	0.566636	0.80725	956	664	869	1296	1068	1427	591	1012.95	772.38	961.728	1043.28	922.576	1092.09	776.637
ENSMUSG00000016493.13	178.55	0.125917	0.148113	0.850138	0.395248	0.684676	157	152	149	233	210	221	155	166.353	176.81	164.899	187.566	181.405	169.132	203.687
ENSMUSG00000016494.9	172.598	0.177825	0.153347	1.15962	0.246204	0.538558	165	126	144	239	194	226	148	174.829	146.566	159.366	192.396	167.584	172.958	194.488
ENSMUSG00000016495.12	254.439	0.159502	0.137172	1.16279	0.244916	0.537095	199	207	240	324	331	370	178	210.855	240.787	265.61	260.821	285.93	283.162	233.911
ENSMUSG00000016496.7	257.411	-0.0631932	0.140006	-0.451362	0.651729	0.854829	291	206	221	301	310	357	172	308.335	239.624	244.582	242.306	267.789	273.213	226.026
ENSMUSG00000016498.10	2.07805	-0.652877	1.32322	-0.4934	0.62173	NA	1	1	5	1	3	1	2	1.05957	1.16322	5.53353	0.805004	2.59151	0.765303	2.62821
ENSMUSG00000016503.18	89.7439	-0.333089	0.216378	-1.53939	0.12371	0.361234	104	83	90	125	85	109	49	110.195	96.5475	99.6036	100.625	73.426	83.418	64.3912
ENSMUSG00000016510.11	92.021	-0.112044	0.235306	-0.476162	0.633959	0.844334	97	86	78	82	109	155	58	102.778	100.037	86.3231	66.0103	94.1581	118.622	76.2182
ENSMUSG00000016520.7	298.872	-0.434048	0.128016	-3.39058	0.00069745	0.00648927	295	292	361	319	277	342	215	312.574	339.661	399.521	256.796	239.282	261.734	282.533
ENSMUSG00000016524.12	0.977142	0.565246	1.95859	0.288598	0.772889	NA	0	2	0	1	1	2	1	0	2.32645	0	0.805004	0.863836	1.53061	1.31411
ENSMUSG00000016526.8	52.3093	-0.544517	0.292703	-1.8603	0.0628429	0.227977	51	41	81	63	48	53	32	54.0382	47.6921	89.6433	50.7152	41.4641	40.561	42.0514
ENSMUSG00000016528.10	241.91	0.0126571	0.126313	0.100205	0.920182	0.973158	221	213	218	316	276	325	174	234.165	247.766	241.262	254.381	238.419	248.723	228.655
ENSMUSG00000016529.5	0.721113	-1.24437	2.72418	-0.456786	0.647825	NA	0	0	3	0	2	0	0	0	0	3.32012	0	1.72767	0	0
ENSMUSG00000016534.15	3006.33	0.0667836	0.0599639	1.11373	0.265395	0.559668	2849	2515	2564	3600	3692	4123	2298	3018.72	2925.51	2837.6	2898.01	3189.28	3155.34	3019.82
ENSMUSG00000016541.10	1388.82	0.169249	0.074066	2.28511	0.0223062	0.106424	1268	1053	1195	1963	1652	1859	1066	1343.54	1224.87	1322.51	1580.22	1427.06	1422.7	1400.84
ENSMUSG00000016552.13	224.967	0.550463	0.168882	3.25946	0.00111625	0.00966946	188	177	116	282	322	364	196	199.2	205.89	128.378	227.011	278.155	278.57	257.565
ENSMUSG00000016554.9	314.625	-0.208629	0.134664	-1.54925	0.121321	0.357289	374	266	284	376	312	356	257	396.28	309.417	314.305	302.681	269.517	272.448	337.725
ENSMUSG00000016559.14	1124.17	-0.374531	0.107957	-3.46928	0.000521863	0.00507552	1252	1037	1211	1175	1131	1107	933	1326.58	1206.26	1340.22	945.879	976.998	847.19	1226.06
ENSMUSG00000016619.10	559.142	-0.223719	0.0912358	-2.45209	0.0142028	0.0760698	566	534	550	687	619	667	370	599.718	621.161	608.689	553.038	534.714	510.457	486.219
ENSMUSG00000016624.15	625.796	-0.420499	0.135836	-3.09563	0.00196396	0.0155737	656	544	783	775	701	565	399	695.079	632.793	866.552	623.878	605.549	432.396	524.329
ENSMUSG00000016626.10	3.18069	-0.412349	1.04825	-0.39337	0.694046	NA	5	3	2	1	4	4	3	5.29786	3.48967	2.21341	0.805004	3.45534	3.06121	3.94232
ENSMUSG00000016637.7	60.0349	-0.259479	0.276222	-0.939386	0.347533	0.643034	64	41	75	59	82	63	42	67.8126	47.6921	83.003	47.4952	70.8345	48.2141	55.1925
ENSMUSG00000016664.16	314.668	-0.0277505	0.125854	-0.220497	0.825484	0.935652	292	308	261	391	354	450	214	309.395	358.273	288.851	314.756	305.798	344.386	281.219
ENSMUSG00000016756.17	12.515	1.43049	0.633433	2.25831	0.0239262	0.112197	5	3	9	12	20	17	22	5.29786	3.48967	9.96036	9.66005	17.2767	13.0101	28.9103
ENSMUSG00000016757.11	191.275	0.119818	0.140052	0.855529	0.392258	0.682777	170	156	167	253	233	242	154	180.127	181.463	184.82	203.666	201.274	185.203	202.372
ENSMUSG00000016758.4	6.1285	0.0764533	0.741237	0.103143	0.91785	0.9726	4	6	6	7	6	10	5	4.23829	6.97934	6.64024	5.63503	5.18301	7.65303	6.57053
ENSMUSG00000016763.15	270.628	0.118608	0.165971	0.714627	0.47484	0.74849	296	201	202	315	298	328	275	313.633	233.808	223.555	253.576	257.423	251.019	361.379
ENSMUSG00000016831.12	1156.97	-0.120519	0.0780044	-1.54503	0.122338	0.358749	1241	1051	993	1377	1278	1458	863	1314.93	1222.55	1098.96	1108.49	1103.98	1115.81	1134.07
ENSMUSG00000016833.14	68.1976	-0.0964071	0.237465	-0.405984	0.684754	0.870607	76	61	55	96	68	81	51	80.5275	70.9566	60.8689	77.2804	58.7408	61.9895	67.0194
ENSMUSG00000016918.15	618.82	0.420869	0.0888516	4.73677	2.17155e-06	4.0222e-05	481	456	466	817	854	911	520	509.654	530.43	515.725	657.688	737.716	697.191	683.335
ENSMUSG00000016921.14	2998.04	-0.159872	0.0571543	-2.79721	0.00515462	0.0343533	2976	2752	2907	3696	3377	3675	2062	3153.29	3201.19	3217.2	2975.29	2917.17	2812.49	2709.69
ENSMUSG00000016933.17	487.357	0.548494	0.107389	5.10755	3.26371e-07	7.25684e-06	347	377	317	695	697	700	424	367.671	438.535	350.826	559.478	602.093	535.712	557.181
ENSMUSG00000016940.18	130.388	0.158171	0.191857	0.824424	0.409699	0.697753	132	94	107	158	195	180	85	139.864	109.343	118.418	127.191	168.448	137.754	111.699
ENSMUSG00000016942.6	6.55756	-1.04168	0.760224	-1.37023	0.170615	0.43859	9	11	5	5	9	3	3	9.53615	12.7955	5.53353	4.02502	7.77452	2.29591	3.94232
ENSMUSG00000016946.6	138.391	-0.131416	0.194645	-0.675161	0.499574	0.767366	100	142	150	180	162	149	101	105.957	165.178	166.006	144.901	139.941	114.03	132.725
ENSMUSG00000016982.6	0.621334	-0.710985	2.44451	-0.290849	0.771167	NA	0	1	1	0	0	1	1	0	1.16322	1.10671	0	0	0.765303	1.31411
ENSMUSG00000016984.7	243.76	-0.0882661	0.137535	-0.641774	0.52102	0.781246	207	249	224	282	262	322	190	219.331	289.643	247.902	227.011	226.325	246.427	249.68
ENSMUSG00000016995.17	1.71915	-0.740811	1.36194	-0.543939	0.586483	NA	2	3	1	2	1	2	1	2.11914	3.48967	1.10671	1.61001	0.863836	1.53061	1.31411
ENSMUSG00000016998.2	0.503932	-1.41236	3.06576	-0.460687	0.645023	NA	0	0	2	0	0	0	1	0	0	2.21341	0	0	0	1.31411
ENSMUSG00000017000.2	0.997362	-0.264138	1.90603	-0.13858	0.889782	NA	1	0	2	0	1	2	1	1.05957	0	2.21341	0	0.863836	1.53061	1.31411
ENSMUSG00000017002.14	0.961604	0.665778	1.97341	0.337375	0.735834	NA	2	0	0	1	2	1	1	2.11914	0	0	0.805004	1.72767	0.765303	1.31411
ENSMUSG00000017003.7	0.353904	-0.518726	3.4858	-0.148811	0.881703	NA	0	1	0	0	0	0	1	0	1.16322	0	0	0	0	1.31411
ENSMUSG00000017004.7	0.26743	-0.518727	3.81694	-0.135901	0.891899	NA	0	0	1	0	0	1	0	0	0	1.10671	0	0	0.765303	0
ENSMUSG00000017007.9	1.92917	-0.899485	1.38697	-0.648524	0.516646	NA	3	3	1	1	0	3	2	3.17872	3.48967	1.10671	0.805004	0	2.29591	2.62821
ENSMUSG00000017009.3	419.142	0.0441437	0.113781	0.387972	0.698037	0.878629	414	378	324	510	493	606	302	438.663	439.698	358.573	410.552	425.871	463.773	396.86
ENSMUSG00000017049.4	1.38713	-0.116123	1.55978	-0.074448	0.940654	NA	2	0	2	1	2	2	1	2.11914	0	2.21341	0.805004	1.72767	1.53061	1.31411
ENSMUSG00000017057.9	301.143	-1.11655	0.136964	-8.15213	3.57578e-16	2.64436e-14	417	406	354	256	274	224	143	441.842	472.269	391.774	206.081	236.691	171.428	187.917
ENSMUSG00000017064.4	0.297058	1.17663	3.71777	0.316486	0.751633	NA	0	0	0	0	0	1	1	0	0	0	0	0	0.765303	1.31411
ENSMUSG00000017119.19	1784.51	-0.0798319	0.066393	-1.20241	0.229203	0.518223	1865	1509	1619	2135	2069	2280	1307	1976.1	1755.3	1791.76	1718.68	1787.28	1744.89	1717.54
ENSMUSG00000017132.17	484.243	0.00988805	0.111209	0.0889142	0.92915	0.976134	402	448	451	530	573	657	395	425.948	521.124	499.125	426.652	494.978	502.804	519.072
ENSMUSG00000017144.8	397.019	-1.51398	0.169847	-8.91381	4.93099e-19	4.82633e-17	523	677	503	306	314	272	118	554.156	787.502	556.674	246.331	271.244	208.162	155.065
ENSMUSG00000017146.12	35.5102	-0.364122	0.36696	-0.992267	0.321067	0.616656	31	31	47	25	33	38	38	32.8467	36.0599	52.0152	20.1251	28.5066	29.0815	49.9361
ENSMUSG00000017165.1	0.18773	0.443048	3.81694	0.116074	0.907594	NA	0	0	0	0	0	0	1	0	0	0	0	0	0	1.31411
ENSMUSG00000017167.6	610.305	0.0633907	0.10904	0.581351	0.561004	0.804609	485	494	631	789	730	838	440	513.892	574.632	698.332	635.148	630.6	641.324	578.207
ENSMUSG00000017176.17	122.548	0.0593006	0.177699	0.333713	0.738596	0.897023	125	97	103	174	139	157	90	132.446	112.833	113.991	140.071	120.073	120.153	118.27
ENSMUSG00000017188.3	146.991	0.0817878	0.159226	0.51366	0.60749	0.830656	125	121	139	192	167	202	113	132.446	140.75	153.832	154.561	144.261	154.591	148.494
ENSMUSG00000017195.15	2.33919	-0.392586	1.26971	-0.309194	0.757174	NA	2	4	1	2	1	1	4	2.11914	4.65289	1.10671	1.61001	0.863836	0.765303	5.25643
ENSMUSG00000017204.4	17.1944	-0.026913	0.483693	-0.0556406	0.955628	0.985807	16	8	23	18	20	19	17	16.9532	9.30578	25.4543	14.4901	17.2767	14.5408	22.3398
ENSMUSG00000017210.14	427.392	-0.116616	0.0997375	-1.16923	0.24231	0.534339	430	371	410	482	494	543	320	455.616	431.556	453.75	388.012	426.735	415.559	420.514
ENSMUSG00000017211.14	2.16191	-1.3224	1.35677	-0.974669	0.329724	NA	5	3	1	0	1	4	1	5.29786	3.48967	1.10671	0	0.863836	3.06121	1.31411
ENSMUSG00000017221.14	400.195	-0.0307114	0.107148	-0.286625	0.774399	0.913651	392	342	364	476	435	575	294	415.352	397.822	402.841	383.182	375.769	440.049	386.347
ENSMUSG00000017264.16	525.869	-0.019245	0.0954241	-0.201679	0.840168	0.940975	513	452	472	694	581	709	370	543.56	525.777	522.366	558.673	501.889	542.6	486.219
ENSMUSG00000017286.15	180.82	0.026295	0.155766	0.168811	0.865945	0.952583	190	143	154	226	221	261	118	201.319	166.341	170.433	181.931	190.908	199.744	155.065
ENSMUSG00000017288.15	462.231	0.00840916	0.0989531	0.0849813	0.932276	0.976978	427	382	440	587	528	638	331	452.437	444.351	486.951	472.537	456.105	488.263	434.969
ENSMUSG00000017291.13	4854.89	0.216252	0.0534186	4.04825	5.16025e-05	0.000680997	4124	3966	3934	6379	6125	6891	3765	4369.67	4613.34	4353.79	5135.12	5290.99	5273.7	4947.61
ENSMUSG00000017299.13	149.226	0.0192791	0.178084	0.108259	0.91379	0.971336	128	130	141	149	165	208	137	135.625	151.219	156.046	119.946	142.533	159.183	180.033
ENSMUSG00000017300.9	1.14976	3.3056	2.14921	1.53805	0.124036	NA	0	0	0	3	5	0	1	0	0	0	2.41501	4.31918	0	1.31411
ENSMUSG00000017307.16	44.8596	-0.145903	0.280733	-0.519723	0.603257	0.827872	52	35	42	54	46	59	33	55.0977	40.7128	46.4817	43.4702	39.7364	45.1529	43.3655
ENSMUSG00000017309.11	11.4164	-0.25482	0.581715	-0.43805	0.66135	0.859655	17	12	5	11	13	12	10	18.0127	13.9587	5.53353	8.85504	11.2299	9.18363	13.1411
ENSMUSG00000017310.7	0.728261	-0.0729298	2.31444	-0.0315107	0.974862	NA	0	0	2	1	0	1	1	0	0	2.21341	0.805004	0	0.765303	1.31411
ENSMUSG00000017311.15	0.18773	0.443048	3.81694	0.116074	0.907594	NA	0	0	0	0	0	0	1	0	0	0	0	0	0	1.31411
ENSMUSG00000017314.12	682.123	0.0636788	0.103435	0.61564	0.538132	0.791376	599	549	653	994	723	892	511	634.684	638.609	722.68	800.174	624.553	682.65	671.508
ENSMUSG00000017316.13	0.75788	-2.44194	2.37424	-1.02852	0.303707	NA	0	2	2	0	0	1	0	0	2.32645	2.21341	0	0	0.765303	0
ENSMUSG00000017344.4	39.2869	1.0612	0.334444	3.17304	0.00150854	0.0125035	27	18	21	49	59	86	35	28.6084	20.938	23.2408	39.4452	50.9663	65.816	45.9937
ENSMUSG00000017376.15	1387.48	0.261815	0.0841402	3.11165	0.00186042	0.0148588	1193	1054	1124	1900	1787	1684	1230	1264.07	1226.04	1243.94	1529.51	1543.67	1288.77	1616.35
ENSMUSG00000017386.10	40.026	-0.396899	0.33266	-1.19311	0.232827	0.522519	42	35	48	50	25	41	37	44.502	40.7128	53.1219	40.2502	21.5959	31.3774	48.6219
ENSMUSG00000017390.15	187.045	0.0570784	0.175596	0.325056	0.745139	0.900177	216	123	160	267	225	244	125	228.868	143.076	177.073	214.936	194.363	186.734	164.263
ENSMUSG00000017400.10	98.5314	1.39592	0.238081	5.86322	4.5397e-09	1.37967e-07	47	49	41	138	132	173	137	49.7999	56.9979	45.375	111.091	114.026	132.397	180.033
ENSMUSG00000017404.12	536.849	-0.461403	0.13046	-3.53674	0.000405091	0.0040789	634	476	620	707	534	563	293	671.769	553.694	686.158	569.138	461.288	430.865	385.033
ENSMUSG00000017405.14	21.4378	0.672418	0.448544	1.49911	0.133844	0.379612	15	21	7	30	34	29	20	15.8936	24.4277	7.74695	24.1501	29.3704	22.1938	26.2821
ENSMUSG00000017412.15	164.818	0.798678	0.171535	4.65606	3.22326e-06	5.71063e-05	109	116	89	272	233	281	129	115.493	134.934	98.4969	218.961	201.274	215.05	169.52
ENSMUSG00000017417.14	76.8557	1.23562	0.23757	5.20107	1.9814e-07	4.64895e-06	45	42	30	131	112	125	84	47.6807	48.8554	33.2012	105.455	96.7496	95.6628	110.385
ENSMUSG00000017418.14	1069.52	-0.137217	0.0761559	-1.8018	0.0715772	0.250382	1054	993	1004	1176	1258	1340	795	1116.79	1155.08	1111.13	946.684	1086.71	1025.51	1044.71
ENSMUSG00000017421.18	4086.44	-0.0371497	0.0637535	-0.582708	0.56009	0.804092	3913	3799	3503	4802	4940	5350	2995	4146.11	4419.08	3876.79	3865.63	4267.35	4094.37	3935.75
ENSMUSG00000017428.16	882.913	-0.0585999	0.0830558	-0.705548	0.480469	0.752965	868	736	847	1139	1036	1131	601	919.708	856.132	937.381	916.899	894.934	865.557	789.778
ENSMUSG00000017446.14	58.5497	-0.719502	0.264994	-2.71517	0.00662426	0.0420027	84	53	68	62	59	45	37	89.004	61.6508	75.2561	49.9102	50.9663	34.4386	48.6219
ENSMUSG00000017453.4	11.7062	-0.00670136	0.558944	-0.0119893	0.990434	0.997577	15	11	6	16	16	14	7	15.8936	12.7955	6.64024	12.8801	13.8214	10.7142	9.19875
ENSMUSG00000017466.9	1820.62	0.450397	0.0862354	5.22288	1.76163e-07	4.16265e-06	1268	1325	1477	2804	2235	2787	1449	1343.54	1541.27	1634.61	2257.23	1930.67	2132.9	1904.14
ENSMUSG00000017478.15	422.838	-0.193645	0.107882	-1.79497	0.0726584	0.2531	414	442	375	502	467	522	293	438.663	514.145	415.015	404.112	403.411	399.488	385.033
ENSMUSG00000017485.11	1639.03	-0.12277	0.0739064	-1.66116	0.0966812	0.309591	1493	1629	1520	1920	1839	2105	1194	1581.94	1894.89	1682.19	1545.61	1588.59	1610.96	1569.04
ENSMUSG00000017491.9	210.016	-0.0193471	0.138748	-0.139441	0.889102	0.962138	185	198	189	244	241	294	156	196.021	230.318	209.168	196.421	208.184	224.999	205.001
ENSMUSG00000017493.12	405.83	0.43044	0.116458	3.69609	0.000218941	0.00241926	340	288	288	614	487	539	380	360.254	335.008	318.732	494.272	420.688	412.498	499.361
ENSMUSG00000017499.15	19.7792	-0.721331	0.467591	-1.54265	0.122915	0.359806	23	25	20	13	11	20	21	24.3702	29.0806	22.1341	10.465	9.50219	15.3061	27.5962
ENSMUSG00000017548.15	761.414	0.00803958	0.0923244	0.0870797	0.930608	0.976404	673	744	632	947	893	993	577	713.092	865.438	699.439	762.339	771.405	759.946	758.24
ENSMUSG00000017550.14	195.739	-0.0511777	0.156744	-0.326505	0.744043	0.899669	179	162	198	204	239	232	171	189.663	188.442	219.128	164.221	206.457	177.55	224.712
ENSMUSG00000017561.16	116.29	0.390973	0.187446	2.08579	0.0369977	0.155598	110	84	74	157	153	174	96	116.553	97.7107	81.8963	126.386	132.167	133.163	126.154
ENSMUSG00000017588.2	0.849762	-1.08157	2.62137	-0.412595	0.679903	NA	0	0	3	0	0	0	2	0	0	3.32012	0	0	0	2.62821
ENSMUSG00000017607.9	6.97796	0.392387	0.717076	0.547204	0.584239	0.818501	5	3	8	9	10	8	7	5.29786	3.48967	8.85366	7.24503	8.63836	6.12242	9.19875
ENSMUSG00000017615.12	940.931	-0.185985	0.0818448	-2.27241	0.0230617	0.109091	984	917	832	1077	1018	1134	717	1042.62	1066.68	920.78	866.989	879.385	867.853	942.214
ENSMUSG00000017631.19	1773.97	0.265113	0.0718468	3.68997	0.000224278	0.00246323	1460	1319	1531	2461	2255	2568	1330	1546.98	1534.29	1694.37	1981.11	1947.95	1965.3	1747.76
ENSMUSG00000017639.13	243.207	0.303867	0.149683	2.03007	0.0423493	0.171172	225	150	209	372	294	354	178	238.404	174.483	231.302	299.461	253.968	270.917	233.911
ENSMUSG00000017652.16	8.77244	0.00112075	0.642457	0.00174447	0.998608	0.999697	9	8	7	14	7	16	4	9.53615	9.30578	7.74695	11.2701	6.04685	12.2448	5.25643
ENSMUSG00000017664.16	157.084	-0.511551	0.166599	-3.07056	0.00213661	0.0167498	196	134	185	183	149	167	97	207.676	155.872	204.741	147.316	128.712	127.806	127.468
ENSMUSG00000017667.9	403.226	-0.0306907	0.117491	-0.261218	0.793924	0.921912	342	393	368	520	436	567	279	362.374	457.147	407.268	418.602	376.632	433.927	366.636
ENSMUSG00000017670.16	360.419	-0.0124672	0.112234	-0.111082	0.911551	0.970303	370	295	316	431	436	439	288	392.042	343.151	349.719	346.957	376.632	335.968	378.463
ENSMUSG00000017677.11	920.414	0.606201	0.115264	5.25925	1.44646e-07	3.47133e-06	636	690	585	1239	1108	1369	1002	673.888	802.624	647.424	997.4	957.13	1047.7	1316.73
ENSMUSG00000017679.16	414.696	0.0664508	0.10301	0.645089	0.51887	0.779671	404	349	340	533	474	539	336	428.067	405.965	376.28	429.067	409.458	412.498	441.54
ENSMUSG00000017686.17	756.694	0.0056115	0.0818093	0.0685924	0.945314	0.982259	749	639	659	984	862	999	555	793.619	743.299	729.32	792.124	744.626	764.537	729.329
ENSMUSG00000017688.14	5.62446	-0.610614	0.800403	-0.762883	0.445533	0.726438	6	7	6	3	4	11	3	6.35743	8.14256	6.64024	2.41501	3.45534	8.41833	3.94232
ENSMUSG00000017692.8	112.558	-1.30327	0.201152	-6.47903	9.2315e-11	3.57913e-09	181	122	161	84	98	81	47	191.783	141.913	178.18	67.6203	84.6559	61.9895	61.763
ENSMUSG00000017697.3	3.62043	0.470217	0.996877	0.47169	0.637148	NA	1	4	3	7	4	6	2	1.05957	4.65289	3.32012	5.63503	3.45534	4.59182	2.62821
ENSMUSG00000017707.9	4231.27	0.0571498	0.0584928	0.97704	0.328549	0.624122	4010	3598	3594	5490	4865	5895	3100	4248.88	4185.28	3977.5	4419.47	4202.56	4511.46	4073.73
ENSMUSG00000017713.9	15.7057	0.0217896	0.51867	0.0420106	0.96649	0.989383	13	10	19	26	9	18	16	13.7744	11.6322	21.0274	20.9301	7.77452	13.7754	21.0257
ENSMUSG00000017715.11	164.705	0.104453	0.164288	0.635794	0.524911	0.783794	162	138	127	176	203	229	143	171.651	160.525	140.552	141.681	175.359	175.254	187.917
ENSMUSG00000017716.15	17.9045	-0.56315	0.478995	-1.17569	0.239718	0.531316	20	13	26	12	17	16	18	21.1914	15.1219	28.7744	9.66005	14.6852	12.2448	23.6539
ENSMUSG00000017718.15	49.3325	0.158964	0.304231	0.52251	0.601315	0.827053	36	37	51	57	51	56	57	38.1446	43.0392	56.4421	45.8852	44.0556	42.8569	74.9041
ENSMUSG00000017720.2	1.44092	-2.00148	1.78582	-1.12076	0.262389	NA	4	2	1	3	0	0	0	4.23829	2.32645	1.10671	2.41501	0	0	0
ENSMUSG00000017721.15	775.15	-0.409277	0.0877439	-4.66445	3.09447e-06	5.50689e-05	848	723	873	827	835	827	533	898.517	841.01	966.155	665.738	721.303	632.905	700.419
ENSMUSG00000017723.11	5.89065	-0.308801	0.84326	-0.366199	0.714216	0.886086	8	5	5	5	1	13	5	8.47658	5.81611	5.53353	4.02502	0.863836	9.94893	6.57053
ENSMUSG00000017724.14	15.6181	1.53938	0.536686	2.8683	0.00412685	0.0286811	7	9	4	21	22	29	22	7.417	10.469	4.42683	16.9051	19.0044	22.1938	28.9103
ENSMUSG00000017733.4	0.556279	-0.636896	2.72606	-0.233632	0.81527	NA	1	0	1	0	2	0	0	1.05957	0	1.10671	0	1.72767	0	0
ENSMUSG00000017734.15	110.444	1.14142	0.210067	5.4336	5.52285e-08	1.43587e-06	70	66	41	192	163	184	107	74.17	76.7727	45.375	154.561	140.805	140.816	140.609
ENSMUSG00000017737.2	6.73559	0.812354	1.0621	0.764853	0.444359	0.725581	5	2	6	33	2	6	0	5.29786	2.32645	6.64024	26.5651	1.72767	4.59182	0
ENSMUSG00000017740.17	361.314	0.815887	0.115169	7.08427	1.39781e-12	6.80732e-11	259	197	228	546	545	585	316	274.429	229.155	252.329	439.532	470.79	447.702	415.258
ENSMUSG00000017747.13	56.98	0.0234284	0.252653	0.0927295	0.926118	0.975237	60	45	48	65	75	70	45	63.5743	52.345	53.1219	52.3252	64.7877	53.5712	59.1348
ENSMUSG00000017754.13	169.265	0.62195	0.210977	2.94795	0.00319892	0.0232357	139	121	89	190	203	257	208	147.281	140.75	98.4969	152.951	175.359	196.683	273.334
ENSMUSG00000017756.9	446.204	-0.00464181	0.114434	-0.0405631	0.967644	0.989854	387	426	392	528	549	519	371	410.054	495.533	433.829	425.042	474.246	397.192	487.534
ENSMUSG00000017760.16	478.722	-0.0467316	0.11017	-0.424177	0.671437	0.864672	469	395	460	564	590	674	309	496.939	459.473	509.085	454.022	509.663	515.814	406.059
ENSMUSG00000017764.2	207.417	0.0294849	0.180847	0.163038	0.870488	0.95453	195	200	158	293	172	273	186	206.617	232.645	174.86	235.866	148.58	208.928	244.424
ENSMUSG00000017765.17	233.018	0.260896	0.157942	1.65185	0.0985661	0.313587	251	163	155	310	273	336	199	265.953	189.605	171.54	249.551	235.827	257.142	261.507
ENSMUSG00000017767.3	1.53956	-0.447825	1.59659	-0.280488	0.779103	NA	2	0	3	0	2	3	1	2.11914	0	3.32012	0	1.72767	2.29591	1.31411
ENSMUSG00000017774.19	440.503	-0.234889	0.107234	-2.19043	0.028493	0.128627	444	397	466	563	467	537	280	470.45	461.8	515.725	453.217	403.411	410.968	367.95
ENSMUSG00000017776.15	1048.68	-0.0421366	0.0851744	-0.494709	0.620805	0.838248	1006	975	906	1332	1279	1362	699	1065.93	1134.14	1002.68	1072.27	1104.85	1042.34	918.561
ENSMUSG00000017778.14	118.791	-0.112516	0.191054	-0.588922	0.555914	0.801092	98	129	108	149	145	146	77	103.838	150.056	119.524	119.946	125.256	111.734	101.186
ENSMUSG00000017781.17	1352.49	0.462383	0.0730022	6.33382	2.39159e-10	8.7781e-09	1124	944	948	1980	1802	1981	1113	1190.96	1098.08	1049.16	1593.91	1556.63	1516.06	1462.6
ENSMUSG00000017801.15	357.217	-0.266813	0.124519	-2.14275	0.0321334	0.140396	434	313	328	439	356	451	234	459.854	364.089	363	353.397	307.525	345.151	307.501
ENSMUSG00000017802.14	458.933	-0.471928	0.111975	-4.2146	2.50219e-05	0.000361775	567	452	459	447	431	518	342	600.777	525.777	507.979	359.837	372.313	396.427	449.424
ENSMUSG00000017817.11	19.5006	0.671794	0.448175	1.49896	0.133885	0.379673	10	15	14	25	32	23	21	10.5957	17.4483	15.4939	20.1251	27.6427	17.602	27.5962
ENSMUSG00000017830.15	20.6301	-0.597326	0.434117	-1.37596	0.168835	0.435884	21	17	31	21	13	23	17	22.251	19.7748	34.3079	16.9051	11.2299	17.602	22.3398
ENSMUSG00000017831.8	1202.22	0.0593239	0.0783836	0.756841	0.449145	0.728796	1071	1102	999	1439	1485	1590	940	1134.8	1281.87	1105.6	1158.4	1282.8	1216.83	1235.26
ENSMUSG00000017832.2	0	NA	NA	NA	NA	NA	0	0	0	0	0	0	0	0	0	0	0	0	0	0
ENSMUSG00000017837.12	73.5014	-0.516604	0.24361	-2.12062	0.0339537	0.146332	72	64	104	85	64	74	52	76.2892	74.4463	115.098	68.4253	55.2855	56.6324	68.3335
ENSMUSG00000017843.14	1604.11	0.00551283	0.0679647	0.0811132	0.935352	0.978066	1588	1327	1424	2021	1957	2021	1189	1682.6	1543.6	1575.95	1626.91	1690.53	1546.68	1562.47
ENSMUSG00000017858.12	450.156	-0.0652177	0.099934	-0.652607	0.514009	0.77687	430	373	449	560	523	577	320	455.616	433.882	496.911	450.802	451.786	441.58	420.514
ENSMUSG00000017861.11	15.778	0.14998	0.541169	0.277142	0.781671	0.917147	20	4	17	18	20	29	9	21.1914	4.65289	18.814	14.4901	17.2767	22.1938	11.827
ENSMUSG00000017868.16	2.19663	0.00594562	1.2437	0.00478059	0.996186	NA	2	1	3	2	5	2	1	2.11914	1.16322	3.32012	1.61001	4.31918	1.53061	1.31411
ENSMUSG00000017897.18	40.9616	0.892	0.336168	2.65344	0.00796766	0.0488282	15	24	35	56	66	63	41	15.8936	27.9174	38.7347	45.0802	57.0132	48.2141	53.8784
ENSMUSG00000017922.14	0.786452	-3.44859	2.51333	-1.37212	0.170025	NA	3	2	0	0	0	0	0	3.17872	2.32645	0	0	0	0	0
ENSMUSG00000017929.13	777.382	0.0864227	0.0984607	0.877738	0.380086	0.672749	770	691	572	959	967	1033	602	815.87	803.787	633.036	771.999	835.329	790.558	791.092
ENSMUSG00000017943.15	538.313	0.086195	0.105461	0.817319	0.413746	0.701415	458	408	543	689	668	717	401	485.284	474.595	600.942	554.648	577.042	548.722	526.957
ENSMUSG00000017950.16	1.7625	-0.0646006	1.36483	-0.0473323	0.962248	NA	3	1	1	3	1	3	1	3.17872	1.16322	1.10671	2.41501	0.863836	2.29591	1.31411
ENSMUSG00000017969.13	5.84209	0.246534	0.820182	0.300585	0.763731	0.90867	4	8	2	6	4	10	7	4.23829	9.30578	2.21341	4.83002	3.45534	7.65303	9.19875
ENSMUSG00000017978.18	1230.23	-0.626096	0.0934398	-6.70053	2.07671e-11	8.76654e-10	1578	1247	1357	1407	1090	1351	669	1672	1450.54	1501.8	1132.64	941.581	1033.92	879.137
ENSMUSG00000017999.16	172.248	-0.184719	0.14781	-1.2497	0.211408	0.495619	168	150	183	203	194	210	121	178.008	174.483	202.527	163.416	167.584	160.714	159.007
ENSMUSG00000018001.18	227.372	0.578627	0.156698	3.69262	0.000221955	0.00244445	186	162	132	289	281	393	216	197.08	188.442	146.085	232.646	242.738	300.764	283.847
ENSMUSG00000018008.8	30.945	0.230783	0.349846	0.659672	0.509465	0.773396	30	28	18	39	43	37	27	31.7872	32.5702	19.9207	31.3951	37.1449	28.3162	35.4809
ENSMUSG00000018012.11	20.3883	0.180938	0.453592	0.398901	0.689966	0.873125	24	17	10	24	25	20	23	25.4297	19.7748	11.0671	19.3201	21.5959	15.3061	30.2245
ENSMUSG00000018040.9	355.825	-0.163325	0.1133	-1.44153	0.149434	0.405602	363	296	368	432	407	408	261	384.625	344.314	407.268	347.762	351.581	312.243	342.982
ENSMUSG00000018042.18	1045.72	0.2495	0.0964105	2.58789	0.00965654	0.0565431	955	690	919	1535	1247	1421	828	1011.89	802.624	1017.06	1235.68	1077.2	1087.5	1088.08
ENSMUSG00000018068.13	925.148	-0.0147944	0.0906214	-0.163255	0.870318	0.954448	922	862	733	1145	1109	1128	717	976.925	1002.7	811.216	921.729	957.994	863.261	942.214
ENSMUSG00000018076.12	1841.5	-0.0478087	0.0716142	-0.667586	0.504398	0.769977	1827	1512	1751	2415	2070	2404	1283	1935.84	1758.79	1937.84	1944.08	1788.14	1839.79	1686
ENSMUSG00000018102.5	1327.85	-0.296036	0.0959449	-3.08548	0.00203226	0.0160198	1219	1269	1528	1661	1380	1560	847	1291.62	1476.13	1691.05	1337.11	1192.09	1193.87	1113.05
ENSMUSG00000018126.15	1.54457	-0.481955	1.49491	-0.322398	0.747151	NA	2	2	1	3	0	2	1	2.11914	2.32645	1.10671	2.41501	0	1.53061	1.31411
ENSMUSG00000018143.10	94.5423	-0.711059	0.204326	-3.48003	0.000501365	0.00490786	118	94	118	109	87	84	53	125.029	109.343	130.591	87.7454	75.1537	64.2854	69.6476
ENSMUSG00000018160.15	1492.36	-0.0162594	0.0723654	-0.224685	0.822224	0.934365	1414	1391	1258	1889	1754	1936	1081	1498.23	1618.04	1392.24	1520.65	1515.17	1481.63	1420.55
ENSMUSG00000018166.8	310.954	-0.324837	0.158212	-2.05318	0.0400555	0.164633	396	244	319	366	362	392	162	419.591	283.826	353.04	294.631	312.709	299.999	212.885
ENSMUSG00000018167.10	84.1268	0.0219578	0.225235	0.0974886	0.922338	0.973945	74	71	80	109	72	117	76	78.4083	82.5888	88.5366	87.7454	62.1962	89.5404	99.8721
ENSMUSG00000018168.8	4.62933	-1.07473	1.03116	-1.04225	0.297294	NA	11	2	5	0	2	6	5	11.6553	2.32645	5.53353	0	1.72767	4.59182	6.57053
ENSMUSG00000018169.12	59.8012	0.4201	0.291151	1.4429	0.14905	0.404908	64	43	29	67	70	102	58	67.8126	50.0186	32.0945	53.9353	60.4685	78.0609	76.2182
ENSMUSG00000018171.9	652.097	0.173786	0.089165	1.94904	0.0512902	0.196831	557	543	545	896	748	938	498	590.182	631.63	603.155	721.283	646.149	717.854	654.425
ENSMUSG00000018189.12	119.781	-0.0314206	0.177705	-0.176813	0.859655	0.950428	109	108	112	158	141	161	77	115.493	125.628	123.951	127.191	121.801	123.214	101.186
ENSMUSG00000018196.18	453.801	0.0446921	0.104772	0.426565	0.669696	0.863925	406	392	406	569	556	534	376	430.186	455.983	449.323	458.047	480.293	408.672	494.104
ENSMUSG00000018199.9	1357.56	0.131441	0.0843244	1.55875	0.119055	0.353481	1146	1160	1178	1836	1623	1990	938	1214.27	1349.34	1303.7	1477.99	1402.01	1522.95	1232.63
ENSMUSG00000018209.15	852.682	0.0399588	0.0800049	0.499455	0.617459	0.836107	772	736	763	1065	1074	1082	637	817.99	856.132	844.417	857.329	927.759	828.057	837.086
ENSMUSG00000018211.13	0.18773	0.443048	3.81694	0.116074	0.907594	NA	0	0	0	0	0	0	1	0	0	0	0	0	0	1.31411
ENSMUSG00000018217.12	160.787	0.529604	0.160681	3.29601	0.000980702	0.00864915	126	104	117	202	210	255	154	133.506	120.975	129.485	162.611	181.405	195.152	202.372
ENSMUSG00000018238.6	6.22984	0.738078	0.896686	0.823117	0.410442	0.698363	7	3	2	3	5	7	14	7.417	3.48967	2.21341	2.41501	4.31918	5.35712	18.3975
ENSMUSG00000018239.9	61.367	0.287645	0.272004	1.0575	0.290282	0.584336	38	51	57	80	72	70	66	40.2637	59.3244	63.0823	64.4003	62.1962	53.5712	86.731
ENSMUSG00000018259.13	0.60349	0.991242	2.93747	0.337448	0.735779	NA	0	1	0	0	0	4	0	0	1.16322	0	0	0	3.06121	0
ENSMUSG00000018263.11	1.52335	-1.06714	1.46755	-0.727158	0.467129	NA	2	2	2	2	1	2	0	2.11914	2.32645	2.21341	1.61001	0.863836	1.53061	0
ENSMUSG00000018286.6	195.51	-0.0552964	0.152478	-0.362651	0.716866	0.887889	185	164	192	276	189	244	150	196.021	190.769	212.488	222.181	163.265	186.734	197.116
ENSMUSG00000018287.12	106.528	-0.207322	0.187264	-1.10711	0.268246	0.561434	108	87	118	129	116	130	73	114.434	101.2	130.591	103.845	100.205	99.4893	95.9298
ENSMUSG00000018293.4	2642.26	-0.156529	0.0828582	-1.88912	0.0588764	0.217098	2637	2203	2765	3226	2832	2945	2117	2794.09	2562.58	3060.04	2596.94	2446.38	2253.82	2781.96
ENSMUSG00000018322.10	536.71	0.245174	0.100164	2.44774	0.0143756	0.0766457	447	437	431	766	644	797	392	473.629	508.328	476.991	616.633	556.31	609.946	515.13
ENSMUSG00000018326.9	2383.69	0.284183	0.061402	4.62823	3.68805e-06	6.47094e-05	1971	1824	1942	3365	3005	3174	1973	2088.42	2121.72	2149.22	2708.84	2595.83	2429.07	2592.73
ENSMUSG00000018334.18	283.906	0.581835	0.124132	4.68723	2.76934e-06	4.99959e-05	193	194	211	429	400	401	248	204.497	225.665	233.515	345.347	345.534	306.886	325.898
ENSMUSG00000018339.11	16260.4	0.0505989	0.156523	0.323268	0.746492	0.90029	14700	10744	17830	22805	17721	21187	12279	15575.7	12497.7	19732.6	18358.1	15308	16214.5	16135.9
ENSMUSG00000018340.13	1512.85	-0.549966	0.102594	-5.36059	8.29485e-08	2.09385e-06	1621	1417	1968	1791	1391	1577	910	1717.57	1648.29	2178	1441.76	1201.6	1206.88	1195.84
ENSMUSG00000018341.12	2.56007	-0.387715	1.37541	-0.28189	0.778028	NA	0	0	8	3	2	3	2	0	0	8.85366	2.41501	1.72767	2.29591	2.62821
ENSMUSG00000018347.16	53.9854	-0.19669	0.257806	-0.762941	0.445499	0.726438	64	48	46	58	60	70	39	67.8126	55.8347	50.9085	46.6902	51.8301	53.5712	51.2502
ENSMUSG00000018362.14	118.384	-0.547158	0.186547	-2.93309	0.00335605	0.0241565	129	125	138	138	128	122	60	136.685	145.403	152.726	111.091	110.571	93.3669	78.8464
ENSMUSG00000018363.16	706.505	0.084578	0.083458	1.01342	0.31086	0.606976	615	611	619	883	819	936	581	651.637	710.729	685.052	710.818	707.481	716.323	763.496
ENSMUSG00000018372.13	183.048	0.0173432	0.167346	0.103637	0.917457	0.972432	202	145	148	225	249	245	115	214.034	168.667	163.793	181.126	215.095	187.499	151.122
ENSMUSG00000018377.10	190.23	-0.0105222	0.142248	-0.0739707	0.941034	0.980224	176	166	175	215	227	263	143	186.485	193.095	193.674	173.076	196.091	201.275	187.917
ENSMUSG00000018378.13	116.257	0.325285	0.201264	1.61621	0.10605	0.328447	81	88	106	138	177	175	84	85.8253	102.364	117.311	111.091	152.899	133.928	110.385
ENSMUSG00000018379.17	32.9656	-0.478355	0.391646	-1.2214	0.221936	0.50957	31	26	50	50	40	25	14	32.8467	30.2438	55.3353	40.2502	34.5534	19.1326	18.3975
ENSMUSG00000018381.15	67.8579	-0.0556068	0.240604	-0.231114	0.817226	0.933018	67	66	54	75	89	74	56	70.9913	76.7727	59.7622	60.3753	76.8814	56.6324	73.59
ENSMUSG00000018387.12	8.42427	1.02542	0.725815	1.41278	0.15772	0.419055	4	7	3	14	6	11	14	4.23829	8.14256	3.32012	11.2701	5.18301	8.41833	18.3975
ENSMUSG00000018395.19	414.608	0.276977	0.113197	2.44685	0.0144109	0.0767928	326	369	304	562	519	602	327	345.42	429.229	336.439	452.412	448.331	460.712	429.713
ENSMUSG00000018398.18	749.014	0.341558	0.0809448	4.21964	2.44696e-05	0.000354303	625	559	576	1072	921	1073	619	662.232	650.242	637.463	862.964	795.593	821.17	813.432
ENSMUSG00000018401.17	836.05	-0.0113191	0.0980138	-0.115485	0.908061	0.96886	869	721	687	965	1095	1063	606	920.768	838.684	760.308	776.829	945.9	813.517	796.349
ENSMUSG00000018405.7	29.075	-0.711842	0.386987	-1.83945	0.0658491	0.236043	20	39	41	26	31	23	20	21.1914	45.3657	45.375	20.9301	26.7789	17.602	26.2821
ENSMUSG00000018411.17	494.359	0.830166	0.116999	7.09552	1.28863e-12	6.29096e-11	304	273	351	834	646	849	421	322.11	317.56	388.454	671.373	558.038	649.742	553.239
ENSMUSG00000018412.16	1878.14	0.0417263	0.0634145	0.657993	0.510543	0.77368	1634	1623	1737	2350	2180	2493	1463	1731.34	1887.91	1922.35	1891.76	1883.16	1907.9	1922.54
ENSMUSG00000018415.14	319.673	-0.411556	0.122586	-3.35728	0.000787126	0.00719952	397	319	294	345	339	353	213	420.65	371.068	325.372	277.726	292.84	270.152	279.905
ENSMUSG00000018417.14	1462.76	0.640291	0.104067	6.15268	7.61835e-10	2.59583e-08	1136	969	901	1863	2228	2525	1183	1203.67	1127.16	997.143	1499.72	1924.63	1932.39	1554.59
ENSMUSG00000018425.18	931.511	-0.114868	0.0880376	-1.30476	0.191974	0.469058	1023	767	852	1065	1034	1160	733	1083.94	892.192	942.914	857.329	893.206	887.751	963.24
ENSMUSG00000018427.8	401.774	0.014575	0.119106	0.12237	0.902606	0.966954	357	346	379	558	510	477	272	378.267	402.475	419.442	449.192	440.556	365.049	357.437
ENSMUSG00000018428.15	141.8	-0.018209	0.169951	-0.107142	0.914676	0.971336	130	121	134	169	148	173	129	137.744	140.75	148.299	136.046	127.848	132.397	169.52
ENSMUSG00000018433.14	341.516	0.0550864	0.118426	0.465157	0.641819	0.849027	285	297	321	470	366	451	265	301.978	345.477	355.253	378.352	316.164	345.151	348.238
ENSMUSG00000018442.13	474.904	-0.126583	0.11188	-1.13142	0.25788	0.55113	525	383	446	540	589	556	350	556.275	445.514	493.591	434.702	508.799	425.508	459.937
ENSMUSG00000018446.8	172.594	-0.0749534	0.149252	-0.502193	0.615532	0.834929	163	151	167	197	185	241	131	172.71	175.647	184.82	158.586	159.81	184.438	172.148
ENSMUSG00000018449.12	52.2893	0.291008	0.267177	1.08919	0.276068	0.569639	47	35	44	61	74	80	40	49.7999	40.7128	48.6951	49.1052	63.9238	61.2242	52.5643
ENSMUSG00000018451.7	656.236	0.693244	0.117534	5.89822	3.67434e-09	1.13044e-07	411	462	439	1079	985	1015	486	435.484	537.409	485.844	868.599	850.878	776.782	638.656
ENSMUSG00000018459.15	20.2972	1.1303	0.500241	2.25951	0.0238514	0.111978	18	12	3	40	28	37	16	19.0723	13.9587	3.32012	32.2002	24.1874	28.3162	21.0257
ENSMUSG00000018470.8	24.2789	0.0542086	0.386821	0.140139	0.88855	0.961911	20	18	26	33	25	27	23	21.1914	20.938	28.7744	26.5651	21.5959	20.6632	30.2245
ENSMUSG00000018474.18	704.805	0.306085	0.0891662	3.43274	0.00059751	0.00570291	641	523	519	990	863	980	593	679.186	608.366	574.381	796.954	745.49	749.997	779.265
ENSMUSG00000018476.7	2121.24	-0.371223	0.0750899	-4.94372	7.66464e-07	1.57287e-05	2250	2127	2212	2403	2151	2192	1577	2384.04	2474.18	2448.04	1934.42	1858.11	1677.54	2072.35
ENSMUSG00000018479.12	0.827709	-0.789366	2.36423	-0.333879	0.738471	NA	0	0	3	2	1	0	0	0	0	3.32012	1.61001	0.863836	0	0
ENSMUSG00000018481.9	2196.97	0.0578294	0.0598212	0.966704	0.333692	0.629502	2001	1928	1878	2850	2518	2921	1699	2120.2	2242.69	2078.4	2294.26	2175.14	2235.45	2232.67
ENSMUSG00000018486.2	2.08493	0.805177	1.47585	0.545567	0.585364	NA	0	0	4	6	2	3	1	0	0	4.42683	4.83002	1.72767	2.29591	1.31411
ENSMUSG00000018500.2	5.62288	0.759783	0.833742	0.911292	0.362141	0.656577	6	4	1	11	9	7	4	6.35743	4.65289	1.10671	8.85504	7.77452	5.35712	5.25643
ENSMUSG00000018501.17	6037.56	0.00770587	0.0577649	0.1334	0.893877	0.963747	5517	5548	5203	7245	7192	7895	4656	5845.66	6453.56	5758.2	5832.25	6212.71	6042.06	6118.48
ENSMUSG00000018507.16	11.8196	0.593158	0.568863	1.04271	0.297083	0.59212	13	6	6	17	12	22	11	13.7744	6.97934	6.64024	13.6851	10.366	16.8367	14.4552
ENSMUSG00000018509.8	144.593	-0.0162234	0.180946	-0.0896585	0.928559	0.976134	113	125	154	175	174	160	124	119.732	145.403	170.433	140.876	150.307	122.448	162.949
ENSMUSG00000018537.16	399.585	-0.229744	0.125965	-1.82388	0.0681708	0.241684	405	325	451	479	409	433	320	429.127	378.047	499.125	385.597	353.309	331.376	420.514
ENSMUSG00000018541.10	233.136	-0.347978	0.167166	-2.08163	0.0373765	0.156752	309	226	185	256	219	256	187	327.408	262.888	204.741	206.081	189.18	195.917	245.738
ENSMUSG00000018543.8	1.40969	-0.171521	1.57422	-0.108956	0.913237	NA	1	3	0	2	1	2	1	1.05957	3.48967	0	1.61001	0.863836	1.53061	1.31411
ENSMUSG00000018547.8	549.751	0.332307	0.11576	2.87065	0.00409627	0.0285158	416	439	440	896	642	752	425	440.782	510.655	486.951	721.283	554.582	575.508	558.495
ENSMUSG00000018548.15	903.522	0.12555	0.0873427	1.43744	0.150593	0.407383	786	812	725	1140	1126	1290	660	832.824	944.537	802.363	917.704	972.679	987.24	867.31
ENSMUSG00000018554.13	11.1729	-0.694086	0.567602	-1.22284	0.22139	0.508981	12	13	14	12	14	12	3	12.7149	15.1219	15.4939	9.66005	12.0937	9.18363	3.94232
ENSMUSG00000018559.16	614.141	-0.39749	0.0938007	-4.2376	2.2592e-05	0.00033023	713	569	647	646	650	661	440	755.475	661.874	716.039	520.032	561.493	505.865	578.207
ENSMUSG00000018565.17	130.568	-0.174909	0.189956	-0.920787	0.357162	0.652094	150	103	127	180	156	135	85	158.936	119.812	140.552	144.901	134.758	103.316	111.699
ENSMUSG00000018566.14	13.5625	0.628848	0.625872	1.00476	0.315014	0.61104	16	4	8	8	16	20	22	16.9532	4.65289	8.85366	6.44003	13.8214	15.3061	28.9103
ENSMUSG00000018567.14	2612.89	-0.292757	0.0852224	-3.43521	0.000592097	0.00566207	2895	2223	2807	3352	2651	3033	1690	3067.46	2585.84	3106.53	2698.37	2290.03	2321.16	2220.84
ENSMUSG00000018569.12	29.6364	-0.560556	0.345823	-1.62093	0.105032	0.326715	34	32	32	31	21	35	22	36.0254	37.2231	35.4146	24.9551	18.1405	26.7856	28.9103
ENSMUSG00000018570.17	10.5285	0.0787955	0.606305	0.12996	0.896598	0.965178	6	14	7	11	11	12	12	6.35743	16.2851	7.74695	8.85504	9.50219	9.18363	15.7693
ENSMUSG00000018572.10	179.651	0.222527	0.149569	1.48779	0.136807	0.384735	149	150	145	250	201	269	140	157.876	174.483	160.473	201.251	173.631	205.866	183.975
ENSMUSG00000018574.14	140.201	0.00549116	0.166849	0.032911	0.973746	0.992343	136	117	126	184	178	161	104	144.102	136.097	139.445	148.121	153.763	123.214	136.667
ENSMUSG00000018581.15	64.9236	0.0412651	0.267083	0.154503	0.877213	0.957845	67	54	51	74	56	84	70	70.9913	62.814	56.4421	59.5703	48.3748	64.2854	91.9875
ENSMUSG00000018583.5	1315.63	-0.0766311	0.0727543	-1.05329	0.292209	0.586327	1387	1106	1184	1644	1476	1654	973	1469.63	1286.52	1310.34	1323.43	1275.02	1265.81	1278.63
ENSMUSG00000018585.9	60.5717	0.247514	0.248752	0.995025	0.319724	0.615496	60	44	45	86	81	85	42	63.5743	51.1818	49.8018	69.2303	69.9707	65.0507	55.1925
ENSMUSG00000018589.8	419.8	-0.0621711	0.135063	-0.460312	0.645292	0.851123	357	445	355	451	452	541	367	378.267	517.634	392.881	363.057	390.454	414.029	482.277
ENSMUSG00000018593.13	1105.39	0.0469187	0.110549	0.424414	0.671264	0.864616	1138	894	907	1242	1214	1385	1050	1205.79	1039.92	1003.78	999.815	1048.7	1059.94	1379.81
ENSMUSG00000018595.6	2.44055	1.06055	1.31826	0.80451	0.421103	NA	2	2	0	5	3	1	4	2.11914	2.32645	0	4.02502	2.59151	0.765303	5.25643
ENSMUSG00000018599.5	21.4708	0.216564	0.413275	0.524018	0.600266	0.826669	19	16	18	22	33	25	20	20.1319	18.6116	19.9207	17.7101	28.5066	19.1326	26.2821
ENSMUSG00000018604.18	219.191	0.432958	0.169223	2.5585	0.0105124	0.0601608	193	124	178	293	288	267	228	204.497	144.24	196.994	235.866	248.785	204.336	299.616
ENSMUSG00000018620.3	6.68103	-0.820091	0.752808	-1.08938	0.275988	0.569635	9	7	8	3	11	4	4	9.53615	8.14256	8.85366	2.41501	9.50219	3.06121	5.25643
ENSMUSG00000018623.9	4.71613	-0.78942	0.861766	-0.916049	0.359641	NA	10	4	3	4	4	5	3	10.5957	4.65289	3.32012	3.22002	3.45534	3.82651	3.94232
ENSMUSG00000018634.10	103.26	1.09136	0.216239	5.047	4.48805e-07	9.76174e-06	63	43	64	164	125	190	114	66.753	50.0186	70.8292	132.021	107.979	145.408	149.808
ENSMUSG00000018648.15	409.818	-0.970767	0.145409	-6.67611	2.45376e-11	1.02284e-09	593	495	457	408	267	454	192	628.326	575.795	505.765	328.442	230.644	347.447	252.308
ENSMUSG00000018651.14	210.889	-0.187837	0.150833	-1.24533	0.213011	0.497916	227	211	177	237	250	285	129	240.523	245.44	195.887	190.786	215.959	218.111	169.52
ENSMUSG00000018654.17	32.9526	0.223395	0.353486	0.631975	0.527403	0.785149	17	30	34	49	36	48	25	18.0127	34.8967	37.628	39.4452	31.0981	36.7345	32.8527
ENSMUSG00000018656.5	3.40418	-0.520706	1.07847	-0.482817	0.629225	NA	4	3	4	0	3	5	4	4.23829	3.48967	4.42683	0	2.59151	3.82651	5.25643
ENSMUSG00000018659.12	128.635	-0.150704	0.192525	-0.782777	0.433758	0.717068	142	122	104	150	148	127	112	150.459	141.913	115.098	120.751	127.848	97.1934	147.18
ENSMUSG00000018661.17	417.414	-0.0168074	0.0988394	-0.170048	0.864972	0.952432	407	366	365	513	487	547	311	431.246	425.74	403.948	412.967	420.688	418.621	408.687
ENSMUSG00000018666.13	157.473	-0.0871855	0.157749	-0.552685	0.580479	0.81571	170	140	132	183	177	215	113	180.127	162.851	146.085	147.316	152.899	164.54	148.494
ENSMUSG00000018669.14	194.704	-0.0950881	0.149196	-0.637337	0.523906	0.783223	189	148	211	242	220	239	144	200.259	172.157	233.515	194.811	190.044	182.907	189.231
ENSMUSG00000018672.15	533.142	-0.62641	0.129951	-4.82037	1.43291e-06	2.77506e-05	670	472	672	645	454	521	319	709.913	549.041	743.707	519.227	392.181	398.723	419.2
ENSMUSG00000018677.9	653.239	-0.189959	0.102343	-1.85609	0.0634402	0.229643	621	550	733	817	679	807	458	657.994	639.773	811.216	657.688	586.544	617.599	601.861
ENSMUSG00000018678.13	298.441	-0.204081	0.141744	-1.43979	0.149927	0.406241	298	238	337	330	326	322	251	315.752	276.847	372.96	265.651	281.61	246.427	329.841
ENSMUSG00000018697.14	104.408	-0.22229	0.204708	-1.08589	0.277527	0.57104	107	86	115	118	137	104	74	113.374	100.037	127.271	94.9904	118.345	79.5915	97.2439
ENSMUSG00000018698.15	5.13413	2.87845	1.11227	2.58791	0.00965612	NA	2	0	1	10	6	10	9	2.11914	0	1.10671	8.05004	5.18301	7.65303	11.827
ENSMUSG00000018707.13	5657.98	-0.0456105	0.0510616	-0.893244	0.371727	0.665554	5489	4893	5221	7086	6617	7314	4035	5815.99	5691.65	5778.12	5704.26	5716	5597.42	5302.42
ENSMUSG00000018727.19	1.11427	0.998697	1.85453	0.538519	0.590219	NA	1	0	1	2	2	3	0	1.05957	0	1.10671	1.61001	1.72767	2.29591	0
ENSMUSG00000018733.10	45.4784	-0.0445947	0.27851	-0.160119	0.872787	0.955924	48	36	42	59	56	59	29	50.8595	41.876	46.4817	47.4952	48.3748	45.1529	38.1091
ENSMUSG00000018736.14	872.711	-0.275829	0.0855008	-3.22604	0.00125517	0.0106919	985	842	801	993	951	1089	567	1043.68	979.434	886.472	799.369	821.508	833.415	745.098
ENSMUSG00000018740.14	250.53	0.00551355	0.137678	0.0400467	0.968056	0.990098	251	201	225	327	243	336	209	265.953	233.808	249.009	263.236	209.912	257.142	274.648
ENSMUSG00000018750.14	1171.29	-0.172959	0.0732317	-2.36181	0.0181859	0.0912125	1169	1059	1164	1484	1253	1441	807	1238.64	1231.85	1288.21	1194.63	1082.39	1102.8	1060.48
ENSMUSG00000018752.19	69.5766	1.06491	0.266035	4.00289	6.25732e-05	0.000807105	51	29	36	89	96	120	86	54.0382	33.7335	39.8415	71.6453	82.9282	91.8363	113.013
ENSMUSG00000018761.14	235.446	-0.190904	0.142374	-1.34087	0.179964	0.452333	223	194	270	280	277	281	158	236.285	225.665	298.811	225.401	239.282	215.05	207.629
ENSMUSG00000018765.5	672.981	-0.00493746	0.0843947	-0.0585044	0.953347	0.985326	640	586	600	890	762	858	499	678.126	681.649	664.024	716.453	658.243	656.63	655.739
ENSMUSG00000018770.9	482.196	-0.0755516	0.123828	-0.610133	0.541774	0.793512	476	415	457	715	534	595	297	504.356	482.738	505.765	575.578	461.288	455.355	390.29
ENSMUSG00000018774.13	58.4468	0.255623	0.264653	0.965881	0.334104	0.62982	50	58	34	76	73	85	47	52.9786	67.4669	37.628	61.1803	63.06	65.0507	61.763
ENSMUSG00000018776.10	0.158101	-1.24006	3.81694	-0.324884	0.745269	NA	0	0	1	0	0	0	0	0	0	1.10671	0	0	0	0
ENSMUSG00000018796.13	422.272	0.480533	0.113602	4.22998	2.33707e-05	0.000340367	347	291	294	531	598	601	396	367.671	338.498	325.372	427.457	516.574	459.947	520.386
ENSMUSG00000018800.14	1036.56	0.124573	0.0761942	1.63495	0.102061	0.319916	975	863	833	1392	1246	1398	784	1033.08	1003.86	921.887	1120.57	1076.34	1069.89	1030.26
ENSMUSG00000018809.2	94.4533	0.0180142	0.201884	0.0892303	0.928899	0.976134	98	70	86	105	114	121	80	103.838	81.4256	95.1768	84.5254	98.4773	92.6016	105.129
ENSMUSG00000018819.10	68.8733	0.69483	0.246471	2.81911	0.00481569	0.0324738	46	51	40	82	99	111	71	48.7403	59.3244	44.2683	66.0103	85.5197	84.9486	93.3016
[truncated: 53,402 more rows]

## Sheet: pituitary_200HvWT
Feature.ID	baseMean	log2(200H/WT)	lfcSE	stat	pvalue	padj	WT_pit1	WT_pit2	WT_pit4	Zeb1_200H_pit1	Zeb1_200H_pit2	Zeb1_200H_pit3	Zeb1_200H_pit4	WT_pit1.norm	WT_pit2.norm	WT_pit4.norm	Zeb1_200H_pit1.norm	Zeb1_200H_pit2.norm	Zeb1_200H_pit3.norm	Zeb1_200H_pit4.norm
ENSMUSG00000000001.4	730.16	-0.0318775	0.0965668	-0.330108	0.741318	0.915909	726	706	641	910	831	713	647	740.311	793.72	685.18	787.668	712.982	712.575	678.682
ENSMUSG00000000003.15	0.422274	1.89713	3.32441	0.570666	0.568226	NA	0	0	0	0	1	0	2	0	0	0	0	0.857981	0	2.09794
ENSMUSG00000000028.15	28.8569	-0.477075	0.366459	-1.30185	0.192967	0.517491	37	23	37	28	33	18	27	37.7294	25.8577	39.5502	24.2359	28.3134	17.9893	28.3221
ENSMUSG00000000031.16	14.6347	0.259334	0.5266	0.492468	0.622388	0.860979	12	13	12	25	24	9	11	12.2366	14.6152	12.8271	21.6392	20.5915	8.99464	11.5387
ENSMUSG00000000037.17	28.1024	0.244211	0.415691	0.587482	0.55688	0.828824	35	14	23	20	43	34	31	35.6899	15.7395	24.5853	17.3114	36.8932	33.9798	32.518
ENSMUSG00000000049.11	1.40623	2.53995	1.99688	1.27196	0.203387	NA	1	0	0	7	2	0	1	1.01971	0	0	6.05898	1.71596	0	1.04897
ENSMUSG00000000056.7	239.14	-0.23564	0.145346	-1.62123	0.104968	0.370016	260	260	213	251	252	251	195	265.125	292.305	227.681	217.258	216.211	250.851	204.549
ENSMUSG00000000058.6	182.637	0.25503	0.154732	1.6482	0.0993109	0.358	154	158	149	242	231	206	163	157.036	177.631	159.27	209.468	198.194	205.877	170.982
ENSMUSG00000000078.7	481.539	-0.0928145	0.107705	-0.861746	0.388827	0.725315	535	394	476	548	542	455	457	545.546	442.954	508.808	474.332	465.026	454.729	479.379
ENSMUSG00000000085.16	804.173	0.120043	0.0884468	1.35724	0.174706	0.491704	713	713	721	979	967	875	742	727.055	801.59	770.694	847.392	829.667	874.479	778.334
ENSMUSG00000000088.7	79.8435	-0.30156	0.224551	-1.34295	0.179288	0.499049	74	95	81	84	89	76	62	75.4587	106.804	86.5828	72.7078	76.3603	75.9547	65.036
ENSMUSG00000000093.6	59.9795	0.256337	0.294864	0.869341	0.38466	0.722548	43	47	61	54	79	90	51	43.8476	52.8397	65.2044	46.7407	67.7805	89.9464	53.4974
ENSMUSG00000000094.12	2.52939	-1.89568	1.28294	-1.47761	0.139513	NA	2	6	4	3	0	1	1	2.03943	6.7455	4.2757	2.59671	0	0.999405	1.04897
ENSMUSG00000000103.12	0	NA	NA	NA	NA	NA	0	0	0	0	0	0	0	0	0	0	0	0	0	0
ENSMUSG00000000120.6	22.6271	0.924647	0.417222	2.2162	0.0266779	0.152012	17	11	14	29	28	30	33	17.3351	12.3667	14.9649	25.1015	24.0235	29.9821	34.616
ENSMUSG00000000125.5	2.43389	0.669551	1.32973	0.503523	0.614597	NA	1	3	1	0	4	5	3	1.01971	3.37275	1.06892	0	3.43192	4.99702	3.1469
ENSMUSG00000000126.11	59.2515	-1.03761	0.285359	-3.63617	0.00027672	0.00447733	80	74	81	44	42	61	27	81.577	83.1945	86.5828	38.085	36.0352	60.9637	28.3221
ENSMUSG00000000127.15	457.099	0.0936811	0.114353	0.819225	0.412658	0.742384	392	439	400	540	508	507	447	399.727	493.546	427.57	467.407	435.854	506.698	468.889
ENSMUSG00000000131.15	1778.62	-0.104116	0.0851071	-1.22336	0.221196	0.558185	1860	1582	1761	2116	2087	1504	1685	1896.67	1778.56	1882.38	1831.54	1790.61	1503.1	1767.51
ENSMUSG00000000134.17	585.564	-0.0766703	0.119374	-0.642268	0.520699	0.809521	604	573	515	642	680	665	462	615.906	644.195	550.496	555.695	583.427	664.604	484.623
ENSMUSG00000000142.15	522.823	0.0926384	0.121468	0.762657	0.445668	0.763557	429	485	495	691	558	570	478	437.457	545.261	529.117	598.108	478.753	569.661	501.407
ENSMUSG00000000148.17	156.58	-0.197672	0.182401	-1.08373	0.278486	0.624076	175	145	154	171	129	173	151	178.45	163.016	164.614	148.012	110.68	172.897	158.394
ENSMUSG00000000149.10	519.522	-0.0545272	0.106951	-0.509835	0.610167	0.854573	546	429	517	569	590	563	461	556.763	482.303	552.634	492.509	506.209	562.665	483.574
ENSMUSG00000000154.16	11.7305	0.383522	0.56415	0.679824	0.496616	0.793611	9	7	12	15	10	16	14	9.17741	7.86975	12.8271	12.9835	8.57981	15.9905	14.6856
ENSMUSG00000000157.16	2.94126	-0.81156	1.26916	-0.639447	0.522532	NA	7	3	1	0	2	1	6	7.13799	3.37275	1.06892	0	1.71596	0.999405	6.29381
ENSMUSG00000000159.16	3.8468	-0.330957	1.02774	-0.322024	0.747435	NA	3	5	4	1	2	3	8	3.05914	5.62125	4.2757	0.865569	1.71596	2.99821	8.39175
ENSMUSG00000000167.14	18.9298	-0.935576	0.457934	-2.04304	0.0410485	0.204331	26	23	24	20	12	8	18	26.5125	25.8577	25.6542	17.3114	10.2958	7.99524	18.8814
ENSMUSG00000000168.9	448.63	0.0737918	0.126137	0.585013	0.558539	0.829515	462	377	386	596	566	454	360	471.107	423.842	412.605	515.879	485.617	453.73	377.629
ENSMUSG00000000171.5	264.172	-0.21365	0.151453	-1.41067	0.158341	0.466341	320	200	289	305	300	235	222	326.308	224.85	308.919	263.999	257.394	234.86	232.871
ENSMUSG00000000182.9	5.12271	1.75917	0.979839	1.79537	0.0725952	NA	1	2	3	4	5	8	13	1.01971	2.2485	3.20677	3.46228	4.2899	7.99524	13.6366
ENSMUSG00000000183.6	1.84032	0.581921	1.37262	0.42395	0.671602	NA	1	1	2	3	1	2	3	1.01971	1.12425	2.13785	2.59671	0.857981	1.99881	3.1469
ENSMUSG00000000184.12	10012.1	-0.0724468	0.0701171	-1.03323	0.301498	0.650126	9810	9421	9643	11560	12056	8800	9569	10003.4	10591.6	10307.6	10006	10343.8	8794.76	10037.6
ENSMUSG00000000194.13	859.733	-0.0163483	0.090392	-0.18086	0.856478	0.957204	827	770	831	1006	1082	845	741	843.302	865.672	888.276	870.763	928.335	844.497	777.286
ENSMUSG00000000197.8	1794.21	0.407362	0.0884996	4.60298	4.16494e-06	0.000119826	1384	1465	1383	2102	2277	2192	1963	1411.28	1647.03	1478.32	1819.43	1953.62	2190.69	2059.12
ENSMUSG00000000202.9	8.3797	1.28925	0.757774	1.70137	0.0888737	NA	6	2	5	16	8	19	5	6.11828	2.2485	5.34462	13.8491	6.86385	18.9887	5.24484
ENSMUSG00000000204.16	1.3343	-1.55804	1.72424	-0.903611	0.366202	NA	3	2	1	1	0	0	2	3.05914	2.2485	1.06892	0.865569	0	0	2.09794
ENSMUSG00000000214.11	6.76244	1.15481	0.813757	1.41911	0.155866	NA	2	5	4	11	6	5	15	2.03943	5.62125	4.2757	9.52126	5.14788	4.99702	15.7345
ENSMUSG00000000215.11	1.13934	3.32653	2.20686	1.50736	0.131718	NA	0	0	0	2	0	1	5	0	0	0	1.73114	0	0.999405	5.24484
ENSMUSG00000000216.8	108.799	-1.13626	0.260553	-4.36097	1.29488e-05	0.000319393	126	129	188	104	89	40	77	128.484	145.028	200.958	90.0192	76.3603	39.9762	80.7706
ENSMUSG00000000223.13	55.4865	0.257123	0.260176	0.988267	0.323022	0.669499	50	44	46	66	63	71	54	50.9856	49.467	49.1705	57.1276	54.0528	70.9577	56.6443
ENSMUSG00000000244.17	1.43902	-0.0153029	1.58543	-0.00965223	0.992299	NA	1	2	1	2	1	0	3	1.01971	2.2485	1.06892	1.73114	0.857981	0	3.1469
ENSMUSG00000000247.11	29.5429	0.371792	0.356513	1.04285	0.297016	0.64443	25	22	24	46	32	28	34	25.4928	24.7335	25.6542	39.8162	27.4554	27.9833	35.6649
ENSMUSG00000000248.16	2.76853	-0.729064	1.32769	-0.549124	0.58292	NA	1	1	8	1	3	0	5	1.01971	1.12425	8.55139	0.865569	2.57394	0	5.24484
ENSMUSG00000000253.13	27.7244	0.471537	0.370876	1.27142	0.203581	0.532614	25	16	23	41	33	36	25	25.4928	17.988	24.5853	35.4883	28.3134	35.9786	26.2242
ENSMUSG00000000263.15	59.1996	1.09463	0.303796	3.60318	0.000314349	0.00496666	37	24	40	104	68	60	94	37.7294	26.982	42.757	90.0192	58.3427	59.9643	98.603
ENSMUSG00000000266.11	1089.72	-0.228651	0.0823725	-2.77582	0.00550626	0.0478968	1124	1130	1077	1185	1113	1025	1006	1146.16	1270.4	1151.23	1025.7	954.933	1024.39	1055.26
ENSMUSG00000000275.16	554.046	-0.253453	0.114334	-2.21678	0.0266382	0.151864	631	569	512	524	627	570	464	643.439	639.698	547.289	453.558	537.954	569.661	486.721
ENSMUSG00000000276.11	897.996	-0.227474	0.137476	-1.65465	0.0979963	0.355947	883	942	916	781	967	1085	722	900.406	1059.04	979.134	676.01	829.667	1084.35	757.355
ENSMUSG00000000278.10	752.561	0.0441986	0.0881232	0.501555	0.615981	0.857504	710	663	700	885	824	790	751	723.996	745.377	748.247	766.029	706.976	789.53	787.775
ENSMUSG00000000282.12	574.498	-0.287625	0.125556	-2.29081	0.0219745	0.13273	622	545	631	601	540	648	447	634.261	612.716	674.491	520.207	463.31	647.614	468.889
ENSMUSG00000000290.13	39.4202	-0.351219	0.358019	-0.981005	0.32659	0.672697	51	40	35	24	32	43	48	52.0053	44.97	37.4123	20.7737	27.4554	42.9744	50.3505
ENSMUSG00000000295.13	9.13572	-0.624352	0.642904	-0.971143	0.331477	0.676691	12	14	6	9	10	9	4	12.2366	15.7395	6.41354	7.79012	8.57981	8.99464	4.19587
ENSMUSG00000000296.8	15.8514	0.0216108	0.488485	0.0442405	0.964713	0.989234	12	16	16	22	20	18	9	12.2366	17.988	17.1028	19.0425	17.1596	17.9893	9.44071
ENSMUSG00000000301.16	51.8851	-0.318036	0.290472	-1.09489	0.273564	0.618357	62	47	56	62	71	36	35	63.2222	52.8397	59.8597	53.6653	60.9166	35.9786	36.7139
ENSMUSG00000000303.12	138.418	0.0511555	0.197961	0.258411	0.796089	0.937399	122	114	145	199	175	131	103	124.405	128.164	154.994	172.248	150.147	130.922	108.044
ENSMUSG00000000305.12	149.358	0.750164	0.194	3.86683	0.000110259	0.00204249	114	83	105	164	203	221	178	116.247	93.3127	112.237	141.953	174.17	220.868	186.716
ENSMUSG00000000308.14	219.315	-0.574433	0.141387	-4.06283	4.84808e-05	0.00101396	262	234	262	205	224	197	151	267.165	263.074	280.058	177.442	192.188	196.883	158.394
ENSMUSG00000000317.11	120.967	-0.42372	0.223863	-1.89277	0.058389	0.256906	107	124	165	142	117	78	115	109.109	139.407	176.372	122.911	100.384	77.9536	120.631
ENSMUSG00000000318.16	2.87429	1.99838	1.45771	1.3709	0.170405	NA	2	0	1	0	3	5	9	2.03943	0	1.06892	0	2.57394	4.99702	9.44071
ENSMUSG00000000320.10	30.3328	0.372751	0.370076	1.00723	0.313826	0.661311	21	18	34	39	47	33	26	21.414	20.2365	36.3434	33.7572	40.3251	32.9804	27.2732
ENSMUSG00000000325.16	18.1731	0.398409	0.453464	0.878589	0.379624	0.718286	11	15	17	26	23	23	15	11.2168	16.8637	18.1717	22.5048	19.7336	22.9863	15.7345
ENSMUSG00000000326.13	35.9771	-0.347439	0.318141	-1.09209	0.274793	0.620072	44	37	34	32	36	39	30	44.8674	41.5972	36.3434	27.6982	30.8873	38.9768	31.469
ENSMUSG00000000339.14	187.829	-0.0145467	0.163898	-0.0887549	0.929277	0.978418	173	157	200	208	214	222	155	176.41	176.507	213.785	180.038	183.608	221.868	162.59
ENSMUSG00000000340.10	346.512	0.082345	0.132782	0.620153	0.535157	0.817738	368	290	284	411	373	335	391	375.254	326.032	303.574	355.749	320.027	334.801	410.147
ENSMUSG00000000346.9	754.254	-0.172788	0.0927241	-1.86346	0.0623973	0.268018	804	680	780	805	807	788	653	819.849	764.49	833.761	696.783	692.391	787.531	684.976
ENSMUSG00000000355.13	309.503	-0.275054	0.132803	-2.07114	0.0383461	0.194832	307	315	341	374	335	249	262	313.052	354.139	364.503	323.723	287.424	248.852	274.83
ENSMUSG00000000359.3	13.3357	0.575113	0.553379	1.03927	0.298677	0.646653	5	10	14	13	21	16	16	5.09856	11.2425	14.9649	11.2524	18.0176	15.9905	16.7835
ENSMUSG00000000365.9	11.7806	0.713942	0.58973	1.21062	0.226039	0.564773	6	10	8	19	10	20	11	6.11828	11.2425	8.55139	16.4458	8.57981	19.9881	11.5387
ENSMUSG00000000374.8	613.776	-0.130399	0.0953963	-1.36692	0.17165	0.48755	609	580	622	737	684	576	532	621.005	652.065	664.871	637.925	586.859	575.657	558.051
ENSMUSG00000000378.15	135.891	-0.0177306	0.194366	-0.0912227	0.927316	0.977897	126	97	162	167	167	129	118	128.484	109.052	173.166	144.55	143.283	128.923	123.778
ENSMUSG00000000381.10	0.700397	-0.0394422	2.55831	-0.0154173	0.987699	NA	0	0	2	0	2	0	1	0	0	2.13785	0	1.71596	0	1.04897
ENSMUSG00000000384.15	201.746	-0.104255	0.154375	-0.675335	0.499463	0.79548	229	156	207	225	245	180	188	233.514	175.383	221.267	194.753	210.205	179.893	197.206
ENSMUSG00000000385.8	96.6618	0.672607	0.295978	2.27249	0.023057	0.137068	75	82	45	114	189	69	124	76.4784	92.1885	48.1016	98.6749	162.158	68.9589	130.072
ENSMUSG00000000386.16	9.02304	-0.0121174	0.711869	-0.0170219	0.986419	0.995376	6	12	7	5	8	6	18	6.11828	13.491	7.48247	4.32785	6.86385	5.99643	18.8814
ENSMUSG00000000392.17	33.7413	0.0865078	0.334951	0.25827	0.796199	0.937427	25	34	32	35	47	32	34	25.4928	38.2245	34.2056	30.2949	40.3251	31.9809	35.6649
ENSMUSG00000000394.15	1.77085	-1.01218	1.58931	-0.636868	0.524211	NA	2	0	5	1	0	1	3	2.03943	0	5.34462	0.865569	0	0.999405	3.1469
ENSMUSG00000000399.10	129.509	-0.0685482	0.185023	-0.370485	0.711022	0.901515	131	106	137	174	132	124	114	133.582	119.17	146.443	150.609	113.253	123.926	119.582
ENSMUSG00000000402.2	8.651	0.471118	0.644762	0.730685	0.464971	NA	8	4	8	11	12	8	11	8.1577	4.497	8.55139	9.52126	10.2958	7.99524	11.5387
ENSMUSG00000000409.14	22.4168	-0.00162798	0.459694	-0.00354145	0.997174	0.999506	18	13	32	17	27	33	18	18.3548	14.6152	34.2056	14.7147	23.1655	32.9804	18.8814
ENSMUSG00000000411.7	1.32483	-0.145202	1.88388	-0.077076	0.938563	NA	3	0	1	0	0	2	3	3.05914	0	1.06892	0	0	1.99881	3.1469
ENSMUSG00000000416.16	720.483	0.115279	0.12387	0.930647	0.352036	0.695347	633	635	658	795	756	928	683	645.478	713.898	703.352	688.128	648.633	927.447	716.445
ENSMUSG00000000420.15	589.184	-0.114914	0.110768	-1.03743	0.299536	0.647931	567	545	616	721	652	603	466	578.177	612.716	658.457	624.075	559.403	602.641	488.819
ENSMUSG00000000435.1	1.10541	0.123194	1.84289	0.0668481	0.946703	NA	1	0	2	1	2	2	0	1.01971	0	2.13785	0.865569	1.71596	1.99881	0
ENSMUSG00000000439.9	270.713	0.0460542	0.130032	0.354175	0.723207	0.907835	256	247	242	314	309	307	242	261.046	277.69	258.68	271.789	265.116	306.817	253.85
ENSMUSG00000000440.12	19.0719	0.444163	0.48049	0.924394	0.355281	0.69833	13	17	14	23	13	31	23	13.2563	19.1122	14.9649	19.9081	11.1538	30.9815	24.1263
ENSMUSG00000000441.17	454.115	-0.00843147	0.104688	-0.0805391	0.935808	0.980247	431	433	413	547	541	431	422	439.496	486.8	441.466	473.466	464.168	430.743	442.665
ENSMUSG00000000486.13	6.12121	-0.909402	0.990836	-0.917813	0.358717	NA	19	2	3	1	2	6	9	19.3745	2.2485	3.20677	0.865569	1.71596	5.99643	9.44071
ENSMUSG00000000489.7	62.6365	-0.091849	0.258542	-0.355258	0.722396	0.907696	79	47	57	59	71	64	65	80.5573	52.8397	60.9287	51.0686	60.9166	63.9619	68.1829
ENSMUSG00000000530.16	39.7522	0.359707	0.345738	1.0404	0.298152	0.645902	39	30	27	33	47	63	42	39.7688	33.7275	28.8609	28.5638	40.3251	62.9625	44.0567
ENSMUSG00000000531.5	22.8245	0.794781	0.434699	1.82835	0.0674974	0.282121	15	14	16	18	38	32	30	15.2957	15.7395	17.1028	15.5802	32.6033	31.9809	31.469
ENSMUSG00000000532.11	340.952	-0.112725	0.125081	-0.901216	0.367473	0.708331	374	294	333	353	364	376	310	381.373	330.529	355.952	305.546	312.305	375.776	325.18
ENSMUSG00000000538.18	1721.03	-0.0321671	0.0786842	-0.408812	0.682677	0.889723	1858	1414	1631	1931	2000	1696	1656	1894.63	1589.69	1743.42	1671.41	1715.96	1694.99	1737.09
ENSMUSG00000000544.14	5.14175	0.84266	0.856687	0.983626	0.325299	NA	5	2	3	5	9	5	8	5.09856	2.2485	3.20677	4.32785	7.72183	4.99702	8.39175
ENSMUSG00000000552.10	274.282	0.690914	0.159793	4.32382	1.53353e-05	0.000370702	204	167	199	347	336	421	288	208.021	187.75	212.716	300.353	288.282	420.749	302.103
ENSMUSG00000000555.8	41.3499	-0.165835	0.312596	-0.530508	0.59576	0.847326	45	40	39	42	63	34	31	45.8871	44.97	41.688	36.3539	54.0528	33.9798	32.518
ENSMUSG00000000560.9	681.923	-0.0535434	0.306013	-0.174971	0.861103	0.95882	639	774	531	630	971	450	816	651.596	870.169	567.599	545.309	833.099	449.732	855.958
ENSMUSG00000000561.14	591.649	-0.118168	0.112981	-1.04591	0.295603	0.64286	609	532	599	746	659	592	457	621.005	598.101	640.285	645.715	565.409	591.648	479.379
ENSMUSG00000000562.5	5.37329	-1.16041	0.812596	-1.42803	0.153283	NA	7	7	8	6	2	4	3	7.13799	7.86975	8.55139	5.19342	1.71596	3.99762	3.1469
ENSMUSG00000000563.17	319.345	-0.149929	0.122509	-1.22381	0.221022	0.558059	365	282	305	342	383	302	280	372.195	317.038	326.022	296.025	328.607	301.82	293.711
ENSMUSG00000000567.5	282.926	0.191191	0.145164	1.31707	0.187816	0.510192	262	263	208	364	303	332	275	267.165	295.678	222.336	315.067	259.968	331.802	288.466
ENSMUSG00000000568.15	1200.46	0.125948	0.0853313	1.47599	0.139947	0.434346	1145	936	1124	1393	1364	1286	1259	1167.57	1052.3	1201.47	1205.74	1170.29	1285.23	1320.65
ENSMUSG00000000579.14	8.56285	0.450343	0.696172	0.646885	0.517706	NA	7	2	11	8	11	13	9	7.13799	2.2485	11.7582	6.92455	9.43779	12.9923	9.44071
ENSMUSG00000000581.8	174.838	0.249985	0.156793	1.59436	0.110855	0.382232	141	152	149	230	230	169	176	143.779	170.886	159.27	199.081	197.336	168.899	184.618
ENSMUSG00000000594.7	494.203	0.217913	0.108781	2.00324	0.045152	0.218531	440	414	413	541	601	579	516	448.674	465.439	441.466	468.273	515.646	578.655	541.268
ENSMUSG00000000600.15	786.023	0.115994	0.10518	1.10281	0.27011	0.614877	688	760	651	1011	981	742	755	701.562	854.43	695.87	875.091	841.679	741.558	791.971
ENSMUSG00000000605.9	948.806	-0.073383	0.102935	-0.712902	0.475906	0.781977	936	895	908	1166	1206	812	815	954.451	1006.2	970.583	1009.25	1034.72	811.517	854.909
ENSMUSG00000000606.18	1.45973	1.45258	1.96209	0.740323	0.459104	NA	0	1	1	2	0	0	6	0	1.12425	1.06892	1.73114	0	0	6.29381
ENSMUSG00000000617.14	2.31263	0.199905	1.36307	0.146658	0.883402	NA	3	1	2	0	3	1	6	3.05914	1.12425	2.13785	0	2.57394	0.999405	6.29381
ENSMUSG00000000627.15	44.8825	0.240215	0.332818	0.721762	0.470441	0.778025	31	46	36	40	43	59	59	31.6111	51.7155	38.4813	34.6228	36.8932	58.9649	61.8891
ENSMUSG00000000628.10	60.4658	-0.162798	0.297315	-0.547562	0.583993	0.84209	90	47	45	71	49	61	63	91.7741	52.8397	48.1016	61.4554	42.0411	60.9637	66.085
ENSMUSG00000000631.20	386.593	-0.294372	0.111761	-2.63393	0.00844021	0.0658743	420	361	432	385	404	375	339	428.279	405.854	461.775	333.244	346.624	374.777	355.6
ENSMUSG00000000632.13	252.117	-0.487005	0.22318	-2.18211	0.029101	0.160932	227	368	242	207	180	260	255	231.475	413.724	258.68	179.173	154.437	259.845	267.487
ENSMUSG00000000673.9	4.21561	-0.664675	0.923787	-0.719511	0.471826	NA	6	3	6	3	2	3	6	6.11828	3.37275	6.41354	2.59671	1.71596	2.99821	6.29381
ENSMUSG00000000682.7	22.7122	0.778923	0.457827	1.70135	0.0888778	0.335584	14	15	16	29	18	44	25	14.276	16.8637	17.1028	25.1015	15.4437	43.9738	26.2242
ENSMUSG00000000686.11	24.0579	-0.360536	0.380475	-0.947595	0.343336	0.687353	24	25	28	23	22	23	23	24.4731	28.1062	29.9299	19.9081	18.8756	22.9863	24.1263
ENSMUSG00000000690.5	0.763937	1.51425	2.79596	0.541583	0.588106	NA	1	0	0	5	0	0	0	1.01971	0	0	4.32785	0	0	0
ENSMUSG00000000693.10	10.1016	-0.395054	0.657747	-0.600617	0.548095	0.82512	13	8	12	7	11	17	3	13.2563	8.994	12.8271	6.05898	9.43779	16.9899	3.1469
ENSMUSG00000000701.8	0.321214	-2.10792	3.76548	-0.559802	0.575615	NA	0	2	0	0	0	0	0	0	2.2485	0	0	0	0	0
ENSMUSG00000000706.16	3.44933	1.40481	1.24023	1.1327	0.257338	NA	2	0	3	3	2	2	12	2.03943	0	3.20677	2.59671	1.71596	1.99881	12.5876
ENSMUSG00000000708.14	251.051	0.394623	0.14231	2.77299	0.00555441	0.0482463	224	208	165	319	343	281	255	228.416	233.844	176.372	276.117	294.287	280.833	267.487
ENSMUSG00000000711.3	917.646	0.0568347	0.082954	0.685135	0.493259	0.791755	885	759	875	1054	1136	903	899	902.446	853.305	935.309	912.31	974.666	902.462	943.022
ENSMUSG00000000724.10	0.721979	2.66746	2.79334	0.954938	0.339609	NA	0	0	0	0	1	0	4	0	0	0	0	0.857981	0	4.19587
ENSMUSG00000000730.13	6.81146	-0.528399	0.730121	-0.723715	0.469241	NA	8	9	6	3	7	6	8	8.1577	10.1182	6.41354	2.59671	6.00587	5.99643	8.39175
ENSMUSG00000000731.15	0.59233	2.37671	2.97058	0.800083	0.423663	NA	0	0	0	0	0	1	3	0	0	0	0	0	0.999405	3.1469
ENSMUSG00000000732.9	43.3696	-0.677595	0.337458	-2.00794	0.0446498	0.216731	58	44	53	20	47	44	35	59.1433	49.467	56.653	17.3114	40.3251	43.9738	36.7139
ENSMUSG00000000738.18	142.619	0.233788	0.17931	1.30382	0.192296	0.51664	118	132	113	187	197	149	123	120.326	148.401	120.788	161.861	169.022	148.911	129.023
ENSMUSG00000000739.14	13.1152	0.77139	0.586894	1.31436	0.188725	0.511285	7	8	11	9	14	20	23	7.13799	8.994	11.7582	7.79012	12.0117	19.9881	24.1263
ENSMUSG00000000740.12	445.261	-0.375725	0.107535	-3.49398	0.000475872	0.00704073	483	448	507	484	483	369	359	492.521	503.664	541.944	418.936	414.405	368.78	376.58
ENSMUSG00000000743.9	180.509	-0.318501	0.156694	-2.03264	0.0420893	0.208029	193	188	190	188	209	174	130	196.805	211.359	203.096	162.727	179.318	173.896	136.366
ENSMUSG00000000751.13	265.992	0.058421	0.136574	0.42776	0.668826	0.883857	238	252	237	288	297	307	259	242.692	283.311	253.335	249.284	254.82	306.817	271.683
ENSMUSG00000000753.15	32.5757	0.110653	0.340914	0.324578	0.7455	0.918045	40	22	26	39	39	35	31	40.7885	24.7335	27.792	33.7572	33.4613	34.9792	32.518
ENSMUSG00000000759.14	500.093	-0.112003	0.100399	-1.11558	0.264602	0.608609	521	480	464	565	531	509	458	531.27	539.64	495.981	489.047	455.588	508.697	480.427
ENSMUSG00000000766.18	65.5988	0.756551	0.26693	2.83427	0.00459304	0.041691	47	49	36	119	88	70	66	47.9265	55.0882	38.4813	103.003	75.5023	69.9583	69.2319
ENSMUSG00000000776.13	277.536	-0.253608	0.14191	-1.7871	0.0739207	0.298054	293	281	284	339	328	219	220	298.776	315.914	303.574	293.428	281.418	218.87	230.773
ENSMUSG00000000782.16	27.3305	0.877264	0.385566	2.27526	0.0228903	0.136468	20	12	20	34	35	42	33	20.3943	13.491	21.3785	29.4294	30.0293	41.975	34.616
ENSMUSG00000000787.12	2417.88	-0.138644	0.074015	-1.8732	0.0610414	0.264159	2460	2353	2341	2713	2854	2365	2010	2508.49	2645.36	2502.35	2348.29	2448.68	2363.59	2108.43
ENSMUSG00000000791.9	0.142772	0.533271	3.81694	0.139712	0.888888	NA	0	0	0	0	0	1	0	0	0	0	0	0	0.999405	0
ENSMUSG00000000792.2	5.27268	1.53963	0.922277	1.66937	0.0950433	NA	1	3	3	6	10	4	11	1.01971	3.37275	3.20677	5.19342	8.57981	3.99762	11.5387
ENSMUSG00000000794.9	65.5818	0.304005	0.264931	1.14749	0.25118	0.593431	56	48	58	74	61	91	75	57.1039	53.964	61.9976	64.0521	52.3368	90.9458	78.6726
ENSMUSG00000000804.14	1166.75	0.213993	0.0746894	2.8651	0.00416878	0.0388701	1022	987	988	1447	1461	1210	1186	1042.15	1109.63	1056.1	1252.48	1253.51	1209.28	1244.08
ENSMUSG00000000805.18	1.93346	1.94124	1.9348	1.00333	0.3157	NA	0	2	0	0	5	7	0	0	2.2485	0	0	4.2899	6.99583	0
ENSMUSG00000000811.13	24.1636	0.44998	0.392448	1.1466	0.251547	0.593835	21	19	16	33	25	32	26	21.414	21.3607	17.1028	28.5638	21.4495	31.9809	27.2732
ENSMUSG00000000817.10	3.41042	0.720312	1.09262	0.65925	0.509735	NA	4	2	1	5	1	5	6	4.07885	2.2485	1.06892	4.32785	0.857981	4.99702	6.29381
ENSMUSG00000000823.16	712.721	-0.279173	0.109096	-2.55896	0.0104986	0.0774759	817	676	733	741	717	771	558	833.105	759.993	783.521	641.387	615.172	770.541	585.324
ENSMUSG00000000826.16	997.102	0.170423	0.089687	1.9002	0.0574065	0.254527	929	839	843	1212	1227	1146	897	947.313	943.245	901.103	1049.07	1052.74	1145.32	940.925
ENSMUSG00000000827.18	268.313	-0.106885	0.13293	-0.804066	0.421359	0.748029	282	251	252	272	320	288	230	287.559	282.187	269.369	235.435	274.554	287.829	241.263
ENSMUSG00000000838.17	607.676	-0.0310134	0.095974	-0.323144	0.746586	0.918272	585	573	566	658	726	639	550	596.532	644.195	605.011	569.545	622.894	638.62	576.933
ENSMUSG00000000861.15	237.733	-0.647912	0.140035	-4.62677	3.71413e-06	0.000108228	259	285	294	213	207	200	194	264.106	320.411	314.264	184.366	177.602	199.881	203.5
ENSMUSG00000000869.12	0.631674	-1.96976	2.87771	-0.684489	0.493666	NA	0	3	0	0	0	0	1	0	3.37275	0	0	0	0	1.04897
ENSMUSG00000000876.11	131.42	0.0757673	0.190784	0.397137	0.691266	0.893121	138	108	112	156	123	156	135	140.72	121.419	119.719	135.029	105.532	155.907	141.611
ENSMUSG00000000881.12	320.616	-0.0722778	0.145928	-0.495296	0.620391	0.859411	331	281	314	360	323	394	260	337.525	315.914	335.642	311.605	277.128	393.765	272.732
ENSMUSG00000000884.17	35.3777	-0.0409017	0.359765	-0.11369	0.909484	0.972411	29	25	47	48	35	43	24	29.5717	28.1062	50.2394	41.5473	30.0293	42.9744	25.1752
ENSMUSG00000000889.8	25.0052	0.707333	0.432902	1.63393	0.102273	0.364738	21	8	23	27	46	31	25	21.414	8.994	24.5853	23.3704	39.4671	30.9815	26.2242
ENSMUSG00000000901.17	17.5813	0.647394	0.520193	1.24453	0.213305	0.546922	14	18	5	16	25	28	19	14.276	20.2365	5.34462	13.8491	21.4495	27.9833	19.9304
ENSMUSG00000000902.13	266.743	-0.12589	0.131416	-0.957951	0.338088	0.681911	280	239	268	304	309	275	213	285.52	268.696	286.472	263.133	265.116	274.836	223.43
ENSMUSG00000000903.3	2.84258	1.02412	1.1623	0.881113	0.378257	NA	2	1	2	2	3	4	6	2.03943	1.12425	2.13785	1.73114	2.57394	3.99762	6.29381
ENSMUSG00000000915.15	655.074	-0.355532	0.100537	-3.53632	0.000405746	0.00611786	803	639	663	675	735	588	512	818.829	718.395	708.697	584.259	630.616	587.65	537.072
ENSMUSG00000000916.15	76.0013	-0.00588844	0.231015	-0.0254895	0.979665	0.993455	79	70	65	94	97	59	76	80.5573	78.6975	69.4801	81.3635	83.2241	58.9649	79.7216
ENSMUSG00000000934.9	32.5689	-0.472383	0.346136	-1.36473	0.172338	0.488465	35	32	42	33	43	25	20	35.6899	35.976	44.8948	28.5638	36.8932	24.9851	20.9794
ENSMUSG00000000938.11	1.18513	2.25455	2.02469	1.11353	0.265482	NA	1	0	0	4	2	0	2	1.01971	0	0	3.46228	1.71596	0	2.09794
ENSMUSG00000000942.10	0.445328	0.365975	2.99907	0.12203	0.902876	NA	0	0	1	0	0	1	1	0	0	1.06892	0	0	0.999405	1.04897
ENSMUSG00000000948.16	597.515	0.395113	0.101888	3.87793	0.000105347	0.0019615	494	451	476	725	858	684	587	503.738	507.037	508.808	627.538	736.148	683.593	615.744
ENSMUSG00000000957.11	177.356	-0.0386977	0.156604	-0.247105	0.804827	0.940892	183	147	176	209	189	197	154	186.607	165.265	188.131	180.904	162.158	196.883	161.541
ENSMUSG00000000958.10	79.6941	-0.636305	0.234043	-2.71876	0.0065528	0.0548201	86	81	114	90	73	58	56	87.6953	91.0642	121.857	77.9012	62.6326	57.9655	58.7422
ENSMUSG00000000959.7	461.957	-0.34362	0.108508	-3.16677	0.00154144	0.0180888	509	449	517	488	446	457	377	519.034	504.788	552.634	422.398	382.659	456.728	395.461
ENSMUSG00000000976.13	429.366	0.182868	0.108548	1.68468	0.09205	0.342307	386	351	381	472	553	470	436	393.609	394.612	407.26	408.549	474.463	469.72	457.35
ENSMUSG00000000982.5	10.3454	0.428005	0.630871	0.678435	0.497496	0.793901	7	11	6	6	16	15	12	7.13799	12.3667	6.41354	5.19342	13.7277	14.9911	12.5876
ENSMUSG00000000983.13	1.24255	1.22967	2.00701	0.61269	0.540082	NA	1	0	1	4	0	0	3	1.01971	0	1.06892	3.46228	0	0	3.1469
ENSMUSG00000001014.6	0.295526	-0.428503	3.79484	-0.112917	0.910096	NA	1	0	0	0	0	0	1	1.01971	0	0	0	0	0	1.04897
ENSMUSG00000001016.12	756.462	0.0621958	0.0937026	0.663757	0.506846	0.800668	755	618	701	975	888	729	712	769.883	694.786	749.316	843.93	761.887	728.566	746.865
ENSMUSG00000001017.15	1311.53	-0.111492	0.0858695	-1.29839	0.194152	0.519385	1385	1280	1178	1495	1594	1205	1148	1412.3	1439.04	1259.19	1294.03	1367.62	1204.28	1204.22
ENSMUSG00000001018.15	423.005	0.210311	0.128203	1.64045	0.100912	0.361545	402	292	399	552	544	465	369	409.924	328.281	426.501	477.794	466.742	464.723	387.069
ENSMUSG00000001020.8	0.481821	-2.69482	3.51035	-0.76768	0.442678	NA	0	3	0	0	0	0	0	0	3.37275	0	0	0	0	0
ENSMUSG00000001021.13	1.34541	-1.54746	1.88906	-0.819168	0.412691	NA	1	1	4	0	0	3	0	1.01971	1.12425	4.2757	0	0	2.99821	0
ENSMUSG00000001023.10	0.611687	-3.04604	2.54165	-1.19845	0.230741	NA	1	1	2	0	0	0	0	1.01971	1.12425	2.13785	0	0	0	0
ENSMUSG00000001025.8	5.03199	-0.331986	0.898245	-0.369594	0.711685	NA	3	5	8	10	5	4	1	3.05914	5.62125	8.55139	8.65569	4.2899	3.99762	1.04897
ENSMUSG00000001027.7	63.5968	-0.598402	0.237475	-2.51985	0.0117405	0.0842587	76	74	71	54	61	55	52	77.4982	83.1945	75.8936	46.7407	52.3368	54.9673	54.5464
ENSMUSG00000001029.15	29.019	0.112848	0.502026	0.224785	0.822147	0.946854	39	14	26	32	58	34	8	39.7688	15.7395	27.792	27.6982	49.7629	33.9798	8.39175
ENSMUSG00000001034.17	76.9995	-0.143082	0.231351	-0.618463	0.53627	0.818193	73	78	77	95	80	85	56	74.439	87.6915	82.3072	82.2291	68.6385	84.9494	58.7422
ENSMUSG00000001036.17	357.53	0.189556	0.145538	1.30245	0.192763	0.517491	316	294	319	399	562	347	319	322.229	330.529	340.987	345.362	482.185	346.793	334.621
ENSMUSG00000001039.12	61.3479	-0.393298	0.263764	-1.4911	0.135936	0.428328	67	51	82	68	68	57	40	68.3207	57.3367	87.6518	58.8587	58.3427	56.9661	41.9587
ENSMUSG00000001052.15	2021.05	-0.0123057	0.0815408	-0.150915	0.880043	0.964021	1883	1978	1824	2397	2335	1863	2015	1920.12	2223.77	1949.72	2074.77	2003.39	1861.89	2113.67
ENSMUSG00000001053.15	11.6771	0.0590117	0.652355	0.0904595	0.927922	0.978138	6	6	20	13	14	19	5	6.11828	6.7455	21.3785	11.2524	12.0117	18.9887	5.24484
ENSMUSG00000001054.9	229.922	0.10741	0.137532	0.780979	0.434815	0.757328	222	204	192	293	282	216	226	226.376	229.347	205.233	253.612	241.951	215.871	237.067
ENSMUSG00000001056.3	18.3966	-0.423791	0.500344	-0.846999	0.396996	0.730934	28	13	20	30	11	11	17	28.552	14.6152	21.3785	25.9671	9.43779	10.9935	17.8325
ENSMUSG00000001062.18	211.546	-0.278701	0.147048	-1.8953	0.0580524	0.256046	212	237	209	214	245	198	173	216.179	266.447	223.405	185.232	210.205	197.882	181.472
ENSMUSG00000001065.15	123.754	0.253963	0.196904	1.28978	0.197127	0.523268	105	96	112	185	148	105	133	107.07	107.928	119.719	160.13	126.981	104.937	139.513
ENSMUSG00000001076.7	0.299705	1.34542	3.80734	0.353374	0.723808	NA	0	0	0	0	0	0	2	0	0	0	0	0	0	2.09794
ENSMUSG00000001082.12	189.622	-0.368161	0.16914	-2.17666	0.0295056	0.162317	249	156	209	178	225	164	156	253.908	175.383	223.405	154.071	193.046	163.902	163.639
ENSMUSG00000001089.14	524.572	0.322524	0.132553	2.43317	0.0149674	0.100413	407	441	437	681	800	472	521	415.023	495.794	467.12	589.453	686.385	471.719	546.512
ENSMUSG00000001095.5	1.84981	1.88446	1.72371	1.09326	0.27428	NA	0	1	1	4	0	1	6	0	1.12425	1.06892	3.46228	0	0.999405	6.29381
ENSMUSG00000001098.15	188.34	-0.023589	0.169414	-0.139239	0.889261	0.967682	193	178	163	241	254	154	159	196.805	200.116	174.235	208.602	217.927	153.908	166.786
ENSMUSG00000001100.10	206.294	-0.0807512	0.155234	-0.520192	0.60293	0.851278	229	155	216	243	247	185	189	233.514	174.259	230.888	210.333	211.921	184.89	198.255
ENSMUSG00000001103.7	0.759952	2.7695	2.47356	1.11964	0.262867	NA	0	0	0	4	1	1	0	0	0	0	3.46228	0.857981	0.999405	0
ENSMUSG00000001105.15	496.9	-0.254983	0.132932	-1.91815	0.0550924	0.247465	617	413	514	537	610	388	438	629.163	464.315	549.427	464.811	523.368	387.769	459.448
ENSMUSG00000001119.7	236.954	0.343064	0.156729	2.1889	0.028604	0.159251	218	168	191	244	295	275	290	222.297	188.874	204.164	211.199	253.104	274.836	304.201
ENSMUSG00000001120.15	667.238	0.202562	0.092424	2.19166	0.0284041	0.15871	637	533	555	769	822	726	698	649.557	599.225	593.253	665.623	705.26	725.568	732.18
ENSMUSG00000001123.15	177.541	0.259899	0.19484	1.33391	0.182233	0.503324	190	131	128	161	229	210	209	193.745	147.277	136.822	139.357	196.478	209.875	219.234
ENSMUSG00000001127.12	3880.9	-0.00052185	0.0622557	-0.00838237	0.993312	0.997849	3851	3412	3631	4367	4541	3749	3908	3926.91	3835.94	3881.26	3779.94	3896.09	3746.77	4099.37
ENSMUSG00000001128.7	91.561	0.311889	0.200437	1.55604	0.119698	0.399886	82	68	76	117	114	102	94	83.6164	76.449	81.2382	101.272	97.8098	101.939	98.603
ENSMUSG00000001131.11	11.6867	0.227389	0.566618	0.401308	0.688193	0.892059	10	8	12	12	21	13	8	10.1971	8.994	12.8271	10.3868	18.0176	12.9923	8.39175
ENSMUSG00000001134.9	38.8504	0.0236835	0.317983	0.0744802	0.940628	0.981877	38	33	37	44	48	28	47	38.7491	37.1002	39.5502	38.085	41.1831	27.9833	49.3015
ENSMUSG00000001138.13	377.494	0.231088	0.11427	2.0223	0.0431457	0.211866	355	295	314	434	455	411	416	361.998	331.654	335.642	375.657	390.381	410.755	436.371
ENSMUSG00000001143.13	381.011	-0.016284	0.145833	-0.111662	0.911092	0.972584	324	351	399	457	521	305	351	330.387	394.612	426.501	395.565	447.008	304.818	368.188
ENSMUSG00000001150.7	395.281	0.075917	0.109838	0.691175	0.489455	0.79032	389	337	351	461	510	397	365	396.668	378.872	375.192	399.027	437.57	396.764	382.873
ENSMUSG00000001151.10	404.278	-0.0443879	0.112781	-0.393575	0.693895	0.894481	433	366	356	454	436	431	380	441.536	411.475	380.537	392.968	374.08	430.743	398.608
ENSMUSG00000001155.13	1.66788	-2.73047	1.7889	-1.52634	0.126926	NA	2	1	6	0	0	0	2	2.03943	1.12425	6.41354	0	0	0	2.09794
ENSMUSG00000001156.9	363.846	0.020251	0.116482	0.173855	0.861979	0.959009	371	336	306	452	419	365	332	378.313	377.748	327.091	391.237	359.494	364.783	348.257
ENSMUSG00000001157.13	176.753	0.230784	0.156813	1.47172	0.141098	0.436149	157	155	139	232	233	167	178	160.095	174.259	148.58	200.812	199.91	166.901	186.716
ENSMUSG00000001158.13	318.283	0.0190783	0.122376	0.155899	0.876112	0.963749	330	288	269	387	379	295	310	336.505	323.784	287.541	334.975	325.175	294.824	325.18
ENSMUSG00000001166.17	16.592	-0.821083	0.571454	-1.43683	0.150766	0.452924	22	13	27	6	15	7	24	22.4337	14.6152	28.8609	5.19342	12.8697	6.99583	25.1752
ENSMUSG00000001168.16	1.03922	-0.137591	2.06336	-0.0666827	0.946834	NA	0	1	2	1	0	0	3	0	1.12425	2.13785	0.865569	0	0	3.1469
ENSMUSG00000001173.15	2038.59	0.175167	0.0668111	2.62182	0.00874623	0.0677674	1836	1751	1736	2429	2580	2160	2001	1872.19	1968.56	1855.65	2102.47	2213.59	2158.71	2098.99
ENSMUSG00000001175.16	5103.77	0.0951942	0.0719073	1.32385	0.185554	0.507389	4785	4333	4666	5894	6801	5057	4764	4879.32	4871.37	4987.6	5101.67	5835.13	5053.99	4997.28
ENSMUSG00000001211.15	625.486	0.0782893	0.106546	0.734795	0.462465	0.774253	602	569	529	672	839	653	577	613.867	639.698	565.461	581.663	719.846	652.611	605.255
ENSMUSG00000001225.12	2.30936	0.537795	1.34629	0.399464	0.689551	NA	1	4	0	3	1	3	4	1.01971	4.497	0	2.59671	0.857981	2.99821	4.19587
ENSMUSG00000001227.12	170.43	0.0535926	0.201436	0.266052	0.790199	0.934701	154	119	196	178	210	218	134	157.036	133.786	209.509	154.071	180.176	217.87	140.562
ENSMUSG00000001228.14	24.6809	0.129345	0.423418	0.305477	0.760003	0.923748	27	14	25	20	26	38	24	27.5322	15.7395	26.7231	17.3114	22.3075	37.9774	25.1752
ENSMUSG00000001229.9	442.697	-0.13251	0.113677	-1.16567	0.243747	0.585401	476	416	417	514	533	368	410	485.383	467.688	445.741	444.903	457.304	367.781	430.077
ENSMUSG00000001240.13	49.4373	-0.0142485	0.275704	-0.0516804	0.958783	0.987865	54	38	48	65	54	43	49	55.0645	42.7215	51.3084	56.262	46.331	42.9744	51.3994
ENSMUSG00000001247.16	226.369	-2.02031	0.141344	-14.2936	2.39982e-46	2.90442e-43	400	340	376	107	111	103	97	407.885	382.245	401.915	92.6159	95.2359	102.939	101.75
ENSMUSG00000001248.15	547.216	-0.128369	0.107599	-1.19303	0.232856	0.573884	559	538	516	594	687	470	506	570.019	604.846	551.565	514.148	589.433	469.72	530.778
ENSMUSG00000001249.14	8.7054	0.0304192	0.675693	0.0450193	0.964092	NA	6	7	11	4	12	12	9	6.11828	7.86975	11.7582	3.46228	10.2958	11.9929	9.44071
ENSMUSG00000001260.10	33.5691	0.256816	0.365252	0.703121	0.48198	0.785424	32	20	33	38	33	53	29	32.6308	22.485	35.2745	32.8916	28.3134	52.9684	30.4201
ENSMUSG00000001270.9	730.609	0.244961	0.148578	1.64871	0.0992079	0.357791	649	502	708	1035	1071	591	692	661.794	564.373	756.798	895.864	918.897	590.648	725.886
ENSMUSG00000001280.13	2446.44	-0.281048	0.0719939	-3.90377	9.47046e-05	0.0017909	2676	2571	2382	2686	2490	2235	2159	2728.75	2890.45	2546.18	2324.92	2136.37	2233.67	2264.72
ENSMUSG00000001281.10	5.75684	0.179465	0.82389	0.217826	0.827565	NA	7	7	1	8	7	5	6	7.13799	7.86975	1.06892	6.92455	6.00587	4.99702	6.29381
ENSMUSG00000001285.12	117.047	0.0236296	0.214656	0.110081	0.912345	0.972911	107	84	135	112	165	125	103	109.109	94.437	144.305	96.9438	141.567	124.926	108.044
ENSMUSG00000001288.15	196.987	-0.169409	0.151767	-1.11624	0.264318	0.608452	213	170	208	219	205	213	162	217.199	191.122	222.336	189.56	175.886	212.873	169.933
ENSMUSG00000001289.12	248.532	-0.0122235	0.138276	-0.0883995	0.929559	0.978443	248	205	249	283	315	258	207	252.889	230.471	266.162	244.956	270.264	257.846	217.136
ENSMUSG00000001300.16	621.19	0.238483	0.0973419	2.44995	0.0142876	0.0969633	516	539	523	787	814	637	611	526.172	605.971	559.047	681.203	698.396	636.621	640.92
ENSMUSG00000001305.5	41.6248	-0.299633	0.306298	-0.97824	0.327956	0.674311	40	52	38	47	36	38	40	40.7885	58.461	40.6191	40.6818	30.8873	37.9774	41.9587
ENSMUSG00000001313.12	247.577	0.0274584	0.170927	0.160644	0.872374	0.963115	229	167	293	297	295	220	256	233.514	187.75	313.195	257.074	253.104	219.869	268.536
ENSMUSG00000001323.17	626.517	0.226926	0.100268	2.26319	0.023624	0.13947	524	554	521	798	805	679	583	534.329	622.834	556.909	690.724	690.675	678.596	611.549
ENSMUSG00000001333.9	32.9756	0.0778685	0.359308	0.216718	0.828428	0.948671	39	24	27	28	43	29	43	39.7688	26.982	28.8609	24.2359	36.8932	28.9827	45.1056
ENSMUSG00000001334.9	35.6598	0.110262	0.35339	0.312011	0.755032	0.921175	43	31	22	37	42	50	28	43.8476	34.8517	23.5163	32.0261	36.0352	49.9702	29.3711
ENSMUSG00000001348.15	4.69307	-0.538707	0.856901	-0.628669	0.529566	NA	5	6	5	4	7	2	4	5.09856	6.7455	5.34462	3.46228	6.00587	1.99881	4.19587
ENSMUSG00000001349.5	1.40727	2.4966	1.82717	1.36637	0.171822	NA	0	1	0	1	2	3	3	0	1.12425	0	0.865569	1.71596	2.99821	3.1469
ENSMUSG00000001366.14	470.048	0.232015	0.145959	1.58959	0.111928	0.384332	498	344	362	485	607	606	441	507.817	386.742	386.95	419.801	520.794	605.639	462.595
ENSMUSG00000001376.17	292.952	0.120025	0.138124	0.868964	0.384867	0.72268	231	282	267	380	329	309	279	235.554	317.038	285.403	328.916	282.276	308.816	292.662
ENSMUSG00000001380.7	196.027	-0.0352956	0.15895	-0.222054	0.824272	0.947737	218	160	182	237	257	180	162	222.297	179.88	194.544	205.14	220.501	179.893	169.933
ENSMUSG00000001383.9	471.934	0.247656	0.104889	2.36111	0.0182202	0.115775	432	345	421	585	588	488	502	440.516	387.866	450.017	506.358	504.493	487.709	526.582
ENSMUSG00000001403.13	32.0566	-1.25149	0.414823	-3.01692	0.0025536	0.0266924	48	29	58	14	21	35	15	48.9462	32.6032	61.9976	12.118	18.0176	34.9792	15.7345
ENSMUSG00000001415.10	415.327	-0.236259	0.107249	-2.20289	0.0276026	0.156202	454	412	410	455	474	387	339	462.95	463.191	438.259	393.834	406.683	386.77	355.6
ENSMUSG00000001416.13	368.213	0.0677475	0.137191	0.493819	0.621434	0.860146	350	326	330	517	460	309	334	356.899	366.505	352.745	447.499	394.671	308.816	350.355
ENSMUSG00000001418.13	303.396	0.0679495	0.123426	0.55053	0.581956	0.841215	296	247	286	363	330	333	294	301.835	277.69	305.712	314.202	283.134	332.802	308.397
ENSMUSG00000001419.17	2156.8	-0.00245868	0.0676129	-0.0363641	0.970992	0.991351	2134	1857	2070	2421	2611	2088	2096	2176.07	2087.73	2212.67	2095.54	2240.19	2086.76	2198.64
ENSMUSG00000001420.13	6.99041	-0.46527	0.756698	-0.614869	0.538642	NA	7	10	6	3	7	4	11	7.13799	11.2425	6.41354	2.59671	6.00587	3.99762	11.5387
ENSMUSG00000001424.14	1761.16	-0.110741	0.0884471	-1.25206	0.210547	0.543708	1992	1563	1617	1992	2173	1584	1563	2031.27	1757.2	1728.45	1724.21	1864.39	1583.06	1639.54
ENSMUSG00000001435.15	88.9832	0.111222	0.253001	0.439612	0.660218	0.88	95	75	69	106	80	130	74	96.8727	84.3187	73.7558	91.7503	68.6385	129.923	77.6237
ENSMUSG00000001436.15	80.4907	-0.424087	0.21355	-1.98589	0.0470458	0.224874	85	88	91	85	86	64	66	86.6756	98.934	97.2721	73.5734	73.7863	63.9619	69.2319
ENSMUSG00000001440.5	2836.74	-0.168914	0.0748237	-2.25749	0.0239773	0.14096	2991	2656	2853	3276	3369	2499	2429	3049.96	2986.01	3049.64	2835.6	2890.54	2497.51	2547.94
ENSMUSG00000001441.13	1434.77	0.138978	0.0761267	1.82561	0.0679086	0.28295	1314	1149	1344	1655	1724	1557	1437	1339.9	1291.76	1436.63	1432.52	1479.16	1556.07	1507.37
ENSMUSG00000001444.2	3.71354	-0.928015	1.0577	-0.877391	0.380274	NA	3	7	4	3	0	4	4	3.05914	7.86975	4.2757	2.59671	0	3.99762	4.19587
ENSMUSG00000001445.10	202.098	-0.0725809	0.141504	-0.512925	0.608004	0.853981	202	195	186	239	224	205	178	205.982	219.229	198.82	206.871	192.188	204.878	186.716
ENSMUSG00000001467.5	215.793	-0.171772	0.166033	-1.03456	0.300873	0.649471	213	212	222	249	289	197	150	217.199	238.341	237.301	215.527	247.956	196.883	157.345
ENSMUSG00000001472.17	3122.65	-0.128114	0.0719925	-1.77954	0.0751509	0.300271	3396	2701	3131	3558	3632	2967	2718	3462.94	3036.6	3346.8	3079.7	3116.19	2965.23	2851.1
ENSMUSG00000001473.7	102.826	-0.0539038	0.210029	-0.25665	0.797449	0.937926	119	86	91	136	119	105	76	121.346	96.6855	97.2721	117.717	102.1	104.937	79.7216
ENSMUSG00000001482.15	230.681	-0.13	0.133287	-0.97534	0.329392	0.675385	231	228	221	268	248	227	205	235.554	256.329	236.232	231.973	212.779	226.865	215.038
ENSMUSG00000001493.9	53.691	0.116071	0.335784	0.345671	0.72959	0.910758	35	47	61	58	55	87	36	35.6899	52.8397	65.2044	50.203	47.1889	86.9482	37.7629
ENSMUSG00000001494.6	1.16711	0.247356	2.00774	0.123202	0.901947	NA	2	0	1	1	0	0	4	2.03943	0	1.06892	0.865569	0	0	4.19587
ENSMUSG00000001496.15	52.2213	0.334663	0.307974	1.08666	0.277186	0.622777	51	40	37	68	80	68	32	52.0053	44.97	39.5502	58.8587	68.6385	67.9595	33.567
ENSMUSG00000001497.18	35.011	0.557813	0.344434	1.61951	0.105338	0.370634	22	33	22	51	55	34	35	22.4337	37.1002	23.5163	44.144	47.1889	33.9798	36.7139
ENSMUSG00000001504.10	1.19962	-0.567763	1.96348	-0.289161	0.772458	NA	1	3	0	0	1	0	3	1.01971	3.37275	0	0	0.857981	0	3.1469
ENSMUSG00000001506.10	429.334	0.104723	0.136333	0.768144	0.442402	0.762233	446	345	367	446	608	478	367	454.792	387.866	392.295	386.044	521.652	477.715	384.971
ENSMUSG00000001507.16	324.05	-0.510079	0.14144	-3.60633	0.000310559	0.00492392	381	363	350	300	270	339	255	388.511	408.103	374.123	259.671	231.655	338.798	267.487
ENSMUSG00000001508.15	0.822283	1.61079	2.25232	0.715167	0.474506	NA	0	0	1	2	1	0	2	0	0	1.06892	1.73114	0.857981	0	2.09794
ENSMUSG00000001510.8	10.2017	-1.30051	0.676002	-1.92383	0.0543764	0.246018	20	5	19	10	5	9	3	20.3943	5.62125	20.3096	8.65569	4.2899	8.99464	3.1469
ENSMUSG00000001517.14	47.9537	-0.799195	0.279266	-2.86177	0.00421284	0.0392542	51	60	66	38	42	39	36	52.0053	67.455	70.549	32.8916	36.0352	38.9768	37.7629
ENSMUSG00000001518.12	254.165	-0.140826	0.146615	-0.960518	0.336795	0.681299	245	278	227	269	252	263	250	249.83	312.541	242.646	232.838	216.211	262.843	262.242
ENSMUSG00000001520.12	16.9794	2.25517	0.636947	3.54059	0.000399237	0.00604987	5	6	4	11	27	47	22	5.09856	6.7455	4.2757	9.52126	23.1655	46.972	23.0773
ENSMUSG00000001521.12	381.882	0.144369	0.115893	1.24572	0.212868	0.546283	395	307	311	466	473	380	385	402.786	345.145	332.435	403.355	405.825	379.774	403.853
ENSMUSG00000001524.14	26.3796	-0.299722	0.392596	-0.763436	0.445203	0.763349	28	28	27	42	24	21	17	28.552	31.479	28.8609	36.3539	20.5915	20.9875	17.8325
ENSMUSG00000001525.10	1895.19	-0.0531932	0.106603	-0.498984	0.61779	0.858042	2083	1416	1955	2219	2349	1864	1584	2124.06	1591.94	2089.75	1920.7	2015.4	1862.89	1661.57
ENSMUSG00000001542.7	1299	0.18673	0.118138	1.58061	0.113968	0.388755	1225	1142	1010	1661	1793	1072	1366	1249.15	1283.89	1079.61	1437.71	1538.36	1071.36	1432.89
ENSMUSG00000001552.14	644.92	-0.500316	0.100795	-4.96369	6.91653e-07	2.46685e-05	838	659	682	649	677	539	485	854.519	740.88	729.006	561.754	580.853	538.679	508.75
ENSMUSG00000001555.10	57.2905	-0.000804723	0.285468	-0.00281896	0.997751	0.999513	56	49	56	64	71	76	35	57.1039	55.0882	59.8597	55.3964	60.9166	75.9547	36.7139
ENSMUSG00000001558.5	12.1776	0.332935	0.569142	0.584977	0.558563	0.829515	13	5	12	15	16	9	17	13.2563	5.62125	12.8271	12.9835	13.7277	8.99464	17.8325
ENSMUSG00000001566.9	3.85739	-0.503536	0.930102	-0.541377	0.588248	NA	4	4	5	3	5	2	4	4.07885	4.497	5.34462	2.59671	4.2899	1.99881	4.19587
ENSMUSG00000001569.10	281.305	-0.221963	0.127991	-1.73421	0.082881	0.321089	268	297	292	304	314	251	254	273.283	333.902	312.126	263.133	269.406	250.851	266.438
ENSMUSG00000001576.15	2917.38	-0.489908	0.0956655	-5.12105	3.03839e-07	1.19134e-05	3441	2967	3399	3103	3272	2138	2206	3508.83	3335.65	3633.27	2685.86	2807.31	2136.73	2314.02
ENSMUSG00000001583.13	86.6098	-2.46854	0.280335	-8.80566	1.30079e-18	2.87983e-16	174	121	163	17	33	42	32	177.43	136.034	174.235	14.7147	28.3134	41.975	33.567
ENSMUSG00000001588.12	4.21366	-1.0997	0.995672	-1.10448	0.269383	NA	6	5	6	0	6	2	4	6.11828	5.62125	6.41354	0	5.14788	1.99881	4.19587
ENSMUSG00000001604.14	7.78439	-0.504889	0.717487	-0.703691	0.481625	NA	5	10	11	11	4	4	9	5.09856	11.2425	11.7582	9.52126	3.43192	3.99762	9.44071
ENSMUSG00000001622.15	2.65497	-0.143398	1.14294	-0.125465	0.900156	NA	4	1	3	3	4	1	3	4.07885	1.12425	3.20677	2.59671	3.43192	0.999405	3.1469
ENSMUSG00000001627.12	431.919	-0.566712	0.164036	-3.45481	0.000550685	0.0079595	421	625	430	376	427	413	312	429.299	702.656	459.637	325.454	366.358	412.754	327.278
ENSMUSG00000001630.13	131.221	0.300421	0.179269	1.67581	0.0937754	0.346368	96	116	112	157	176	140	137	97.8924	130.413	119.719	135.894	151.005	139.917	143.709
ENSMUSG00000001632.16	304.266	-0.00255772	0.134771	-0.0189782	0.984859	0.995053	272	278	303	371	337	264	326	277.362	312.541	323.884	321.126	289.14	263.843	341.964
ENSMUSG00000001642.18	71.21	-0.288166	0.232341	-1.24027	0.214876	0.548413	66	80	76	82	71	61	64	67.301	89.94	81.2382	70.9767	60.9166	60.9637	67.134
ENSMUSG00000001655.6	0.618717	-3.06064	2.82511	-1.08337	0.278644	NA	0	1	3	0	0	0	0	0	1.12425	3.20677	0	0	0	0
ENSMUSG00000001656.3	1.39373	3.62399	2.2781	1.5908	0.111655	NA	0	0	0	4	0	0	6	0	0	0	3.46228	0	0	6.29381
ENSMUSG00000001657.7	0.544843	2.27186	3.02117	0.751979	0.452064	NA	0	0	0	0	2	0	2	0	0	0	0	1.71596	0	2.09794
ENSMUSG00000001661.5	0.455259	-1.32324	3.23683	-0.408807	0.682681	NA	0	0	2	0	0	0	1	0	0	2.13785	0	0	0	1.04897
ENSMUSG00000001663.10	92.5746	0.309889	0.205137	1.51064	0.130879	0.419488	74	75	79	111	111	115	93	75.4587	84.3187	84.445	96.0782	95.2359	114.932	97.5541
ENSMUSG00000001665.11	37.8418	-0.241514	0.325146	-0.742787	0.45761	0.7713	39	42	35	30	42	46	31	39.7688	47.2185	37.4123	25.9671	36.0352	45.9726	32.518
ENSMUSG00000001666.8	61.3229	0.213082	0.247774	0.859987	0.389796	0.725716	53	45	60	79	82	62	57	54.0448	50.5912	64.1354	68.38	70.3544	61.9631	59.7912
ENSMUSG00000001670.13	4.08339	-1.22249	1.03334	-1.18304	0.236793	NA	6	5	6	5	1	0	5	6.11828	5.62125	6.41354	4.32785	0.857981	0	5.24484
ENSMUSG00000001672.14	22.0375	-0.440937	0.426015	-1.03503	0.300657	0.649158	18	32	22	18	21	25	17	18.3548	35.976	23.5163	15.5802	18.0176	24.9851	17.8325
ENSMUSG00000001674.11	102.496	-0.114817	0.207299	-0.553869	0.579668	0.840501	96	86	119	128	112	106	79	97.8924	96.6855	127.202	110.793	96.0939	105.937	82.8685
ENSMUSG00000001687.15	1365.78	-0.210921	0.0932703	-2.2614	0.0237346	0.140032	1430	1288	1439	1560	1669	1146	1133	1458.19	1448.03	1538.18	1350.29	1431.97	1145.32	1188.48
ENSMUSG00000001700.10	183.423	-0.0863626	0.162943	-0.530017	0.5961	0.84749	205	175	153	236	191	184	155	209.041	196.744	163.545	204.274	163.874	183.89	162.59
ENSMUSG00000001707.8	149.643	-0.0393103	0.194521	-0.202088	0.839848	0.952433	160	122	146	172	220	113	134	163.154	137.158	156.063	148.878	188.756	112.933	140.562
ENSMUSG00000001729.14	666.366	-0.0378362	0.0984402	-0.384358	0.700713	0.897759	678	556	667	801	772	683	569	691.365	625.083	712.972	693.321	662.361	682.593	596.863
ENSMUSG00000001739.14	3.28378	0.64733	1.08997	0.593899	0.55258	NA	4	1	2	2	3	4	7	4.07885	1.12425	2.13785	1.73114	2.57394	3.99762	7.34278
ENSMUSG00000001741.12	25.574	-0.88035	0.425945	-2.06682	0.0387512	0.196286	35	32	30	22	22	8	28	35.6899	35.976	32.0677	19.0425	18.8756	7.99524	29.3711
ENSMUSG00000001750.16	179.659	0.123148	0.168125	0.732479	0.463876	0.774927	142	185	150	197	216	201	179	144.799	207.986	160.339	170.517	185.324	200.88	187.765
ENSMUSG00000001751.9	189.764	-0.619688	0.166831	-3.71446	0.000203637	0.00345497	215	181	270	177	187	165	132	219.238	203.489	288.609	153.206	160.442	164.902	138.464
ENSMUSG00000001755.12	164.205	-0.221572	0.154636	-1.43287	0.151896	0.455259	162	158	181	172	182	154	147	165.193	177.631	193.475	148.878	156.153	153.908	154.198
ENSMUSG00000001761.7	137.64	0.354097	0.174595	2.0281	0.0425496	0.209802	124	90	120	171	171	164	142	126.444	101.182	128.271	148.012	146.715	163.902	148.953
ENSMUSG00000001763.14	45.2967	0.822417	0.339052	2.42564	0.0152816	0.101843	36	15	38	69	56	69	44	36.7097	16.8637	40.6191	59.7243	48.0469	68.9589	46.1546
ENSMUSG00000001767.5	248.009	-0.00677344	0.129628	-0.0522531	0.958327	0.987821	246	213	239	287	276	265	229	250.849	239.465	255.473	248.418	236.803	264.842	240.214
ENSMUSG00000001768.16	172.943	0.557844	0.158021	3.53019	0.000415263	0.00625098	131	116	135	213	227	224	190	133.582	130.413	144.305	184.366	194.762	223.867	199.304
ENSMUSG00000001773.14	10.8166	0.222912	0.661897	0.336778	0.736285	0.914012	14	7	7	12	21	3	14	14.276	7.86975	7.48247	10.3868	18.0176	2.99821	14.6856
ENSMUSG00000001774.8	804.131	0.235172	0.147469	1.59472	0.110774	0.382027	627	784	628	1170	1063	645	827	639.36	881.412	671.284	1012.72	912.034	644.616	867.497
ENSMUSG00000001783.3	368.897	-0.157458	0.11811	-1.33315	0.182482	0.503635	390	351	360	441	427	351	292	397.688	394.612	384.813	381.716	366.358	350.791	306.299
ENSMUSG00000001785.13	305.855	-0.281141	0.120447	-2.33415	0.0195878	0.121939	320	330	303	332	321	275	269	326.308	371.002	323.884	287.369	275.412	274.836	282.172
ENSMUSG00000001786.14	253.735	0.076413	0.132362	0.577302	0.563735	0.831478	241	216	233	293	272	280	259	245.751	242.838	249.059	253.612	233.371	279.833	271.683
ENSMUSG00000001794.13	4257.18	-0.187048	0.0799173	-2.34052	0.0192568	0.120589	4320	3860	4660	4590	5066	3665	3901	4405.16	4339.6	4981.19	3972.96	4346.53	3662.82	4092.03
ENSMUSG00000001802.16	142.615	0.370785	0.192409	1.92706	0.053972	0.245076	123	100	120	162	172	205	133	125.425	112.425	128.271	140.222	147.573	204.878	139.513
ENSMUSG00000001804.9	1.98844	-1.18721	1.63806	-0.724766	0.468596	NA	2	4	2	0	0	0	5	2.03943	4.497	2.13785	0	0	0	5.24484
ENSMUSG00000001815.15	2.51745	0.42336	1.23016	0.344152	0.730732	NA	4	1	1	1	5	2	4	4.07885	1.12425	1.06892	0.865569	4.2899	1.99881	4.19587
ENSMUSG00000001819.4	0.299705	1.34542	3.80734	0.353374	0.723808	NA	0	0	0	0	0	0	2	0	0	0	0	0	0	2.09794
ENSMUSG00000001823.5	0.145673	-1.14984	3.81694	-0.301247	0.763226	NA	1	0	0	0	0	0	0	1.01971	0	0	0	0	0	0
ENSMUSG00000001827.12	67.0464	0.316227	0.240411	1.31536	0.188389	0.510899	54	52	59	86	88	82	58	55.0645	58.461	63.0665	74.439	75.5023	81.9512	60.8402
ENSMUSG00000001829.17	251.481	0.00645579	0.145063	0.0445033	0.964503	0.989168	243	248	211	282	271	237	281	247.79	278.814	225.543	244.091	232.513	236.859	294.76
ENSMUSG00000001833.17	1918.87	0.0627301	0.0926455	0.677098	0.498344	0.794775	1716	1871	1649	2460	2353	1783	1798	1749.83	2103.47	1762.66	2129.3	2018.83	1781.94	1886.04
ENSMUSG00000001844.10	220.583	-0.117118	0.137885	-0.849393	0.395662	0.730219	223	208	216	237	228	230	211	227.396	233.844	230.888	205.14	195.62	229.863	221.332
ENSMUSG00000001847.14	3675.68	0.1131	0.0745337	1.51743	0.129158	0.416546	3478	3132	3245	4408	4619	3390	3839	3546.56	3521.15	3468.66	3815.43	3963.01	3387.98	4026.99
ENSMUSG00000001855.15	1262.14	-0.0667416	0.0752781	-0.886601	0.375294	0.714796	1216	1199	1216	1482	1422	1243	1146	1239.97	1347.98	1299.81	1282.77	1220.05	1242.26	1202.12
ENSMUSG00000001864.13	32.6221	0.96147	0.368042	2.61239	0.00899117	0.0690756	19	26	14	50	41	36	48	19.3745	29.2305	14.9649	43.2785	35.1772	35.9786	50.3505
ENSMUSG00000001865.2	2.10765	-1.00875	1.45174	-0.694859	0.487143	NA	1	6	1	1	1	0	4	1.01971	6.7455	1.06892	0.865569	0.857981	0	4.19587
ENSMUSG00000001870.16	232.673	0.634265	0.146159	4.33955	1.42776e-05	0.000348656	177	157	162	275	330	266	297	180.489	176.507	173.166	238.032	283.134	265.842	311.544
ENSMUSG00000001891.16	509.647	0.0399583	0.0988254	0.404332	0.685968	0.890905	474	462	470	628	579	501	497	483.344	519.403	502.394	543.577	496.771	500.702	521.337
ENSMUSG00000001901.15	61.9408	0.39772	0.266947	1.48988	0.136255	0.42891	55	43	49	68	63	80	80	56.0842	48.3427	52.3773	58.8587	54.0528	79.9524	83.9175
ENSMUSG00000001909.16	225.683	0.134357	0.155732	0.862746	0.388277	0.725306	224	167	210	255	251	284	209	228.416	187.75	224.474	220.72	215.353	283.831	219.234
ENSMUSG00000001910.5	1050.25	-0.206182	0.097428	-2.11626	0.0343231	0.17962	1075	921	1196	1143	1170	898	1002	1096.19	1035.43	1278.43	989.346	1003.84	897.465	1051.07
ENSMUSG00000001911.16	3278.73	-0.141048	0.078471	-1.79746	0.0722628	0.293875	3275	2950	3492	3487	3806	2910	3213	3339.56	3316.54	3732.68	3018.24	3265.47	2908.27	3370.34
ENSMUSG00000001918.17	273.442	-0.851669	0.137983	-6.17227	6.73168e-10	4.4601e-08	412	286	336	249	239	204	180	420.122	321.535	359.158	215.527	205.057	203.879	188.814
ENSMUSG00000001924.15	2302.71	-0.129705	0.0836745	-1.55011	0.121115	0.402253	2359	2057	2384	2621	2847	1991	2051	2405.5	2312.58	2548.31	2268.66	2442.67	1989.81	2151.43
ENSMUSG00000001930.17	27.3869	0.255907	0.3849	0.664865	0.506137	0.800175	23	23	23	24	36	41	24	23.4534	25.8577	24.5853	20.7737	30.8873	40.9756	25.1752
ENSMUSG00000001942.8	473.487	0.161189	0.104226	1.54654	0.121975	0.403921	458	395	392	536	587	524	470	467.028	444.079	419.018	463.945	503.635	523.688	493.015
ENSMUSG00000001943.8	19.4246	0.254768	0.447428	0.569406	0.569081	0.833623	16	16	17	15	31	24	19	16.3154	17.988	18.1717	12.9835	26.5974	23.9857	19.9304
ENSMUSG00000001946.14	52.1142	0.359577	0.298066	1.20637	0.227675	0.566892	40	37	49	56	87	65	40	40.7885	41.5972	52.3773	48.4719	74.6443	64.9613	41.9587
ENSMUSG00000001948.10	49.1213	0.151325	0.295893	0.511417	0.609059	0.854128	35	41	53	54	52	48	63	35.6899	46.0942	56.653	46.7407	44.615	47.9714	66.085
ENSMUSG00000001962.8	96.6652	-0.220963	0.204214	-1.08202	0.279244	0.624907	115	85	96	112	95	101	78	117.267	95.5612	102.617	96.9438	81.5082	100.94	81.8195
ENSMUSG00000001964.14	436.727	-0.286406	0.157256	-1.82127	0.0685655	0.284968	494	475	396	402	599	320	395	503.738	534.019	423.294	347.959	513.931	319.809	414.342
ENSMUSG00000001983.7	28.4131	0.423274	0.387783	1.09152	0.275043	0.620118	29	23	15	46	38	33	21	29.5717	25.8577	16.0339	39.8162	32.6033	32.9804	22.0283
ENSMUSG00000001985.9	1060.06	0.553108	0.130664	4.23307	2.30519e-05	0.000535146	848	723	778	1350	1180	1591	1087	864.716	812.832	831.623	1168.52	1012.42	1590.05	1140.23
ENSMUSG00000001986.16	107.815	0.375295	0.192003	1.95462	0.0506274	0.235906	95	78	86	156	128	117	111	96.8727	87.6915	91.9275	135.029	109.822	116.93	116.435
ENSMUSG00000001988.9	0.809206	1.5888	2.45869	0.646197	0.518152	NA	0	0	1	3	0	2	0	0	0	1.06892	2.59671	0	1.99881	0
ENSMUSG00000001995.9	702.948	-0.179195	0.110023	-1.6287	0.103377	0.3664	688	683	740	747	871	567	667	701.562	767.862	791.004	646.58	747.301	566.662	699.662
ENSMUSG00000001998.15	452.501	0.207207	0.114457	1.81035	0.0702419	0.288696	449	369	350	543	533	529	443	457.851	414.848	374.123	470.004	457.304	528.685	464.693
ENSMUSG00000001999.15	35.0913	-0.149045	0.331797	-0.449205	0.653284	0.877304	43	28	34	41	47	33	24	43.8476	31.479	36.3434	35.4883	40.3251	32.9804	25.1752
ENSMUSG00000002006.12	179.624	0.223781	0.16867	1.32674	0.184594	0.505829	164	157	139	209	272	182	161	167.233	176.507	148.58	180.904	233.371	181.892	168.884
ENSMUSG00000002007.5	8.49096	0.661281	0.700943	0.943417	0.345468	NA	6	2	10	15	8	9	11	6.11828	2.2485	10.6892	12.9835	6.86385	8.99464	11.5387
ENSMUSG00000002010.17	1723.79	0.00592533	0.0721061	0.082175	0.934508	0.979959	1643	1487	1696	2074	2040	1669	1614	1675.39	1671.76	1812.9	1795.19	1750.28	1668.01	1693.03
ENSMUSG00000002012.13	47.191	1.08672	0.340733	3.18935	0.00142595	0.0170756	40	24	17	67	57	83	52	40.7885	26.982	18.1717	57.9931	48.9049	82.9506	54.5464
ENSMUSG00000002014.12	933.34	-0.262682	0.131259	-2.00125	0.0453655	0.218975	1033	781	1089	1032	1212	793	679	1053.36	878.039	1164.06	893.267	1039.87	792.528	712.249
ENSMUSG00000002015.5	413.76	-0.0391671	0.132019	-0.296677	0.766713	0.926338	359	405	412	486	546	347	380	366.077	455.321	440.397	420.667	468.458	346.793	398.608
ENSMUSG00000002017.10	585.361	-0.212053	0.11341	-1.86979	0.061513	0.26544	656	548	581	664	734	489	475	668.931	616.089	621.045	574.738	629.758	488.709	498.26
ENSMUSG00000002020.15	13.3185	0.45009	0.614928	0.731939	0.464206	0.774927	6	6	19	26	21	8	11	6.11828	6.7455	20.3096	22.5048	18.0176	7.99524	11.5387
ENSMUSG00000002028.13	6962.16	0.0665643	0.0650472	1.02332	0.306155	0.654327	6497	6308	6193	7765	8031	7353	7091	6625.07	7091.77	6619.85	6721.15	6890.44	7348.62	7438.23
ENSMUSG00000002031.13	485.333	0.0450091	0.10915	0.412361	0.680075	0.888686	494	405	440	501	607	504	486	503.738	455.321	470.327	433.65	520.794	503.7	509.799
ENSMUSG00000002032.17	163.891	0.445674	0.181928	2.44972	0.0142966	0.0969885	142	96	144	179	209	204	193	144.799	107.928	153.925	154.937	179.318	203.879	202.451
ENSMUSG00000002033.14	1.14954	0.107597	1.97459	0.054491	0.956544	NA	0	2	1	2	0	3	0	0	2.2485	1.06892	1.73114	0	2.99821	0
ENSMUSG00000002043.17	18.429	-0.291808	0.45372	-0.643144	0.520131	0.80908	26	14	18	17	16	16	22	26.5125	15.7395	19.2406	14.7147	13.7277	15.9905	23.0773
ENSMUSG00000002052.6	1678.03	-0.00236892	0.0852511	-0.0277876	0.977832	0.992872	1632	1502	1579	2096	2095	1514	1507	1664.17	1688.62	1687.83	1814.23	1797.47	1513.1	1580.8
ENSMUSG00000002055.9	15.7026	0.337714	0.517093	0.653101	0.513691	0.804702	11	13	14	10	19	19	24	11.2168	14.6152	14.9649	8.65569	16.3016	18.9887	25.1752
ENSMUSG00000002057.4	1.87935	-0.344611	1.4273	-0.241443	0.809212	NA	2	1	3	2	1	0	4	2.03943	1.12425	3.20677	1.73114	0.857981	0	4.19587
ENSMUSG00000002058.13	24.7981	0.468403	0.405917	1.15394	0.248525	0.59	16	18	23	25	44	30	22	16.3154	20.2365	24.5853	21.6392	37.7512	29.9821	23.0773
ENSMUSG00000002059.18	104.649	0.0893244	0.197588	0.452075	0.651215	0.876213	102	99	82	118	127	121	93	104.011	111.301	87.6518	102.137	108.964	120.928	97.5541
ENSMUSG00000002064.10	87.5748	-0.0438863	0.217377	-0.201891	0.840002	0.952433	98	66	87	90	110	95	75	99.9318	74.2005	92.9964	77.9012	94.3779	94.9434	78.6726
ENSMUSG00000002068.16	18.9639	-0.251573	0.473797	-0.530973	0.595438	0.847326	16	28	14	19	21	24	11	16.3154	31.479	14.9649	16.4458	18.0176	23.9857	11.5387
ENSMUSG00000002076.12	3.51308	-0.478422	1.01988	-0.469095	0.639002	NA	8	2	2	5	3	2	3	8.1577	2.2485	2.13785	4.32785	2.57394	1.99881	3.1469
ENSMUSG00000002083.13	25.7757	-0.881978	0.388956	-2.26755	0.0233565	0.138431	33	28	37	16	29	15	21	33.6505	31.479	39.5502	13.8491	24.8814	14.9911	22.0283
ENSMUSG00000002100.15	1.86156	0.14752	1.55583	0.0948174	0.92446	NA	3	0	2	2	1	0	5	3.05914	0	2.13785	1.73114	0.857981	0	5.24484
ENSMUSG00000002102.15	120.329	-0.113791	0.185596	-0.61311	0.539804	0.82044	141	108	105	149	134	114	102	143.779	121.419	112.237	128.97	114.969	113.932	106.995
ENSMUSG00000002103.16	609.764	0.0873049	0.0988811	0.882928	0.377275	0.716499	600	508	545	672	719	690	586	611.828	571.119	582.564	581.663	616.888	689.589	614.695
ENSMUSG00000002104.11	0.149853	0.533271	3.81694	0.139712	0.888888	NA	0	0	0	0	0	0	1	0	0	0	0	0	0	1.04897
ENSMUSG00000002105.15	590.018	-0.26431	0.112158	-2.35659	0.0184436	0.116949	705	485	648	622	660	534	510	718.897	545.261	692.663	538.384	566.267	533.682	534.974
ENSMUSG00000002107.18	1303.51	-0.0504714	0.0874941	-0.576855	0.564038	0.831525	1238	1283	1202	1581	1399	1348	1162	1262.4	1442.41	1284.85	1368.47	1200.32	1347.2	1218.9
ENSMUSG00000002108.10	43.057	0.700897	0.346073	2.02528	0.0428381	0.210869	24	45	19	56	55	59	49	24.4731	50.5912	20.3096	48.4719	47.1889	58.9649	51.3994
ENSMUSG00000002109.14	205.512	-0.195889	0.172739	-1.13401	0.256788	0.601204	203	226	190	217	179	195	227	207.002	254.08	203.096	187.829	153.579	194.884	238.116
ENSMUSG00000002111.8	18.052	-0.293783	0.490282	-0.599213	0.549031	0.825365	26	10	21	16	12	20	21	26.5125	11.2425	22.4474	13.8491	10.2958	19.9881	22.0283
ENSMUSG00000002129.11	792.648	0.0113346	0.0845011	0.134136	0.893295	0.968783	755	737	720	940	934	796	734	769.883	828.572	769.625	813.635	801.354	795.526	769.943
ENSMUSG00000002147.18	240.163	-0.110969	0.138631	-0.800463	0.423443	0.74953	250	233	220	279	249	215	247	254.928	261.95	235.163	241.494	213.637	214.872	259.095
ENSMUSG00000002190.13	65.6659	-0.981591	0.261785	-3.74961	0.000177112	0.00308379	88	79	89	39	45	57	54	89.7347	88.8157	95.1342	33.7572	38.6091	56.9661	56.6443
ENSMUSG00000002204.9	1.98802	-0.162285	1.39417	-0.116403	0.907333	NA	2	0	4	3	1	1	3	2.03943	0	4.2757	2.59671	0.857981	0.999405	3.1469
ENSMUSG00000002205.16	273.533	0.0520608	0.132716	0.392271	0.694858	0.895258	292	237	224	346	311	268	264	297.756	266.447	239.439	299.487	266.832	267.84	276.928
ENSMUSG00000002210.11	145.723	0.164178	0.18614	0.88201	0.377771	0.71692	126	114	142	141	169	180	157	128.484	128.164	151.787	122.045	144.999	179.893	164.688
ENSMUSG00000002221.11	977.474	-0.0393173	0.0814134	-0.482935	0.629142	0.864761	976	886	923	1099	1142	909	977	995.24	996.085	986.617	951.261	979.814	908.459	1024.84
ENSMUSG00000002222.14	2997.63	-0.14325	0.0675661	-2.12015	0.0339936	0.178358	3119	2826	2947	3317	3527	2919	2537	3180.48	3177.13	3150.12	2871.09	3026.1	2917.26	2661.23
ENSMUSG00000002227.15	150.463	0.133256	0.187113	0.712168	0.476361	0.782127	132	118	150	183	161	196	127	134.602	132.661	160.339	158.399	138.135	195.883	133.219
ENSMUSG00000002228.7	13.5776	-0.946595	0.530086	-1.78574	0.0741418	0.298499	13	21	18	8	10	14	9	13.2563	23.6092	19.2406	6.92455	8.57981	13.9917	9.44071
ENSMUSG00000002233.13	55.1916	0.181998	0.266278	0.68349	0.494298	0.79236	46	38	60	69	68	60	52	46.9068	42.7215	64.1354	59.7243	58.3427	59.9643	54.5464
ENSMUSG00000002240.12	1.33482	3.56882	2.2974	1.55342	0.120323	NA	0	0	0	0	6	0	4	0	0	0	0	5.14788	0	4.19587
ENSMUSG00000002249.21	20.4483	0.290605	0.444564	0.653684	0.513315	0.804363	17	13	21	23	27	31	14	17.3351	14.6152	22.4474	19.9081	23.1655	30.9815	14.6856
ENSMUSG00000002250.16	339.019	0.286163	0.142943	2.00194	0.0452913	0.218733	341	241	267	480	465	316	323	347.722	270.944	285.403	415.473	398.961	315.812	338.817
ENSMUSG00000002257.8	24.1499	0.0990315	0.461028	0.214806	0.829919	0.949121	22	18	25	30	11	37	26	22.4337	20.2365	26.7231	25.9671	9.43779	36.978	27.2732
ENSMUSG00000002265.17	29025.3	0.0580553	0.0681855	0.851432	0.394529	0.729475	28869	25553	25179	34173	36626	27045	28661	29438.1	28727.9	26914.4	29579.1	31424.4	27028.9	30064.5
ENSMUSG00000002266.17	2663.14	0.722046	0.106968	6.75013	1.47709e-11	1.30171e-09	2059	1787	1607	3633	3809	2687	3544	2099.59	2009.03	1717.76	3144.61	3268.05	2685.4	3717.54
ENSMUSG00000002274.13	21.3627	0.389749	0.490707	0.794259	0.427045	0.751582	16	15	20	36	25	34	8	16.3154	16.8637	21.3785	31.1605	21.4495	33.9798	8.39175
ENSMUSG00000002279.19	142.754	-0.0177792	0.165163	-0.107646	0.914276	0.973297	142	119	143	167	176	136	130	144.799	133.786	152.856	144.55	151.005	135.919	136.366
ENSMUSG00000002280.11	96.0417	-0.292807	0.222172	-1.31793	0.187526	0.509874	129	83	91	105	119	88	66	131.543	93.3127	97.2721	90.8848	102.1	87.9476	69.2319
ENSMUSG00000002289.16	36.9325	-0.182414	0.338047	-0.539611	0.589466	0.844047	32	32	47	32	49	28	40	32.6308	35.976	50.2394	27.6982	42.0411	27.9833	41.9587
ENSMUSG00000002297.16	24.4374	-0.0644172	0.428518	-0.150325	0.880508	0.96404	15	20	35	32	20	29	21	15.2957	22.485	37.4123	27.6982	17.1596	28.9827	22.0283
ENSMUSG00000002307.16	154.037	0.0296254	0.163138	0.181598	0.855898	0.957138	165	124	139	179	174	149	161	168.253	139.407	148.58	154.937	149.289	148.911	168.884
ENSMUSG00000002308.16	57.935	-0.116494	0.291166	-0.400094	0.689087	0.892536	50	52	68	74	74	34	59	50.9856	58.461	72.6868	64.0521	63.4906	33.9798	61.8891
ENSMUSG00000002319.16	1137.23	-0.274391	0.107479	-2.55296	0.0106811	0.0785675	1316	981	1256	1315	1335	945	901	1341.94	1102.89	1342.57	1138.22	1145.4	944.437	945.12
ENSMUSG00000002320.15	839.474	-0.275684	0.100906	-2.73208	0.00629356	0.0531658	1003	711	911	935	883	765	714	1022.77	799.341	973.79	809.307	757.597	764.545	748.963
ENSMUSG00000002324.8	522.45	-0.133617	0.180826	-0.73893	0.45995	0.772978	400	555	579	592	441	666	429	407.885	623.959	618.907	512.417	378.37	665.603	450.007
ENSMUSG00000002325.15	239.985	-0.0534162	0.133801	-0.399223	0.689729	0.892536	235	229	223	255	293	248	214	239.632	257.453	238.37	220.72	251.388	247.852	224.479
ENSMUSG00000002326.6	90.0492	0.0897996	0.225135	0.39887	0.689989	0.892536	83	75	86	95	140	78	85	84.6361	84.3187	91.9275	82.2291	120.117	77.9536	89.1623
ENSMUSG00000002329.7	120.858	-0.10953	0.204009	-0.536886	0.591346	0.844634	130	107	118	137	174	109	86	132.563	120.295	126.133	118.583	149.289	108.935	90.2113
ENSMUSG00000002332.16	226.179	-0.175689	0.14996	-1.17157	0.24137	0.583232	196	225	256	240	262	202	212	199.864	252.956	273.645	207.737	224.791	201.88	222.381
ENSMUSG00000002341.8	75.2326	1.28481	0.246137	5.2199	1.7902e-07	7.36419e-06	47	35	34	99	112	108	108	47.9265	39.3487	36.3434	85.6914	96.0939	107.936	113.289
ENSMUSG00000002342.17	126.062	-0.146611	0.184682	-0.793857	0.427279	0.751702	119	116	139	144	130	139	102	121.346	130.413	148.58	124.642	111.538	138.917	106.995
ENSMUSG00000002343.11	60.9853	-0.160054	0.257282	-0.622096	0.533879	0.816839	65	62	55	74	70	43	62	66.2813	69.7035	58.7908	64.0521	60.0587	42.9744	65.036
ENSMUSG00000002345.18	127.791	0.202304	0.186979	1.08196	0.27927	0.624907	125	93	113	133	178	146	122	127.464	104.555	120.788	115.121	152.721	145.913	127.974
ENSMUSG00000002346.16	727.044	0.348974	0.163151	2.13897	0.0324383	0.173049	684	411	679	762	952	1017	678	697.483	462.067	725.799	659.564	816.798	1016.39	711.2
ENSMUSG00000002365.10	229.393	-0.0999825	0.13451	-0.743311	0.457293	0.7713	227	213	229	278	244	222	208	231.475	239.465	244.784	240.628	209.347	221.868	218.185
ENSMUSG00000002372.9	275.292	0.125395	0.139225	0.900661	0.367768	0.70858	260	222	253	286	387	274	275	265.125	249.583	270.438	247.553	332.039	273.837	288.466
ENSMUSG00000002379.7	196.977	-0.225464	0.153106	-1.4726	0.140859	0.435901	220	172	212	238	212	160	178	224.337	193.371	226.612	206.005	181.892	159.905	186.716
ENSMUSG00000002384.2	1.96561	-1.16586	1.63001	-0.715247	0.474456	NA	3	2	3	0	0	0	5	3.05914	2.2485	3.20677	0	0	0	5.24484
ENSMUSG00000002393.14	90.5481	-0.170357	0.231043	-0.73734	0.460916	0.773261	101	103	67	99	115	71	84	102.991	115.798	71.6179	85.6914	98.6678	70.9577	88.1133
ENSMUSG00000002395.14	127.747	0.0632026	0.177155	0.356764	0.721268	0.907069	116	122	111	165	152	119	122	118.287	137.158	118.651	142.819	130.413	118.929	127.974
ENSMUSG00000002396.8	117.696	-0.0398754	0.192763	-0.206863	0.836117	0.951048	98	120	116	137	131	103	125	99.9318	134.91	123.995	118.583	112.395	102.939	131.121
ENSMUSG00000002409.18	400.122	-0.180213	0.121836	-1.47915	0.139101	0.433019	411	371	421	400	429	445	339	419.102	417.097	450.017	346.228	368.074	444.735	355.6
ENSMUSG00000002413.15	4445.64	-0.297692	0.0853037	-3.48979	0.000483404	0.00712893	4618	4332	5004	4640	5141	3540	4029	4709.03	4870.25	5348.9	4016.24	4410.88	3537.89	4226.29
ENSMUSG00000002416.13	216.876	0.265296	0.155238	1.70896	0.0874585	0.33209	183	190	172	316	274	199	216	186.607	213.607	183.855	273.52	235.087	198.882	226.577
ENSMUSG00000002428.12	553.973	-0.146834	0.1131	-1.29827	0.194194	0.519385	571	583	488	546	662	538	515	582.256	655.438	521.635	472.601	567.983	537.68	540.219
ENSMUSG00000002455.14	779.864	-0.0142423	0.0871922	-0.163344	0.870248	0.962368	825	675	704	899	928	772	725	841.263	758.868	752.523	778.147	796.206	771.54	760.502
ENSMUSG00000002458.13	75.5704	0.0398228	0.279233	0.142615	0.886594	0.966393	98	42	71	107	93	57	73	99.9318	47.2185	75.8936	92.6159	79.7922	56.9661	76.5747
ENSMUSG00000002459.17	42.0262	0.578859	0.335044	1.72771	0.08404	0.324055	27	27	38	63	58	61	29	27.5322	30.3547	40.6191	54.5309	49.7629	60.9637	30.4201
ENSMUSG00000002475.16	45.6527	-0.0303621	0.308425	-0.0984426	0.921581	0.975835	46	40	44	50	74	33	39	46.9068	44.97	47.0327	43.2785	63.4906	32.9804	40.9098
ENSMUSG00000002477.5	65.6604	-0.238386	0.246013	-0.968995	0.332548	0.677409	84	52	67	71	78	61	52	85.6559	58.461	71.6179	61.4554	66.9225	60.9637	54.5464
ENSMUSG00000002486.15	66.3957	0.165374	0.232654	0.710816	0.477198	0.7825	57	58	59	81	84	67	66	58.1236	65.2065	63.0665	70.1111	72.0704	66.9601	69.2319
ENSMUSG00000002489.16	1257.15	-0.391895	0.105308	-3.72141	0.000198114	0.00337493	1313	1291	1474	1460	1287	936	1078	1338.88	1451.41	1575.59	1263.73	1104.22	935.443	1130.79
ENSMUSG00000002496.10	1554.79	0.0941808	0.0858773	1.09669	0.272777	0.617852	1560	1273	1374	1745	1988	1471	1627	1590.75	1431.17	1468.7	1510.42	1705.67	1470.12	1706.67
ENSMUSG00000002500.15	1.69131	3.89911	1.9386	2.0113	0.0442937	NA	0	0	0	3	0	4	5	0	0	0	2.59671	0	3.99762	5.24484
ENSMUSG00000002504.15	163.23	0.16896	0.157563	1.07233	0.283571	0.62941	160	131	137	186	203	165	177	163.154	147.277	146.443	160.996	174.17	164.902	185.667
ENSMUSG00000002524.17	329.996	-0.196779	0.124975	-1.57454	0.115362	0.391309	400	287	315	361	362	302	303	407.885	322.66	336.711	312.471	310.589	301.82	317.837
ENSMUSG00000002546.17	634.949	-0.194317	0.102945	-1.88758	0.0590817	0.258762	749	555	622	734	706	566	558	763.765	623.959	664.871	635.328	605.734	565.663	585.324
ENSMUSG00000002550.16	85.8332	0.123616	0.223752	0.552466	0.580629	0.840846	100	68	62	107	96	91	86	101.971	76.449	66.2733	92.6159	82.3662	90.9458	90.2113
ENSMUSG00000002565.16	4.01646	-0.864811	1.11652	-0.774557	0.438601	NA	3	4	8	1	0	8	3	3.05914	4.497	8.55139	0.865569	0	7.99524	3.1469
ENSMUSG00000002578.18	517.452	0.272719	0.140637	1.93916	0.0524814	0.241202	387	500	403	669	534	603	567	394.629	562.125	430.776	579.066	458.162	602.641	594.765
ENSMUSG00000002580.7	119.53	-0.279406	0.190786	-1.4645	0.143057	0.439583	132	106	136	134	148	95	95	134.602	119.17	145.374	115.986	126.981	94.9434	99.652
ENSMUSG00000002588.13	1.72663	1.01272	1.65534	0.611787	0.540678	NA	1	2	0	0	3	1	5	1.01971	2.2485	0	0	2.57394	0.999405	5.24484
ENSMUSG00000002602.16	171.12	0.101855	0.174914	0.582312	0.560356	0.830379	158	133	170	194	182	220	154	161.115	149.525	181.717	167.92	156.153	219.869	161.541
ENSMUSG00000002603.15	109.022	0.129582	0.210774	0.614788	0.538694	0.81958	122	79	91	127	162	101	98	124.405	88.8157	97.2721	109.927	138.993	100.94	102.799
ENSMUSG00000002608.8	420.329	-0.0187691	0.10941	-0.171548	0.863793	0.959738	410	404	373	505	495	387	403	418.082	454.197	398.709	437.112	424.7	386.77	422.734
ENSMUSG00000002617.14	336.577	-0.0133051	0.122404	-0.108698	0.913442	0.973134	305	305	338	391	373	370	298	311.012	342.896	361.296	338.438	320.027	369.78	312.593
ENSMUSG00000002625.10	669.677	0.168793	0.087332	1.93277	0.053264	0.243259	627	548	580	796	808	713	684	639.36	616.089	619.976	688.993	693.248	712.575	717.494
ENSMUSG00000002633.4	1.46721	-1.12576	1.67629	-0.67158	0.501851	NA	2	0	4	0	1	1	2	2.03943	0	4.2757	0	0.857981	0.999405	2.09794
ENSMUSG00000002635.11	22.2115	0.267644	0.403753	0.66289	0.507401	0.800954	23	18	15	29	30	25	19	23.4534	20.2365	16.0339	25.1015	25.7394	24.9851	19.9304
ENSMUSG00000002658.9	120.726	-0.0976472	0.177804	-0.549185	0.582879	0.841745	121	103	128	132	133	117	118	123.385	115.798	136.822	114.255	114.111	116.93	123.778
ENSMUSG00000002660.8	156.665	0.0774593	0.159151	0.486705	0.626468	0.863329	161	124	142	185	183	169	148	164.174	139.407	151.787	160.13	157.01	168.899	155.247
ENSMUSG00000002661.14	14.9477	0.125687	0.492127	0.255396	0.798417	0.938465	17	11	12	21	13	16	16	17.3351	12.3667	12.8271	18.177	11.1538	15.9905	16.7835
ENSMUSG00000002664.2	0	NA	NA	NA	NA	NA	0	0	0	0	0	0	0	0	0	0	0	0	0	0
ENSMUSG00000002668.8	20.9732	0.21523	0.408043	0.527469	0.597868	0.848409	21	15	18	25	24	24	22	21.414	16.8637	19.2406	21.6392	20.5915	23.9857	23.0773
ENSMUSG00000002679.14	120.264	0.202075	0.197431	1.02352	0.306061	0.654327	116	86	109	131	126	140	142	118.287	96.6855	116.513	113.39	108.106	139.917	148.953
ENSMUSG00000002688.8	78.8349	0.369233	0.227968	1.61967	0.105303	0.370634	60	72	57	112	97	90	75	61.1828	80.946	60.9287	96.9438	83.2241	89.9464	78.6726
ENSMUSG00000002699.13	55.063	0.704132	0.307463	2.29013	0.0220136	0.132857	38	22	54	77	63	67	73	38.7491	24.7335	57.7219	66.6488	54.0528	66.9601	76.5747
ENSMUSG00000002718.14	873.419	-0.0575884	0.101613	-0.56674	0.570891	0.835043	842	847	815	1101	1067	773	754	858.598	952.239	871.173	952.992	915.466	772.54	790.922
ENSMUSG00000002728.14	232.602	-0.0253071	0.136375	-0.18557	0.852782	0.955842	225	217	217	287	268	238	197	229.435	243.962	231.957	248.418	229.939	237.858	206.647
ENSMUSG00000002731.6	116.488	-0.0306503	0.198792	-0.154182	0.877466	0.963994	114	119	97	127	126	142	97	116.247	133.786	103.686	109.927	108.106	141.915	101.75
ENSMUSG00000002732.14	165.109	1.15805	0.161247	7.18184	6.87807e-13	7.17612e-11	92	83	97	257	255	213	201	93.8136	93.3127	103.686	222.451	218.785	212.873	210.843
ENSMUSG00000002733.8	818.071	0.166721	0.100697	1.65568	0.0977872	0.355544	721	763	656	1037	936	915	779	735.213	857.802	701.214	897.595	803.07	914.455	817.146
ENSMUSG00000002741.9	316.604	-0.335873	0.137875	-2.43606	0.0148481	0.099908	374	316	320	386	341	275	225	381.373	355.263	342.056	334.11	292.571	274.836	236.018
ENSMUSG00000002748.7	1239.86	-0.0289571	0.0920134	-0.314705	0.752986	0.920114	1208	1231	1074	1553	1433	1181	1107	1231.81	1383.95	1148.02	1344.23	1229.49	1180.3	1161.21
ENSMUSG00000002763.16	144.581	-0.290239	0.183933	-1.57796	0.114575	0.390111	150	137	166	170	143	153	100	152.957	154.022	177.441	147.147	122.691	152.909	104.897
ENSMUSG00000002767.13	66.495	-0.497794	0.261966	-1.90022	0.0574042	0.254527	89	54	82	55	67	72	47	90.7544	60.7095	87.6518	47.6063	57.4847	71.9571	49.3015
ENSMUSG00000002768.8	53.7716	0.15923	0.283689	0.561282	0.574605	0.837122	43	53	45	66	78	40	58	43.8476	59.5852	48.1016	57.1276	66.9225	39.9762	60.8402
ENSMUSG00000002769.9	41.611	-0.0759858	0.460593	-0.164974	0.868965	0.961843	42	31	48	95	49	16	21	42.8279	34.8517	51.3084	82.2291	42.0411	15.9905	22.0283
ENSMUSG00000002771.12	25.3426	0.594387	0.397175	1.49654	0.134514	0.426469	19	15	21	29	27	39	30	19.3745	16.8637	22.4474	25.1015	23.1655	38.9768	31.469
ENSMUSG00000002778.14	1170.63	-0.309389	0.0889532	-3.4781	0.000504973	0.00738106	1355	1118	1225	1210	1350	1090	907	1381.71	1256.91	1309.43	1047.34	1158.27	1089.35	951.414
ENSMUSG00000002781.19	163.579	0.0496963	0.16635	0.298745	0.765134	0.925821	160	145	145	219	167	178	146	163.154	163.016	154.994	189.56	143.283	177.894	153.149
ENSMUSG00000002791.17	10.5968	0.622452	0.614644	1.0127	0.311202	0.658611	12	5	6	21	12	12	9	12.2366	5.62125	6.41354	18.177	10.2958	11.9929	9.44071
ENSMUSG00000002797.9	26.1667	-0.52433	0.38642	-1.35689	0.174816	0.49188	32	26	31	29	19	30	16	32.6308	29.2305	33.1366	25.1015	16.3016	29.9821	16.7835
ENSMUSG00000002799.6	158.206	-0.144906	0.18186	-0.7968	0.425567	0.750865	167	129	175	181	208	120	143	170.292	145.028	187.062	156.668	178.46	119.929	150.002
ENSMUSG00000002803.14	87.2892	-0.311408	0.229436	-1.35727	0.174694	0.491704	84	89	102	105	90	58	86	85.6559	100.058	109.03	90.8848	77.2183	57.9655	90.2113
ENSMUSG00000002804.4	19.0075	-0.590332	0.44888	-1.31512	0.188468	0.51097	25	19	22	17	12	23	14	25.4928	21.3607	23.5163	14.7147	10.2958	22.9863	14.6856
ENSMUSG00000002808.7	303.944	1.0781	0.142958	7.54136	4.65101e-14	5.94608e-12	149	178	193	431	488	419	342	151.937	200.116	206.302	373.06	418.695	418.751	358.747
ENSMUSG00000002812.4	606.059	0.0377969	0.0943611	0.400555	0.688747	0.892535	568	549	557	715	735	634	541	579.197	617.213	595.391	618.882	630.616	633.623	567.492
ENSMUSG00000002814.15	121.642	0.13311	0.189805	0.701301	0.483115	0.786178	136	89	100	153	147	132	110	138.681	100.058	106.892	132.432	126.123	131.921	115.387
ENSMUSG00000002820.6	149.37	-0.203288	0.175595	-1.15771	0.246983	0.588637	167	146	141	187	178	119	121	170.292	164.14	150.718	161.861	152.721	118.929	126.925
ENSMUSG00000002825.8	65.4956	-0.20913	0.243824	-0.85771	0.391053	0.726555	65	60	74	79	63	54	66	66.2813	67.455	79.1004	68.38	54.0528	53.9678	69.2319
ENSMUSG00000002831.14	7.63125	0.533242	0.726871	0.733613	0.463185	NA	5	7	5	12	10	13	3	5.09856	7.86975	5.34462	10.3868	8.57981	12.9923	3.1469
ENSMUSG00000002833.11	194.479	-0.0356188	0.161671	-0.220316	0.825625	0.947918	171	199	182	253	231	188	156	174.371	223.726	194.544	218.989	198.194	187.888	163.639
ENSMUSG00000002835.9	24.6685	-0.0572153	0.403221	-0.141895	0.887163	0.96659	30	20	21	27	22	35	19	30.5914	22.485	22.4474	23.3704	18.8756	34.9792	19.9304
ENSMUSG00000002844.9	230.819	0.0967451	0.135911	0.711828	0.476571	0.782127	228	186	210	294	268	243	212	232.494	209.11	224.474	254.477	229.939	242.855	222.381
ENSMUSG00000002845.14	1058.13	-0.274225	0.0860757	-3.18586	0.00144326	0.0172489	1198	967	1136	1187	1144	902	928	1221.62	1087.15	1214.3	1027.43	981.53	901.463	973.443
ENSMUSG00000002846.9	143.228	-0.150107	0.166573	-0.901148	0.367509	0.708331	150	141	135	170	166	122	129	152.957	158.519	144.305	147.147	142.425	121.927	135.317
ENSMUSG00000002847.7	5.99074	0.158204	0.81708	0.193621	0.846472	NA	7	1	8	8	7	8	4	7.13799	1.12425	8.55139	6.92455	6.00587	7.99524	4.19587
ENSMUSG00000002870.8	79.0873	-0.53481	0.220434	-2.42617	0.0152591	0.101769	99	83	88	85	70	74	55	100.952	93.3127	94.0653	73.5734	60.0587	73.9559	57.6933
ENSMUSG00000002871.14	375.327	-0.113033	0.109068	-1.03635	0.30004	0.648212	383	354	363	394	436	375	344	390.55	397.984	388.019	341.034	374.08	374.777	360.845
ENSMUSG00000002881.14	556.788	-0.198451	0.111475	-1.78022	0.0750392	0.300168	537	609	535	628	651	487	481	547.586	684.668	571.874	543.577	558.546	486.71	504.554
ENSMUSG00000002885.14	89.2749	0.333745	0.20875	1.59878	0.10987	0.380097	80	72	66	118	103	107	90	81.577	80.946	70.549	102.137	88.372	106.936	94.4071
ENSMUSG00000002897.5	174.542	-0.0210377	0.212526	-0.0989891	0.921147	0.975835	211	114	173	203	265	150	134	215.159	128.164	184.924	175.711	227.365	149.911	140.562
ENSMUSG00000002900.17	167.167	-0.0293264	0.190432	-0.153999	0.87761	0.963994	177	176	121	180	215	187	129	180.489	197.868	129.34	155.802	184.466	186.889	135.317
ENSMUSG00000002908.17	18.8804	-0.0313004	0.4802	-0.065182	0.948029	0.983187	25	14	15	13	28	26	13	25.4928	15.7395	16.0339	11.2524	24.0235	25.9845	13.6366
ENSMUSG00000002910.11	7.45724	-0.459191	0.727144	-0.631499	0.527714	NA	11	7	7	5	14	3	6	11.2168	7.86975	7.48247	4.32785	12.0117	2.99821	6.29381
ENSMUSG00000002930.6	21.2903	0.286405	0.442787	0.646823	0.517746	0.807003	20	16	17	20	20	36	21	20.3943	17.988	18.1717	17.3114	17.1596	35.9786	22.0283
ENSMUSG00000002944.15	34.6153	0.987312	0.35875	2.75209	0.00592164	0.0508522	21	25	16	38	64	47	39	21.414	28.1062	17.1028	32.8916	54.9108	46.972	40.9098
ENSMUSG00000002948.19	1869.46	-0.183907	0.0796335	-2.30942	0.0209201	0.128022	1969	1638	2030	1970	2048	1875	1650	2007.81	1841.52	2169.92	1705.17	1757.14	1873.88	1730.8
ENSMUSG00000002949.15	138.549	-0.0491138	0.190828	-0.257371	0.796892	0.937818	109	123	163	157	145	137	142	111.149	138.283	174.235	135.894	124.407	136.918	148.953
ENSMUSG00000002957.11	1103.05	0.0520538	0.0766629	0.678996	0.49714	0.793756	1049	971	1011	1296	1364	1118	1020	1069.68	1091.65	1080.68	1121.78	1170.29	1117.33	1069.95
ENSMUSG00000002963.17	46.1545	0.0743879	0.324792	0.229032	0.818844	0.945882	53	35	38	53	35	66	45	54.0448	39.3487	40.6191	45.8752	30.0293	65.9607	47.2036
ENSMUSG00000002968.9	810.771	-0.0946326	0.091702	-1.03196	0.302092	0.651096	833	737	792	995	891	806	686	849.421	828.572	846.588	861.241	764.461	805.52	719.592
ENSMUSG00000002980.14	118.599	0.177149	0.187856	0.943004	0.345679	0.690232	97	103	109	139	144	144	106	98.9121	115.798	116.513	120.314	123.549	143.914	111.191
ENSMUSG00000002981.10	952.314	-0.181457	0.0818227	-2.21769	0.0265762	0.151575	974	929	961	1075	1082	843	858	993.2	1044.43	1027.24	930.487	928.335	842.498	900.015
ENSMUSG00000002983.17	23.4971	-0.309468	0.402727	-0.768431	0.442231	0.762129	21	21	32	19	30	20	22	21.414	23.6092	34.2056	16.4458	25.7394	19.9881	23.0773
ENSMUSG00000002984.17	89.1265	0.0482386	0.228266	0.211326	0.832633	0.949496	105	61	81	107	115	97	70	107.07	68.5792	86.5828	92.6159	98.6678	96.9422	73.4278
ENSMUSG00000002985.16	479.277	0.502703	0.127869	3.9314	8.4454e-05	0.00162241	420	326	342	540	643	643	508	428.279	366.505	365.572	467.407	551.682	642.617	532.876
ENSMUSG00000002992.17	1.18174	0.156261	1.82088	0.0858163	0.931612	NA	0	2	1	0	1	2	2	0	2.2485	1.06892	0	0.857981	1.99881	2.09794
ENSMUSG00000002996.17	980.642	0.030693	0.102635	0.299049	0.764903	0.925625	1065	850	808	1195	1027	1052	946	1085.99	955.612	863.691	1034.36	881.146	1051.37	992.324
ENSMUSG00000002997.15	617.83	0.778137	0.118924	6.54316	6.02327e-11	4.88154e-09	419	457	351	837	835	836	698	427.26	513.782	375.192	724.481	716.414	835.502	732.18
ENSMUSG00000003031.14	3065.06	0.149802	0.0644056	2.32592	0.0200229	0.123849	2765	2671	2649	3588	3735	3149	3188	2819.51	3002.87	2831.58	3105.66	3204.56	3147.13	3344.11
ENSMUSG00000003032.8	46.2748	-0.881671	0.408965	-2.15586	0.0310949	0.168055	50	97	26	27	36	42	38	50.9856	109.052	27.792	23.3704	30.8873	41.975	39.8608
ENSMUSG00000003033.15	473.006	0.228297	0.103601	2.20362	0.0275507	0.155958	442	357	412	592	611	506	454	450.713	401.357	440.397	512.417	524.226	505.699	476.232
ENSMUSG00000003037.16	429.38	-0.0995846	0.110543	-0.900868	0.367658	0.708543	434	401	418	526	507	381	376	442.555	450.824	446.81	455.289	434.996	380.773	394.412
ENSMUSG00000003038.15	557.016	-0.33609	0.108743	-3.09068	0.001997	0.0221989	597	556	620	564	597	564	418	608.768	625.083	662.733	488.181	512.215	563.664	438.469
ENSMUSG00000003039.9	417.959	-0.0231694	0.11613	-0.199512	0.841862	0.953094	458	372	356	504	507	405	366	467.028	418.221	380.537	436.247	434.996	404.759	383.922
ENSMUSG00000003051.13	26.8664	0.108421	0.387236	0.279988	0.779487	0.931648	27	27	18	39	22	30	27	27.5322	30.3547	19.2406	33.7572	18.8756	29.9821	28.3221
ENSMUSG00000003053.17	0.45108	-2.60989	3.17373	-0.822343	0.410882	NA	1	0	2	0	0	0	0	1.01971	0	2.13785	0	0	0	0
ENSMUSG00000003062.13	258.16	-0.113171	0.133242	-0.849363	0.39568	0.730219	248	260	248	298	315	238	220	252.889	292.305	265.093	257.94	270.264	237.858	230.773
ENSMUSG00000003068.17	561.325	-0.289671	0.098257	-2.94809	0.00319744	0.0318062	615	542	602	633	593	523	448	627.123	609.343	643.492	547.905	508.783	522.689	469.938
ENSMUSG00000003070.6	14.1205	-0.16657	0.514452	-0.323782	0.746103	0.918255	9	13	20	15	14	14	14	9.17741	14.6152	21.3785	12.9835	12.0117	13.9917	14.6856
ENSMUSG00000003072.15	407.849	-0.433815	0.148659	-2.91818	0.00352078	0.0343082	423	502	414	417	507	301	305	431.338	564.373	442.535	360.942	434.996	300.821	319.935
ENSMUSG00000003099.11	430.814	-0.135898	0.104874	-1.29582	0.195038	0.520142	455	384	437	494	499	403	376	463.969	431.712	467.12	427.591	428.132	402.76	394.412
ENSMUSG00000003119.14	1971.86	-0.00980291	0.0733739	-0.133602	0.893717	0.968803	1924	1818	1808	2385	2117	2013	1880	1961.93	2043.89	1932.61	2064.38	1816.35	2011.8	1972.06
ENSMUSG00000003123.15	122.105	0.174697	0.225814	0.773629	0.43915	0.760428	109	117	92	157	104	167	116	111.149	131.537	98.341	135.894	89.23	166.901	121.68
ENSMUSG00000003131.7	2793.38	0.122572	0.0717758	1.70771	0.0876896	0.332759	2649	2457	2352	3470	3541	2792	2616	2701.22	2762.28	2514.11	3003.53	3038.11	2790.34	2744.1
ENSMUSG00000003134.10	426.719	-0.0601001	0.118649	-0.506539	0.612478	0.856268	417	438	368	496	480	383	431	425.22	492.421	393.364	429.322	411.831	382.772	452.105
ENSMUSG00000003135.15	443.95	-0.103435	0.119271	-0.867228	0.385817	0.723413	455	434	407	459	562	382	438	463.969	487.924	435.052	397.296	482.185	381.773	459.448
ENSMUSG00000003153.10	104.255	0.383288	0.206205	1.85877	0.0630599	0.269299	90	88	71	118	153	126	99	91.7741	98.934	75.8936	102.137	131.271	125.925	103.848
ENSMUSG00000003154.15	641.203	-0.0256629	0.0935272	-0.27439	0.783785	0.932488	602	601	612	746	730	672	573	613.867	675.674	654.182	645.715	626.326	671.6	601.059
ENSMUSG00000003161.15	700.875	-0.156583	0.0905383	-1.72947	0.0837252	0.323187	736	689	663	724	803	691	635	750.509	774.608	708.697	626.672	688.959	690.589	666.095
ENSMUSG00000003166.20	667.617	-0.122245	0.0907533	-1.347	0.177979	0.497187	691	596	679	735	770	668	580	704.621	670.053	725.799	636.193	660.645	667.602	608.402
ENSMUSG00000003184.15	210.266	-0.279113	0.148796	-1.87581	0.0606819	0.26313	215	228	212	223	256	183	166	219.238	256.329	226.612	193.022	219.643	182.891	174.129
ENSMUSG00000003190.12	12.687	0.523777	0.600795	0.871805	0.383315	0.721632	4	13	11	16	11	12	22	4.07885	14.6152	11.7582	13.8491	9.43779	11.9929	23.0773
ENSMUSG00000003198.10	44.8201	-0.285638	0.29559	-0.966332	0.333878	0.678806	56	37	48	57	50	39	31	57.1039	41.5972	51.3084	49.3374	42.899	38.9768	32.518
ENSMUSG00000003199.16	117.429	-0.141404	0.197824	-0.714798	0.474734	0.781282	132	116	100	124	119	139	97	134.602	130.413	106.892	107.331	102.1	138.917	101.75
ENSMUSG00000003200.10	267.599	-0.282145	0.141875	-1.98869	0.0467351	0.223683	333	271	233	299	267	253	228	339.564	304.672	249.059	258.805	229.081	252.849	239.165
ENSMUSG00000003206.7	5.52837	-1.50978	0.947422	-1.59357	0.111032	NA	15	5	5	6	0	2	5	15.2957	5.62125	5.34462	5.19342	0	1.99881	5.24484
ENSMUSG00000003208.9	48.5027	-0.18018	0.297916	-0.604801	0.545311	0.824004	51	52	43	59	66	45	29	52.0053	58.461	45.9637	51.0686	56.6267	44.9732	30.4201
ENSMUSG00000003226.7	4589.17	-0.0600832	0.0765159	-0.785237	0.432314	0.755292	4895	4319	3976	5523	5375	4323	4113	4991.49	4855.63	4250.04	4780.54	4611.65	4320.43	4314.41
ENSMUSG00000003227.4	2.9017	0.724973	1.18104	0.613841	0.53932	NA	2	0	4	5	3	5	2	2.03943	0	4.2757	4.32785	2.57394	4.99702	2.09794
ENSMUSG00000003228.9	160.584	0.168984	0.167219	1.01056	0.312229	0.659437	127	150	142	180	192	188	158	129.504	168.637	151.787	155.802	164.732	187.888	165.737
ENSMUSG00000003233.12	1797.72	-0.212417	0.0753235	-2.82007	0.00480138	0.0429593	1963	1665	1850	2032	1977	1547	1651	2001.7	1871.88	1977.51	1758.84	1696.23	1546.08	1731.85
ENSMUSG00000003234.16	486.44	0.0863871	0.122648	0.704349	0.481215	0.785116	502	436	382	605	631	503	407	511.896	490.173	408.329	523.669	541.386	502.701	426.93
ENSMUSG00000003235.13	216.789	-0.173049	0.142307	-1.21603	0.223974	0.561995	238	208	205	252	243	216	171	242.692	233.844	219.129	218.123	208.489	215.871	179.374
ENSMUSG00000003269.17	306.463	0.0564901	0.124469	0.45385	0.649937	0.875601	270	282	287	384	334	320	293	275.322	317.038	306.781	332.379	286.566	319.809	307.348
ENSMUSG00000003271.17	13.7078	0.158916	0.528962	0.30043	0.763849	0.925217	15	11	10	12	12	17	19	15.2957	12.3667	10.6892	10.3868	10.2958	16.9899	19.9304
ENSMUSG00000003273.14	120.959	0.333942	0.219004	1.52482	0.127303	0.413233	116	105	74	141	122	162	136	118.287	118.046	79.1004	122.045	104.674	161.904	142.66
ENSMUSG00000003279.17	991.175	0.149954	0.126061	1.18953	0.234231	0.575117	937	662	1028	1230	1361	926	936	955.471	744.253	1098.85	1064.65	1167.71	925.449	981.834
ENSMUSG00000003282.9	463.321	0.210328	0.161904	1.29909	0.193913	0.519217	419	361	413	468	471	670	467	427.26	405.854	441.466	405.086	404.109	669.601	489.868
ENSMUSG00000003283.15	15.3056	-0.364797	0.508029	-0.718064	0.472718	0.779589	14	17	18	17	15	7	19	14.276	19.1122	19.2406	14.7147	12.8697	6.99583	19.9304
ENSMUSG00000003299.10	206.974	-0.257135	0.143998	-1.78569	0.0741494	0.298499	206	199	235	237	212	186	182	210.061	223.726	251.197	205.14	181.892	185.889	190.912
ENSMUSG00000003308.15	321.68	-0.103177	0.121544	-0.848886	0.395945	0.730412	356	280	306	372	387	293	286	363.018	314.79	327.091	321.992	332.039	292.826	300.005
ENSMUSG00000003309.14	122.138	-3.28097	0.232946	-14.0847	4.71866e-45	5.35391e-42	231	210	261	22	24	28	35	235.554	236.092	278.989	19.0425	20.5915	27.9833	36.7139
ENSMUSG00000003316.14	1601.09	-0.0444919	0.069962	-0.635943	0.524814	0.811863	1652	1396	1528	1848	1787	1614	1501	1684.57	1569.45	1633.32	1599.57	1533.21	1613.04	1574.5
ENSMUSG00000003341.9	2.5668	0.429554	1.17892	0.364363	0.715587	NA	3	2	1	2	2	5	3	3.05914	2.2485	1.06892	1.73114	1.71596	4.99702	3.1469
ENSMUSG00000003344.14	344.385	-0.10816	0.119885	-0.902196	0.366953	0.708322	362	294	354	395	417	330	289	369.136	330.529	378.399	341.9	357.778	329.804	303.152
ENSMUSG00000003345.16	615.239	0.0229568	0.113259	0.202692	0.839376	0.952138	674	461	583	776	724	598	560	687.286	518.279	623.183	671.682	621.178	597.644	587.422
ENSMUSG00000003346.14	93.9787	-0.133977	0.220719	-0.607001	0.54385	0.823372	99	67	113	115	110	83	80	100.952	75.3247	120.788	99.5405	94.3779	82.9506	83.9175
ENSMUSG00000003348.10	310.422	-0.0917302	0.144519	-0.634728	0.525606	0.812093	332	292	280	343	434	265	260	338.545	328.281	299.299	296.89	372.364	264.842	272.732
ENSMUSG00000003352.14	406.8	0.420456	0.129483	3.24719	0.00116552	0.0145822	341	265	352	501	493	533	416	347.722	297.926	376.261	433.65	422.985	532.683	436.371
ENSMUSG00000003354.6	17.9314	-0.246524	0.457672	-0.538648	0.590129	0.844193	19	20	16	12	19	21	18	19.3745	22.485	17.1028	10.3868	16.3016	20.9875	18.8814
ENSMUSG00000003355.7	72.1339	-0.256565	0.264521	-0.969922	0.332085	0.677227	91	47	87	73	96	61	57	92.7939	52.8397	92.9964	63.1866	82.3662	60.9637	59.7912
ENSMUSG00000003360.15	320.306	-0.0672158	0.126225	-0.532508	0.594374	0.846694	323	272	329	409	352	290	295	329.367	305.796	351.676	354.018	302.009	289.827	309.446
ENSMUSG00000003363.15	2892.55	0.21929	0.103883	2.11092	0.0347789	0.181222	2899	2020	2532	3537	4148	2857	2706	2956.15	2270.98	2706.52	3061.52	3558.9	2855.3	2838.51
ENSMUSG00000003378.9	589.814	0.0146418	0.111788	0.130978	0.895793	0.969086	581	527	537	646	675	699	508	592.453	592.48	574.012	559.158	579.137	698.584	532.876
ENSMUSG00000003379.7	13.3217	1.21552	0.629178	1.93192	0.0533697	0.243394	4	9	8	13	11	32	17	4.07885	10.1182	8.55139	11.2524	9.43779	31.9809	17.8325
ENSMUSG00000003380.11	378.833	-0.281309	0.125788	-2.23637	0.0253278	0.146293	423	314	449	412	408	337	328	431.338	353.014	479.947	356.615	350.056	336.799	344.062
ENSMUSG00000003382.18	313.871	-0.00298985	0.118464	-0.0252385	0.979865	0.993488	319	280	283	376	345	328	291	325.288	314.79	302.506	325.454	296.003	327.805	305.25
ENSMUSG00000003402.14	537.996	-0.246104	0.0972608	-2.53035	0.0113948	0.0823489	572	497	590	587	567	506	470	583.276	558.752	630.665	508.089	486.475	505.699	493.015
ENSMUSG00000003410.8	138.298	1.69304	0.208185	8.1324	4.20862e-16	7.20786e-14	44	56	70	204	264	201	173	44.8674	62.958	74.8247	176.576	226.507	200.88	181.472
ENSMUSG00000003411.10	635.334	0.89913	0.139904	6.42678	1.30335e-10	9.9416e-09	465	345	386	880	774	1008	705	474.166	387.866	412.605	761.701	664.077	1007.4	739.523
ENSMUSG00000003418.11	17.9585	-0.315446	0.49024	-0.643453	0.51993	0.808992	29	19	9	16	17	21	15	29.5717	21.3607	9.62032	13.8491	14.5857	20.9875	15.7345
ENSMUSG00000003420.8	79.3388	0.0814064	0.283824	0.28682	0.774251	0.929551	76	66	73	62	68	113	96	77.4982	74.2005	78.0315	53.6653	58.3427	112.933	100.701
ENSMUSG00000003421.13	360.498	0.103626	0.133418	0.776699	0.437336	0.759412	352	262	358	411	383	392	392	358.939	294.553	382.675	355.749	328.607	391.767	411.196
ENSMUSG00000003423.15	32.321	-0.17344	0.35704	-0.485772	0.627129	0.863509	36	25	36	26	32	30	41	36.7097	28.1062	38.4813	22.5048	27.4554	29.9821	43.0077
ENSMUSG00000003429.11	652.433	-0.270279	0.114152	-2.36772	0.0178982	0.114289	737	595	701	765	744	496	573	751.528	668.929	749.316	662.16	638.338	495.705	601.059
ENSMUSG00000003435.9	930.581	-0.131081	0.097874	-1.33928	0.180479	0.500368	1071	802	883	1011	1148	862	815	1092.11	901.648	943.86	875.091	984.962	861.487	854.909
ENSMUSG00000003436.11	44.3093	1.07791	0.364183	2.9598	0.00307843	0.0309103	34	27	15	41	60	74	65	34.6702	30.3547	16.0339	35.4883	51.4788	73.9559	68.1829
ENSMUSG00000003437.14	561.626	0.0590566	0.10211	0.578361	0.563021	0.831391	549	473	518	684	652	515	591	559.822	531.77	553.703	592.049	559.403	514.693	619.94
ENSMUSG00000003438.17	80.9122	0.124951	0.226215	0.552357	0.580704	0.840846	75	68	73	87	119	71	83	76.4784	76.449	78.0315	75.3045	102.1	70.9577	87.0644
ENSMUSG00000003444.8	134.182	-0.139673	0.187291	-0.745753	0.455817	0.770546	152	117	129	143	143	109	152	154.996	131.537	137.891	123.776	122.691	108.935	159.443
ENSMUSG00000003452.15	1509.1	-0.0826141	0.0752442	-1.09795	0.272227	0.617597	1551	1410	1411	1682	1611	1562	1420	1581.57	1585.19	1508.25	1455.89	1382.21	1561.07	1489.53
ENSMUSG00000003458.12	1170.77	-0.131781	0.0789226	-1.66975	0.0949696	0.349325	1274	1024	1165	1256	1318	1137	1092	1299.11	1151.23	1245.3	1087.15	1130.82	1136.32	1145.47
ENSMUSG00000003464.13	435.215	0.161382	0.114567	1.40863	0.158944	0.467206	390	373	380	527	524	514	385	397.688	419.345	406.191	456.155	449.582	513.694	403.853
ENSMUSG00000003469.9	211.537	-0.435551	0.139968	-3.11179	0.00185958	0.0209127	232	216	249	198	225	181	181	236.573	242.838	266.162	171.383	193.046	180.892	189.863
ENSMUSG00000003476.16	3.02688	-0.183351	1.18294	-0.154995	0.876825	NA	0	2	7	3	2	4	3	0	2.2485	7.48247	2.59671	1.71596	3.99762	3.1469
[truncated: 54,807 more rows]

## Sheet: pituitary_200Mv200H
Feature.ID	baseMean	log2(200M/200H)	lfcSE	stat	pvalue	padj	Zeb1_200H_pit1	Zeb1_200H_pit2	Zeb1_200H_pit3	Zeb1_200H_pit4	Zeb1_200M_pit1	Zeb1_200M_pit2	Zeb1_200M_pit3	Zeb1_200M_pit4	Zeb1_200H_pit1.norm	Zeb1_200H_pit2.norm	Zeb1_200H_pit3.norm	Zeb1_200H_pit4.norm	Zeb1_200M_pit1.norm	Zeb1_200M_pit2.norm	Zeb1_200M_pit3.norm	Zeb1_200M_pit4.norm
[truncated: 55,401 more rows]

[truncated: 6 more sheets: hypothalamus_200MvWT, hypothalamus_200HvWT, hypothalamus_200Mv200H, ovary_200MvWT, ovary_200HvWT, ovary_200Mv200H]
