# Supplementary material for: Derepression of a single microRNA target causes female infertility in mice
Source: Nucleic Acids Res. 2026 Jan 14;54(2):gkaf1357. doi: 10.1093/nar/gkaf1357 (PMC12802903; doi:10.1093/nar/gkaf1357)
Supplement: gkaf1357_Supplemental_Files [file gkaf1357_supplemental_files.zip › SupplementalTable_S3.xlsx]

## Sheet: Legend
Table S3. RNA sequencing of tissues from WT, Zeb1_200H, and Zeb1_200M female mice (28–36 weeks old)
Column Headers
Feature.ID	Ensembl gene name
baseMean	mean normalized counts across all samples
log2(Genotype1/Genotype2)	log2 fold change with comparison indicated in parentheses
lfcSE	standard error of the log2 fold change
stat	Wald statistic (log2 fold change / standard error)
pvalue	DESeq2 calculated P value of significance of fold change
padj	DESeq2 calculated adjusted P value of significance of fold change
WT, Zeb1_200H, and Zeb1_200M replicates	raw counts
WT, Zeb1_200H, and Zeb1_200M replicates.norm	DESeq2 normalized counts

## Sheet: pituitary_200MvWT
Feature.ID	baseMean	log2(200M/WT)	lfcSE	stat	pvalue	padj	WT_pit1	WT_pit2	WT_pit3	WT_pit4	Zeb1_200M_pit1	Zeb1_200M_pit2	Zeb1_200M_pit3	WT_pit1.norm	WT_pit2.norm	WT_pit3.norm	WT_pit4.norm	Zeb1_200M_pit1.norm	Zeb1_200M_pit2.norm	Zeb1_200M_pit3.norm
ENSMUSG00000000001	536.426	0.070319	0.122971	0.571834	0.567435	0.995018	649	795	389	676	389	679	357	613.65	462.2	529.96	498.7	561.7	586.37	502.42
ENSMUSG00000000003	0	NA	NA	NA	NA	NA	0	0	0	0	0	0	0	0	0	0	0	0	0	0
ENSMUSG00000000028	24.9627	0.115697	0.371747	0.311225	0.75563	0.995018	29	43	14	32	27	21	16	27.42	25	19.07	23.61	38.99	18.14	22.52
ENSMUSG00000000031	15.2406	2.25902	0.477242	4.7335	2.20679e-06	8.90726e-05	5	10	6	7	20	38	15	4.73	5.81	8.17	5.16	28.88	32.82	21.11
ENSMUSG00000000037	5.78794	0.339033	0.733587	0.462159	0.643968	0.995018	4	14	2	8	2	10	6	3.78	8.14	2.72	5.9	2.89	8.64	8.44
ENSMUSG00000000049	0.635186	-0.856998	2.18234	-0.392697	0.694543	0.995018	1	1	0	2	1	0	0	0.95	0.58	0	1.48	1.44	0	0
ENSMUSG00000000056	273.615	-0.35454	0.156302	-2.2683	0.0233107	0.192056	345	518	172	463	154	246	197	326.21	301.15	234.32	341.57	222.37	212.44	277.24
ENSMUSG00000000058	75.2368	0.671978	0.212498	3.16228	0.00156541	0.0240593	74	92	40	85	61	120	67	69.97	53.49	54.49	62.71	88.08	103.63	94.29
ENSMUSG00000000078	262.542	-0.150774	0.186443	-0.808685	0.418696	0.995018	368	400	141	439	151	311	181	347.96	232.55	192.09	323.86	218.04	268.57	254.73
ENSMUSG00000000085	321.196	0.106304	0.130647	0.813671	0.415833	0.995018	299	573	251	387	226	359	262	282.71	333.13	341.95	285.5	326.33	310.02	368.72
ENSMUSG00000000088	138.242	0.194107	0.175259	1.10755	0.268057	0.858662	145	244	102	142	101	190	96	137.1	141.86	138.96	104.76	145.84	164.08	135.1
ENSMUSG00000000093	63.4394	0.15086	0.255547	0.59034	0.554963	0.995018	50	100	55	84	63	68	37	47.28	58.14	74.93	61.97	90.97	58.72	52.07
ENSMUSG00000000094	0.0830542	-0.236899	3.81695	-0.062065	0.950511	0.995018	0	1	0	0	0	0	0	0	0.58	0	0	0	0	0
ENSMUSG00000000103	0	NA	NA	NA	NA	NA	0	0	0	0	0	0	0	0	0	0	0	0	0	0
ENSMUSG00000000120	31.3163	0.314046	0.35913	0.874463	0.381866	0.991316	31	40	34	22	25	38	25	29.31	23.26	46.32	16.23	36.1	32.82	35.18
ENSMUSG00000000125	2.1325	3.38024	1.4289	2.36562	0.0180001	0.158727	0	0	0	2	4	4	3	0	0	0	1.48	5.78	3.45	4.22
ENSMUSG00000000126	63.5252	-0.970213	0.249191	-3.89345	9.88272e-05	0.00246921	81	113	67	119	33	42	28	76.59	65.7	91.28	87.79	47.65	36.27	39.41
ENSMUSG00000000127	137.134	-0.183062	0.173382	-1.05583	0.291048	0.889532	127	267	110	208	77	158	95	120.08	155.23	149.86	153.45	111.18	136.44	133.7
ENSMUSG00000000131	919.629	-0.111076	0.0881848	-1.25958	0.20782	0.759416	981	1593	726	1297	621	996	626	927.57	926.14	989.07	956.83	896.69	860.12	880.99
ENSMUSG00000000134	559.726	-0.0459611	0.109306	-0.420482	0.674134	0.995018	534	1005	442	787	356	677	389	504.91	584.29	602.16	580.59	514.05	584.64	547.45
ENSMUSG00000000142	337.229	-0.0464279	0.141182	-0.328852	0.742268	0.995018	323	609	300	407	258	359	220	305.41	354.06	408.71	300.25	372.54	310.02	309.61
ENSMUSG00000000148	266.104	-0.297922	0.143089	-2.08208	0.0373351	0.267997	260	488	238	409	178	241	172	245.84	283.71	324.24	301.73	257.02	208.12	242.06
ENSMUSG00000000149	458.201	-0.0139196	0.114792	-0.121259	0.903486	0.995018	453	846	319	652	315	488	352	428.33	491.85	434.59	481	454.84	421.42	495.38
ENSMUSG00000000154	9.50193	0.794835	0.61256	1.29756	0.194438	0.73516	4	9	7	15	4	23	8	3.78	5.23	9.54	11.07	5.78	19.86	11.26
ENSMUSG00000000157	0.105389	-0.236899	3.81695	-0.062065	0.950511	0.995018	0	0	0	1	0	0	0	0	0	0	0.74	0	0	0
ENSMUSG00000000159	1.07743	0.727428	1.8144	0.400919	0.68848	0.995018	2	1	0	1	3	0	0	1.89	0.58	0	0.74	4.33	0	0
ENSMUSG00000000167	21.7403	-1.0163	0.417221	-2.43588	0.0148556	0.138083	37	58	12	34	11	14	10	34.98	33.72	16.35	25.08	15.88	12.09	14.07
ENSMUSG00000000168	394.912	0.195886	0.113628	1.72393	0.0847211	0.459161	414	671	263	471	279	512	307	391.45	390.11	358.3	347.47	402.86	442.15	432.05
ENSMUSG00000000171	393	-0.1906	0.111538	-1.70884	0.0874803	0.468112	461	720	303	534	241	432	262	435.89	418.59	412.79	393.94	347.99	373.06	368.72
ENSMUSG00000000182	1.90459	-0.521602	1.27686	-0.408503	0.682904	0.995018	1	5	2	3	0	2	2	0.95	2.91	2.72	2.21	0	1.73	2.81
ENSMUSG00000000183	0	NA	NA	NA	NA	NA	0	0	0	0	0	0	0	0	0	0	0	0	0	0
ENSMUSG00000000184	2386.99	-0.228126	0.0863864	-2.64077	0.00827189	0.0881068	2637	4567	1907	3311	1564	2645	1405	2493.36	2655.16	2598.01	2442.6	2258.34	2284.15	1977.3
ENSMUSG00000000194	712.026	-0.0343373	0.100564	-0.341446	0.732768	0.995018	751	1263	542	937	527	741	504	710.09	734.28	738.4	691.25	760.96	639.91	709.3
ENSMUSG00000000197	909.213	0.605459	0.129479	4.67613	2.92346e-06	0.000113882	656	1140	587	1209	708	1371	841	620.27	662.77	799.7	891.91	1022.32	1183.96	1183.57
ENSMUSG00000000202	28.1687	0.642276	0.344684	1.86338	0.0624091	0.375215	26	43	16	26	17	38	35	24.58	25	21.8	19.18	24.55	32.82	49.26
ENSMUSG00000000204	0.495754	1.00975	2.51152	0.402046	0.68765	0.995018	0	2	0	0	1	1	0	0	1.16	0	0	1.44	0.86	0
ENSMUSG00000000214	15.6147	2.5874	0.502208	5.15205	2.57658e-07	1.33504e-05	5	4	6	8	19	41	18	4.73	2.33	8.17	5.9	27.44	35.41	25.33
ENSMUSG00000000215	0.246735	2.01654	3.78496	0.532777	0.594188	0.995018	0	0	0	0	0	2	0	0	0	0	0	0	1.73	0
ENSMUSG00000000216	100.787	-1.42593	0.493323	-2.89046	0.00384683	0.0492285	111	302	155	82	38	70	27	104.95	175.58	211.16	60.49	54.87	60.45	38
ENSMUSG00000000223	37.0625	1.13093	0.350296	3.2285	0.0012444	0.0199118	13	38	32	30	30	61	45	12.29	22.09	43.6	22.13	43.32	52.68	63.33
ENSMUSG00000000244	4.81494	0.476641	0.785886	0.606501	0.544182	0.995018	5	6	1	9	5	7	3	4.73	3.49	1.36	6.64	7.22	6.05	4.22
ENSMUSG00000000247	16.5677	0.643307	0.451828	1.42379	0.154508	0.652075	18	22	8	18	7	34	16	17.02	12.79	10.9	13.28	10.11	29.36	22.52
ENSMUSG00000000248	0.271497	-1.24812	3.28688	-0.379728	0.704148	0.995018	0	2	0	1	0	0	0	0	1.16	0	0.74	0	0	0
ENSMUSG00000000253	75.8301	0.681863	0.209327	3.25741	0.00112434	0.0183455	61	94	45	91	64	105	76	57.68	54.65	61.31	67.13	92.41	90.68	106.96
ENSMUSG00000000263	19.0846	2.48527	0.500458	4.966	6.83466e-07	3.16944e-05	3	5	5	18	28	47	19	2.84	2.91	6.81	13.28	40.43	40.59	26.74
ENSMUSG00000000266	362.237	0.300599	0.117335	2.56189	0.0104105	0.105451	373	521	238	461	285	488	272	352.68	302.9	324.24	340.09	411.53	421.42	382.79
ENSMUSG00000000275	491.847	-0.195536	0.116316	-1.68108	0.0927479	0.486187	491	849	401	784	305	552	315	464.26	493.59	546.3	578.38	440.4	476.69	443.31
ENSMUSG00000000276	374.94	0.00765171	0.123552	0.0619313	0.950618	0.995018	426	584	286	500	232	475	269	402.8	339.53	389.63	368.86	335	410.2	378.57
ENSMUSG00000000278	444.988	0.0244539	0.115601	0.211536	0.832469	0.995018	426	755	321	657	329	480	328	402.8	438.94	437.32	484.68	475.06	414.52	461.6
ENSMUSG00000000282	395.429	-0.387298	0.155435	-2.4917	0.0127132	0.122598	397	824	359	560	298	329	211	375.38	479.06	489.09	413.13	430.3	284.12	296.95
ENSMUSG00000000290	36.812	0.0573356	0.295466	0.194052	0.846135	0.995018	37	52	29	54	26	37	31	34.98	30.23	39.51	39.84	37.54	31.95	43.63
ENSMUSG00000000295	40.5717	-0.439242	0.296116	-1.48334	0.137983	0.61205	41	92	39	52	24	45	19	38.77	53.49	53.13	38.36	34.65	38.86	26.74
ENSMUSG00000000296	26.2445	-0.0308869	0.347985	-0.0887594	0.929273	0.995018	34	51	16	30	15	31	21	32.15	29.65	21.8	22.13	21.66	26.77	29.55
ENSMUSG00000000301	79.0363	-0.901731	0.246718	-3.65491	0.00025727	0.0054878	103	197	86	91	33	68	36	97.39	114.53	117.16	67.13	47.65	58.72	50.66
ENSMUSG00000000303	86.3967	-0.0521103	0.199752	-0.260875	0.794189	0.995018	97	139	73	109	61	99	56	91.72	80.81	99.45	80.41	88.08	85.49	78.81
ENSMUSG00000000305	68.6249	0.600912	0.221618	2.71148	0.00669839	0.0752654	50	100	39	88	57	93	67	47.28	58.14	53.13	64.92	82.31	80.31	94.29
ENSMUSG00000000308	283.444	-0.623883	0.131696	-4.73729	2.16597e-06	8.77839e-05	322	618	249	450	158	261	139	304.46	359.29	339.23	331.98	228.14	225.39	195.62
ENSMUSG00000000317	57.2139	-0.597904	0.277928	-2.15129	0.0314535	0.23794	52	128	67	72	36	46	29	49.17	74.42	91.28	53.12	51.98	39.72	40.81
ENSMUSG00000000318	0.973603	-0.198184	1.87726	-0.105571	0.915923	0.995018	0	2	1	2	0	0	2	0	1.16	1.36	1.48	0	0	2.81
ENSMUSG00000000320	26.2185	0.780365	0.394404	1.97859	0.0478618	0.316504	16	25	21	30	36	25	21	15.13	14.53	28.61	22.13	51.98	21.59	29.55
ENSMUSG00000000325	299.436	-0.0482418	0.13268	-0.363594	0.716161	0.995018	272	573	219	439	210	333	208	257.18	333.13	298.36	323.86	303.23	287.57	292.73
ENSMUSG00000000326	420.179	-0.153441	0.111134	-1.38068	0.167378	0.678736	445	722	345	605	286	437	280	420.76	419.76	470.01	446.32	412.97	377.38	394.05
ENSMUSG00000000339	100.033	-0.10114	0.198385	-0.509815	0.610181	0.995018	86	199	81	141	61	107	77	81.32	115.69	110.35	104.02	88.08	92.4	108.36
ENSMUSG00000000340	181.033	-0.0492217	0.144977	-0.339513	0.734223	0.995018	200	307	131	256	130	210	116	189.11	178.48	178.47	188.86	187.71	181.35	163.25
ENSMUSG00000000346	454.775	-0.190177	0.111405	-1.70707	0.0878084	0.469019	497	839	327	699	273	488	319	469.93	487.78	445.49	515.67	394.2	421.42	448.94
ENSMUSG00000000355	355.24	-0.14288	0.157017	-0.909961	0.362843	0.976515	517	547	267	423	226	392	241	488.84	318.01	363.75	312.06	326.33	338.52	339.17
ENSMUSG00000000359	22.2024	0.32996	0.400085	0.824725	0.409528	0.995018	13	33	16	35	22	19	20	12.29	19.19	21.8	25.82	31.77	16.41	28.15
ENSMUSG00000000365	2.45755	0.0166078	1.16868	0.0142107	0.988662	0.997529	1	2	2	7	2	5	0	0.95	1.16	2.72	5.16	2.89	4.32	0
ENSMUSG00000000374	542.852	-0.131676	0.101982	-1.29117	0.196646	0.738039	595	920	439	764	349	614	360	562.59	534.87	598.07	563.62	503.94	530.23	506.64
ENSMUSG00000000378	136.851	-0.0716372	0.196559	-0.364457	0.715517	0.995018	138	275	105	170	117	159	66	130.48	159.88	143.05	125.41	168.94	137.31	92.88
ENSMUSG00000000381	0.0830542	-0.236899	3.81695	-0.062065	0.950511	0.995018	0	1	0	0	0	0	0	0	0.58	0	0	0	0	0
ENSMUSG00000000384	238.926	-0.246166	0.136165	-1.80785	0.0706291	0.407473	270	469	192	319	136	252	166	255.29	272.67	261.57	235.33	196.38	217.62	233.62
ENSMUSG00000000385	130.923	0.116023	0.211246	0.549233	0.582846	0.995018	122	205	66	243	93	166	96	115.35	119.18	89.92	179.27	134.29	143.35	135.1
ENSMUSG00000000386	4.36416	1.6192	0.864488	1.87302	0.0610658	0.369751	3	2	1	5	8	5	4	2.84	1.16	1.36	3.69	11.55	4.32	5.63
ENSMUSG00000000392	22.5913	-0.147078	0.379634	-0.38742	0.698445	0.995018	21	38	25	26	15	25	14	19.86	22.09	34.06	19.18	21.66	21.59	19.7
ENSMUSG00000000394	0.329698	-1.18606	3.11699	-0.380515	0.703563	0.995018	1	0	1	0	0	0	0	0.95	0	1.36	0	0	0	0
ENSMUSG00000000399	287.948	0.104127	0.133703	0.778789	0.436104	0.995018	289	546	198	347	192	378	210	273.26	317.43	269.75	255.99	277.24	326.43	295.54
ENSMUSG00000000402	7.89164	0.81349	0.652369	1.24698	0.212406	0.768331	10	4	3	11	9	13	5	9.46	2.33	4.09	8.11	13	11.23	7.04
ENSMUSG00000000409	24.756	-0.168338	0.370472	-0.454388	0.64955	0.995018	35	45	14	33	20	19	18	33.09	26.16	19.07	24.34	28.88	16.41	25.33
ENSMUSG00000000411	0.811973	-2.68561	1.97111	-1.36248	0.173045	0.689775	1	2	1	3	0	0	0	0.95	1.16	1.36	2.21	0	0	0
ENSMUSG00000000416	308.902	0.0767957	0.130722	0.587474	0.556885	0.995018	332	460	208	464	215	367	233	313.92	267.43	283.37	342.3	310.45	316.93	327.91
ENSMUSG00000000420	427.226	-0.0702603	0.110369	-0.636596	0.524388	0.995018	464	737	331	578	271	465	322	438.73	428.48	450.94	426.4	391.31	401.56	453.16
ENSMUSG00000000435	0.246735	2.01654	3.78496	0.532777	0.594188	0.995018	0	0	0	0	0	2	0	0	0	0	0	0	1.73	0
ENSMUSG00000000439	123.474	0.0536719	0.185772	0.288913	0.772648	0.995018	139	204	75	178	108	130	80	131.43	118.6	102.18	131.31	155.95	112.26	112.59
ENSMUSG00000000440	10.4829	0.508433	0.588374	0.864132	0.387515	0.995018	7	9	14	8	6	16	10	6.62	5.23	19.07	5.9	8.66	13.82	14.07
ENSMUSG00000000441	269.294	-0.129257	0.130329	-0.991776	0.321307	0.927638	304	493	178	406	175	298	184	287.44	286.62	242.5	299.52	252.69	257.34	258.95
ENSMUSG00000000486	16.1125	0.0820872	0.434732	0.188822	0.850232	0.995018	18	32	7	23	13	19	11	17.02	18.6	9.54	16.97	18.77	16.41	15.48
ENSMUSG00000000489	65.6963	-0.256537	0.253235	-1.01304	0.311041	0.914023	55	109	71	96	44	58	45	52	63.37	96.73	70.82	63.53	50.09	63.33
ENSMUSG00000000530	77.5112	0.715403	0.247601	2.88934	0.00386056	0.0493385	39	97	49	112	71	108	74	36.88	56.39	66.76	82.63	102.52	93.27	104.14
ENSMUSG00000000531	48.2307	-0.277729	0.317203	-0.875557	0.381271	0.990802	33	97	60	55	32	52	26	31.2	56.39	81.74	40.57	46.21	44.91	36.59
ENSMUSG00000000532	295.791	-0.236962	0.158806	-1.49215	0.13566	0.606415	285	563	236	473	137	354	213	269.48	327.32	321.52	348.94	197.82	305.71	299.76
ENSMUSG00000000538	1860.85	0.031336	0.0880306	0.355968	0.721865	0.995018	1770	3286	1339	2664	1281	2254	1319	1673.59	1910.41	1824.19	1965.3	1849.7	1946.49	1856.27
ENSMUSG00000000544	8.32599	0.247812	0.616189	0.40217	0.687559	0.995018	4	20	7	8	5	12	7	3.78	11.63	9.54	5.9	7.22	10.36	9.85
ENSMUSG00000000552	198.193	0.950368	0.174318	5.45193	4.98268e-08	2.96019e-06	128	200	119	227	219	271	192	121.03	116.28	162.12	167.46	316.22	234.03	270.21
ENSMUSG00000000555	47.1231	-0.0812953	0.279406	-0.290958	0.771084	0.995018	37	99	33	73	31	45	39	34.98	57.56	44.96	53.85	44.76	38.86	54.89
ENSMUSG00000000560	142.377	0.614389	0.182717	3.36251	0.000772384	0.013458	152	190	82	134	142	209	104	143.72	110.46	111.71	98.85	205.04	180.49	146.36
ENSMUSG00000000561	263.835	-0.00437609	0.136909	-0.0319636	0.974501	0.996968	325	428	192	327	173	320	186	307.3	248.83	261.57	241.24	249.8	276.34	261.76
ENSMUSG00000000562	0.459491	1.54734	2.55053	0.606674	0.544067	0.995018	1	0	0	0	0	1	1	0.95	0	0	0	0	0.86	1.41
ENSMUSG00000000563	402.035	0.0689918	0.131997	0.522675	0.6012	0.995018	498	619	298	462	277	480	300	470.87	359.87	405.98	340.83	399.97	414.52	422.2
ENSMUSG00000000567	66.9402	0.666991	0.228205	2.92277	0.00346928	0.0454091	55	86	46	67	58	82	71	52	50	62.67	49.43	83.75	70.81	99.92
ENSMUSG00000000568	673.542	0.0223558	0.123062	0.181663	0.855848	0.995018	685	1187	567	775	422	871	477	647.69	690.1	772.45	571.74	609.35	752.17	671.3
ENSMUSG00000000579	6.2483	-0.333291	0.71509	-0.466083	0.641156	0.995018	7	9	4	13	5	3	5	6.62	5.23	5.45	9.59	7.22	2.59	7.04
ENSMUSG00000000581	178.946	0.36214	0.160213	2.26036	0.0237988	0.195315	205	272	112	181	142	233	148	193.83	158.14	152.58	133.53	205.04	201.21	208.29
ENSMUSG00000000594	322.981	0.195664	0.129263	1.51369	0.130104	0.592742	279	556	211	460	233	404	257	263.8	323.25	287.46	339.35	336.44	348.88	361.68
ENSMUSG00000000600	444.928	0.0940436	0.146993	0.639785	0.522313	0.995018	572	634	279	596	364	518	293	540.84	368.59	380.1	439.68	525.6	447.33	412.35
ENSMUSG00000000605	664.399	-0.050077	0.105931	-0.472731	0.636405	0.995018	803	1067	478	904	439	747	479	759.26	620.33	651.21	666.9	633.89	645.09	674.11
ENSMUSG00000000606	0	NA	NA	NA	NA	NA	0	0	0	0	0	0	0	0	0	0	0	0	0	0
ENSMUSG00000000617	0	NA	NA	NA	NA	NA	0	0	0	0	0	0	0	0	0	0	0	0	0	0
ENSMUSG00000000627	71.3157	0.369521	0.21253	1.73867	0.082092	0.44944	73	109	42	86	62	95	53	69.02	63.37	57.22	63.44	89.52	82.04	74.59
ENSMUSG00000000628	76.9573	0.606298	0.23288	2.60347	0.00922847	0.0959696	51	98	60	88	70	88	78	48.22	56.98	81.74	64.92	101.08	75.99	109.77
ENSMUSG00000000631	642.922	-0.264543	0.0971643	-2.72263	0.00647638	0.0734701	701	1171	511	991	400	674	405	662.82	680.8	696.16	731.08	577.58	582.05	569.97
ENSMUSG00000000632	183.667	-0.0596778	0.249604	-0.23909	0.811035	0.995018	138	253	117	418	142	165	137	130.48	147.09	159.4	308.37	205.04	142.49	192.8
ENSMUSG00000000673	7.38541	0.220513	0.634143	0.347733	0.728041	0.995018	8	13	4	9	4	7	9	7.56	7.56	5.45	6.64	5.78	6.05	12.67
ENSMUSG00000000682	14.9506	0.311408	0.443838	0.701625	0.482913	0.995018	15	22	12	15	11	17	14	14.18	12.79	16.35	11.07	15.88	14.68	19.7
ENSMUSG00000000686	18.7625	0.154999	0.451522	0.343281	0.731387	0.995018	10	26	15	37	12	32	10	9.46	15.12	20.44	27.3	17.33	27.63	14.07
ENSMUSG00000000690	0.206278	1.44666	3.81688	0.379017	0.704675	0.995018	0	0	0	0	1	0	0	0	0	0	0	1.44	0	0
ENSMUSG00000000693	20.8933	0.183973	0.41175	0.446808	0.655013	0.995018	20	40	6	37	16	25	17	18.91	23.26	8.17	27.3	23.1	21.59	23.92
ENSMUSG00000000701	0	NA	NA	NA	NA	NA	0	0	0	0	0	0	0	0	0	0	0	0	0	0
ENSMUSG00000000706	0.601948	1.78731	2.35949	0.757497	0.448752	0.995018	0	0	1	0	1	0	1	0	0	1.36	0	1.44	0	1.41
ENSMUSG00000000708	108.29	0.478517	0.178317	2.68352	0.00728511	0.0800361	103	152	66	129	80	150	101	97.39	88.37	89.92	95.17	115.52	129.54	142.14
ENSMUSG00000000711	281.078	0.0455752	0.132347	0.344361	0.730575	0.995018	312	464	186	393	221	334	179	295.01	269.76	253.4	289.93	319.11	288.43	251.91
ENSMUSG00000000724	0.289476	0.19368	3.27397	0.0591576	0.952827	0.995018	0	2	0	0	0	1	0	0	1.16	0	0	0	0.86	0
ENSMUSG00000000730	7.92606	0.83754	0.601376	1.39271	0.163709	0.670472	5	12	5	7	9	12	6	4.73	6.98	6.81	5.16	13	10.36	8.44
ENSMUSG00000000731	0.960528	-0.472029	1.81908	-0.259488	0.795259	0.995018	2	2	1	0	1	1	0	1.89	1.16	1.36	0	1.44	0.86	0
ENSMUSG00000000732	37.9657	0.109581	0.31148	0.351809	0.724982	0.995018	54	49	19	56	28	47	27	51.06	28.49	25.88	41.31	40.43	40.59	38
ENSMUSG00000000738	523.943	0.0398902	0.106752	0.373672	0.708648	0.995018	534	965	386	648	363	606	391	504.91	561.03	525.87	478.04	524.15	523.33	550.27
ENSMUSG00000000739	12.6243	1.12781	0.503563	2.23966	0.025113	0.203783	15	13	3	10	12	21	14	14.18	7.56	4.09	7.38	17.33	18.14	19.7
ENSMUSG00000000740	105.203	-0.488136	0.211235	-2.31087	0.0208401	0.176467	132	238	91	124	54	86	75	124.81	138.37	123.97	91.48	77.97	74.27	105.55
ENSMUSG00000000743	399.098	-0.176813	0.119544	-1.47906	0.139124	0.614878	462	745	325	499	241	431	279	436.83	433.13	442.77	368.12	347.99	372.2	392.65
ENSMUSG00000000751	339.468	0.0194287	0.131803	0.147407	0.882811	0.995018	300	628	268	453	249	362	253	283.66	365.11	365.11	334.19	359.54	312.61	356.05
ENSMUSG00000000753	46.1594	0.446493	0.275695	1.61952	0.105336	0.521377	38	61	31	62	32	53	51	35.93	35.46	42.23	45.74	46.21	45.77	71.77
ENSMUSG00000000759	493.229	-0.102721	0.106342	-0.965951	0.334069	0.942914	569	839	387	652	341	538	328	538.01	487.78	527.23	481	492.39	464.6	461.6
ENSMUSG00000000766	7.53664	1.54942	0.636282	2.43512	0.0148868	0.138104	5	8	1	7	8	13	10	4.73	4.65	1.36	5.16	11.55	11.23	14.07
ENSMUSG00000000776	437.716	-0.477643	0.119695	-3.99052	6.59295e-05	0.00175887	536	915	375	596	269	384	252	506.8	531.96	510.88	439.68	388.42	331.61	354.65
ENSMUSG00000000782	14.5894	1.18829	0.499101	2.38087	0.0172718	0.154242	8	9	8	19	13	17	22	7.56	5.23	10.9	14.02	18.77	14.68	30.96
ENSMUSG00000000787	2259.38	0.0471427	0.0961666	0.490219	0.623979	0.995018	2259	3893	1855	2696	1619	2702	1584	2135.95	2263.31	2527.17	1988.9	2337.75	2333.38	2229.21
ENSMUSG00000000791	1.01988	2.00663	1.86956	1.07332	0.283128	0.879096	0	1	1	0	3	1	0	0	0.58	1.36	0	4.33	0.86	0
ENSMUSG00000000792	15.7624	2.06837	0.550831	3.755	0.00017334	0.00392684	0	12	10	9	21	22	24	0	6.98	13.62	6.64	30.32	19	33.78
ENSMUSG00000000794	62.3723	-0.341382	0.273814	-1.24677	0.212483	0.768431	51	111	50	128	29	78	37	48.22	64.53	68.12	94.43	41.87	67.36	52.07
ENSMUSG00000000804	454.4	0.461555	0.128736	3.58528	0.000336715	0.00685891	446	558	275	604	352	647	389	421.71	324.41	374.65	445.59	508.27	558.73	547.45
ENSMUSG00000000805	1.05526	1.45365	1.64041	0.88615	0.375537	0.984549	1	1	0	1	1	1	2	0.95	0.58	0	0.74	1.44	0.86	2.81
ENSMUSG00000000811	30.7201	-0.167532	0.318462	-0.526066	0.598843	0.995018	34	60	26	36	19	32	22	32.15	34.88	35.42	26.56	27.44	27.63	30.96
ENSMUSG00000000817	0.528768	-0.658766	2.4815	-0.265471	0.790647	0.995018	0	0	1	2	0	1	0	0	0	1.36	1.48	0	0.86	0
ENSMUSG00000000823	844.094	-0.318138	0.115575	-2.75266	0.00591135	0.068371	869	1676	757	1173	447	906	560	821.67	974.39	1031.3	865.35	645.44	782.4	788.11
ENSMUSG00000000826	1217.27	0.339753	0.086498	3.92787	8.5701e-05	0.00219909	1176	1800	777	1564	989	1599	953	1111.94	1046.48	1058.55	1153.8	1428.07	1380.85	1341.19
ENSMUSG00000000827	516.971	0.0441334	0.109272	0.403887	0.686296	0.995018	533	921	361	693	359	671	340	503.97	535.45	491.81	511.24	518.38	579.46	478.49
ENSMUSG00000000838	278.824	0.0338452	0.146136	0.231601	0.816848	0.995018	324	398	212	379	221	331	171	306.35	231.39	288.82	279.6	319.11	285.84	240.65
ENSMUSG00000000861	55.5767	-0.2644	0.28378	-0.931708	0.351488	0.962486	60	85	66	63	29	69	32	56.73	49.42	89.92	46.48	41.87	59.59	45.03
ENSMUSG00000000869	7.36247	0.247861	0.667459	0.37135	0.710377	0.995018	13	7	2	11	6	10	5	12.29	4.07	2.72	8.11	8.66	8.64	7.04
ENSMUSG00000000876	75.5284	0.00503056	0.208749	0.0240986	0.980774	0.996968	80	118	61	102	49	87	57	75.64	68.6	83.1	75.25	70.75	75.13	80.22
ENSMUSG00000000881	302.81	-0.181691	0.119229	-1.52388	0.127539	0.585117	335	531	237	445	198	329	194	316.75	308.71	322.88	328.29	285.9	284.12	273.02
ENSMUSG00000000884	36.547	-0.274265	0.294096	-0.93257	0.351042	0.962212	44	72	29	47	26	36	21	41.6	41.86	39.51	34.67	37.54	31.09	29.55
ENSMUSG00000000889	22.3586	0.291809	0.422849	0.690101	0.49013	0.995018	18	51	19	13	14	35	17	17.02	29.65	25.88	9.59	20.22	30.23	23.92
ENSMUSG00000000901	22.0068	0.484811	0.372338	1.30207	0.192891	0.732089	17	27	15	31	21	27	18	16.07	15.7	20.44	22.87	30.32	23.32	25.33
ENSMUSG00000000902	434.741	-0.176106	0.114426	-1.53904	0.123794	0.573801	525	756	345	573	293	439	293	496.4	439.52	470.01	422.72	423.08	379.11	412.35
ENSMUSG00000000903	2.31274	0.658585	1.17014	0.562828	0.573552	0.995018	0	2	2	5	2	5	1	0	1.16	2.72	3.69	2.89	4.32	1.41
ENSMUSG00000000915	1112.02	-0.52422	0.101002	-5.19018	2.10093e-07	1.0982e-05	1265	2449	965	1598	620	982	659	1196.1	1423.8	1314.67	1178.88	895.25	848.03	927.43
ENSMUSG00000000916	109.051	0.0268645	0.186541	0.144014	0.88549	0.995018	137	175	75	135	83	128	71	129.54	101.74	102.18	99.59	119.85	110.54	99.92
ENSMUSG00000000934	125.413	-0.251386	0.185937	-1.35199	0.176377	0.698232	141	270	102	148	70	131	89	133.32	156.97	138.96	109.18	101.08	113.13	125.25
ENSMUSG00000000938	0	NA	NA	NA	NA	NA	0	0	0	0	0	0	0	0	0	0	0	0	0	0
ENSMUSG00000000942	0	NA	NA	NA	NA	NA	0	0	0	0	0	0	0	0	0	0	0	0	0	0
ENSMUSG00000000948	46.7569	0.156372	0.287786	0.54336	0.586882	0.995018	66	61	31	54	29	70	32	62.4	35.46	42.23	39.84	41.87	60.45	45.03
ENSMUSG00000000957	198.489	0.129656	0.172383	0.752143	0.451965	0.995018	174	301	135	321	167	200	153	164.52	175	183.92	236.81	241.14	172.71	215.32
ENSMUSG00000000958	95.5144	-1.08382	0.220464	-4.91609	8.82883e-07	3.95772e-05	130	260	84	140	40	58	49	122.92	151.16	114.44	103.28	57.76	50.09	68.96
ENSMUSG00000000959	313.501	-0.239716	0.119808	-2.00084	0.0454098	0.30525	354	576	252	446	186	321	218	334.72	334.87	343.31	329.02	268.57	277.21	306.8
ENSMUSG00000000976	293.308	0.107856	0.132702	0.812765	0.416353	0.995018	294	494	198	402	212	307	249	277.99	287.2	269.75	296.56	306.12	265.12	350.43
ENSMUSG00000000982	1.68779	-0.608797	1.51596	-0.401591	0.687985	0.995018	2	6	0	3	0	0	3	1.89	3.49	0	2.21	0	0	4.22
ENSMUSG00000000983	1.06409	-1.84858	1.86885	-0.989153	0.322588	0.928352	2	2	0	4	1	0	0	1.89	1.16	0	2.95	1.44	0	0
ENSMUSG00000001014	0	NA	NA	NA	NA	NA	0	0	0	0	0	0	0	0	0	0	0	0	0	0
ENSMUSG00000001016	542.701	-0.0740309	0.0996793	-0.742691	0.457669	0.995018	589	983	399	741	366	628	362	556.92	571.5	543.58	546.65	528.49	542.32	509.45
ENSMUSG00000001017	564.592	0.0218576	0.113317	0.192889	0.847046	0.995018	675	909	405	717	377	713	387	638.23	528.47	551.75	528.95	544.37	615.73	544.64
ENSMUSG00000001018	266.309	0.169512	0.144722	1.17129	0.241481	0.818765	274	406	216	307	166	356	214	259.08	236.04	294.27	226.48	239.7	307.43	301.17
ENSMUSG00000001020	1.13278	2.24091	1.68613	1.32902	0.18384	0.713885	0	1	1	0	1	2	2	0	0.58	1.36	0	1.44	1.73	2.81
ENSMUSG00000001021	0.553172	2.041	2.35473	0.866767	0.38607	0.995018	0	0	0	1	0	2	1	0	0	0	0.74	0	1.73	1.41
ENSMUSG00000001023	0	NA	NA	NA	NA	NA	0	0	0	0	0	0	0	0	0	0	0	0	0	0
ENSMUSG00000001025	45.8267	0.217686	0.265012	0.821419	0.411408	0.995018	45	84	26	60	34	66	31	42.55	48.84	35.42	44.26	49.09	57	43.63
ENSMUSG00000001027	50.3337	-0.473514	0.256982	-1.8426	0.0653881	0.387224	64	99	38	79	25	45	35	60.51	57.56	51.77	58.28	36.1	38.86	49.26
ENSMUSG00000001029	31.097	-0.0539165	0.336226	-0.160358	0.872599	0.995018	33	67	20	37	28	25	22	31.2	38.95	27.25	27.3	40.43	21.59	30.96
ENSMUSG00000001034	107.651	0.0518597	0.185161	0.280079	0.779417	0.995018	102	204	70	153	77	138	71	96.44	118.6	95.36	112.87	111.18	119.17	99.92
ENSMUSG00000001036	378.554	0.467781	0.131618	3.5541	0.00037928	0.00753113	304	527	267	471	272	581	320	287.44	306.39	363.75	347.47	392.75	501.74	450.35
ENSMUSG00000001039	126.694	-0.437928	0.175566	-2.49438	0.0126176	0.122054	156	233	107	196	72	140	63	147.5	135.46	145.77	144.59	103.96	120.9	88.66
ENSMUSG00000001052	652.469	-0.0300139	0.102462	-0.292928	0.769577	0.995018	690	1143	445	961	418	776	470	652.42	664.52	606.25	708.95	603.57	670.13	661.45
ENSMUSG00000001053	34.6259	-0.579771	0.316459	-1.83206	0.0669426	0.393281	37	78	28	56	22	23	22	34.98	45.35	38.15	41.31	31.77	19.86	30.96
ENSMUSG00000001054	248.287	-0.132936	0.130948	-1.01518	0.310019	0.912484	261	469	182	355	173	256	169	246.78	272.67	247.95	261.89	249.8	221.07	237.84
ENSMUSG00000001056	66.0219	-0.5195	0.237472	-2.18763	0.0286966	0.222898	83	132	66	81	33	65	38	78.48	76.74	89.92	59.76	47.65	56.13	53.48
ENSMUSG00000001062	308.541	-0.238767	0.132727	-1.79894	0.0720286	0.412752	352	641	229	412	179	357	193	332.83	372.66	311.98	303.94	258.47	308.3	271.62
ENSMUSG00000001065	179.032	-0.0471745	0.160161	-0.294544	0.768342	0.995018	184	325	114	281	105	222	131	173.98	188.95	155.31	207.3	151.61	191.71	184.36
ENSMUSG00000001076	0	NA	NA	NA	NA	NA	0	0	0	0	0	0	0	0	0	0	0	0	0	0
ENSMUSG00000001082	266.129	-0.554101	0.136109	-4.07101	4.68104e-05	0.00130654	335	579	220	376	151	224	157	316.75	336.62	299.72	277.38	218.04	193.44	220.95
ENSMUSG00000001089	296.848	0.600322	0.130221	4.61002	4.02627e-06	0.000151554	285	368	169	352	244	436	267	269.48	213.95	230.24	259.68	352.32	376.52	375.76
ENSMUSG00000001095	0	NA	NA	NA	NA	NA	0	0	0	0	0	0	0	0	0	0	0	0	0	0
ENSMUSG00000001098	193.023	0.192023	0.142585	1.34673	0.178068	0.701905	198	310	141	229	155	237	138	187.21	180.23	192.09	168.94	223.81	204.67	194.21
ENSMUSG00000001100	516.851	-0.224963	0.104269	-2.15753	0.0309644	0.235202	587	955	407	727	343	505	345	555.03	555.22	554.48	536.33	495.27	436.1	485.53
ENSMUSG00000001103	0.194622	-0.236899	3.81695	-0.062065	0.950511	0.995018	0	0	1	0	0	0	0	0	0	1.36	0	0	0	0
ENSMUSG00000001105	552.181	-0.321682	0.13962	-2.30398	0.0212239	0.178825	723	1178	424	634	359	528	339	683.62	684.86	577.64	467.72	518.38	455.97	477.09
ENSMUSG00000001119	164.857	0.687764	0.182755	3.7633	0.000167686	0.00381626	99	237	97	213	137	224	172	93.61	137.79	132.15	157.14	197.82	193.44	242.06
ENSMUSG00000001120	366.696	0.33767	0.118248	2.85561	0.00429536	0.0534859	321	595	234	469	291	449	316	303.52	345.92	318.79	345.99	420.19	387.74	444.72
ENSMUSG00000001123	75.5257	0.318924	0.232961	1.369	0.170998	0.685706	51	107	62	107	54	94	68	48.22	62.21	84.47	78.94	77.97	81.18	95.7
ENSMUSG00000001127	2082	-0.118999	0.0769427	-1.5466	0.12196	0.568435	2224	3838	1600	2856	1384	2324	1384	2102.86	2231.33	2179.77	2106.94	1998.42	2006.94	1947.75
ENSMUSG00000001128	98.8076	-0.090027	0.197023	-0.456938	0.647716	0.995018	105	176	60	164	70	113	63	99.28	102.32	81.74	120.99	101.08	97.58	88.66
ENSMUSG00000001131	20.8233	0.0303277	0.410887	0.0738104	0.941161	0.995018	14	40	23	21	16	26	12	13.24	23.26	31.33	15.49	23.1	22.45	16.89
ENSMUSG00000001134	12.5401	-0.40532	0.518531	-0.78167	0.434409	0.995018	15	22	15	12	10	10	6	14.18	12.79	20.44	8.85	14.44	8.64	8.44
ENSMUSG00000001138	266.811	-0.0565515	0.154214	-0.366709	0.713836	0.995018	291	473	153	437	176	281	206	275.15	274.99	208.44	322.39	254.13	242.66	289.91
ENSMUSG00000001143	358.621	0.0666561	0.122834	0.542653	0.587369	0.995018	411	563	237	497	272	427	244	388.61	327.32	322.88	366.65	392.75	368.75	343.39
ENSMUSG00000001150	464.482	0.0392496	0.112371	0.349286	0.726874	0.995018	517	780	321	614	340	491	358	488.84	453.48	437.32	452.96	490.94	424.01	503.82
ENSMUSG00000001151	471.058	-0.328413	0.130941	-2.50811	0.0121379	0.118794	436	885	429	750	299	460	287	412.25	514.52	584.45	553.29	431.74	397.24	403.9
ENSMUSG00000001155	0.525462	2.9402	2.55868	1.14911	0.25051	0.831591	0	0	0	0	0	1	2	0	0	0	0	0	0.86	2.81
ENSMUSG00000001156	196.558	-0.36811	0.162698	-2.26253	0.0236644	0.194428	247	371	125	339	117	213	109	233.55	215.69	170.29	250.09	168.94	183.94	153.4
ENSMUSG00000001157	163.649	0.107433	0.162398	0.661538	0.508267	0.995018	169	239	111	248	111	188	135	159.79	138.95	151.22	182.96	160.28	162.35	189.99
ENSMUSG00000001158	154.331	-0.252594	0.169918	-1.48657	0.137129	0.609998	175	341	104	210	104	156	96	165.47	198.25	141.68	154.92	150.17	134.72	135.1
ENSMUSG00000001166	22.9364	-0.379238	0.370892	-1.0225	0.306543	0.908787	24	48	16	39	12	21	17	22.69	27.91	21.8	28.77	17.33	18.14	23.92
ENSMUSG00000001168	0.453157	1.82241	2.74377	0.664201	0.506562	0.995018	0	1	0	0	0	3	0	0	0.58	0	0	0	2.59	0
ENSMUSG00000001173	931.107	0.128395	0.095304	1.34722	0.177909	0.701854	991	1445	639	1268	630	1165	724	937.02	840.09	870.54	935.43	909.69	1006.06	1018.91
ENSMUSG00000001175	2809.33	0.329932	0.0887127	3.71911	0.000199927	0.00443032	2822	4565	1854	3082	2129	3590	2394	2668.29	2654	2525.81	2273.66	3074.17	3100.23	3369.15
ENSMUSG00000001211	651.854	-0.0113288	0.100231	-0.113026	0.91001	0.995018	656	1125	467	953	440	728	487	620.27	654.05	636.22	703.05	635.34	628.68	685.37
ENSMUSG00000001225	0.105389	-0.236899	3.81695	-0.062065	0.950511	0.995018	0	0	0	1	0	0	0	0	0	0	0.74	0	0	0
ENSMUSG00000001227	181.891	0.282264	0.162963	1.73208	0.08326	0.453652	144	275	127	268	127	252	146	136.16	159.88	173.02	197.71	183.38	217.62	205.47
ENSMUSG00000001228	7.3902	-0.328788	0.643845	-0.510663	0.609587	0.995018	8	17	4	12	5	5	6	7.56	9.88	5.45	8.85	7.22	4.32	8.44
ENSMUSG00000001229	514.673	-0.29519	0.104389	-2.82779	0.00468701	0.0570893	595	949	392	793	312	505	343	562.59	551.73	534.04	585.01	450.51	436.1	482.71
ENSMUSG00000001240	65.5595	0.266747	0.251353	1.06124	0.288579	0.887238	44	95	48	106	56	73	53	41.6	55.23	65.39	78.2	80.86	63.04	74.59
ENSMUSG00000001247	120.833	-3.00722	0.264295	-11.3783	5.36436e-30	2.78439e-27	146	415	146	265	17	29	16	138.05	241.27	198.9	195.5	24.55	25.04	22.52
ENSMUSG00000001248	874.344	-0.0913153	0.100409	-0.909432	0.363122	0.976844	914	1624	679	1169	571	1074	549	864.21	944.16	925.04	862.4	824.49	927.48	772.63
ENSMUSG00000001249	19.1306	-0.0700858	0.421683	-0.166205	0.867996	0.995018	16	33	14	32	18	13	14	15.13	19.19	19.07	23.61	25.99	11.23	19.7
ENSMUSG00000001260	18.7273	0.782205	0.410501	1.90549	0.0567166	0.353363	18	23	7	23	12	30	22	17.02	13.37	9.54	16.97	17.33	25.91	30.96
ENSMUSG00000001270	1633.31	0.0751356	0.344734	0.217953	0.827466	0.995018	1641	3804	1322	1115	1177	1819	1262	1551.61	2211.57	1801.03	822.56	1699.53	1570.84	1776.05
ENSMUSG00000001280	677.464	-0.292317	0.110246	-2.65149	0.00801366	0.0862725	860	1169	491	1058	394	733	425	813.16	679.63	668.92	780.51	568.92	633	598.12
ENSMUSG00000001281	10.1075	0.789236	0.537559	1.46819	0.142054	0.622161	7	16	4	12	8	14	12	6.62	9.3	5.45	8.85	11.55	12.09	16.89
ENSMUSG00000001285	257.297	-0.138396	0.131323	-1.05386	0.291947	0.891019	310	458	179	361	164	273	184	293.11	266.27	243.86	266.32	236.81	235.76	258.95
ENSMUSG00000001288	236.89	-0.363487	0.148404	-2.4493	0.0143134	0.134224	222	461	217	372	140	233	147	209.91	268.02	295.63	274.43	202.15	201.21	206.88
ENSMUSG00000001289	567.051	-0.217934	0.11386	-1.91405	0.0556135	0.349338	624	1187	413	770	339	604	389	590.01	690.1	562.65	568.05	489.5	521.6	547.45
ENSMUSG00000001300	249.223	0.0960528	0.186197	0.515865	0.605948	0.995018	186	476	143	431	173	305	189	175.87	276.74	194.82	317.96	249.8	263.39	265.99
ENSMUSG00000001305	79.7186	-0.360693	0.217424	-1.65894	0.0971282	0.499122	114	128	63	115	50	79	46	107.79	74.42	85.83	84.84	72.2	68.22	64.74
ENSMUSG00000001313	231.112	-0.184236	0.185631	-0.992486	0.32096	0.926885	219	516	211	244	170	239	136	207.07	299.99	287.46	180	245.47	206.39	191.4
ENSMUSG00000001323	180.195	0.0251968	0.142863	0.17637	0.860003	0.995018	190	296	136	243	124	212	130	179.65	172.09	185.28	179.27	179.05	183.08	182.95
ENSMUSG00000001333	12.0635	0.589461	0.510815	1.15396	0.248516	0.828904	14	14	9	9	13	18	7	13.24	8.14	12.26	6.64	18.77	15.54	9.85
ENSMUSG00000001334	43.5802	0.854902	0.292024	2.92751	0.00341692	0.0449277	32	41	29	49	49	51	43	30.26	23.84	39.51	36.15	70.75	44.04	60.52
ENSMUSG00000001348	5.73556	0.458834	0.728926	0.629465	0.529045	0.995018	3	10	3	9	3	6	8	2.84	5.81	4.09	6.64	4.33	5.18	11.26
ENSMUSG00000001349	2.06581	-1.24152	1.39528	-0.889802	0.373572	0.983656	1	1	5	4	1	2	0	0.95	0.58	6.81	2.95	1.44	1.73	0
ENSMUSG00000001366	562.392	0.131092	0.120417	1.08865	0.276307	0.86866	513	903	372	871	392	684	441	485.06	524.99	506.8	642.56	566.03	590.68	620.63
ENSMUSG00000001376	222.402	0.148321	0.136467	1.08687	0.277095	0.869737	248	369	143	278	160	267	175	234.49	214.53	194.82	205.09	231.03	230.57	246.28
ENSMUSG00000001380	417.305	0.0654146	0.133339	0.490591	0.623716	0.995018	449	807	299	452	306	460	318	424.54	469.17	407.34	333.45	441.85	397.24	447.53
ENSMUSG00000001383	494.204	0.0249987	0.114845	0.217673	0.827684	0.995018	556	888	348	604	315	577	387	525.71	516.26	474.1	445.59	454.84	498.28	544.64
ENSMUSG00000001403	1.09563	-0.352409	1.83965	-0.191563	0.848084	0.995018	0	1	2	2	2	0	0	0	0.58	2.72	1.48	2.89	0	0
ENSMUSG00000001415	570.476	-0.12896	0.0994871	-1.29625	0.19489	0.735649	610	1026	437	816	357	658	383	576.77	596.5	595.35	601.98	515.49	568.23	539.01
ENSMUSG00000001416	1055.5	-0.0277786	0.104652	-0.265438	0.790672	0.995018	1286	1808	777	1264	733	1208	731	1215.95	1051.13	1058.55	932.48	1058.41	1043.2	1028.76
ENSMUSG00000001418	427.013	-0.174472	0.122115	-1.42875	0.153077	0.648526	452	817	284	681	273	451	294	427.38	474.99	386.91	502.39	394.2	389.47	413.76
ENSMUSG00000001419	1132.91	-0.159335	0.0960001	-1.65974	0.0969665	0.498757	1137	2125	856	1719	714	1302	732	1075.07	1235.43	1166.18	1268.15	1030.98	1124.37	1030.17
ENSMUSG00000001420	13.9947	-0.387855	0.492346	-0.787771	0.430831	0.995018	14	25	18	15	6	17	8	13.24	14.53	24.52	11.07	8.66	14.68	11.26
ENSMUSG00000001424	2469.44	-0.0484356	0.0905396	-0.534966	0.592673	0.995018	2718	4566	1897	2996	1747	2730	1696	2569.95	2654.58	2584.39	2210.22	2522.58	2357.56	2386.83
ENSMUSG00000001435	199.82	0.24069	0.183505	1.31163	0.189646	0.725105	152	260	162	307	166	227	157	143.72	151.16	220.7	226.48	239.7	196.03	220.95
ENSMUSG00000001436	87.5393	-0.114372	0.196382	-0.582395	0.5603	0.995018	99	160	61	123	64	89	59	93.61	93.02	83.1	90.74	92.41	76.86	83.03
ENSMUSG00000001440	1856.8	-0.110719	0.0886842	-1.24847	0.21186	0.767052	2046	3251	1534	2384	1277	2034	1225	1934.55	1890.06	2089.85	1758.73	1843.92	1756.51	1723.98
ENSMUSG00000001441	736.2	0.163064	0.0971468	1.67853	0.0932434	0.487403	735	1116	530	997	561	873	560	694.96	648.82	722.05	735.51	810.06	753.9	788.11
ENSMUSG00000001444	2.74452	1.01909	1.02338	0.995811	0.319342	0.924818	1	2	2	4	2	5	3	0.95	1.16	2.72	2.95	2.89	4.32	4.22
ENSMUSG00000001445	248.614	-0.166678	0.14699	-1.13395	0.256817	0.840571	271	522	169	337	176	238	172	256.24	303.48	230.24	248.61	254.13	205.53	242.06
ENSMUSG00000001467	217.061	0.137546	0.162676	0.845521	0.39782	0.995018	202	384	189	221	158	263	163	191	223.25	257.48	163.04	228.14	227.12	229.4
ENSMUSG00000001472	4208.02	-0.135825	0.0887229	-1.53089	0.125796	0.579902	4372	8422	3261	5466	2763	4651	2803	4133.86	4896.38	4442.64	4032.4	3989.63	4016.48	3944.75
ENSMUSG00000001473	185.844	0.334915	0.147991	2.26308	0.0236306	0.194258	196	282	120	212	158	249	134	185.32	163.95	163.48	156.4	228.14	215.03	188.58
ENSMUSG00000001482	419.189	-0.0594722	0.114942	-0.517413	0.604868	0.995018	414	813	315	558	282	473	294	391.45	472.66	429.14	411.65	407.19	408.47	413.76
ENSMUSG00000001493	46.2772	-0.452089	0.298887	-1.51258	0.130388	0.593397	38	98	49	66	34	33	27	35.93	56.98	66.76	48.69	49.09	28.5	38
ENSMUSG00000001494	0.194622	-0.236899	3.81695	-0.062065	0.950511	0.995018	0	0	1	0	0	0	0	0	0	1.36	0	0	0	0
ENSMUSG00000001496	25.2626	0.472668	0.365447	1.2934	0.195873	0.736924	19	28	16	41	21	29	25	17.97	16.28	21.8	30.25	30.32	25.04	35.18
ENSMUSG00000001497	9.69818	0.826044	0.620296	1.33169	0.182961	0.712163	10	8	8	6	16	8	6	9.46	4.65	10.9	4.43	23.1	6.91	8.44
ENSMUSG00000001504	1.39572	-0.0898323	1.53088	-0.0586801	0.953207	0.995045	3	2	0	2	2	0	1	2.84	1.16	0	1.48	2.89	0	1.41
ENSMUSG00000001506	151.662	0.464918	0.204088	2.27803	0.022725	0.188426	110	194	116	198	152	152	135	104.01	112.79	158.03	146.07	219.48	131.26	189.99
ENSMUSG00000001507	415.467	-0.462619	0.129287	-3.57824	0.000345921	0.00698596	417	800	351	739	234	397	245	394.29	465.1	478.19	545.18	337.88	342.84	344.8
ENSMUSG00000001508	0.383065	-1.54273	2.69162	-0.573162	0.566535	0.995018	0	1	1	1	0	0	0	0	0.58	1.36	0.74	0	0	0
ENSMUSG00000001510	12.7317	-1.23113	0.5678	-2.16824	0.0301401	0.230897	8	31	16	27	8	7	3	7.56	18.02	21.8	19.92	11.55	6.05	4.22
ENSMUSG00000001517	15.6918	0.0608871	0.447826	0.135962	0.891852	0.995018	12	28	9	29	9	20	13	11.35	16.28	12.26	21.39	13	17.27	18.3
ENSMUSG00000001518	318.93	0.166728	0.125584	1.32762	0.184302	0.715117	330	567	225	358	234	399	240	312.02	329.64	306.53	264.11	337.88	344.57	337.76
ENSMUSG00000001520	31.9809	1.01366	0.32689	3.10091	0.00192926	0.0284968	20	44	10	40	32	57	29	18.91	25.58	13.62	29.51	46.21	49.22	40.81
ENSMUSG00000001521	354.941	-0.0264526	0.115601	-0.228828	0.819003	0.995018	357	653	269	470	237	404	258	337.55	379.64	366.47	346.73	342.22	348.88	363.09
ENSMUSG00000001524	78.3476	-0.163127	0.208793	-0.781286	0.434634	0.995018	91	151	52	111	54	77	55	86.04	87.79	70.84	81.89	77.97	66.5	77.4
ENSMUSG00000001525	1549.01	0.122056	0.117481	1.03894	0.298831	0.901261	1751	2766	1130	1584	1109	1906	1154	1655.62	1608.09	1539.46	1168.55	1601.34	1645.97	1624.06
ENSMUSG00000001542	313.612	0.275399	0.149037	1.84786	0.064622	0.384148	359	398	193	432	227	432	243	339.45	231.39	262.93	318.7	327.78	373.06	341.98
ENSMUSG00000001552	503.12	-0.546265	0.122032	-4.4764	7.5912e-06	0.000263607	577	1043	445	768	327	432	250	545.57	606.38	606.25	566.57	472.17	373.06	351.83
ENSMUSG00000001555	102.639	-0.559074	0.197755	-2.8271	0.00469718	0.0571661	124	216	69	186	56	90	61	117.25	125.58	94	137.22	80.86	77.72	85.85
ENSMUSG00000001558	7.74627	0.187138	0.633479	0.295414	0.767678	0.995018	7	10	3	17	5	11	6	6.62	5.81	4.09	12.54	7.22	9.5	8.44
ENSMUSG00000001566	3.09803	0.0749823	0.958594	0.0782212	0.937652	0.995018	2	5	2	6	3	3	2	1.89	2.91	2.72	4.43	4.33	2.59	2.81
ENSMUSG00000001569	266.226	0.0523549	0.135373	0.386746	0.698944	0.995018	282	411	219	333	194	289	202	266.64	238.95	298.36	245.66	280.13	249.57	284.28
ENSMUSG00000001576	1651.33	-0.35228	0.100868	-3.49249	0.00047854	0.00913097	1825	3456	1407	2207	1063	1586	977	1725.59	2009.25	1916.83	1628.16	1534.92	1369.63	1374.96
ENSMUSG00000001583	77.4283	-3.04061	0.320214	-9.49557	2.19007e-21	7.12039e-19	90	232	91	205	11	13	14	85.1	134.88	123.97	151.23	15.88	11.23	19.7
ENSMUSG00000001588	5.59092	-0.344471	0.731262	-0.471065	0.637595	0.995018	6	10	4	10	3	4	5	5.67	5.81	5.45	7.38	4.33	3.45	7.04
ENSMUSG00000001604	9.03729	0.0359127	0.578848	0.0620417	0.95053	0.995018	9	17	6	12	10	9	4	8.51	9.88	8.17	8.85	14.44	7.77	5.63
ENSMUSG00000001622	0.907632	-1.51416	1.87309	-0.808374	0.418876	0.995018	1	2	1	2	0	0	1	0.95	1.16	1.36	1.48	0	0	1.41
ENSMUSG00000001627	360.394	-0.667432	0.188872	-3.53378	0.000409667	0.00802675	392	978	353	397	209	303	175	370.65	568.59	480.91	292.88	301.79	261.66	246.28
ENSMUSG00000001630	89.6756	0.376912	0.190285	1.98078	0.0476158	0.315371	84	133	57	114	69	127	71	79.42	77.32	77.65	84.1	99.63	109.67	99.92
ENSMUSG00000001632	324.401	-0.210226	0.121289	-1.73326	0.0830489	0.452802	372	637	230	460	212	336	213	351.74	370.34	313.34	339.35	306.12	290.16	299.76
ENSMUSG00000001642	70.5038	-0.211367	0.230683	-0.916264	0.359529	0.973996	81	109	70	89	48	71	44	76.59	63.37	95.36	65.66	69.31	61.31	61.92
ENSMUSG00000001655	0	NA	NA	NA	NA	NA	0	0	0	0	0	0	0	0	0	0	0	0	0	0
ENSMUSG00000001656	0	NA	NA	NA	NA	NA	0	0	0	0	0	0	0	0	0	0	0	0	0	0
ENSMUSG00000001657	0	NA	NA	NA	NA	NA	0	0	0	0	0	0	0	0	0	0	0	0	0	0
ENSMUSG00000001661	0	NA	NA	NA	NA	NA	0	0	0	0	0	0	0	0	0	0	0	0	0	0
ENSMUSG00000001663	123.175	0.198986	0.18566	1.07178	0.28382	0.879553	109	199	73	195	83	160	101	103.06	115.69	99.45	143.86	119.85	138.17	142.14
ENSMUSG00000001665	32.6969	-0.161513	0.319731	-0.505155	0.61345	0.995018	30	74	20	51	19	38	23	28.37	43.02	27.25	37.62	27.44	32.82	32.37
ENSMUSG00000001666	63.1879	-0.328498	0.237896	-1.38085	0.167325	0.678736	89	124	45	81	35	69	39	84.15	72.09	61.31	59.76	50.54	59.59	54.89
ENSMUSG00000001670	1.85134	-1.33941	1.43477	-0.933539	0.350542	0.962079	3	7	2	1	0	3	0	2.84	4.07	2.72	0.74	0	2.59	0
ENSMUSG00000001672	25.925	-0.540453	0.373928	-1.44534	0.148363	0.636524	42	42	19	40	20	22	10	39.71	24.42	25.88	29.51	28.88	19	14.07
ENSMUSG00000001674	69.5541	-0.280866	0.225374	-1.24622	0.212684	0.768874	86	115	61	97	35	78	47	81.32	66.86	83.1	71.56	50.54	67.36	66.14
ENSMUSG00000001687	892.617	-0.168866	0.11183	-1.51002	0.131038	0.594919	960	1762	738	1102	599	1019	535	907.71	1024.39	1005.42	812.97	864.93	879.98	752.92
ENSMUSG00000001700	122.25	-0.173102	0.189704	-0.912482	0.361515	0.975928	162	215	81	167	96	114	76	153.18	125	110.35	123.2	138.62	98.45	106.96
ENSMUSG00000001707	64.1823	-0.22538	0.235174	-0.958357	0.337883	0.948164	86	112	53	76	42	70	38	81.32	65.11	72.2	56.07	60.65	60.45	53.48
ENSMUSG00000001729	938.81	-0.145835	0.104327	-1.39787	0.162154	0.666888	901	1869	733	1325	601	1011	651	851.92	1086.6	998.61	977.48	867.81	873.07	916.17
ENSMUSG00000001739	2.05298	-1.02313	1.42711	-0.716925	0.47342	0.995018	0	3	6	1	1	1	1	0	1.74	8.17	0.74	1.44	0.86	1.41
ENSMUSG00000001741	20.6358	-0.731229	0.418876	-1.74569	0.0808647	0.445441	24	49	23	24	6	20	13	22.69	28.49	31.33	17.71	8.66	17.27	18.3
ENSMUSG00000001750	220.16	0.345619	0.167484	2.0636	0.0390561	0.275976	176	345	155	282	185	221	211	166.41	200.58	211.16	208.04	267.13	190.85	296.95
ENSMUSG00000001751	227.427	-0.482651	0.154106	-3.13194	0.00173655	0.0262131	220	504	200	353	132	199	139	208.02	293.02	272.47	260.42	190.6	171.85	195.62
ENSMUSG00000001755	337.768	-0.174856	0.12703	-1.3765	0.168667	0.681254	392	608	229	516	213	337	248	370.65	353.48	311.98	380.67	307.56	291.02	349.02
ENSMUSG00000001761	114.587	0.815054	0.206081	3.95502	7.65269e-05	0.00199686	85	104	80	134	108	175	104	80.37	60.46	108.99	98.85	155.95	151.13	146.36
ENSMUSG00000001763	52.777	0.859226	0.256675	3.34752	0.00081538	0.014091	45	68	32	43	58	85	39	42.55	39.53	43.6	31.72	83.75	73.4	54.89
ENSMUSG00000001767	231.657	-0.202449	0.141129	-1.43449	0.151431	0.644177	283	379	166	362	153	243	149	267.59	220.34	226.15	267.06	220.92	209.85	209.69
ENSMUSG00000001768	137.54	0.627321	0.181212	3.46181	0.000536556	0.0100232	92	178	99	166	129	203	109	86.99	103.49	134.87	122.46	186.27	175.31	153.4
ENSMUSG00000001773	5.29173	-0.486773	0.807259	-0.602995	0.546512	0.995018	12	9	2	7	1	8	3	11.35	5.23	2.72	5.16	1.44	6.91	4.22
ENSMUSG00000001774	484.104	0.375089	0.187847	1.99677	0.0458498	0.307251	634	558	228	655	398	691	355	599.47	324.41	310.62	483.21	574.69	596.73	499.6
ENSMUSG00000001783	862.108	-0.0154942	0.093988	-0.164853	0.86906	0.995018	889	1584	614	1169	631	958	594	840.58	920.9	836.49	862.4	911.13	827.3	835.96
ENSMUSG00000001785	250.592	-0.0992585	0.129447	-0.766786	0.443209	0.995018	283	423	196	344	157	294	170	267.59	245.92	267.02	253.78	226.7	253.89	239.25
ENSMUSG00000001786	177.1	-0.103063	0.161082	-0.639817	0.522292	0.995018	203	307	111	279	109	186	138	191.94	178.48	151.22	205.82	157.39	160.62	194.21
ENSMUSG00000001794	1931.16	-0.259575	0.100823	-2.57457	0.0100363	0.102391	2118	3985	1598	2458	1190	1931	1295	2002.63	2316.8	2177.04	1813.32	1718.3	1667.56	1822.49
ENSMUSG00000001802	285.885	0.421088	0.150642	2.79528	0.00518542	0.0616623	208	393	203	403	237	378	237	196.67	228.48	276.56	297.3	342.22	326.43	333.54
ENSMUSG00000001804	0	NA	NA	NA	NA	NA	0	0	0	0	0	0	0	0	0	0	0	0	0	0
ENSMUSG00000001815	0	NA	NA	NA	NA	NA	0	0	0	0	0	0	0	0	0	0	0	0	0	0
ENSMUSG00000001819	0.123368	1.44597	3.81691	0.378832	0.704813	0.995018	0	0	0	0	0	1	0	0	0	0	0	0	0.86	0
ENSMUSG00000001823	0	NA	NA	NA	NA	NA	0	0	0	0	0	0	0	0	0	0	0	0	0	0
ENSMUSG00000001827	177.931	-0.0503325	0.14782	-0.340499	0.733481	0.995018	172	317	135	258	121	193	130	162.63	184.3	183.92	190.33	174.72	166.67	182.95
ENSMUSG00000001829	240.957	0.0379538	0.136361	0.278334	0.780756	0.995018	258	361	191	326	167	272	182	243.95	209.88	260.21	240.5	241.14	234.89	256.13
ENSMUSG00000001833	879.263	0.261317	0.112469	2.32347	0.0201541	0.172335	984	1236	584	1083	721	1152	622	930.4	718.58	795.61	798.95	1041.09	994.84	875.36
ENSMUSG00000001844	210.905	-0.179637	0.14183	-1.26657	0.20531	0.755042	211	402	157	326	135	236	135	199.51	233.71	213.89	240.5	194.93	203.8	189.99
ENSMUSG00000001847	668.002	0.00916905	0.0980757	0.0934896	0.925515	0.995018	701	1224	473	871	482	748	478	662.82	711.61	644.39	642.56	695.98	645.95	672.7
ENSMUSG00000001855	472.027	-0.164193	0.126029	-1.30282	0.192638	0.731722	436	839	406	716	321	529	286	412.25	487.78	553.12	528.21	463.51	456.83	402.5
ENSMUSG00000001864	19.9543	1.73153	0.450095	3.84703	0.000119556	0.00288515	10	11	8	18	18	25	37	9.46	6.4	10.9	13.28	25.99	21.59	52.07
ENSMUSG00000001865	0.720085	2.21413	2.18893	1.01151	0.311771	0.915175	0	0	1	0	0	1	2	0	0	1.36	0	0	0.86	2.81
ENSMUSG00000001870	159.489	0.504432	0.191753	2.63064	0.00852247	0.0901809	110	208	100	242	154	205	126	104.01	120.93	136.24	178.53	222.37	177.03	177.32
ENSMUSG00000001891	353.367	0.106916	0.115588	0.924974	0.35498	0.968295	377	555	253	470	258	445	246	356.46	322.67	344.68	346.73	372.54	384.29	346.2
ENSMUSG00000001901	32.8231	0.493678	0.396233	1.24593	0.21279	0.768936	20	28	21	65	18	43	39	18.91	16.28	28.61	47.95	25.99	37.13	54.89
ENSMUSG00000001909	566.413	-0.097367	0.103799	-0.938034	0.348227	0.959724	604	1074	398	800	363	627	406	571.1	624.4	542.22	590.18	524.15	541.46	571.38
ENSMUSG00000001910	437.502	-0.259138	0.123621	-2.09623	0.0360614	0.262162	420	809	359	711	276	434	290	397.12	470.34	489.09	524.52	398.53	374.79	408.13
ENSMUSG00000001911	903.684	-0.0166979	0.103792	-0.160879	0.872188	0.995018	853	1593	742	1205	654	979	642	806.54	926.14	1010.87	888.96	944.34	845.44	903.51
ENSMUSG00000001918	397.022	-0.982451	0.138795	-7.07846	1.45769e-12	1.8352e-10	610	860	376	574	178	261	202	576.77	499.99	512.25	423.45	257.02	225.39	284.28
ENSMUSG00000001924	2803.59	-0.0494477	0.0849034	-0.5824	0.560298	0.995018	3083	5011	2200	3463	1908	3132	1979	2915.07	2913.29	2997.18	2554.74	2755.05	2704.71	2785.11
ENSMUSG00000001930	33.4308	0.320588	0.389811	0.82242	0.410838	0.995018	21	38	20	69	18	35	41	19.86	22.09	27.25	50.9	25.99	30.23	57.7
ENSMUSG00000001942	269.839	-0.0105806	0.12991	-0.0814456	0.935088	0.995018	260	480	191	401	181	307	200	245.84	279.06	260.21	295.83	261.35	265.12	281.47
ENSMUSG00000001943	11.3289	-0.00332341	0.584938	-0.00568165	0.995467	0.998905	9	17	3	30	11	12	6	8.51	9.88	4.09	22.13	15.88	10.36	8.44
ENSMUSG00000001946	135.582	-0.0700755	0.200324	-0.349811	0.726481	0.995018	101	261	114	203	110	137	85	95.5	151.74	155.31	149.76	158.83	118.31	119.62
ENSMUSG00000001948	39.9744	-0.682073	0.300575	-2.26923	0.0232546	0.191658	47	87	39	60	19	45	15	44.44	50.58	53.13	44.26	27.44	38.86	21.11
ENSMUSG00000001962	229.369	-0.276438	0.152629	-1.81118	0.0701127	0.405656	289	489	163	286	134	242	151	273.26	284.29	222.06	210.99	193.49	208.98	212.51
ENSMUSG00000001964	493.537	-0.334477	0.128395	-2.60506	0.00918573	0.0956596	528	1034	415	684	274	581	275	499.24	601.15	565.38	504.6	395.64	501.74	387.02
ENSMUSG00000001983	54.1782	0.0813278	0.25645	0.31713	0.751145	0.995018	51	82	35	90	44	54	42	48.22	47.67	47.68	66.4	63.53	46.63	59.11
ENSMUSG00000001985	856.74	0.391669	0.136403	2.87141	0.00408641	0.0515112	653	1119	671	1143	678	1074	757	617.43	650.56	914.14	843.22	979	927.48	1065.35
ENSMUSG00000001986	59.2684	0.69522	0.249433	2.7872	0.00531659	0.0629943	48	74	38	67	43	114	46	45.39	43.02	51.77	49.43	62.09	98.45	64.74
ENSMUSG00000001988	5.56882	0.352298	0.732008	0.481276	0.63032	0.995018	6	4	4	9	5	7	4	5.67	2.33	5.45	6.64	7.22	6.05	5.63
ENSMUSG00000001995	589.113	0.220767	0.134792	1.63784	0.101455	0.512226	547	1109	362	740	379	879	438	517.2	644.75	493.17	545.92	547.26	759.08	616.41
ENSMUSG00000001998	171.419	0.107072	0.170093	0.629489	0.529029	0.995018	200	253	99	261	125	223	116	189.11	147.09	134.87	192.55	180.49	192.58	163.25
ENSMUSG00000001999	86.1773	-0.0770551	0.201148	-0.383078	0.701662	0.995018	88	162	71	107	63	98	53	83.21	94.18	96.73	78.94	90.97	84.63	74.59
ENSMUSG00000002006	324.67	0.188086	0.134519	1.39821	0.16205	0.666888	281	564	259	380	259	400	232	265.69	327.9	352.85	280.33	373.98	345.43	326.5
ENSMUSG00000002007	14.0897	1.19347	0.514671	2.31891	0.0204001	0.173635	6	15	10	12	6	24	23	5.67	8.72	13.62	8.85	8.66	20.73	32.37
ENSMUSG00000002010	845.571	-0.0826842	0.10198	-0.810786	0.417488	0.995018	957	1551	665	1022	574	948	572	904.87	901.72	905.97	753.95	828.83	818.67	804.99
ENSMUSG00000002012	127.416	1.10854	0.178884	6.19702	5.7544e-10	4.85042e-08	83	152	57	130	130	242	110	78.48	88.37	77.65	95.9	187.71	208.98	154.81
ENSMUSG00000002014	1164.28	-0.349105	0.128397	-2.71895	0.00654889	0.0739619	1497	2497	909	1384	693	1050	793	1415.46	1451.7	1238.38	1021.01	1000.66	906.75	1116.01
ENSMUSG00000002015	588.171	-0.0714116	0.101537	-0.703308	0.481864	0.995018	649	1039	460	756	403	631	418	613.65	604.05	626.68	557.72	581.91	544.91	588.26
ENSMUSG00000002017	648.174	-0.0899368	0.128212	-0.701468	0.483011	0.995018	848	1105	434	844	480	640	450	801.81	642.42	591.26	622.64	693.1	552.69	633.3
ENSMUSG00000002020	6.64689	0.257869	0.660201	0.390592	0.696099	0.995018	8	11	4	7	3	9	7	7.56	6.4	5.45	5.16	4.33	7.77	9.85
ENSMUSG00000002028	2794.22	-0.0207765	0.106821	-0.194498	0.845786	0.995018	2618	4618	1992	4569	1886	3271	1966	2475.4	2684.81	2713.81	3370.66	2723.29	2824.75	2766.81
ENSMUSG00000002031	419.671	-0.0589062	0.112301	-0.52454	0.599903	0.995018	449	795	310	538	291	459	295	424.54	462.2	422.33	396.9	420.19	396.38	415.16
ENSMUSG00000002032	194.574	0.197627	0.1548	1.27666	0.201722	0.74804	159	335	138	271	134	268	145	150.34	194.76	188	199.92	193.49	231.44	204.06
ENSMUSG00000002033	1.76802	-0.0847463	1.27957	-0.0662303	0.947194	0.995018	2	2	2	2	1	1	2	1.89	1.16	2.72	1.48	1.44	0.86	2.81
ENSMUSG00000002043	110.527	-0.214112	0.192329	-1.11326	0.265597	0.85504	106	240	82	157	73	104	79	100.23	139.53	111.71	115.82	105.41	89.81	111.18
ENSMUSG00000002052	2197.58	0.0375803	0.0797542	0.471201	0.637497	0.995018	2243	3817	1569	2996	1638	2472	1560	2120.82	2219.12	2137.53	2210.22	2365.19	2134.75	2195.44
ENSMUSG00000002055	10.5786	0.321497	0.560289	0.573806	0.566099	0.995018	11	12	12	7	9	11	9	10.4	6.98	16.35	5.16	13	9.5	12.67
ENSMUSG00000002057	0.472298	-1.79824	2.75422	-0.652903	0.513819	0.995018	0	1	2	0	0	0	0	0	0.58	2.72	0	0	0	0
ENSMUSG00000002058	63.2254	0.576702	0.243769	2.36578	0.0179923	0.158727	51	106	37	64	46	78	72	48.22	61.63	50.41	47.21	66.42	67.36	101.33
ENSMUSG00000002059	229.773	0.310369	0.140183	2.21403	0.026827	0.213476	206	368	148	304	170	338	168	194.78	213.95	201.63	224.27	245.47	291.89	236.43
ENSMUSG00000002064	530.366	0.352039	0.102964	3.41906	0.00062837	0.0113985	496	869	334	633	417	733	413	468.98	505.22	455.03	466.98	602.13	633	581.23
ENSMUSG00000002068	20.2039	0.063498	0.392617	0.16173	0.871519	0.995018	19	38	14	26	16	17	18	17.97	22.09	19.07	19.18	23.1	14.68	25.33
ENSMUSG00000002076	3.38335	-0.351994	0.938296	-0.375142	0.707555	0.995018	3	9	3	4	1	5	2	2.84	5.23	4.09	2.95	1.44	4.32	2.81
ENSMUSG00000002083	83.3872	-0.909951	0.21488	-4.2347	2.28859e-05	0.000698765	91	187	79	155	38	63	41	86.04	108.72	107.63	114.35	54.87	54.41	57.7
ENSMUSG00000002100	0.748875	-1.08171	2.11222	-0.512119	0.608568	0.995018	2	1	1	0	0	0	1	1.89	0.58	1.36	0	0	0	1.41
ENSMUSG00000002102	526.779	-0.0215048	0.122208	-0.175968	0.860319	0.995018	593	932	412	624	380	655	319	560.7	541.85	561.29	460.34	548.7	565.64	448.94
ENSMUSG00000002103	463.464	0.0437194	0.10421	0.41953	0.674829	0.995018	505	767	336	608	325	534	344	477.49	445.92	457.75	448.54	469.28	461.15	484.12
ENSMUSG00000002104	3.26222	-0.603482	1.02593	-0.588227	0.55638	0.995018	5	5	1	8	1	1	4	4.73	2.91	1.36	5.9	1.44	0.86	5.63
ENSMUSG00000002105	532.306	-0.386088	0.105649	-3.65445	0.000257737	0.00549381	619	1048	427	796	340	483	323	585.28	609.29	581.73	587.23	490.94	417.11	454.57
ENSMUSG00000002107	299.162	0.271245	0.139442	1.94522	0.051748	0.333983	287	390	210	430	222	397	234	271.37	226.74	286.09	317.22	320.56	342.84	329.32
ENSMUSG00000002108	74.4667	0.255011	0.258066	0.988162	0.323073	0.928816	71	85	46	128	68	72	62	67.13	49.42	62.67	94.43	98.19	62.18	87.25
ENSMUSG00000002109	104.957	-0.215566	0.186689	-1.15468	0.248223	0.828904	106	190	84	166	59	123	68	100.23	110.46	114.44	122.46	85.19	106.22	95.7
ENSMUSG00000002111	16.1248	0.908317	0.434927	2.08844	0.0367585	0.265447	14	20	5	20	16	29	13	13.24	11.63	6.81	14.75	23.1	25.04	18.3
ENSMUSG00000002129	644.633	-0.0434374	0.10491	-0.414044	0.678842	0.995018	735	1103	431	928	434	699	479	694.96	641.26	587.17	684.61	626.67	603.64	674.11
ENSMUSG00000002147	403.45	-0.195765	0.116671	-1.67791	0.0933639	0.487774	427	707	306	641	274	413	261	403.74	411.04	416.88	472.88	395.64	356.66	367.31
ENSMUSG00000002190	36.9799	-1.07536	0.356739	-3.01442	0.00257467	0.0359313	38	80	43	66	27	17	11	35.93	46.51	58.58	48.69	38.99	14.68	15.48
ENSMUSG00000002204	8.7509	-0.944087	0.642729	-1.46887	0.141867	0.621728	9	24	6	18	1	7	7	8.51	13.95	8.17	13.28	1.44	6.05	9.85
ENSMUSG00000002205	245.005	-0.260846	0.134724	-1.93615	0.0528498	0.338591	283	443	183	382	150	279	143	267.59	257.55	249.31	281.81	216.59	240.94	201.25
ENSMUSG00000002210	157.959	0.0721499	0.156587	0.460767	0.644966	0.995018	141	267	120	225	116	185	114	133.32	155.23	163.48	165.99	167.5	159.76	160.44
ENSMUSG00000002221	529.42	-0.365324	0.111938	-3.26361	0.00110001	0.0180204	658	942	398	854	331	537	300	622.16	547.66	542.22	630.02	477.95	463.74	422.2
ENSMUSG00000002222	1433.7	-0.146706	0.0931208	-1.57543	0.115156	0.548456	1687	2563	1051	1985	1023	1552	879	1595.11	1490.07	1431.83	1464.38	1477.16	1340.27	1237.04
ENSMUSG00000002227	131.757	-0.152678	0.195305	-0.78174	0.434368	0.995018	106	253	101	225	75	158	90	100.23	147.09	137.6	165.99	108.3	136.44	126.66
ENSMUSG00000002228	25.4086	-0.808552	0.365682	-2.21108	0.0270302	0.214439	33	43	23	50	12	19	14	31.2	25	31.33	36.89	17.33	16.41	19.7
ENSMUSG00000002233	191.422	0.348511	0.16973	2.05332	0.0400411	0.280658	139	301	154	232	130	258	172	131.43	175	209.8	171.15	187.71	222.8	242.06
ENSMUSG00000002240	0	NA	NA	NA	NA	NA	0	0	0	0	0	0	0	0	0	0	0	0	0	0
ENSMUSG00000002249	23.1094	0.686002	0.379706	1.80667	0.0708144	0.407974	17	34	9	32	25	25	23	16.07	19.77	12.26	23.61	36.1	21.59	32.37
ENSMUSG00000002250	262.904	0.000300162	0.146617	0.00204725	0.998367	0.999346	222	453	204	405	190	283	193	209.91	263.36	277.92	298.78	274.35	244.39	271.62
ENSMUSG00000002257	20.0622	0.0751206	0.401652	0.187029	0.851638	0.995018	17	29	20	26	17	26	10	16.07	16.86	27.25	19.18	24.55	22.45	14.07
ENSMUSG00000002265	15789.4	0.0115336	0.0743128	0.155204	0.876661	0.995018	17628	26798	10907	21461	11339	18351	10919	16667.8	15579.8	14859.2	15832.3	16372.9	15847.4	15366.7
ENSMUSG00000002266	1363.26	0.385935	0.161524	2.38933	0.016879	0.152065	1334	1883	610	2208	1064	1866	1122	1261.34	1094.74	831.04	1628.89	1536.36	1611.43	1579.03
ENSMUSG00000002274	6.29619	-0.232569	0.718695	-0.323598	0.746242	0.995018	6	8	5	14	2	11	3	5.67	4.65	6.81	10.33	2.89	9.5	4.22
ENSMUSG00000002279	248.641	-0.108148	0.138931	-0.778433	0.436314	0.995018	246	492	193	331	179	279	153	232.6	286.04	262.93	244.19	258.47	240.94	215.32
ENSMUSG00000002280	161.613	-0.298289	0.15264	-1.9542	0.0506777	0.329455	198	292	128	232	96	160	108	187.21	169.76	174.38	171.15	138.62	138.17	151.99
ENSMUSG00000002289	41.8535	-0.204669	0.327814	-0.624345	0.532401	0.995018	51	52	28	84	27	58	18	48.22	30.23	38.15	61.97	38.99	50.09	25.33
ENSMUSG00000002297	17.7323	0.618633	0.433512	1.42703	0.153572	0.650105	20	31	9	11	14	23	19	18.91	18.02	12.26	8.11	20.22	19.86	26.74
ENSMUSG00000002307	221.595	-0.14549	0.141151	-1.03074	0.302664	0.904724	232	435	157	322	130	255	156	219.36	252.9	213.89	237.55	187.71	220.21	219.54
ENSMUSG00000002308	113.788	0.125632	0.179913	0.698291	0.484995	0.995018	116	195	91	125	84	138	83	109.68	113.37	123.97	92.22	121.29	119.17	116.81
ENSMUSG00000002319	1335.17	-0.238526	0.112199	-2.12592	0.0335099	0.248727	1464	2739	1129	1624	902	1327	842	1384.26	1592.4	1538.1	1198.06	1302.44	1145.96	1184.97
ENSMUSG00000002320	408.367	-0.375256	0.116377	-3.22448	0.00126203	0.0201286	501	810	309	601	226	391	274	473.71	470.92	420.97	443.37	326.33	337.66	385.61
ENSMUSG00000002324	447.655	-0.594339	0.19096	-3.11237	0.0018559	0.0276896	374	1163	412	680	186	394	307	353.63	676.14	561.29	501.65	268.57	340.25	432.05
ENSMUSG00000002325	229.93	0.0534947	0.156972	0.34079	0.733261	0.995018	230	366	139	385	165	284	158	217.47	212.78	189.37	284.02	238.25	245.25	222.36
ENSMUSG00000002326	188.358	-0.34414	0.152356	-2.2588	0.0238959	0.195949	199	403	159	257	110	191	118	188.16	234.3	216.61	189.59	158.83	164.94	166.07
ENSMUSG00000002329	233.851	0.0893092	0.131856	0.677322	0.498202	0.995018	259	383	164	297	176	272	169	244.89	222.67	223.43	219.1	254.13	234.89	237.84
ENSMUSG00000002332	314.203	0.00551814	0.147196	0.0374884	0.970096	0.996968	282	616	252	391	183	398	238	266.64	358.13	343.31	288.45	264.24	343.7	334.94
ENSMUSG00000002341	18.7377	2.23631	0.454431	4.92112	8.60521e-07	3.86921e-05	4	13	8	10	27	48	15	3.78	7.56	10.9	7.38	38.99	41.45	21.11
ENSMUSG00000002342	428.661	-0.160423	0.119848	-1.33855	0.180716	0.707094	407	805	352	627	268	451	305	384.83	468.01	479.55	462.55	386.98	389.47	429.24
ENSMUSG00000002343	156.798	0.0828512	0.156482	0.529461	0.596485	0.995018	169	289	106	188	109	189	118	159.79	168.02	144.41	138.69	157.39	163.22	166.07
ENSMUSG00000002345	179.797	-0.086342	0.154693	-0.558149	0.576742	0.995018	164	327	142	271	114	216	120	155.07	190.11	193.45	199.92	164.61	186.53	168.88
ENSMUSG00000002346	682.245	0.107504	0.117667	0.913631	0.360911	0.975686	605	1121	497	999	535	732	521	572.05	651.73	677.09	736.99	772.51	632.14	733.22
ENSMUSG00000002365	141.328	0.295645	0.159164	1.85748	0.0632431	0.378957	132	216	93	188	108	195	106	124.81	125.58	126.7	138.69	155.95	168.4	149.18
ENSMUSG00000002372	489.032	-0.135877	0.111218	-1.22172	0.221815	0.785071	506	956	369	674	295	553	345	478.44	555.8	502.71	497.23	425.96	477.56	485.53
ENSMUSG00000002379	256.031	-0.31822	0.155162	-2.05088	0.0402784	0.281454	276	571	211	320	155	230	180	260.97	331.97	287.46	236.07	223.81	198.62	253.32
ENSMUSG00000002384	1.01904	-0.865782	1.93789	-0.446764	0.655045	0.995018	0	1	3	1	0	2	0	0	0.58	4.09	0.74	0	1.73	0
ENSMUSG00000002393	118.345	-0.262992	0.184923	-1.42217	0.154977	0.652784	117	197	103	196	69	118	83	110.63	114.53	140.32	144.59	99.63	101.9	116.81
ENSMUSG00000002395	640.084	-0.266074	0.1135	-2.34427	0.0190646	0.165373	697	1384	480	866	406	656	406	659.03	804.63	653.93	638.87	586.24	566.5	571.38
ENSMUSG00000002396	158.559	-0.112458	0.165719	-0.678606	0.497388	0.995018	157	279	142	209	89	190	113	148.45	162.2	193.45	154.18	128.51	164.08	159.03
ENSMUSG00000002409	302.186	-0.230904	0.13507	-1.70951	0.0873559	0.467997	291	530	255	487	198	302	198	275.15	308.13	347.4	359.27	285.9	260.8	278.65
ENSMUSG00000002413	899.073	-0.0269331	0.11295	-0.238452	0.811531	0.995018	1104	1515	636	1136	579	1154	591	1043.87	880.79	866.46	838.05	836.05	996.56	831.73
ENSMUSG00000002416	165.088	0.288929	0.159822	1.80782	0.0706344	0.407473	162	261	126	176	117	235	126	153.18	151.74	171.66	129.84	168.94	202.94	177.32
ENSMUSG00000002428	323.184	0.0715898	0.131598	0.544004	0.586439	0.995018	386	513	211	423	249	350	240	364.97	298.25	287.46	312.06	359.54	302.25	337.76
ENSMUSG00000002455	836.677	-0.13487	0.100766	-1.33845	0.18075	0.707094	921	1603	593	1174	507	906	615	870.83	931.95	807.88	866.09	732.08	782.4	865.51
ENSMUSG00000002458	59.3222	0.208862	0.232976	0.896495	0.369989	0.982478	68	86	41	72	45	77	43	64.3	50	55.86	53.12	64.98	66.5	60.52
ENSMUSG00000002459	25.0842	-0.188934	0.369499	-0.511324	0.609124	0.995018	35	39	23	26	20	24	14	33.09	22.67	31.33	19.18	28.88	20.73	19.7
ENSMUSG00000002475	72.4536	0.103186	0.217722	0.473936	0.635546	0.995018	69	118	48	110	59	89	46	65.24	68.6	65.39	81.15	85.19	76.86	64.74
ENSMUSG00000002477	117.355	-0.291559	0.223091	-1.30691	0.191244	0.728883	160	247	98	112	74	138	60	151.28	143.6	133.51	82.63	106.85	119.17	84.44
ENSMUSG00000002486	182.203	-0.314213	0.150036	-2.09425	0.0362381	0.262844	204	360	132	286	122	177	109	192.89	209.3	179.83	210.99	176.16	152.85	153.4
ENSMUSG00000002489	821.985	-0.336768	0.112003	-3.00678	0.0026403	0.0365882	968	1607	700	1102	457	947	469	915.27	934.28	953.65	812.97	659.88	817.8	660.04
ENSMUSG00000002496	986.47	0.083785	0.0911678	0.91902	0.358085	0.972491	948	1765	713	1292	695	1206	720	896.36	1026.13	971.36	953.14	1003.54	1041.47	1013.28
ENSMUSG00000002500	1.67879	-0.0160076	1.29802	-0.0123323	0.99016	0.997762	2	2	1	3	1	1	2	1.89	1.16	1.36	2.21	1.44	0.86	2.81
ENSMUSG00000002504	215.506	0.119082	0.172529	0.690213	0.49006	0.995018	206	421	137	274	201	243	128	194.78	244.76	186.64	202.14	290.23	209.85	180.14
ENSMUSG00000002524	912.44	-0.115562	0.09257	-1.24837	0.211895	0.767052	996	1745	680	1206	612	999	617	941.75	1014.51	926.4	889.69	883.7	862.71	868.32
ENSMUSG00000002546	1487.91	-0.164862	0.0831401	-1.98294	0.0473738	0.314472	1663	2820	1133	2010	982	1580	991	1572.42	1639.49	1543.55	1482.82	1417.96	1364.45	1394.67
ENSMUSG00000002550	121.778	-0.062026	0.17376	-0.356964	0.721119	0.995018	133	195	93	179	73	150	85	125.76	113.37	126.7	132.05	105.41	129.54	119.62
ENSMUSG00000002565	3.15336	-2.62461	1.31347	-1.99823	0.0456917	0.306469	5	8	6	3	1	1	0	4.73	4.65	8.17	2.21	1.44	0.86	0
ENSMUSG00000002578	163.507	0.080636	0.164638	0.489778	0.624291	0.995018	146	255	122	250	127	175	123	138.05	148.25	166.21	184.43	183.38	151.13	173.1
ENSMUSG00000002580	126.864	-0.561175	0.178015	-3.15241	0.00161931	0.024776	170	270	105	173	76	114	65	160.74	156.97	143.05	127.63	109.74	98.45	91.48
ENSMUSG00000002588	0.731741	3.40298	2.10492	1.61668	0.105948	0.523039	0	0	0	0	1	1	2	0	0	0	0	1.44	0.86	2.81
ENSMUSG00000002602	240.579	0.521464	0.134765	3.86943	0.000109089	0.00267843	196	364	146	292	185	364	207	185.32	211.62	198.9	215.42	267.13	314.34	291.32
ENSMUSG00000002603	36.1871	-0.0269607	0.29662	-0.0908932	0.927577	0.995018	32	63	32	48	24	37	29	30.26	36.63	43.6	35.41	34.65	31.95	40.81
ENSMUSG00000002608	437.856	0.0492975	0.110773	0.445033	0.656296	0.995018	439	786	307	585	331	482	319	415.09	456.96	418.24	431.57	477.95	416.24	448.94
ENSMUSG00000002617	83.2724	0.251089	0.241997	1.03757	0.29947	0.902124	113	95	59	92	64	119	55	106.84	55.23	80.38	67.87	92.41	102.77	77.4
ENSMUSG00000002625	1245.63	-0.0264928	0.089754	-0.295172	0.767863	0.995018	1286	2255	932	1664	787	1511	891	1215.95	1311.01	1269.71	1227.57	1136.39	1304.86	1253.93
ENSMUSG00000002633	0	NA	NA	NA	NA	NA	0	0	0	0	0	0	0	0	0	0	0	0	0	0
ENSMUSG00000002635	85.1503	0.220746	0.202517	1.09001	0.275708	0.868222	82	143	64	96	55	107	75	77.53	83.14	87.19	70.82	79.42	92.4	105.55
ENSMUSG00000002658	405.334	0.000387291	0.115071	0.00336568	0.997315	0.998905	464	707	268	547	275	453	306	438.73	411.04	365.11	403.53	397.09	391.2	430.64
ENSMUSG00000002660	260.607	-0.0781619	0.131681	-0.593572	0.552799	0.995018	297	469	205	318	172	289	184	280.82	272.67	279.28	234.6	248.36	249.57	258.95
ENSMUSG00000002661	54.6224	0.41799	0.247568	1.68838	0.0913374	0.481266	46	93	37	58	37	72	54	43.49	54.07	50.41	42.79	53.43	62.18	76
ENSMUSG00000002664	2.94702	-0.134205	1.07343	-0.125024	0.900505	0.995018	1	4	4	5	0	3	4	0.95	2.33	5.45	3.69	0	2.59	5.63
ENSMUSG00000002668	25.4452	-0.905253	0.383028	-2.36341	0.0181075	0.159396	26	46	33	42	12	16	14	24.58	26.74	44.96	30.98	17.33	13.82	19.7
ENSMUSG00000002679	122.105	0.0940468	0.187497	0.50159	0.615956	0.995018	138	176	97	153	69	163	97	130.48	102.32	132.15	112.87	99.63	140.76	136.51
ENSMUSG00000002688	44.835	0.0270597	0.313966	0.0861868	0.931318	0.995018	33	59	45	71	21	54	41	31.2	34.3	61.31	52.38	30.32	46.63	57.7
ENSMUSG00000002699	16.6639	0.582262	0.449747	1.29464	0.195444	0.736529	19	31	5	15	13	20	19	17.97	18.02	6.81	11.07	18.77	17.27	26.74
ENSMUSG00000002718	384.977	0.0201179	0.135992	0.147934	0.882395	0.995018	489	555	275	505	256	444	291	462.36	322.67	374.65	372.55	369.65	383.43	409.53
ENSMUSG00000002728	110.672	0.110791	0.178804	0.619621	0.535507	0.995018	124	174	80	138	85	139	73	117.25	101.16	108.99	101.81	122.74	120.04	102.74
ENSMUSG00000002731	123.004	0.328564	0.167713	1.95908	0.050103	0.327446	117	204	81	141	97	168	94	110.63	118.6	110.35	104.02	140.06	145.08	132.29
ENSMUSG00000002732	157.942	1.67241	0.181908	9.19375	3.79387e-20	1.07928e-17	101	113	57	118	195	246	203	95.5	65.7	77.65	87.05	281.57	212.44	285.69
ENSMUSG00000002733	295.363	0.241549	0.133815	1.8051	0.0710593	0.409019	307	506	171	375	199	392	247	290.28	294.18	232.96	276.65	287.35	338.52	347.61
ENSMUSG00000002741	542.385	-0.214982	0.102597	-2.0954	0.0361356	0.262293	602	1057	423	740	346	579	349	569.21	614.52	576.28	545.92	499.61	500.01	491.16
ENSMUSG00000002748	1956.03	-0.0556782	0.101335	-0.54945	0.582697	0.995018	2260	3220	1268	3000	1328	2169	1387	2136.9	1872.04	1727.47	2213.17	1917.56	1873.09	1951.97
ENSMUSG00000002763	603.942	-0.245521	0.116339	-2.1104	0.0348242	0.25612	627	1240	451	889	424	575	380	592.85	720.91	614.42	655.84	612.23	496.55	534.79
ENSMUSG00000002767	194.649	-0.2691	0.142288	-1.89124	0.0585917	0.360668	211	375	156	286	116	216	119	199.51	218.02	212.53	210.99	167.5	186.53	167.47
ENSMUSG00000002768	203.925	0.00315379	0.151911	0.0207608	0.983436	0.996968	196	412	142	265	149	248	131	185.32	239.53	193.45	195.5	215.15	214.17	184.36
ENSMUSG00000002769	83.8263	-1.02688	0.228856	-4.48702	7.22258e-06	0.000253184	113	203	79	127	43	44	43	106.84	118.02	107.63	93.69	62.09	38	60.52
ENSMUSG00000002771	18.4572	0.165173	0.405243	0.40759	0.683575	0.995018	17	27	17	22	11	26	14	16.07	15.7	23.16	16.23	15.88	22.45	19.7
ENSMUSG00000002778	938.559	-0.335826	0.0957732	-3.50647	0.000454099	0.00875813	1141	1825	769	1264	578	909	590	1078.85	1061.02	1047.65	932.48	834.6	784.99	830.33
ENSMUSG00000002781	126.84	-0.133579	0.173333	-0.770648	0.440915	0.995018	129	219	92	206	78	138	92	121.97	127.32	125.34	151.97	112.63	119.17	129.47
ENSMUSG00000002791	6.53814	0.412617	0.661691	0.623579	0.532904	0.995018	7	9	3	9	7	7	5	6.62	5.23	4.09	6.64	10.11	6.05	7.04
ENSMUSG00000002797	74.0107	-0.0171861	0.23043	-0.0745826	0.940547	0.995018	93	149	42	87	58	82	48	87.93	86.63	57.22	64.18	83.75	70.81	67.55
ENSMUSG00000002799	282.284	0.143873	0.138795	1.03659	0.299929	0.902124	296	467	227	301	214	336	209	279.88	271.5	309.25	222.05	309	290.16	294.13
ENSMUSG00000002803	179.126	-0.224668	0.15894	-1.41355	0.157495	0.657705	212	357	122	258	98	217	114	200.45	207.55	166.21	190.33	141.51	187.4	160.44
ENSMUSG00000002804	82.3721	-0.608661	0.21346	-2.8514	0.00435267	0.0539498	105	164	79	116	49	78	36	99.28	95.35	107.63	85.58	70.75	67.36	50.66
ENSMUSG00000002808	269.88	1.3515	0.142513	9.48336	2.46227e-21	7.91834e-19	173	257	140	203	246	516	309	163.58	149.41	190.73	149.76	355.21	445.6	434.87
ENSMUSG00000002812	922.767	-0.00975287	0.0895758	-0.108878	0.913299	0.995018	921	1639	681	1287	648	1071	638	870.83	952.88	927.76	949.45	935.68	924.89	897.88
ENSMUSG00000002814	183.321	-0.172385	0.156956	-1.0983	0.272074	0.863229	219	283	135	291	114	190	131	207.07	164.53	183.92	214.68	164.61	164.08	184.36
ENSMUSG00000002820	219.303	-0.0804335	0.133108	-0.604273	0.545662	0.995018	231	401	163	303	147	242	154	218.42	233.13	222.06	223.53	212.26	208.98	216.73
ENSMUSG00000002825	124.518	-0.567462	0.173617	-3.26848	0.00108127	0.0177725	156	267	100	190	61	121	71	147.5	155.23	136.24	140.17	88.08	104.49	99.92
ENSMUSG00000002831	14.5817	0.0886702	0.473371	0.187317	0.851412	0.995018	11	24	16	16	9	23	8	10.4	13.95	21.8	11.8	13	19.86	11.26
ENSMUSG00000002833	476.704	-0.0397614	0.11499	-0.345781	0.729507	0.995018	510	866	371	591	349	490	343	482.22	503.47	505.43	435.99	503.94	423.15	482.71
ENSMUSG00000002835	19.8506	0.137379	0.388434	0.353673	0.723584	0.995018	17	39	14	25	14	28	13	16.07	22.67	19.07	18.44	20.22	24.18	18.3
ENSMUSG00000002844	526.601	0.0590234	0.115847	0.509493	0.610407	0.995018	542	965	404	603	386	592	390	512.48	561.03	550.39	444.85	557.36	511.24	548.86
ENSMUSG00000002845	582.598	-0.481225	0.131484	-3.65995	0.000252269	0.00538891	847	1131	402	873	360	527	322	800.86	657.54	547.67	644.03	519.82	455.1	453.16
ENSMUSG00000002846	152.898	0.0847462	0.180137	0.470455	0.63803	0.995018	199	257	89	183	121	162	115	188.16	149.41	121.25	135	174.72	139.9	161.84
ENSMUSG00000002847	11.4043	-0.711771	0.568934	-1.25106	0.210912	0.765061	10	16	11	29	7	12	3	9.46	9.3	14.99	21.39	10.11	10.36	4.22
ENSMUSG00000002870	171.735	-0.687954	0.159103	-4.32395	1.53257e-05	0.000487031	197	364	173	255	88	150	88	186.27	211.62	235.69	188.12	127.07	129.54	123.85
ENSMUSG00000002871	491.996	-0.28364	0.108376	-2.61718	0.00886605	0.0930181	541	913	376	778	294	489	333	511.53	530.8	512.25	573.95	424.52	422.29	468.64
ENSMUSG00000002881	268.494	0.114598	0.145005	0.790309	0.429347	0.995018	286	502	171	329	165	371	201	270.42	291.85	232.96	242.71	238.25	320.39	282.87
ENSMUSG00000002885	74.7862	0.153593	0.22558	0.680881	0.495947	0.995018	61	148	44	109	53	99	55	57.68	86.04	59.94	80.41	76.53	85.49	77.4
ENSMUSG00000002897	154.906	-0.302073	0.178009	-1.69695	0.0897052	0.47563	183	335	127	183	94	179	84	173.03	194.76	173.02	135	135.73	154.58	118.22
ENSMUSG00000002900	328.561	0.13389	0.138412	0.96733	0.333379	0.942329	292	472	254	497	239	400	246	276.09	274.41	346.04	366.65	345.1	345.43	346.2
ENSMUSG00000002908	49.1999	0.127874	0.270176	0.473299	0.636	0.995018	36	91	41	62	41	50	38	34.04	52.91	55.86	45.74	59.2	43.18	53.48
ENSMUSG00000002910	128.139	-0.634699	0.205824	-3.08369	0.00204448	0.0297279	145	265	85	268	59	129	68	137.1	154.07	115.8	197.71	85.19	111.4	95.7
ENSMUSG00000002930	35.7236	0.555964	0.313096	1.7757	0.0757828	0.426662	42	54	21	27	27	57	30	39.71	31.39	28.61	19.92	38.99	49.22	42.22
ENSMUSG00000002944	56.2788	1.69393	0.308655	5.4881	4.06284e-08	2.45814e-06	20	31	25	60	72	85	72	18.91	18.02	34.06	44.26	103.96	73.4	101.33
ENSMUSG00000002948	804.724	-0.265608	0.100379	-2.64606	0.00814352	0.0871687	860	1657	619	1149	506	855	495	813.16	963.35	843.3	847.64	730.64	738.36	696.63
ENSMUSG00000002949	400.639	-0.0332592	0.110742	-0.300329	0.763926	0.995018	417	714	312	523	262	472	283	394.29	415.1	425.05	385.83	378.31	407.61	398.27
ENSMUSG00000002957	894.116	0.105158	0.107607	0.977241	0.32845	0.935186	938	1474	616	1187	725	922	680	886.91	856.95	839.21	875.68	1046.86	796.21	956.99
ENSMUSG00000002963	180.826	-0.184956	0.151734	-1.21895	0.222862	0.787203	184	358	148	243	106	198	127	173.98	208.13	201.63	179.27	153.06	170.99	178.73
ENSMUSG00000002968	953.966	-0.33212	0.0993216	-3.34388	0.000826154	0.0142479	985	1926	777	1453	575	922	618	931.35	1119.74	1058.55	1071.91	830.27	796.21	869.73
ENSMUSG00000002980	323.513	0.171873	0.130004	1.32205	0.18615	0.719376	280	554	218	465	238	424	233	264.75	322.08	296.99	343.04	343.66	366.16	327.91
ENSMUSG00000002981	802.948	-0.0140027	0.0941554	-0.148719	0.881775	0.995018	832	1463	606	1032	573	906	559	786.68	850.56	825.59	761.33	827.38	782.4	786.7
ENSMUSG00000002983	39.884	-0.209355	0.297547	-0.703602	0.481681	0.995018	35	77	42	48	24	45	25	33.09	44.77	57.22	35.41	34.65	38.86	35.18
ENSMUSG00000002984	278.862	-0.157824	0.145563	-1.08423	0.278263	0.871831	273	552	245	347	195	312	165	258.13	320.92	333.78	255.99	281.57	269.43	232.21
ENSMUSG00000002985	2189.6	0.48736	0.144271	3.37808	0.000729938	0.0128471	1775	3041	1171	3287	1706	2637	2217	1678.32	1767.97	1595.32	2424.9	2463.38	2277.24	3120.05
ENSMUSG00000002992	0	NA	NA	NA	NA	NA	0	0	0	0	0	0	0	0	0	0	0	0	0	0
ENSMUSG00000002996	632.61	-0.206449	0.108792	-1.89766	0.0577415	0.357597	723	1094	459	999	439	664	383	683.62	636.03	625.32	736.99	633.89	573.41	539.01
ENSMUSG00000002997	263.559	1.00831	0.13615	7.40585	1.30315e-13	1.88073e-11	186	280	142	276	275	396	263	175.87	162.79	193.45	203.61	397.09	341.98	370.13
ENSMUSG00000003031	821.079	0.210979	0.116373	1.81296	0.0698382	0.404906	955	1234	492	1063	664	1015	595	902.98	717.42	670.28	784.2	958.78	876.53	837.36
ENSMUSG00000003032	37.2067	-1.20583	0.859664	-1.40267	0.160714	0.66372	24	205	29	20	25	18	9	22.69	119.18	39.51	14.75	36.1	15.54	12.67
ENSMUSG00000003033	536.947	-0.0101282	0.105789	-0.0957403	0.923727	0.995018	621	855	399	716	366	618	384	587.17	497.08	543.58	528.21	528.49	533.69	540.42
ENSMUSG00000003037	374.51	-0.148057	0.117531	-1.25973	0.207767	0.759383	429	712	277	493	248	382	265	405.63	413.94	377.37	363.7	358.1	329.89	372.94
ENSMUSG00000003038	108.216	-0.00573293	0.195298	-0.0293548	0.976582	0.996968	138	181	73	136	62	147	75	130.48	105.23	99.45	100.33	89.52	126.95	105.55
ENSMUSG00000003039	501.04	0.0707749	0.103021	0.686998	0.492084	0.995018	538	811	356	676	346	622	360	508.7	471.5	485	498.7	499.61	537.14	506.64
ENSMUSG00000003051	46.7229	-0.510989	0.27383	-1.86608	0.06203	0.373772	55	96	42	65	31	33	29	52	55.81	57.22	47.95	44.76	28.5	40.81
ENSMUSG00000003053	0	NA	NA	NA	NA	NA	0	0	0	0	0	0	0	0	0	0	0	0	0	0
ENSMUSG00000003062	272.689	-0.0780358	0.125374	-0.622424	0.533663	0.995018	288	487	199	393	185	323	175	272.31	283.13	271.11	289.93	267.13	278.93	246.28
ENSMUSG00000003068	786.95	-0.395428	0.0955345	-4.13912	3.48645e-05	0.00101626	894	1598	615	1209	478	743	478	845.3	929.04	837.85	891.91	690.21	641.64	672.7
ENSMUSG00000003070	10.2638	1.14004	0.562692	2.02605	0.0427597	0.293116	8	12	3	11	15	19	5	7.56	6.98	4.09	8.11	21.66	16.41	7.04
ENSMUSG00000003072	842.151	-0.353659	0.156883	-2.25428	0.0241786	0.197774	884	2112	711	924	507	850	508	835.85	1227.87	968.63	681.66	732.08	734.04	714.92
ENSMUSG00000003099	569.112	-0.120486	0.0999366	-1.20563	0.227962	0.795433	624	985	458	775	386	611	384	590.01	572.66	623.96	571.74	557.36	527.64	540.42
ENSMUSG00000003119	408.682	-0.111053	0.116022	-0.957174	0.33848	0.949131	416	759	329	551	289	461	253	393.34	441.27	448.21	406.49	417.3	398.11	356.05
ENSMUSG00000003123	76.6858	-0.00340779	0.207636	-0.0164123	0.986905	0.996968	81	123	54	115	57	85	53	76.59	71.51	73.57	84.84	82.31	73.4	74.59
ENSMUSG00000003131	1363.75	0.319856	0.0905583	3.53205	0.000412359	0.00807416	1389	2022	951	1559	1099	1798	1046	1313.34	1175.55	1295.6	1150.11	1586.9	1552.71	1472.07
ENSMUSG00000003134	290.597	-0.389004	0.14284	-2.72336	0.00646217	0.0733653	346	511	211	517	152	296	189	327.15	297.08	287.46	381.4	219.48	255.62	265.99
ENSMUSG00000003135	205.786	-0.0169116	0.146751	-0.11524	0.908255	0.995018	246	345	138	280	124	248	156	232.6	200.58	188	206.56	179.05	214.17	219.54
ENSMUSG00000003153	129.82	0.872019	0.17371	5.01996	5.16833e-07	2.48635e-05	110	153	63	142	105	224	128	104.01	88.95	85.83	104.76	151.61	193.44	180.14
ENSMUSG00000003154	304.796	0.100591	0.137441	0.731887	0.464238	0.995018	267	534	199	469	221	368	225	252.46	310.46	271.11	345.99	319.11	317.8	316.65
ENSMUSG00000003161	371.071	-0.162188	0.111625	-1.45297	0.146231	0.63159	419	660	277	540	241	414	239	396.18	383.71	377.37	398.37	347.99	357.52	336.35
ENSMUSG00000003166	522.328	-0.120383	0.103569	-1.16235	0.245095	0.82346	557	931	400	744	335	548	382	526.66	541.26	544.94	548.87	483.72	473.24	537.6
ENSMUSG00000003184	344.915	-0.316019	0.119698	-2.64013	0.00828744	0.0881799	416	651	248	537	210	362	208	393.34	378.48	337.86	396.16	303.23	312.61	292.73
ENSMUSG00000003190	13.4016	-0.378733	0.50986	-0.742817	0.457592	0.995018	14	31	11	17	14	9	5	13.24	18.02	14.99	12.54	20.22	7.77	7.04
ENSMUSG00000003198	31.2146	-0.160783	0.38711	-0.415343	0.677891	0.995018	54	53	10	47	26	36	14	51.06	30.81	13.62	34.67	37.54	31.09	19.7
ENSMUSG00000003199	300.515	-0.0648281	0.143895	-0.450522	0.652334	0.995018	304	616	240	343	191	347	215	287.44	358.13	326.97	253.04	275.79	299.66	302.58
ENSMUSG00000003200	425.929	-0.373872	0.124167	-3.01105	0.00260347	0.0362392	519	918	312	590	249	399	279	490.73	533.71	425.05	435.26	359.54	344.57	392.65
ENSMUSG00000003206	3.74256	-0.161243	0.954904	-0.168858	0.865908	0.995018	3	8	3	5	6	1	1	2.84	4.65	4.09	3.69	8.66	0.86	1.41
ENSMUSG00000003208	54.242	-0.109437	0.247778	-0.441674	0.658725	0.995018	52	113	36	80	37	61	36	49.17	65.7	49.04	59.02	53.43	52.68	50.66
ENSMUSG00000003226	1966.94	0.0844022	0.107	0.788804	0.430227	0.995018	2403	2948	1311	2574	1454	2402	1367	2272.11	1713.91	1786.05	1898.9	2099.5	2074.3	1923.82
ENSMUSG00000003227	3.51546	1.44287	0.924589	1.56055	0.11863	0.559278	2	3	1	4	6	6	2	1.89	1.74	1.36	2.95	8.66	5.18	2.81
ENSMUSG00000003228	46.3629	0.479989	0.271146	1.77022	0.0766901	0.43029	33	71	28	63	41	52	45	31.2	41.28	38.15	46.48	59.2	44.91	63.33
ENSMUSG00000003233	436.38	-0.330777	0.111785	-2.95904	0.00308603	0.0414262	463	861	369	640	275	435	262	437.78	500.57	502.71	472.14	397.09	375.65	368.72
ENSMUSG00000003234	727.327	-0.0206652	0.0999192	-0.206819	0.836151	0.995018	842	1296	501	941	484	847	522	796.14	753.47	682.54	694.2	698.87	731.45	734.63
ENSMUSG00000003235	358.57	-0.27503	0.124216	-2.21413	0.0268199	0.213476	422	714	277	482	212	345	255	399.01	415.1	377.37	355.58	306.12	297.93	358.87
ENSMUSG00000003269	339.214	-0.358186	0.121175	-2.95593	0.00311732	0.0417704	396	669	250	534	191	360	206	374.43	388.94	340.59	393.94	275.79	310.89	289.91
ENSMUSG00000003271	32.8232	-0.201486	0.351264	-0.573604	0.566236	0.995018	45	73	11	51	24	34	20	42.55	42.44	14.99	37.62	34.65	29.36	28.15
ENSMUSG00000003273	128.738	0.493693	0.184622	2.67408	0.00749344	0.0818991	98	184	72	189	99	186	114	92.66	106.97	98.09	139.43	142.95	160.62	160.44
ENSMUSG00000003279	279.505	0.61472	0.149994	4.0983	4.16203e-05	0.0011863	212	471	168	282	218	463	235	200.45	273.83	228.88	208.04	314.78	399.83	330.72
ENSMUSG00000003282	107.004	-0.309592	0.185525	-1.66874	0.0951693	0.493103	132	194	73	175	64	113	66	124.81	112.79	99.45	129.1	92.41	97.58	92.88
ENSMUSG00000003283	13.4155	0.31513	0.501407	0.628491	0.529683	0.995018	9	17	15	14	8	14	15	8.51	9.88	20.44	10.33	11.55	12.09	21.11
ENSMUSG00000003299	270.792	-0.285831	0.141269	-2.02331	0.0430411	0.294363	304	538	242	333	172	287	159	287.44	312.78	329.69	245.66	248.36	247.85	223.77
ENSMUSG00000003308	566.101	-0.186909	0.106812	-1.74989	0.0801369	0.442751	617	1052	443	795	370	545	407	583.39	611.61	603.52	586.49	534.26	470.65	572.78
ENSMUSG00000003309	194.376	-3.54141	0.214473	-16.5121	3.00032e-61	7.4229e-58	344	572	216	444	18	36	17	325.26	332.55	294.27	327.55	25.99	31.09	23.92
ENSMUSG00000003316	1564.82	0.317074	0.0918378	3.45254	0.000555333	0.0103529	1394	2304	1058	2121	1184	2065	1277	1318.07	1339.5	1441.37	1564.71	1709.64	1783.28	1797.16
ENSMUSG00000003341	1.33249	2.20553	1.7538	1.25758	0.208545	0.760568	0	0	2	0	3	1	1	0	0	2.72	0	4.33	0.86	1.41
ENSMUSG00000003344	427.371	-0.232911	0.121016	-1.92463	0.0542763	0.343564	413	838	335	666	275	462	263	390.5	487.2	456.39	491.32	397.09	398.97	370.13
ENSMUSG00000003345	965.599	-0.203896	0.0988241	-2.06322	0.039092	0.276032	962	1850	794	1390	647	996	620	909.6	1075.55	1081.71	1025.44	934.23	860.12	872.55
ENSMUSG00000003346	313	-0.311285	0.143344	-2.1716	0.029886	0.229426	316	688	261	418	209	287	198	298.79	399.99	355.57	308.37	301.79	247.85	278.65
ENSMUSG00000003348	68.9936	-0.264981	0.233686	-1.13392	0.256829	0.840571	70	148	56	93	33	72	54	66.19	86.04	76.29	68.61	47.65	62.18	76
ENSMUSG00000003352	408.91	0.194923	0.124948	1.56003	0.118753	0.559465	343	659	310	555	314	471	329	324.32	383.13	422.33	409.44	453.4	406.74	463.01
ENSMUSG00000003354	22.9548	-0.134542	0.419637	-0.320615	0.748503	0.995018	18	27	26	37	21	16	15	17.02	15.7	35.42	27.3	30.32	13.82	21.11
ENSMUSG00000003355	336.832	-0.475151	0.165582	-2.86959	0.00411006	0.0516568	475	750	277	365	197	324	186	449.13	436.03	377.37	269.27	284.46	279.8	261.76
ENSMUSG00000003360	826.729	-0.196087	0.0936081	-2.09476	0.0361921	0.262575	894	1526	647	1200	542	925	502	845.3	887.18	881.44	885.27	782.62	798.81	706.48
ENSMUSG00000003363	5313.87	0.447472	0.0976486	4.58248	4.59499e-06	0.000170147	4724	9029	3429	5425	4249	7528	4385	4466.68	5249.27	4671.51	4002.15	6135.34	6500.98	6171.15
ENSMUSG00000003378	728.635	0.0100213	0.11335	0.0884102	0.929551	0.995018	636	1329	561	1038	507	814	541	601.36	772.65	764.28	765.76	732.08	702.95	761.37
ENSMUSG00000003379	5.93887	-0.0835689	0.721679	-0.115798	0.907813	0.995018	4	10	4	12	4	4	6	3.78	5.81	5.45	8.85	5.78	3.45	8.44
ENSMUSG00000003380	1311.86	-0.223353	0.0954467	-2.34008	0.0192797	0.16664	1464	2648	946	1860	865	1301	871	1384.26	1539.49	1288.79	1372.17	1249.02	1123.51	1225.79
ENSMUSG00000003382	330.364	0.0148077	0.119902	0.123498	0.901713	0.995018	355	568	216	479	231	386	236	335.66	330.22	294.27	353.37	333.55	333.34	332.13
ENSMUSG00000003402	1090.26	-0.152568	0.103477	-1.47442	0.140368	0.61823	1158	2199	820	1443	770	1190	666	1094.92	1278.45	1117.13	1064.54	1111.84	1027.65	937.28
ENSMUSG00000003410	101.714	2.19243	0.201719	10.8687	1.62427e-27	7.39316e-25	35	80	34	48	121	230	126	33.09	46.51	46.32	35.41	174.72	198.62	177.32
ENSMUSG00000003411	355.868	0.954338	0.147155	6.48525	8.85848e-11	8.59302e-09	212	439	217	363	299	657	336	200.45	255.23	295.63	267.79	431.74	567.37	472.86
ENSMUSG00000003418	4.91432	0.920232	0.807459	1.13966	0.254426	0.83755	8	3	1	5	4	10	4	7.56	1.74	1.36	3.69	5.78	8.64	5.63
ENSMUSG00000003420	176.96	0.295819	0.159802	1.85115	0.0641475	0.382326	146	319	113	226	141	249	125	138.05	185.46	153.95	166.73	203.6	215.03	175.92
ENSMUSG00000003421	230.983	-0.0458332	0.135444	-0.338392	0.735068	0.995018	225	405	171	345	164	262	155	212.74	235.46	232.96	254.51	236.81	226.26	218.14
ENSMUSG00000003423	110.959	-0.371336	0.207467	-1.78986	0.0734762	0.418051	123	221	107	137	85	100	54	116.3	128.48	145.77	101.07	122.74	86.36	76
ENSMUSG00000003429	495.919	-0.422742	0.124215	-3.40332	0.00066573	0.0119227	645	1039	395	641	311	472	277	609.87	604.05	538.13	472.88	449.07	407.61	389.83
ENSMUSG00000003435	1418.25	-0.029169	0.0829587	-0.351609	0.725132	0.995018	1502	2518	1059	1888	967	1553	1045	1420.19	1463.91	1442.73	1392.82	1396.3	1341.13	1470.66
ENSMUSG00000003436	58.7994	1.73969	0.281489	6.18031	6.39777e-10	5.3774e-08	39	42	16	47	46	146	72	36.88	24.42	21.8	34.67	66.42	126.08	101.33
ENSMUSG00000003437	637.675	-0.0791077	0.10618	-0.745037	0.456249	0.995018	709	1196	481	799	455	722	407	670.38	695.33	655.29	589.44	657	623.5	572.78
ENSMUSG00000003438	152.845	-0.370024	0.155736	-2.37596	0.0175032	0.155697	177	292	126	228	98	151	86	167.36	169.76	171.66	168.2	141.51	130.4	121.03
ENSMUSG00000003444	46.0574	-0.320323	0.272649	-1.17485	0.240053	0.816815	52	106	36	56	27	48	29	49.17	61.63	49.04	41.31	38.99	41.45	40.81
ENSMUSG00000003452	255.865	0.0878075	0.140758	0.623817	0.532747	0.995018	313	387	168	334	183	295	196	295.95	224.99	228.88	246.4	264.24	254.75	275.84
ENSMUSG00000003458	867.159	-0.102887	0.0931068	-1.10504	0.26914	0.860454	879	1598	642	1270	578	957	595	831.12	929.04	874.63	936.91	834.6	826.44	837.36
ENSMUSG00000003464	391.638	-0.121731	0.111805	-1.08878	0.276252	0.86866	423	703	319	517	255	435	265	399.96	408.71	434.59	381.4	368.21	375.65	372.94
ENSMUSG00000003469	318.096	-0.607726	0.136765	-4.44357	8.84791e-06	0.000299513	357	690	304	461	151	281	194	337.55	401.15	414.16	340.09	218.04	242.66	273.02
ENSMUSG00000003476	7.96783	-0.542219	0.81453	-0.665683	0.505614	0.995018	1	5	10	26	5	4	6	0.95	2.91	13.62	19.18	7.22	3.45	8.44
ENSMUSG00000003477	172.164	-0.0426864	0.178428	-0.239235	0.810923	0.995018	169	298	110	292	104	237	108	159.79	173.25	149.86	215.42	150.17	204.67	151.99
ENSMUSG00000003484	7.30947	0.621987	0.630844	0.985959	0.324153	0.930392	7	8	3	11	6	9	8	6.62	4.65	4.09	8.11	8.66	7.77	11.26
ENSMUSG00000003500	843.332	-0.401424	0.137017	-2.92974	0.00339242	0.0446676	1021	1960	659	1030	565	783	461	965.39	1139.5	897.79	759.86	815.83	676.18	648.78
ENSMUSG00000003505	0.0830542	-0.236899	3.81695	-0.062065	0.950511	0.995018	0	1	0	0	0	0	0	0	0.58	0	0	0	0	0
ENSMUSG00000003518	389.796	0.0579068	0.137469	0.421234	0.673584	0.995018	363	719	332	436	277	482	268	343.23	418.01	452.3	321.65	399.97	416.24	377.16
ENSMUSG00000003526	155.779	0.326974	0.197292	1.65731	0.0974566	0.499974	106	307	90	213	117	189	142	100.23	178.48	122.61	157.14	168.94	163.22	199.84
ENSMUSG00000003527	140.54	-0.120531	0.174674	-0.690036	0.490172	0.995018	142	253	118	189	82	138	117	134.27	147.09	160.76	139.43	118.4	119.17	164.66
ENSMUSG00000003528	403.933	0.150803	0.133366	1.13075	0.258161	0.842668	385	780	289	446	303	456	324	364.03	453.48	393.72	329.02	437.52	393.79	455.98
ENSMUSG00000003531	141.908	0.0461761	0.17725	0.260514	0.794467	0.995018	124	287	95	194	102	151	113	117.25	166.86	129.42	143.12	147.28	130.4	159.03
ENSMUSG00000003534	1068.88	-0.397074	0.0980241	-4.05078	5.10475e-05	0.00140492	1125	2073	926	1676	598	1028	685	1063.72	1205.2	1261.54	1236.42	863.48	887.75	964.02
ENSMUSG00000003541	24.1309	-0.00470357	0.395661	-0.0118879	0.990515	0.997902	22	62	13	30	15	39	12	20.8	36.05	17.71	22.13	21.66	33.68	16.89
ENSMUSG00000003545	422.466	-1.0386	1.11422	-0.932134	0.351267	0.962265	163	1865	641	74	344	243	60	154.12	1084.27	873.27	54.59	496.72	209.85	84.44
ENSMUSG00000003546	245.702	-0.0796629	0.137482	-0.579442	0.562291	0.995018	240	464	179	358	149	276	186	226.93	269.76	243.86	264.11	215.15	238.35	261.76
ENSMUSG00000003549	129.989	-0.311286	0.168581	-1.84651	0.0648182	0.384928	151	244	102	193	74	123	93	142.78	141.86	138.96	142.38	106.85	106.22	130.88
ENSMUSG00000003555	1.5909	-2.61775	1.70652	-1.53397	0.125038	0.577577	5	7	0	2	0	1	0	4.73	4.07	0	1.48	0	0.86	0
ENSMUSG00000003559	353.808	0.497054	0.13219	3.76016	0.000169806	0.00385563	264	563	233	415	320	444	306	249.62	327.32	317.43	306.16	462.06	383.43	430.64
ENSMUSG00000003573	27.8148	0.205433	0.343226	0.598536	0.549482	0.995018	22	45	20	40	18	28	29	20.8	26.16	27.25	29.51	25.99	24.18	40.81
ENSMUSG00000003575	1135.32	-0.136984	0.0939404	-1.4582	0.144786	0.628559	1125	2096	934	1589	733	1273	755	1063.72	1218.57	1272.44	1172.24	1058.41	1099.33	1062.54
ENSMUSG00000003581	196.215	-0.00492761	0.140931	-0.0349647	0.972108	0.996968	217	332	136	272	142	212	143	205.18	193.02	185.28	200.66	205.04	183.08	201.25
ENSMUSG00000003585	19.5054	0.197116	0.388036	0.507985	0.611464	0.995018	19	34	15	21	13	25	16	17.97	19.77	20.44	15.49	18.77	21.59	22.52
ENSMUSG00000003604	41.9512	-0.528198	0.278652	-1.89554	0.0580203	0.358519	58	78	35	62	21	40	25	54.84	45.35	47.68	45.74	30.32	34.54	35.18
ENSMUSG00000003617	211.247	0.663202	0.200035	3.31542	0.00091504	0.0154876	150	208	146	292	164	276	232	141.83	120.93	198.9	215.42	236.81	238.35	326.5
ENSMUSG00000003623	160.437	-0.0760054	0.16896	-0.449843	0.652823	0.995018	193	246	103	258	107	189	106	182.49	143.02	140.32	190.33	154.5	163.22	149.18
ENSMUSG00000003644	116.45	0.118611	0.189983	0.624325	0.532414	0.995018	103	187	80	179	101	122	83	97.39	108.72	108.99	132.05	145.84	105.36	116.81
ENSMUSG00000003657	0.201047	1.44666	3.81688	0.379017	0.704675	0.995018	0	0	0	0	0	0	1	0	0	0	0	0	0	1.41
ENSMUSG00000003660	1686.87	0.0420916	0.0882167	0.477139	0.633263	0.995018	1622	2772	1267	2429	1217	1972	1197	1533.65	1611.58	1726.1	1791.93	1757.29	1702.97	1684.58
ENSMUSG00000003662	342.1	0.0759082	0.118774	0.639099	0.522759	0.995018	366	599	226	453	256	421	231	346.06	348.25	307.89	334.19	369.65	363.56	325.09
ENSMUSG00000003665	2.3169	-0.283493	1.16163	-0.244048	0.807193	0.995018	1	4	4	2	2	2	1	0.95	2.33	5.45	1.48	2.89	1.73	1.41
ENSMUSG00000003680	208.401	-0.427501	0.146374	-2.92061	0.00349344	0.0455719	222	427	169	334	112	193	139	209.91	248.25	230.24	246.4	161.72	166.67	195.62
ENSMUSG00000003721	341.199	0.174374	0.122504	1.42342	0.154615	0.652075	359	499	252	436	271	398	255	339.45	290.11	343.31	321.65	391.31	343.7	358.87
ENSMUSG00000003731	651.436	0.0301347	0.106823	0.2821	0.777867	0.995018	723	1098	443	894	439	849	432	683.62	638.35	603.52	659.52	633.89	733.17	607.97
ENSMUSG00000003746	228.254	-0.147121	0.18439	-0.797882	0.424939	0.995018	288	489	161	242	137	304	130	272.31	284.29	219.34	178.53	197.82	262.53	182.95
ENSMUSG00000003752	116.45	-0.5293	0.179527	-2.94831	0.00319518	0.0425631	138	258	91	177	62	105	71	130.48	150	123.97	130.58	89.52	90.68	99.92
ENSMUSG00000003762	373.524	-0.368589	0.129961	-2.83614	0.00456621	0.0560797	412	762	295	562	260	320	223	389.56	443.01	401.89	414.6	375.43	276.34	313.84
ENSMUSG00000003778	1031.97	-0.240689	0.107883	-2.231	0.0256808	0.207197	1350	1933	756	1338	644	1047	691	1276.47	1123.81	1029.94	987.07	929.9	904.16	972.47
ENSMUSG00000003779	18.9325	-0.220895	0.431684	-0.511706	0.608857	0.995018	21	46	15	18	17	19	8	19.86	26.74	20.44	13.28	24.55	16.41	11.26
ENSMUSG00000003808	368.823	-0.20923	0.111389	-1.87837	0.0603308	0.367556	411	676	289	529	244	389	233	388.61	393.01	393.72	390.26	352.32	335.93	327.91
ENSMUSG00000003809	452.645	-0.152465	0.108841	-1.40081	0.161272	0.665172	524	826	331	630	274	496	322	495.46	480.22	450.94	464.77	395.64	428.33	453.16
ENSMUSG00000003810	659.105	0.064413	0.117482	0.54828	0.5835	0.995018	708	1178	505	739	507	793	433	669.44	684.86	687.99	545.18	732.08	684.81	609.37
ENSMUSG00000003812	272.803	-0.357605	0.141352	-2.5299	0.0114097	0.112861	320	594	200	385	142	294	175	302.57	345.34	272.47	284.02	205.04	253.89	246.28
ENSMUSG00000003813	344.949	-0.31536	0.130945	-2.40835	0.016025	0.145926	380	701	306	439	221	350	203	359.3	407.55	416.88	323.86	319.11	302.25	285.69
ENSMUSG00000003814	5681.05	-0.190518	0.101867	-1.87026	0.0614474	0.371184	7125	10818	4349	6840	3779	6138	3562	6736.9	6289.36	5924.88	5046.03	5456.68	5300.61	5012.92
ENSMUSG00000003824	34.6786	-0.629345	0.314551	-2.00077	0.0454172	0.30525	40	62	28	69	21	28	18	37.82	36.05	38.15	50.9	30.32	24.18	25.33
ENSMUSG00000003847	1268.75	0.305873	0.1112	2.75066	0.0059475	0.0686473	1302	1671	802	1781	960	1652	1037	1231.08	971.48	1092.61	1313.89	1386.19	1426.62	1459.4
ENSMUSG00000003848	220.847	-0.0850493	0.139892	-0.607965	0.543211	0.995018	248	365	172	309	133	274	148	234.49	212.2	234.32	227.96	192.05	236.62	208.29
ENSMUSG00000003849	128.319	0.772211	0.219003	3.52603	0.000421841	0.00821631	87	155	76	157	129	128	149	82.26	90.11	103.54	115.82	186.27	110.54	209.69
ENSMUSG00000003863	259.815	0.272552	0.124486	2.18941	0.0285672	0.222067	257	405	169	332	206	333	199	243	235.46	230.24	244.92	297.45	287.57	280.06
ENSMUSG00000003865	173.508	-0.993218	0.167473	-5.93062	3.01786e-09	2.22659e-07	190	416	167	314	77	121	84	179.65	241.85	227.51	231.65	111.18	104.49	118.22
ENSMUSG00000003868	265.748	-0.292932	0.129214	-2.26704	0.023388	0.192622	314	528	208	361	169	275	160	296.9	306.97	283.37	266.32	244.03	237.48	225.17
ENSMUSG00000003872	34.3083	0.217816	0.323553	0.6732	0.50082	0.995018	27	74	26	32	26	38	30	25.53	43.02	35.42	23.61	37.54	32.82	42.22
ENSMUSG00000003873	163.412	-0.295658	0.161527	-1.8304	0.0671907	0.394269	166	335	140	225	106	151	108	156.96	194.76	190.73	165.99	153.06	130.4	151.99
ENSMUSG00000003882	6.26685	0.627072	0.698712	0.897468	0.369469	0.982308	9	10	1	6	5	11	5	8.51	5.81	1.36	4.43	7.22	9.5	7.04
ENSMUSG00000003923	254.291	-0.0571383	0.139223	-0.410409	0.681506	0.995018	285	442	212	300	160	287	188	269.48	256.97	288.82	221.32	231.03	247.85	264.58
ENSMUSG00000003929	111.373	0.143669	0.228703	0.628189	0.52988	0.995018	150	137	57	172	90	140	73	141.83	79.65	77.65	126.89	129.96	120.9	102.74
ENSMUSG00000003934	20.5876	0.113288	0.388573	0.291549	0.770632	0.995018	19	44	11	28	13	29	15	17.97	25.58	14.99	20.66	18.77	25.04	21.11
ENSMUSG00000003948	215.039	0.75005	0.189803	3.95173	7.75897e-05	0.00201543	146	359	137	179	234	327	156	138.05	208.72	186.64	132.05	337.88	282.39	219.54
ENSMUSG00000003949	455.029	0.517383	0.126783	4.08084	4.48725e-05	0.00126558	387	627	251	627	368	678	379	365.92	364.52	341.95	462.55	531.37	585.5	533.38
ENSMUSG00000003955	152.576	-0.328941	0.173054	-1.9008	0.0573284	0.355873	188	331	113	194	105	150	85	177.76	192.44	153.95	143.12	151.61	129.54	119.62
ENSMUSG00000003970	3993.32	-0.40054	0.0939281	-4.26432	2.00508e-05	0.000623133	4809	8682	3091	5445	2293	3893	2457	4547.05	5047.53	4211.04	4016.9	3310.97	3361.89	3457.81
ENSMUSG00000003974	4.09592	3.81279	1.1098	3.43555	0.000591342	0.0108667	0	1	1	1	4	12	7	0	0.58	1.36	0.74	5.78	10.36	9.85
ENSMUSG00000003992	244.315	0.0159481	0.150214	0.106169	0.915448	0.995018	271	376	151	394	162	285	184	256.24	218.6	205.72	290.66	233.92	246.12	258.95
ENSMUSG00000004018	74.508	-0.433789	0.220183	-1.97013	0.0488229	0.321063	107	135	55	110	39	75	46	101.17	78.49	74.93	81.15	56.31	64.77	64.74
ENSMUSG00000004031	14.4892	0.14828	0.485845	0.305201	0.760213	0.995018	11	25	11	20	18	11	8	10.4	14.53	14.99	14.75	25.99	9.5	11.26
ENSMUSG00000004032	248.226	0.42938	0.130341	3.29427	0.000986773	0.0164848	246	379	155	272	190	341	216	232.6	220.34	211.16	200.66	274.35	294.48	303.98
ENSMUSG00000004035	56.3236	0.735104	0.258678	2.84177	0.00448637	0.0552137	34	86	27	74	59	82	46	32.15	50	36.78	54.59	85.19	70.81	64.74
ENSMUSG00000004038	0	NA	NA	NA	NA	NA	0	0	0	0	0	0	0	0	0	0	0	0	0	0
ENSMUSG00000004040	1268.29	0.195944	0.106466	1.84044	0.0657037	0.388782	1207	2131	879	1622	819	1546	1127	1141.25	1238.92	1197.51	1196.59	1182.59	1335.08	1586.06
ENSMUSG00000004043	1076.77	-0.838486	0.127231	-6.59025	4.39086e-11	4.40366e-09	1524	2398	1065	1392	470	892	551	1440.99	1394.15	1450.91	1026.91	678.66	770.31	775.44
ENSMUSG00000004044	243.119	0.0279946	0.150352	0.186193	0.852293	0.995018	218	399	214	320	192	269	161	206.13	231.97	291.54	236.07	277.24	232.3	226.58
ENSMUSG00000004054	424.361	-0.304128	0.117581	-2.58654	0.00969449	0.0996253	432	820	370	625	245	454	266	408.47	476.73	504.07	461.08	353.77	392.06	374.35
ENSMUSG00000004056	331.834	0.135727	0.118093	1.14932	0.250423	0.831591	327	518	255	430	247	393	250	309.19	301.15	347.4	317.22	356.66	339.38	351.83
ENSMUSG00000004069	515.937	-0.0573464	0.107499	-0.533461	0.593714	0.995018	561	862	376	748	364	534	376	530.44	501.15	512.25	551.82	525.6	461.15	529.16
ENSMUSG00000004070	295.257	-0.21018	0.126154	-1.66606	0.0957017	0.494662	321	556	231	427	178	349	179	303.52	323.25	314.7	315.01	257.02	301.39	251.91
ENSMUSG00000004071	1024.54	0.156921	0.0959835	1.63487	0.102076	0.513783	1000	1843	674	1314	744	1335	739	945.53	1071.48	918.23	969.37	1074.3	1152.87	1040.02
ENSMUSG00000004085	87.8657	0.325223	0.231146	1.407	0.159427	0.660836	88	124	43	140	68	140	56	83.21	72.09	58.58	103.28	98.19	120.9	78.81
ENSMUSG00000004096	390.987	-0.0421353	0.122647	-0.343548	0.731186	0.995018	470	695	270	500	246	484	269	444.4	404.06	367.84	368.86	355.21	417.97	378.57
ENSMUSG00000004098	44.3186	0.856431	0.295072	2.90245	0.00370259	0.0477528	27	52	28	50	49	46	49	25.53	30.23	38.15	36.89	70.75	39.72	68.96
ENSMUSG00000004099	846.874	-0.147329	0.0987498	-1.49194	0.135715	0.606415	961	1632	597	1164	585	877	566	908.65	948.81	813.33	858.71	844.71	757.35	796.55
ENSMUSG00000004100	322.307	-0.571927	0.16591	-3.44721	0.000566403	0.0105129	368	749	327	368	174	286	183	347.96	435.45	445.49	271.48	251.25	246.98	257.54
ENSMUSG00000004105	234.028	0.122516	0.151497	0.808702	0.418686	0.995018	190	412	189	308	154	306	176	179.65	239.53	257.48	227.22	222.37	264.25	247.69
ENSMUSG00000004110	294.956	1.1068	0.44569	2.48333	0.013016	0.124827	159	376	234	140	295	628	217	150.34	218.6	318.79	103.28	425.96	542.32	305.39
ENSMUSG00000004113	616.677	0.649793	0.104542	6.21561	5.11267e-10	4.35101e-08	491	803	404	683	557	859	558	464.26	466.85	550.39	503.87	804.28	741.81	785.29
ENSMUSG00000004127	53.1193	-0.319841	0.258663	-1.23652	0.216267	0.775385	78	101	35	71	30	59	32	73.75	58.72	47.68	52.38	43.32	50.95	45.03
ENSMUSG00000004151	153.763	0.846424	0.18036	4.69296	2.6928e-06	0.000106429	128	176	70	189	117	266	156	121.03	102.32	95.36	139.43	168.94	229.71	219.54
ENSMUSG00000004187	297.236	0.180437	0.161043	1.12043	0.262532	0.85102	245	511	176	477	215	332	258	231.65	297.08	239.77	351.89	310.45	286.71	363.09
ENSMUSG00000004207	6736.96	0.188561	0.0930353	2.02677	0.0426858	0.292745	5865	11143	4610	9652	4902	8557	5163	5545.53	6478.31	6280.45	7120.51	7078.24	7389.6	7266.05
ENSMUSG00000004221	407.502	0.0167923	0.114026	0.147267	0.882921	0.995018	416	645	330	552	277	479	294	393.34	374.99	449.58	407.22	399.97	413.65	413.76
ENSMUSG00000004231	0.105389	-0.236899	3.81695	-0.062065	0.950511	0.995018	0	0	0	1	0	0	0	0	0	0	0.74	0	0	0
ENSMUSG00000004233	62.0008	-0.10968	0.231563	-0.473651	0.635748	0.995018	66	111	55	75	41	71	40	62.4	64.53	74.93	55.33	59.2	61.31	56.29
ENSMUSG00000004263	49.8538	-0.102238	0.258202	-0.39596	0.692135	0.995018	56	86	39	68	38	61	25	52.95	50	53.13	50.17	54.87	52.68	35.18
ENSMUSG00000004264	449.356	-0.328269	0.131389	-2.49846	0.0124734	0.121155	531	943	381	541	264	431	301	502.08	548.24	519.06	399.11	381.2	372.2	423.61
ENSMUSG00000004266	208.968	-2.28865	0.198749	-11.5153	1.10521e-30	6.16956e-28	340	630	227	361	55	51	54	321.48	366.27	309.25	266.32	79.42	44.04	76
ENSMUSG00000004267	1292.87	0.612441	0.108607	5.63907	1.70971e-08	1.11663e-06	1064	2100	785	1246	1047	1936	1173	1006.04	1220.9	1069.45	919.2	1511.81	1671.88	1650.8
ENSMUSG00000004268	295.303	-0.381635	0.124937	-3.0546	0.00225357	0.0322409	362	573	239	420	190	281	170	342.28	333.13	325.6	309.84	274.35	242.66	239.25
ENSMUSG00000004270	202.061	-0.321826	0.14678	-2.19257	0.0283385	0.220812	212	400	168	298	124	183	139	200.45	232.55	228.88	219.84	179.05	158.03	195.62
ENSMUSG00000004285	264.262	-0.103521	0.131852	-0.785134	0.432375	0.995018	290	503	199	339	193	281	171	274.2	292.43	271.11	250.09	278.68	242.66	240.65
ENSMUSG00000004296	0.647688	-0.939139	2.36551	-0.397013	0.691358	0.995018	1	0	2	0	0	1	0	0.95	0	2.72	0	0	0.86	0
ENSMUSG00000004317	253.436	-0.154033	0.173952	-0.88549	0.375893	0.984772	218	555	227	303	149	307	165	206.13	322.67	309.25	223.53	215.15	265.12	232.21
ENSMUSG00000004319	1338.14	-0.0646981	0.0965917	-0.66981	0.502979	0.995018	1549	2311	1053	1650	898	1587	881	1464.63	1343.57	1434.56	1217.24	1296.67	1370.49	1239.86
ENSMUSG00000004328	191.923	0.0453568	0.226104	0.200601	0.84101	0.995018	189	287	97	377	99	233	173	178.71	166.86	132.15	278.12	142.95	201.21	243.47
ENSMUSG00000004341	0	NA	NA	NA	NA	NA	0	0	0	0	0	0	0	0	0	0	0	0	0	0
ENSMUSG00000004344	0.123368	1.44597	3.81691	0.378832	0.704813	0.995018	0	0	0	0	0	1	0	0	0	0	0	0	0.86	0
ENSMUSG00000004347	252.551	0.479864	0.169606	2.82929	0.00466519	0.0568704	219	305	156	364	164	378	241	207.07	177.32	212.53	268.53	236.81	326.43	339.17
ENSMUSG00000004356	383.598	-0.0878278	0.123967	-0.708477	0.478649	0.995018	425	618	318	517	288	412	240	401.85	359.29	433.23	381.4	415.86	355.79	337.76
ENSMUSG00000004359	0.0830542	-0.236899	3.81695	-0.062065	0.950511	0.995018	0	1	0	0	0	0	0	0	0.58	0	0	0	0	0
ENSMUSG00000004360	259.117	0.340347	0.152689	2.22902	0.0258123	0.208088	275	354	161	337	182	410	187	260.02	205.81	219.34	248.61	262.8	354.07	263.17
ENSMUSG00000004364	611.974	0.206255	0.11668	1.7677	0.0771103	0.431375	687	851	402	819	470	727	484	649.58	494.75	547.67	604.2	678.66	627.82	681.15
ENSMUSG00000004366	0.57115	3.11406	2.4628	1.26444	0.206072	0.756431	0	0	0	0	0	3	1	0	0	0	0	0	2.59	1.41
ENSMUSG00000004371	1.87562	-0.964121	1.34658	-0.715978	0.474005	0.995018	4	1	1	5	1	1	1	3.78	0.58	1.36	3.69	1.44	0.86	1.41
ENSMUSG00000004383	164.677	0.212121	0.155029	1.36827	0.171229	0.686074	141	273	118	223	127	217	117	133.32	158.72	160.76	164.51	183.38	187.4	164.66
ENSMUSG00000004393	364.088	-0.207295	0.122213	-1.69618	0.0898514	0.476093	400	745	277	480	244	377	233	378.21	433.13	377.37	354.11	352.32	325.57	327.91
ENSMUSG00000004394	947.997	-0.0566398	0.0912261	-0.620873	0.534683	0.995018	996	1789	692	1260	635	1084	660	941.75	1040.09	942.75	929.53	916.91	936.11	928.84
ENSMUSG00000004415	10.6092	1.15661	0.579777	1.99492	0.0460515	0.308323	9	9	3	13	18	16	5	8.51	5.23	4.09	9.59	25.99	13.82	7.04
ENSMUSG00000004446	35.7815	0.453872	0.326957	1.38817	0.165086	0.673873	25	59	26	42	16	59	37	23.64	34.3	35.42	30.98	23.1	50.95	52.07
ENSMUSG00000004451	178.155	-0.0673471	0.155777	-0.432331	0.665501	0.995018	190	360	129	220	116	216	118	179.65	209.3	175.74	162.3	167.5	186.53	166.07
ENSMUSG00000004455	79.0434	-0.0517312	0.205254	-0.252036	0.801013	0.995018	92	139	56	103	54	82	60	86.99	80.81	76.29	75.99	77.97	70.81	84.44
ENSMUSG00000004460	507.013	-0.37037	0.158016	-2.34387	0.0190847	0.165486	733	1066	374	571	336	448	308	693.07	619.75	509.52	421.24	485.17	386.88	433.46
ENSMUSG00000004462	172.647	-0.0359443	0.158584	-0.226657	0.82069	0.995018	201	303	112	239	138	178	114	190.05	176.16	152.58	176.32	199.26	153.72	160.44
ENSMUSG00000004473	29.8547	-0.754512	0.356929	-2.1139	0.034524	0.254829	39	80	27	33	18	25	12	36.88	46.51	36.78	24.34	25.99	21.59	16.89
ENSMUSG00000004500	239.399	-0.468772	0.147436	-3.17949	0.00147533	0.022853	325	421	185	382	124	215	160	307.3	244.76	252.04	281.81	179.05	185.67	225.17
ENSMUSG00000004508	112.203	0.290207	0.192675	1.50621	0.132015	0.596737	88	154	91	156	85	152	85	83.21	89.53	123.97	115.08	122.74	131.26	119.62
ENSMUSG00000004530	468.627	0.277553	0.131868	2.10479	0.0353097	0.258513	363	751	340	644	330	594	407	343.23	436.62	463.2	475.09	476.5	512.96	572.78
ENSMUSG00000004535	1535.8	-0.000361638	0.0994945	-0.00363476	0.9971	0.998905	1886	2457	1069	2002	1058	1796	1085	1783.27	1428.45	1456.36	1476.92	1527.7	1550.98	1526.96
ENSMUSG00000004540	0	NA	NA	NA	NA	NA	0	0	0	0	0	0	0	0	0	0	0	0	0	0
ENSMUSG00000004542	0	NA	NA	NA	NA	NA	0	0	0	0	0	0	0	0	0	0	0	0	0	0
ENSMUSG00000004552	0.812869	-0.126342	1.9156	-0.0659544	0.947414	0.995018	0	1	1	2	0	1	1	0	0.58	1.36	1.48	0	0.86	1.41
ENSMUSG00000004558	342.333	0.50383	0.124814	4.03665	5.42206e-05	0.00148123	276	531	223	393	272	528	273	260.97	308.71	303.81	289.93	392.75	455.97	384.2
ENSMUSG00000004561	182.887	-0.28032	0.159038	-1.7626	0.0779684	0.434503	232	353	122	272	96	205	123	219.36	205.23	166.21	200.66	138.62	177.03	173.1
ENSMUSG00000004562	362.735	0.570402	0.118333	4.8203	1.43343e-06	6.1552e-05	291	493	242	423	321	521	300	275.15	286.62	329.69	312.06	463.51	449.92	422.2
ENSMUSG00000004565	730.407	-0.151562	0.119265	-1.2708	0.203799	0.751971	816	1238	512	1165	553	736	448	771.55	719.75	697.53	859.45	798.5	635.59	630.48
ENSMUSG00000004567	491.027	0.0481314	0.108511	0.443562	0.657359	0.995018	502	883	338	655	346	539	384	474.66	513.36	460.48	483.21	499.61	465.47	540.42
ENSMUSG00000004568	597.834	0.00128229	0.101801	0.0125961	0.98995	0.997749	614	999	421	886	419	682	428	580.56	580.8	573.55	653.62	605.01	588.96	602.34
ENSMUSG00000004591	406.599	0.00960466	0.120172	0.079924	0.936298	0.995018	458	643	273	601	263	492	298	433.05	373.83	371.92	443.37	379.76	424.88	419.38
ENSMUSG00000004609	29.6569	0.485246	0.33443	1.45097	0.14679	0.632894	29	40	20	33	15	48	30	27.42	23.26	27.25	24.34	21.66	41.45	42.22
ENSMUSG00000004610	62.3841	-0.514348	0.240341	-2.14008	0.0323484	0.242294	74	128	58	84	41	48	36	69.97	74.42	79.02	61.97	59.2	41.45	50.66
ENSMUSG00000004612	3.24466	-0.111616	0.942644	-0.118407	0.905745	0.995018	3	5	3	5	3	4	1	2.84	2.91	4.09	3.69	4.33	3.45	1.41
ENSMUSG00000004613	0	NA	NA	NA	NA	NA	0	0	0	0	0	0	0	0	0	0	0	0	0	0
ENSMUSG00000004626	472.962	-0.704268	0.11091	-6.34993	2.1541e-10	1.97397e-08	578	976	441	747	236	377	269	546.52	567.43	600.8	551.08	340.77	325.57	378.57
ENSMUSG00000004630	0.530745	-0.176688	2.51107	-0.0703636	0.943904	0.995018	1	0	1	0	0	0	1	0.95	0	1.36	0	0	0	1.41
ENSMUSG00000004631	306.738	-0.0644448	0.12856	-0.501281	0.616174	0.995018	344	593	203	408	221	343	202	325.26	344.76	276.56	300.99	319.11	296.21	284.28
ENSMUSG00000004633	57.3403	0.724175	0.252203	2.8714	0.00408659	0.0515112	35	76	42	63	42	97	54	33.09	44.18	57.22	46.48	60.65	83.77	76
ENSMUSG00000004637	146.236	-0.0929505	0.157486	-0.590213	0.555048	0.995018	159	259	105	212	91	162	108	150.34	150.58	143.05	156.4	131.4	139.9	151.99
ENSMUSG00000004642	111.793	0.0956341	0.181161	0.527895	0.597572	0.995018	123	176	87	135	82	146	72	116.3	102.32	118.52	99.59	118.4	126.08	101.33
ENSMUSG00000004651	0	NA	NA	NA	NA	NA	0	0	0	0	0	0	0	0	0	0	0	0	0	0
ENSMUSG00000004654	1576.04	-0.0643414	0.120148	-0.535518	0.592291	0.995018	1745	2755	948	2545	974	1800	1173	1649.95	1601.7	1291.51	1877.51	1406.41	1554.43	1650.8
ENSMUSG00000004655	112.744	1.05891	0.249521	4.24375	2.19815e-05	0.000675317	56	102	90	103	137	157	103	52.95	59.3	122.61	75.99	197.82	135.58	144.96
ENSMUSG00000004661	114.382	-0.158807	0.19104	-0.831275	0.405818	0.995018	109	208	86	184	69	108	93	103.06	120.93	117.16	135.74	99.63	93.27	130.88
ENSMUSG00000004665	86.2089	0.0247847	0.215387	0.115071	0.908389	0.995018	68	153	77	114	68	91	60	64.3	88.95	104.9	84.1	98.19	78.59	84.44
ENSMUSG00000004667	398.696	-0.430113	0.123909	-3.4712	0.00051814	0.00977795	459	880	318	562	219	414	230	434	511.61	433.23	414.6	316.22	357.52	323.69
ENSMUSG00000004668	6.99289	-0.405222	0.76173	-0.531975	0.594743	0.995018	5	11	4	20	0	9	7	4.73	6.4	5.45	14.75	0	7.77	9.85
ENSMUSG00000004677	1496.35	-0.0945908	0.0865135	-1.09336	0.274234	0.866362	1722	2700	1110	1955	1039	1664	984	1628.2	1569.72	1512.21	1442.25	1500.26	1436.99	1384.81
ENSMUSG00000004698	85.5523	0.232011	0.197204	1.1765	0.239393	0.816167	84	130	60	110	73	99	64	79.42	75.58	81.74	81.15	105.41	85.49	90.07
ENSMUSG00000004707	6.91545	0.541155	0.666812	0.811555	0.417047	0.995018	7	5	6	8	4	9	8	6.62	2.91	8.17	5.9	5.78	7.77	11.26
ENSMUSG00000004709	2.17487	0.0825044	1.30838	0.0630587	0.94972	0.995018	0	4	1	6	2	0	3	0	2.33	1.36	4.43	2.89	0	4.22
ENSMUSG00000004730	60.1787	0.699395	0.255679	2.73544	0.00622962	0.0712445	42	68	35	84	59	71	61	39.71	39.53	47.68	61.97	85.19	61.31	85.85
ENSMUSG00000004748	35.0236	0.641397	0.299163	2.14397	0.0320349	0.240789	23	50	21	45	34	51	28	21.75	29.07	28.61	33.2	49.09	44.04	39.41
ENSMUSG00000004768	200.294	0.0267058	0.140717	0.189784	0.849478	0.995018	232	327	141	263	141	240	139	219.36	190.11	192.09	194.02	203.6	207.26	195.62
ENSMUSG00000004771	475.228	0.258217	0.10853	2.37922	0.0173492	0.1547	486	787	311	560	337	627	387	459.53	457.55	423.69	413.13	486.61	541.46	544.64
ENSMUSG00000004788	223.368	-0.105453	0.136043	-0.775143	0.438255	0.995018	226	400	164	339	153	242	152	213.69	232.55	223.43	250.09	220.92	208.98	213.91
ENSMUSG00000004789	810.003	-0.107595	0.0957937	-1.12319	0.261355	0.848603	882	1522	621	1052	548	860	565	833.96	884.86	846.02	776.09	791.28	742.67	795.14
ENSMUSG00000004791	31.6955	-0.292981	0.378227	-0.774616	0.438566	0.995018	34	34	29	65	15	46	15	32.15	19.77	39.51	47.95	21.66	39.72	21.11
ENSMUSG00000004798	350.331	0.232035	0.138985	1.6695	0.0950189	0.492766	364	496	210	518	291	402	273	344.17	288.36	286.09	382.14	420.19	347.16	384.2
ENSMUSG00000004814	0.736972	3.41041	2.10106	1.62319	0.104549	0.519255	0	0	0	0	2	1	1	0	0	0	0	2.89	0.86	1.41
ENSMUSG00000004815	239.12	-0.00571248	0.134067	-0.0426091	0.966013	0.996968	249	398	166	357	162	265	181	235.44	231.39	226.15	263.37	233.92	228.85	254.73
ENSMUSG00000004821	0	NA	NA	NA	NA	NA	0	0	0	0	0	0	0	0	0	0	0	0	0	0
ENSMUSG00000004837	39.0651	0.127098	0.288317	0.440827	0.659338	0.995018	37	68	27	52	37	44	23	34.98	39.53	36.78	38.36	53.43	38	32.37
ENSMUSG00000004842	1476.7	0.0585728	0.133831	0.437661	0.661632	0.995018	1901	2467	962	1707	1232	1611	970	1797.45	1434.26	1310.58	1259.29	1778.94	1391.22	1365.11
ENSMUSG00000004843	440.964	-0.0558198	0.121072	-0.461045	0.644766	0.995018	535	733	303	607	328	502	275	505.86	426.15	412.79	447.8	473.62	433.51	387.02
ENSMUSG00000004846	436.056	-0.0114059	0.109949	-0.103738	0.917377	0.995018	479	786	298	584	317	480	308	452.91	456.96	405.98	430.83	457.73	414.52	433.46
ENSMUSG00000004849	453.122	-0.103011	0.120779	-0.852888	0.393721	0.995018	476	915	339	575	304	537	285	450.07	531.96	461.84	424.19	438.96	463.74	401.09
ENSMUSG00000004864	29.1777	-0.745822	0.346407	-2.15302	0.031317	0.23715	32	54	26	59	13	21	19	30.26	31.39	35.42	43.53	18.77	18.14	26.74
ENSMUSG00000004865	611.697	-0.212234	0.0975642	-2.17532	0.0296059	0.228134	721	1094	461	884	395	636	401	681.73	636.03	628.05	652.15	570.36	549.23	564.34
ENSMUSG00000004872	0.206422	0.724636	3.67208	0.197337	0.843564	0.995018	0	1	0	0	0	1	0	0	0.58	0	0	0	0.86	0
ENSMUSG00000004880	108.812	-0.0408397	0.178744	-0.228482	0.819272	0.995018	119	192	72	159	70	124	81	112.52	111.62	98.09	117.3	101.08	107.08	113.99
ENSMUSG00000004885	12.4577	0.198986	0.504255	0.394613	0.693128	0.995018	15	20	10	10	13	12	8	14.18	11.63	13.62	7.38	18.77	10.36	11.26
ENSMUSG00000004891	623.994	-1.36372	0.374763	-3.6389	0.00027381	0.00579467	462	1259	714	1682	246	391	208	436.83	731.96	972.72	1240.85	355.21	337.66	292.73
ENSMUSG00000004892	1443.47	-0.509199	0.111972	-4.54757	5.427e-06	0.000196528	1501	3266	1307	2057	827	1312	825	1419.24	1898.78	1780.6	1517.5	1194.15	1133.01	1161.05
ENSMUSG00000004894	2.91794	-0.365007	1.04148	-0.350468	0.725988	0.995018	4	4	4	2	1	2	3	3.78	2.33	5.45	1.48	1.44	1.73	4.22
ENSMUSG00000004895	261.844	-0.291523	0.133441	-2.18465	0.0289145	0.224178	297	524	190	392	179	258	155	280.82	304.64	258.85	289.19	258.47	222.8	218.14
ENSMUSG00000004896	441.527	-0.120947	0.112078	-1.07914	0.280527	0.874799	491	808	319	627	272	536	287	464.26	469.75	434.59	462.55	392.75	462.88	403.9
ENSMUSG00000004897	980.067	-0.391402	0.10004	-3.91247	9.13583e-05	0.00231498	1136	1976	851	1334	537	970	626	1074.12	1148.81	1159.36	984.12	775.4	837.67	880.99
ENSMUSG00000004902	3.27326	0.557259	0.942315	0.591373	0.554271	0.995018	4	3	2	4	1	7	3	3.78	1.74	2.72	2.95	1.44	6.05	4.22
ENSMUSG00000004929	268.348	-0.208604	0.127262	-1.63917	0.101177	0.511436	298	497	219	369	172	302	162	281.77	288.95	298.36	272.22	248.36	260.8	227.99
ENSMUSG00000004931	225.996	-0.230921	0.159208	-1.45044	0.146937	0.633033	289	472	135	312	146	228	151	273.26	274.41	183.92	230.17	210.82	196.89	212.51
ENSMUSG00000004933	124.24	1.41592	0.178054	7.95218	1.83261e-15	3.26625e-13	69	122	51	112	128	205	156	65.24	70.93	69.48	82.63	184.83	177.03	219.54
ENSMUSG00000004934	166.239	-0.126564	0.164529	-0.769251	0.441744	0.995018	164	286	117	280	116	167	117	155.07	166.27	159.4	206.56	167.5	144.22	164.66
ENSMUSG00000004936	747.154	0.215261	0.110171	1.95389	0.0507138	0.329618	811	1219	525	819	588	867	595	766.82	708.7	715.24	604.2	849.04	748.72	837.36
ENSMUSG00000004937	604.063	-0.225175	0.10169	-2.21434	0.0268053	0.213476	674	1198	451	848	370	639	404	637.29	696.49	614.42	625.59	534.26	551.82	568.56
ENSMUSG00000004939	2.89369	-1.08557	1.10884	-0.979014	0.327573	0.934151	7	4	2	5	1	4	0	6.62	2.33	2.72	3.69	1.44	3.45	0
ENSMUSG00000004945	210.24	-0.145203	0.147124	-0.986947	0.323669	0.929698	231	415	154	280	119	230	160	218.42	241.27	209.8	206.56	171.83	198.62	225.17
ENSMUSG00000004947	97.6972	0.243659	0.20816	1.17054	0.241785	0.81894	81	140	66	155	62	127	87	76.59	81.39	89.92	114.35	89.52	109.67	122.44
ENSMUSG00000004948	0.194622	-0.236899	3.81695	-0.062065	0.950511	0.995018	0	0	1	0	0	0	0	0	0	1.36	0	0	0	0
ENSMUSG00000004951	29.2026	-0.0312324	0.334393	-0.0934004	0.925585	0.995018	38	38	22	41	23	32	18	35.93	22.09	29.97	30.25	33.21	27.63	25.33
ENSMUSG00000004952	1009.1	-0.59951	0.106123	-5.64922	1.61181e-08	1.05736e-06	1187	2171	937	1447	487	956	573	1122.34	1262.17	1276.53	1067.49	703.2	825.58	806.4
ENSMUSG00000004961	219.389	0.0753977	0.159394	0.473028	0.636193	0.995018	214	436	166	238	173	263	143	202.34	253.48	226.15	175.58	249.8	227.12	201.25
ENSMUSG00000004980	4383.22	-0.09982	0.108422	-0.920662	0.357227	0.971497	5469	7866	3367	5046	2875	5190	2839	5171.1	4573.13	4587.05	3722.55	4151.35	4481.95	3995.42
ENSMUSG00000004988	2.03329	0.390134	1.20692	0.323248	0.746507	0.995018	1	5	0	4	2	2	2	0.95	2.91	0	2.95	2.89	1.73	2.81
ENSMUSG00000004994	120.263	-0.257089	0.175177	-1.46759	0.142214	0.622451	144	241	84	169	75	119	82	136.16	140.11	114.44	124.68	108.3	102.77	115.4
ENSMUSG00000004996	223.519	-0.479587	0.176977	-2.70987	0.00673086	0.0755174	251	514	217	252	118	203	143	237.33	298.83	295.63	185.91	170.39	175.31	201.25
ENSMUSG00000005034	1297.43	0.479111	0.0843182	5.68217	1.32995e-08	8.80266e-07	1124	1963	790	1570	1051	1832	1097	1062.78	1141.25	1076.26	1158.23	1517.59	1582.07	1543.84
ENSMUSG00000005043	98.6189	0.161654	0.185355	0.872134	0.383135	0.991814	90	161	68	140	74	118	76	85.1	93.6	92.64	103.28	106.85	101.9	106.96
ENSMUSG00000005045	2072.93	0.0905626	0.109392	0.827869	0.407745	0.995018	1744	3565	1499	3121	1518	2496	1490	1649	2072.62	2042.17	2302.44	2191.91	2155.48	2096.92
ENSMUSG00000005054	229.983	-0.22286	0.169655	-1.31361	0.188979	0.723962	304	482	168	249	151	255	136	287.44	280.22	228.88	183.69	218.04	220.21	191.4
ENSMUSG00000005057	14.0484	0.622543	0.462552	1.34589	0.178338	0.702385	10	17	10	17	13	15	15	9.46	9.88	13.62	12.54	18.77	12.95	21.11
ENSMUSG00000005069	568.825	-0.407534	0.184564	-2.20809	0.0272381	0.21507	540	1509	516	614	350	591	300	510.59	877.3	702.97	452.96	505.38	510.37	422.2
ENSMUSG00000005078	355.814	0.480203	0.122656	3.91505	9.03849e-05	0.00229934	354	507	230	373	320	471	287	334.72	294.76	313.34	275.17	462.06	406.74	403.9
ENSMUSG00000005087	88.2924	-1.99823	0.246415	-8.10919	5.09585e-16	9.9188e-14	111	216	96	216	25	40	19	104.95	125.58	130.79	159.35	36.1	34.54	26.74
ENSMUSG00000005089	344.739	1.13994	0.133663	8.52844	1.48328e-17	3.51075e-15	215	419	169	313	305	555	416	203.29	243.6	230.24	230.91	440.4	479.28	585.45
ENSMUSG00000005102	350.486	-0.0863585	0.12619	-0.684353	0.493752	0.995018	360	572	307	472	243	367	246	340.39	332.55	418.24	348.21	350.88	316.93	346.2
ENSMUSG00000005103	813.618	-0.0643143	0.111947	-0.574508	0.565624	0.995018	830	1658	604	1009	556	957	533	784.79	963.93	822.86	744.36	802.84	826.44	750.11
ENSMUSG00000005107	26.6615	-0.449074	0.367386	-1.22235	0.221576	0.784813	26	58	28	34	9	31	18	24.58	33.72	38.15	25.08	13	26.77	25.33
ENSMUSG00000005124	65.7137	0.388421	0.236166	1.64469	0.100034	0.507586	62	87	35	100	57	79	56	58.62	50.58	47.68	73.77	82.31	68.22	78.81
ENSMUSG00000005125	284.86	-0.277321	0.179866	-1.54182	0.123118	0.571869	254	668	236	385	146	367	165	240.16	388.36	321.52	284.02	210.82	316.93	232.21
ENSMUSG00000005131	11.4484	-0.898912	0.549955	-1.63452	0.10215	0.51407	14	22	10	24	2	10	8	13.24	12.79	13.62	17.71	2.89	8.64	11.26
ENSMUSG00000005142	516.465	0.0258646	0.128888	0.200675	0.840953	0.995018	481	868	354	821	329	581	420	454.8	504.64	482.27	605.67	475.06	501.74	591.08
ENSMUSG00000005148	22.2579	-0.0160482	0.399897	-0.0401309	0.967989	0.996968	21	49	9	37	14	21	21	19.86	28.49	12.26	27.3	20.22	18.14	29.55
ENSMUSG00000005150	148.092	-0.208887	0.163204	-1.27991	0.200577	0.745323	158	308	106	208	97	150	100	149.39	179.06	144.41	153.45	140.06	129.54	140.73
ENSMUSG00000005161	971.342	0.040915	0.118132	0.34635	0.72908	0.995018	998	1926	722	1073	678	1190	678	943.64	1119.74	983.62	791.58	979	1027.65	954.17
ENSMUSG00000005198	1777.25	-0.0456248	0.100762	-0.452797	0.650695	0.995018	1809	2896	1427	2529	1361	1841	1195	1710.46	1683.67	1944.08	1865.7	1965.21	1589.84	1681.76
ENSMUSG00000005202	0	NA	NA	NA	NA	NA	0	0	0	0	0	0	0	0	0	0	0	0	0	0
ENSMUSG00000005204	376.197	-0.187499	0.120704	-1.55338	0.120332	0.56385	453	687	291	497	238	441	226	428.33	399.41	396.45	366.65	343.66	380.84	318.06
ENSMUSG00000005220	19.6221	0.759861	0.490759	1.54834	0.121541	0.567178	6	29	15	23	31	15	14	5.67	16.86	20.44	16.97	44.76	12.95	19.7
ENSMUSG00000005225	152.848	0.33724	0.172155	1.95893	0.0501211	0.327492	149	224	86	216	104	193	146	140.88	130.23	117.16	159.35	150.17	166.67	205.47
ENSMUSG00000005232	0	NA	NA	NA	NA	NA	0	0	0	0	0	0	0	0	0	0	0	0	0	0
ENSMUSG00000005233	1.67865	-2.56887	1.7511	-1.467	0.142375	0.622845	7	4	1	0	1	0	0	6.62	2.33	1.36	0	1.44	0	0
ENSMUSG00000005237	80.9631	-0.678358	0.254938	-2.66087	0.00779381	0.0844025	63	168	75	172	37	77	43	59.57	97.67	102.18	126.89	53.43	66.5	60.52
ENSMUSG00000005251	258.3	-1.06705	0.140831	-7.57681	3.54159e-14	5.48594e-12	318	597	253	457	104	170	129	300.68	347.08	344.68	337.14	150.17	146.81	181.55
ENSMUSG00000005262	522.412	-0.0875883	0.109827	-0.797514	0.425152	0.995018	624	926	361	708	329	581	382	590.01	538.36	491.81	522.31	475.06	501.74	537.6
ENSMUSG00000005267	175.788	-0.00647097	0.149367	-0.0433225	0.965444	0.996968	182	286	125	266	116	211	125	172.09	166.27	170.29	196.23	167.5	182.21	175.92
ENSMUSG00000005268	510.898	0.743028	0.14544	5.10882	3.24178e-07	1.64847e-05	407	544	312	624	545	697	427	384.83	316.27	425.05	460.34	786.95	601.91	600.93
ENSMUSG00000005299	315.007	-0.0637868	0.118362	-0.538912	0.589947	0.995018	338	531	239	447	207	346	230	319.59	308.71	325.6	329.76	298.9	298.8	323.69
ENSMUSG00000005312	962.637	0.149635	0.113491	1.31847	0.187346	0.721174	1090	1552	637	1185	819	1065	683	1030.63	902.3	867.82	874.2	1182.59	919.71	961.21
ENSMUSG00000005320	9.1727	1.11584	0.578347	1.92936	0.0536861	0.341435	10	10	3	7	6	18	11	9.46	5.81	4.09	5.16	8.66	15.54	15.48
ENSMUSG00000005338	43.6929	2.6399	0.315879	8.35734	6.41508e-17	1.4059e-14	23	17	8	16	60	85	65	21.75	9.88	10.9	11.8	86.64	73.4	91.48
ENSMUSG00000005339	0	NA	NA	NA	NA	NA	0	0	0	0	0	0	0	0	0	0	0	0	0	0
ENSMUSG00000005354	591.816	-0.180008	0.110047	-1.63574	0.101894	0.513391	673	1156	461	751	378	600	418	636.34	672.07	628.05	554.03	545.81	518.14	588.26
ENSMUSG00000005355	0	NA	NA	NA	NA	NA	0	0	0	0	0	0	0	0	0	0	0	0	0	0
ENSMUSG00000005357	10.075	1.8944	0.569942	3.32385	0.000887836	0.0151398	4	5	4	9	13	17	13	3.78	2.91	5.45	6.64	18.77	14.68	18.3
ENSMUSG00000005360	171.983	0.244323	0.172496	1.4164	0.15666	0.656144	181	234	109	249	134	252	109	171.14	136.04	148.5	183.69	193.49	217.62	153.4
ENSMUSG00000005362	223.674	0.0850543	0.133445	0.637374	0.523882	0.995018	235	368	151	311	153	268	172	222.2	213.95	205.72	229.43	220.92	231.44	242.06
ENSMUSG00000005364	0	NA	NA	NA	NA	NA	0	0	0	0	0	0	0	0	0	0	0	0	0	0
ENSMUSG00000005370	195.244	-0.0974369	0.160987	-0.605246	0.545016	0.995018	204	361	121	319	125	245	122	192.89	209.88	164.84	235.33	180.49	211.58	171.69
ENSMUSG00000005371	651.314	0.057023	0.114006	0.500175	0.616952	0.995018	797	1041	428	840	440	792	482	753.59	605.22	583.09	619.69	635.34	683.95	678.33
ENSMUSG00000005373	52.463	0.105658	0.245283	0.430761	0.666642	0.995018	54	93	40	60	37	67	37	51.06	54.07	54.49	44.26	53.43	57.86	52.07
ENSMUSG00000005374	512.191	-0.403313	0.130558	-3.08915	0.00200729	0.0293562	705	981	357	760	342	456	294	666.6	570.33	486.36	560.67	493.83	393.79	413.76
ENSMUSG00000005378	209.12	-0.184351	0.14352	-1.2845	0.198967	0.742886	228	389	178	268	145	213	134	215.58	226.16	242.5	197.71	209.37	183.94	188.58
ENSMUSG00000005397	366.042	0.279577	0.143421	1.94934	0.0512548	0.331604	312	509	283	494	294	398	322	295.01	295.92	385.55	364.44	424.52	343.7	453.16
ENSMUSG00000005410	69.3815	-0.220301	0.24326	-0.905617	0.365139	0.979143	91	130	53	82	59	61	38	86.04	75.58	72.2	60.49	85.19	52.68	53.48
ENSMUSG00000005413	43.5803	0.133698	0.295892	0.451849	0.651377	0.995018	33	78	33	60	34	36	42	31.2	45.35	44.96	44.26	49.09	31.09	59.11
ENSMUSG00000005417	2496.05	-0.072486	0.0855494	-0.847299	0.396828	0.995018	2557	4583	1945	3340	1806	2670	1679	2417.72	2664.46	2649.78	2464	2607.77	2305.74	2362.91
ENSMUSG00000005442	1366.92	-0.302126	0.0954818	-3.16422	0.00155498	0.0239363	1392	2579	1170	2086	870	1339	858	1316.18	1499.38	1593.95	1538.89	1256.24	1156.32	1207.49
ENSMUSG00000005447	164.446	-0.228085	0.170535	-1.33747	0.18107	0.707493	170	372	125	207	109	169	105	160.74	216.27	170.29	152.71	157.39	145.94	147.77
ENSMUSG00000005465	4.22808	-0.835765	0.941795	-0.887417	0.374855	0.983676	1	6	6	11	3	2	2	0.95	3.49	8.17	8.11	4.33	1.73	2.81
ENSMUSG00000005469	1063.94	0.0950744	0.104503	0.909781	0.362938	0.976616	1023	1957	811	1252	794	1203	802	967.28	1137.76	1104.87	923.63	1146.5	1038.88	1128.68
ENSMUSG00000005470	10.2524	0.0861043	0.559643	0.153856	0.877723	0.995018	15	19	3	14	9	14	5	14.18	11.05	4.09	10.33	13	12.09	7.04
ENSMUSG00000005474	0.677477	0.906084	2.29596	0.394643	0.693107	0.995018	2	0	0	0	1	0	1	1.89	0	0	0	1.44	0	1.41
ENSMUSG00000005481	139.442	-0.30988	0.169689	-1.82617	0.0678247	0.396966	155	271	121	187	86	124	98	146.56	157.55	164.84	137.95	124.18	107.08	137.92
ENSMUSG00000005483	376.789	-0.0172162	0.162243	-0.106114	0.915492	0.995018	352	809	204	581	259	415	281	332.83	470.34	277.92	428.62	373.98	358.38	395.46
ENSMUSG00000005493	1.26499	-0.363562	1.51695	-0.239667	0.810588	0.995018	1	2	1	3	1	2	0	0.95	1.16	1.36	2.21	1.44	1.73	0
ENSMUSG00000005501	352.211	-0.0482172	0.123465	-0.390533	0.696143	0.995018	388	558	284	476	262	369	241	366.87	324.41	386.91	351.16	378.31	318.66	339.17
ENSMUSG00000005503	0.389244	-1.29614	3.26753	-0.396673	0.691609	0.995018	0	0	2	0	0	0	0	0	0	2.72	0	0	0	0
ENSMUSG00000005505	75.6393	0.367458	0.211359	1.73855	0.0821145	0.44948	61	115	54	96	56	94	70	57.68	66.86	73.57	70.82	80.86	81.18	98.51
ENSMUSG00000005506	1346.61	0.0831281	0.0897016	0.926718	0.354073	0.967276	1456	2069	962	1852	943	1676	967	1376.69	1202.87	1310.58	1366.26	1361.64	1447.35	1360.89
ENSMUSG00000005510	189.477	-0.0787375	0.148314	-0.530883	0.5955	0.995018	204	373	139	237	128	204	136	192.89	216.85	189.37	174.84	184.83	176.17	191.4
ENSMUSG00000005514	880.324	0.0945571	0.105382	0.897282	0.369569	0.982407	783	1510	625	1287	652	1027	650	740.35	877.88	851.47	949.45	941.45	886.89	914.77
ENSMUSG00000005533	2045.62	-0.334325	0.0933064	-3.58308	0.000339563	0.00690944	2061	4085	1717	3138	1223	2061	1276	1948.74	2374.93	2339.16	2314.98	1765.95	1779.83	1795.76
ENSMUSG00000005534	995.069	0.104415	0.108314	0.964008	0.335042	0.944143	978	1565	715	1418	655	1125	848	924.73	909.86	974.08	1046.09	945.79	971.52	1193.42
ENSMUSG00000005540	1.68284	0.116295	1.4471	0.0803644	0.935947	0.995018	0	1	3	3	1	4	0	0	0.58	4.09	2.21	1.44	3.45	0
ENSMUSG00000005547	11.7261	-0.38009	0.668164	-0.568858	0.569452	0.995018	14	13	4	36	3	24	3	13.24	7.56	5.45	26.56	4.33	20.73	4.22
ENSMUSG00000005553	1.9688	3.30057	1.44209	2.28874	0.0220944	0.184397	1	1	0	0	1	6	4	0.95	0.58	0	0	1.44	5.18	5.63
ENSMUSG00000005566	1245	-0.311451	0.0838889	-3.71266	0.000205095	0.00451148	1421	2395	957	1886	738	1291	784	1343.6	1392.4	1303.77	1391.35	1065.63	1114.87	1103.35
ENSMUSG00000005575	362.096	-0.248393	0.128844	-1.92786	0.0538728	0.342181	420	733	293	447	241	355	233	397.12	426.15	399.17	329.76	347.99	306.57	327.91
ENSMUSG00000005580	134.59	0.0136619	0.182749	0.0747577	0.940407	0.995018	122	247	83	221	89	171	93	115.35	143.6	113.08	163.04	128.51	147.67	130.88
ENSMUSG00000005583	119.937	0.577773	0.203774	2.83535	0.00457749	0.0561715	127	164	82	98	92	201	95	120.08	95.35	111.71	72.3	132.84	173.58	133.7
ENSMUSG00000005609	656.779	-0.131978	0.115271	-1.14494	0.252235	0.834073	754	1260	495	828	463	765	382	712.93	732.54	674.37	610.84	668.55	660.63	537.6
ENSMUSG00000005610	5369.04	0.126817	0.0712574	1.7797	0.0751243	0.424165	5686	8853	3800	6728	3942	6530	3971	5376.28	5146.95	5176.95	4963.4	5692.05	5639.14	5588.51
ENSMUSG00000005611	49.69	0.31406	0.253042	1.24114	0.214554	0.771552	48	74	38	56	39	72	34	45.39	43.02	51.77	41.31	56.31	62.18	47.85
ENSMUSG00000005615	452.161	0.0401301	0.104462	0.384159	0.700861	0.995018	490	769	326	586	316	525	333	463.31	447.08	444.13	432.31	456.29	453.38	468.64
ENSMUSG00000005621	443.863	0.0874145	0.118883	0.7353	0.462157	0.995018	392	783	326	622	296	542	343	370.65	455.22	444.13	458.86	427.41	468.06	482.71
ENSMUSG00000005625	534.767	-0.0788637	0.110138	-0.716042	0.473965	0.995018	599	987	418	651	371	600	355	566.37	573.82	569.46	480.26	535.7	518.14	499.6
ENSMUSG00000005628	7.33824	-0.510699	0.65095	-0.784543	0.432721	0.995018	12	11	7	9	4	7	4	11.35	6.4	9.54	6.64	5.78	6.05	5.63
ENSMUSG00000005640	1.94668	1.24707	1.21089	1.02988	0.303067	0.904724	1	3	1	1	2	2	3	0.95	1.74	1.36	0.74	2.89	1.73	4.22
ENSMUSG00000005649	1.26138	2.45982	1.62717	1.51172	0.130605	0.594018	0	1	1	0	2	3	1	0	0.58	1.36	0	2.89	2.59	1.41
ENSMUSG00000005656	307.901	0.165825	0.14999	1.10557	0.268912	0.860242	398	454	185	377	217	380	244	376.32	263.95	252.04	278.12	313.34	328.16	343.39
ENSMUSG00000005667	164.755	-0.669845	0.235147	-2.84863	0.0043908	0.054172	282	375	137	152	99	134	79	266.64	218.02	186.64	112.13	142.95	115.72	111.18
ENSMUSG00000005672	99.068	-0.892558	0.211333	-4.22347	2.4057e-05	0.000730001	126	211	110	143	40	92	42	119.14	122.67	149.86	105.49	57.76	79.45	59.11
ENSMUSG00000005674	52.1678	-0.0428831	0.274818	-0.156042	0.876	0.995018	47	113	40	61	35	45	47	44.44	65.7	54.49	45	50.54	38.86	66.14
ENSMUSG00000005677	1.79785	-0.339909	1.31462	-0.258562	0.795974	0.995018	3	3	2	1	0	2	2	2.84	1.74	2.72	0.74	0	1.73	2.81
ENSMUSG00000005681	10.3199	0.731218	0.526068	1.38997	0.164538	0.672566	7	15	7	10	8	15	11	6.62	8.72	9.54	7.38	11.55	12.95	15.48
ENSMUSG00000005682	452.793	-0.415156	0.112925	-3.67638	0.000236567	0.0051088	547	860	373	683	233	442	300	517.2	499.99	508.16	503.87	336.44	381.7	422.2
ENSMUSG00000005683	745.332	-0.116965	0.0986045	-1.1862	0.235543	0.808822	801	1355	610	961	506	800	505	757.37	787.77	831.04	708.95	730.64	690.86	710.7
ENSMUSG00000005686	256.177	0.29885	0.140196	2.13165	0.0330352	0.246374	227	356	177	366	195	320	215	214.64	206.97	241.14	270.01	281.57	276.34	302.58
ENSMUSG00000005687	472.362	-0.0785359	0.109255	-0.718833	0.472244	0.995018	559	827	352	603	319	525	326	528.55	480.8	479.55	444.85	460.62	453.38	458.79
ENSMUSG00000005696	0.417057	0.0111211	2.89762	0.00383801	0.996938	0.998905	0	0	0	2	1	0	0	0	0	0	1.48	1.44	0	0
ENSMUSG00000005698	475.109	-0.0672455	0.107161	-0.627519	0.530319	0.995018	512	777	363	688	321	513	342	484.11	451.73	494.53	507.55	463.51	443.01	481.31
ENSMUSG00000005699	125.289	-0.390376	0.203401	-1.91925	0.0549532	0.346497	126	286	118	153	81	135	60	119.14	166.27	160.76	112.87	116.96	116.58	84.44
ENSMUSG00000005705	9.61937	0.7714	0.567486	1.35933	0.174042	0.6921	6	11	8	9	11	9	10	5.67	6.4	10.9	6.64	15.88	7.77	14.07
ENSMUSG00000005716	51.5104	2.30912	0.267553	8.63049	6.10921e-18	1.49378e-15	21	34	15	23	56	119	71	19.86	19.77	20.44	16.97	80.86	102.77	99.92
ENSMUSG00000005718	47.1175	-0.675297	0.268365	-2.51634	0.0118581	0.116634	61	95	41	77	24	48	20	57.68	55.23	55.86	56.8	34.65	41.45	28.15
ENSMUSG00000005732	337.199	-0.384026	0.152982	-2.51028	0.0120637	0.118302	445	733	272	383	197	354	192	420.76	426.15	370.56	282.55	284.46	305.71	270.21
ENSMUSG00000005763	1.24173	0.461192	1.56768	0.294189	0.768614	0.995018	0	2	0	4	1	2	1	0	1.16	0	2.95	1.44	1.73	1.41
ENSMUSG00000005774	310.101	-0.35423	0.128757	-2.75114	0.00593874	0.0685884	333	656	251	446	172	312	203	314.86	381.38	341.95	329.02	248.36	269.43	285.69
ENSMUSG00000005779	921.14	-0.172376	0.108686	-1.58601	0.112738	0.541647	1009	1868	725	1141	636	956	593	954.04	1086.02	987.71	841.74	918.35	825.58	834.55
ENSMUSG00000005800	50.3904	0.174682	0.273435	0.638842	0.522925	0.995018	48	62	35	83	42	51	41	45.39	36.05	47.68	61.23	60.65	44.04	57.7
ENSMUSG00000005802	279.806	0.674326	0.133669	5.04476	4.54093e-07	2.23541e-05	270	376	154	283	220	430	268	255.29	218.6	209.8	208.78	317.67	371.34	377.16
ENSMUSG00000005803	117.783	0.0363131	0.19583	0.185432	0.85289	0.995018	100	173	99	187	73	149	87	94.55	100.58	134.87	137.95	105.41	128.67	122.44
ENSMUSG00000005804	118.752	-0.00391263	0.173342	-0.0225718	0.981992	0.996968	138	192	84	163	79	148	80	130.48	111.62	114.44	120.25	114.07	127.81	112.59
ENSMUSG00000005813	464.271	-0.0641094	0.117366	-0.546235	0.584905	0.995018	498	823	314	699	281	572	325	470.87	478.48	427.78	515.67	405.75	493.96	457.38
ENSMUSG00000005823	490.095	-0.247431	0.116903	-2.11654	0.0342988	0.253501	577	987	338	701	323	473	326	545.57	573.82	460.48	517.14	466.4	408.47	458.79
ENSMUSG00000005824	1.18386	1.71389	1.55968	1.09887	0.271825	0.862991	1	1	0	1	2	2	1	0.95	0.58	0	0.74	2.89	1.73	1.41
ENSMUSG00000005836	0.812065	-0.654495	2.10856	-0.310399	0.756258	0.995018	0	3	0	3	0	2	0	0	1.74	0	2.21	0	1.73	0
ENSMUSG00000005846	514.802	-0.166899	0.124848	-1.33682	0.181282	0.707766	656	974	371	636	301	582	359	620.27	566.26	505.43	469.19	434.63	502.6	505.23
ENSMUSG00000005864	1.12343	1.12193	1.63441	0.686441	0.492435	0.995018	1	1	0	2	0	4	1	0.95	0.58	0	1.48	0	3.45	1.41
ENSMUSG00000005871	915.717	0.368898	0.100296	3.6781	0.00023498	0.00508135	841	1244	631	1194	714	1210	764	795.19	723.24	859.65	880.84	1030.98	1044.92	1075.2
ENSMUSG00000005873	1358.39	0.357953	0.0864478	4.14068	3.46276e-05	0.00101035	1292	2141	917	1535	1130	1741	1084	1221.62	1244.73	1249.28	1132.41	1631.66	1503.48	1525.55
ENSMUSG00000005881	1140.14	-0.136268	0.104384	-1.30544	0.191743	0.73001	1154	2350	868	1494	771	1262	736	1091.14	1366.24	1182.52	1102.16	1113.28	1089.83	1035.8
ENSMUSG00000005882	319.188	0.176725	0.124261	1.4222	0.154968	0.652784	318	580	211	381	239	380	252	300.68	337.2	287.46	281.07	345.1	328.16	354.65
ENSMUSG00000005883	25.1164	-0.194304	0.364174	-0.533548	0.593654	0.995018	26	35	25	38	12	27	20	24.58	20.35	34.06	28.03	17.33	23.32	28.15
ENSMUSG00000005886	847.239	0.147694	0.117957	1.2521	0.210535	0.764696	830	1241	589	1262	690	1053	558	784.79	721.49	802.43	931.01	996.32	909.34	785.29
ENSMUSG00000005891	0.0830542	-0.236899	3.81695	-0.062065	0.950511	0.995018	0	1	0	0	0	0	0	0	0.58	0	0	0	0	0
ENSMUSG00000005892	0.702106	0.994691	2.27552	0.437127	0.662019	0.995018	0	0	1	1	0	0	2	0	0	1.36	0.74	0	0	2.81
ENSMUSG00000005893	488.404	0.255744	0.113643	2.25042	0.0244224	0.199162	438	714	368	646	358	637	387	414.14	415.1	501.35	476.57	516.93	550.1	544.64
ENSMUSG00000005897	140.436	-0.273572	0.160918	-1.70006	0.0891189	0.473717	155	259	118	201	90	136	92	146.56	150.58	160.76	148.28	129.96	117.45	129.47
ENSMUSG00000005899	292.095	0.250245	0.12054	2.07604	0.0378906	0.270911	290	465	208	344	224	369	228	274.2	270.34	283.37	253.78	323.44	318.66	320.87
ENSMUSG00000005907	213.113	-0.0949881	0.139081	-0.682971	0.494625	0.995018	250	364	155	293	138	224	159	236.38	211.62	211.16	216.15	199.26	193.44	223.77
ENSMUSG00000005917	2.89776	-0.104919	0.99548	-0.105395	0.916062	0.995018	5	4	2	3	2	3	2	4.73	2.33	2.72	2.21	2.89	2.59	2.81
ENSMUSG00000005936	392.471	0.037741	0.115069	0.327986	0.742923	0.995018	433	713	267	492	285	461	275	409.41	414.52	363.75	362.96	411.53	398.11	387.02
ENSMUSG00000005947	10.0863	0.22418	0.530265	0.422769	0.672463	0.995018	11	16	6	13	7	12	9	10.4	9.3	8.17	9.59	10.11	10.36	12.67
ENSMUSG00000005949	199.803	-0.170149	0.151412	-1.12374	0.261122	0.848215	239	334	136	314	126	200	147	225.98	194.18	185.28	231.65	181.94	172.71	206.88
ENSMUSG00000005950	24.4835	0.42558	0.353995	1.20222	0.229278	0.797673	18	38	15	35	16	37	22	17.02	22.09	20.44	25.82	23.1	31.95	30.96
ENSMUSG00000005951	90.6833	-0.274878	0.220787	-1.24499	0.213134	0.769564	85	177	65	160	72	85	48	80.37	102.9	88.55	118.04	103.96	73.4	67.55
ENSMUSG00000005952	0.723493	0.595944	2.24116	0.265909	0.790309	0.995018	0	0	0	3	1	0	1	0	0	0	2.21	1.44	0	1.41
ENSMUSG00000005958	43.0479	0.662414	0.278277	2.38041	0.0172934	0.154355	38	57	30	38	45	52	38	35.93	33.14	40.87	28.03	64.98	44.91	53.48
ENSMUSG00000005968	170.85	0.589956	0.156406	3.77195	0.000161978	0.00371189	144	222	104	208	151	213	166	136.16	129.07	141.68	153.45	218.04	183.94	233.62
ENSMUSG00000005973	1262.56	-0.704281	0.265535	-2.6523	0.00799443	0.0861651	1724	3238	1192	1241	702	1050	615	1630.09	1882.51	1623.93	915.51	1013.65	906.75	865.51
ENSMUSG00000005980	59.2502	0.104589	0.230587	0.453579	0.650132	0.995018	54	103	44	79	44	68	45	51.06	59.88	59.94	58.28	63.53	58.72	63.33
ENSMUSG00000005981	505.783	0.00942921	0.109999	0.0857205	0.931689	0.995018	566	924	361	615	348	606	353	535.17	537.19	491.81	453.7	502.49	523.33	496.79
ENSMUSG00000005982	316.893	0.0178384	0.1227	0.145382	0.884409	0.995018	352	558	203	441	214	378	230	332.83	324.41	276.56	325.34	309	326.43	323.69
ENSMUSG00000005983	34.5289	-0.200549	0.342834	-0.584973	0.558566	0.995018	37	72	34	32	14	36	31	34.98	41.86	46.32	23.61	20.22	31.09	43.63
ENSMUSG00000005986	157.38	0.409087	0.1517	2.69668	0.00700348	0.0776049	143	248	98	186	131	198	136	135.21	144.18	133.51	137.22	189.16	170.99	191.4
ENSMUSG00000005994	0.699801	0.979918	2.25277	0.434983	0.663575	0.995018	1	0	1	0	0	3	0	0.95	0	1.36	0	0	2.59	0
ENSMUSG00000006005	1592.3	-0.137024	0.0942416	-1.45396	0.145957	0.630821	1942	2828	1221	2011	1069	1721	1058	1836.22	1644.14	1663.43	1483.56	1543.58	1486.21	1488.96
ENSMUSG00000006007	0	NA	NA	NA	NA	NA	0	0	0	0	0	0	0	0	0	0	0	0	0	0
ENSMUSG00000006010	475.288	0.149302	0.11931	1.25139	0.210794	0.765033	562	724	309	599	358	554	367	531.39	420.92	420.97	441.9	516.93	478.42	516.49
ENSMUSG00000006014	1.90363	-0.4929	1.43744	-0.342901	0.731673	0.995018	0	7	2	3	0	5	0	0	4.07	2.72	2.21	0	4.32	0
ENSMUSG00000006019	345.346	-0.491261	0.118999	-4.12828	3.6548e-05	0.00105916	420	702	292	504	210	310	193	397.12	408.13	397.81	371.81	303.23	267.71	271.62
ENSMUSG00000006021	68.5788	0.00670564	0.233398	0.0287305	0.97708	0.996968	59	116	59	95	41	71	61	55.79	67.44	80.38	70.08	59.2	61.31	85.85
ENSMUSG00000006024	977.717	-0.0916394	0.11934	-0.767885	0.442555	0.995018	985	2044	744	1193	718	1018	650	931.35	1188.34	1013.59	880.1	1036.76	879.12	914.77
ENSMUSG00000006050	744.98	-0.295046	0.10972	-2.68907	0.00716519	0.0789826	897	1546	568	966	470	728	479	848.14	898.81	773.82	712.64	678.66	628.68	674.11
ENSMUSG00000006056	0	NA	NA	NA	NA	NA	0	0	0	0	0	0	0	0	0	0	0	0	0	0
ENSMUSG00000006057	192.377	-0.00543335	0.16315	-0.0333028	0.973433	0.996968	208	377	137	229	145	246	109	196.67	219.18	186.64	168.94	209.37	212.44	153.4
ENSMUSG00000006058	197.388	-0.0676354	0.144747	-0.467267	0.640309	0.995018	202	370	157	250	137	208	142	191	215.11	213.89	184.43	197.82	179.62	199.84
ENSMUSG00000006095	244.114	-0.0396745	0.147377	-0.269204	0.787773	0.995018	287	477	172	276	172	270	171	271.37	277.32	234.32	203.61	248.36	233.16	240.65
ENSMUSG00000006127	421.437	-0.21657	0.130336	-1.66163	0.0965862	0.49784	418	786	331	668	233	515	265	395.23	456.96	450.94	492.8	336.44	444.74	372.94
ENSMUSG00000006134	298.444	0.234113	0.143959	1.62624	0.103898	0.517757	260	467	198	438	188	402	256	245.84	271.5	269.75	323.12	271.46	347.16	360.28
ENSMUSG00000006143	0	NA	NA	NA	NA	NA	0	0	0	0	0	0	0	0	0	0	0	0	0	0
ENSMUSG00000006154	193.972	-0.517285	0.54834	-0.943366	0.345494	0.957095	447	225	176	133	115	180	103	422.65	130.81	239.77	98.12	166.05	155.44	144.96
ENSMUSG00000006169	777.856	-0.235568	0.0981035	-2.40122	0.0163405	0.148252	966	1395	588	1084	508	797	496	913.38	811.02	801.06	799.69	733.53	688.27	698.04
ENSMUSG00000006179	3.72301	-3.85613	1.38677	-2.78066	0.00542478	0.0639433	8	11	5	6	0	1	0	7.56	6.4	6.81	4.43	0	0.86	0
ENSMUSG00000006191	75.7069	0.00931964	0.213974	0.043555	0.965259	0.996968	77	117	63	102	54	76	60	72.81	68.02	85.83	75.25	77.97	65.63	84.44
ENSMUSG00000006200	0	NA	NA	NA	NA	NA	0	0	0	0	0	0	0	0	0	0	0	0	0	0
ENSMUSG00000006204	0.123368	1.44597	3.81691	0.378832	0.704813	0.995018	0	0	0	0	0	1	0	0	0	0	0	0	0.86	0
ENSMUSG00000006205	70.305	0.532149	0.227112	2.34312	0.0191233	0.165773	61	87	47	86	72	82	58	57.68	50.58	64.03	63.44	103.96	70.81	81.63
ENSMUSG00000006215	147.811	-0.0580885	0.160926	-0.360964	0.718126	0.995018	145	284	114	196	97	179	98	137.1	165.11	155.31	144.59	140.06	154.58	137.92
ENSMUSG00000006216	0	NA	NA	NA	NA	NA	0	0	0	0	0	0	0	0	0	0	0	0	0	0
ENSMUSG00000006218	3.7519	1.25206	0.908112	1.37875	0.167972	0.679853	1	4	1	6	6	5	3	0.95	2.33	1.36	4.43	8.66	4.32	4.22
ENSMUSG00000006219	44.0065	0.506157	0.290485	1.74246	0.0814288	0.447133	35	51	33	57	28	55	50	33.09	29.65	44.96	42.05	40.43	47.5	70.37
ENSMUSG00000006221	0.540424	0.848623	2.44734	0.346753	0.728777	0.995018	0	0	0	2	1	1	0	0	0	0	1.48	1.44	0.86	0
ENSMUSG00000006235	9.77477	0.103145	0.55433	0.186071	0.852389	0.995018	12	17	4	15	8	14	5	11.35	9.88	5.45	11.07	11.55	12.09	7.04
ENSMUSG00000006241	189.597	-0.231931	0.177033	-1.3101	0.190162	0.726062	161	391	165	276	116	171	145	152.23	227.32	224.79	203.61	167.5	147.67	204.06
ENSMUSG00000006262	195.927	0.157259	0.162225	0.969392	0.33235	0.941172	248	274	122	254	144	244	146	234.49	159.3	166.21	187.38	207.93	210.71	205.47
ENSMUSG00000006269	1.12349	-0.53288	1.93373	-0.275571	0.782878	0.995018	3	0	0	3	0	0	2	2.84	0	0	2.21	0	0	2.81
ENSMUSG00000006270	29.5839	-0.0256781	0.348174	-0.0737509	0.941209	0.995018	30	60	14	49	25	38	14	28.37	34.88	19.07	36.15	36.1	32.82	19.7
ENSMUSG00000006273	2058.99	0.211912	0.0847597	2.50016	0.0124139	0.120815	1897	3528	1446	2573	1476	2626	1635	1793.67	2051.11	1969.96	1898.16	2131.27	2267.74	2300.99
ENSMUSG00000006276	694.964	-0.26671	0.112193	-2.37725	0.0174425	0.15525	900	1253	516	971	445	773	395	850.98	728.47	702.97	716.33	642.56	667.54	555.9
ENSMUSG00000006281	431.398	-0.191025	0.114497	-1.66839	0.095239	0.493288	460	741	339	668	293	428	289	434.94	430.8	461.84	492.8	423.08	369.61	406.72
ENSMUSG00000006288	167.547	-0.151756	0.155199	-0.977818	0.328165	0.934554	169	307	119	269	111	184	110	159.79	178.48	162.12	198.45	160.28	158.9	154.81
ENSMUSG00000006289	155.171	-0.0356962	0.158483	-0.225238	0.821794	0.995018	158	265	129	203	94	180	118	149.39	154.07	175.74	149.76	135.73	155.44	166.07
ENSMUSG00000006299	1166.52	-0.078202	0.0985673	-0.793386	0.427553	0.995018	1174	2316	869	1534	756	1313	830	1110.05	1346.47	1183.89	1131.67	1091.63	1133.87	1168.09
ENSMUSG00000006301	481.954	-0.183751	0.108334	-1.69615	0.0898568	0.476093	522	885	348	744	312	536	305	493.57	514.52	474.1	548.87	450.51	462.88	429.24
ENSMUSG00000006304	583.992	-0.148843	0.108762	-1.36852	0.171149	0.685848	681	1103	443	743	411	612	376	643.91	641.26	603.52	548.13	593.46	528.51	529.16
ENSMUSG00000006307	958.937	-0.174878	0.09255	-1.88955	0.0588178	0.361258	1001	1701	738	1480	618	1040	632	946.48	988.93	1005.42	1091.83	892.36	898.12	889.43
ENSMUSG00000006310	6.0772	0.123876	0.698038	0.177463	0.859144	0.995018	8	7	5	7	6	7	3	7.56	4.07	6.81	5.16	8.66	6.05	4.22
ENSMUSG00000006311	0	NA	NA	NA	NA	NA	0	0	0	0	0	0	0	0	0	0	0	0	0	0
ENSMUSG00000006313	5.9236	0.29545	0.721932	0.409248	0.682357	0.995018	2	10	6	8	3	8	6	1.89	5.81	8.17	5.9	4.33	6.91	8.44
ENSMUSG00000006315	327.403	-0.106194	0.123035	-0.863117	0.388073	0.995018	380	570	258	418	215	341	239	359.3	331.39	351.49	308.37	310.45	294.48	336.35
ENSMUSG00000006333	2282.81	-0.375529	0.0975225	-3.85069	0.000117785	0.00284936	2839	4835	1753	3037	1329	2264	1408	2684.36	2810.97	2388.21	2240.47	1919.01	1955.13	1981.52
ENSMUSG00000006335	94.5613	-0.178325	0.209853	-0.849766	0.395455	0.995018	120	190	73	101	57	98	69	113.46	110.46	99.45	74.51	82.31	84.63	97.11
ENSMUSG00000006342	150.871	0.206534	0.243905	0.846782	0.397117	0.995018	107	310	138	134	120	229	83	101.17	180.23	188	98.85	173.27	197.76	116.81
ENSMUSG00000006344	328.376	-0.0656141	0.350156	-0.187385	0.851359	0.995018	266	686	358	274	224	411	199	251.51	398.83	487.72	202.14	323.44	354.93	280.06
ENSMUSG00000006345	7.79724	-0.39857	0.629101	-0.633555	0.526371	0.995018	8	19	7	9	6	8	3	7.56	11.05	9.54	6.64	8.66	6.91	4.22
ENSMUSG00000006356	242.3	-0.33281	0.13898	-2.39467	0.0166354	0.150236	246	498	199	365	155	248	139	232.6	289.53	271.11	269.27	223.81	214.17	195.62
ENSMUSG00000006360	114.285	-0.992089	0.200399	-4.95058	7.39931e-07	3.39932e-05	135	267	118	184	46	71	66	127.65	155.23	160.76	135.74	66.42	61.31	92.88
ENSMUSG00000006362	64.6452	-0.0149603	0.252879	-0.0591597	0.952825	0.995018	58	89	60	99	52	79	34	54.84	51.74	81.74	73.03	75.09	68.22	47.85
ENSMUSG00000006369	58.1908	0.447404	0.253103	1.76767	0.0771156	0.431375	53	94	32	73	36	104	45	50.11	54.65	43.6	53.85	51.98	89.81	63.33
ENSMUSG00000006373	1210.65	0.151789	0.0913654	1.66134	0.0966447	0.498054	1241	1954	794	1669	912	1549	851	1173.4	1136.01	1081.71	1231.26	1316.88	1337.68	1197.64
ENSMUSG00000006378	208.505	-0.484562	0.171677	-2.82252	0.00476478	0.0577513	231	528	155	287	107	198	132	218.42	306.97	211.16	211.73	154.5	170.99	185.77
ENSMUSG00000006386	144.316	0.169755	0.178689	0.950005	0.34211	0.9534	138	221	120	173	126	182	86	130.48	128.48	163.48	127.63	181.94	157.17	121.03
ENSMUSG00000006389	0.306436	0.725286	3.18797	0.227507	0.820029	0.995018	0	0	0	1	0	0	1	0	0	0	0.74	0	0	1.41
ENSMUSG00000006390	131.571	-0.303745	0.16783	-1.80984	0.0703204	0.406138	158	228	114	186	83	137	77	149.39	132.55	155.31	137.22	119.85	118.31	108.36
ENSMUSG00000006392	172.79	-0.256369	0.157278	-1.63003	0.103094	0.515228	225	317	118	251	98	189	115	212.74	184.3	160.76	185.17	141.51	163.22	161.84
ENSMUSG00000006395	168.153	-0.0331565	0.153823	-0.21555	0.829339	0.995018	175	297	139	206	120	180	120	165.47	172.67	189.37	151.97	173.27	155.44	168.88
ENSMUSG00000006398	9.23456	-0.0364077	0.607374	-0.0599427	0.952201	0.995018	16	14	7	6	7	7	8	15.13	8.14	9.54	4.43	10.11	6.05	11.26
ENSMUSG00000006403	15.3307	1.59523	0.581797	2.74191	0.00610839	0.0700205	8	10	9	10	34	8	13	7.56	5.81	12.26	7.38	49.09	6.91	18.3
ENSMUSG00000006411	25.5193	-0.599577	0.371274	-1.61492	0.106328	0.524043	25	52	27	40	8	25	18	23.64	30.23	36.78	29.51	11.55	21.59	25.33
ENSMUSG00000006412	270.011	-0.0559486	0.137962	-0.405537	0.685083	0.995018	307	518	199	319	195	311	172	290.28	301.15	271.11	235.33	281.57	268.57	242.06
ENSMUSG00000006418	347.492	-0.11247	0.129253	-0.870151	0.384218	0.993573	380	662	228	516	234	421	210	359.3	384.87	310.62	380.67	337.88	363.56	295.54
ENSMUSG00000006423	125.899	-0.217962	0.172331	-1.26478	0.20595	0.756268	149	230	105	163	78	145	75	140.88	133.72	143.05	120.25	112.63	125.22	105.55
ENSMUSG00000006435	886.797	0.0502553	0.119135	0.421836	0.673145	0.995018	749	1457	698	1339	628	1015	661	708.2	847.07	950.92	987.81	906.8	876.53	930.25
ENSMUSG00000006442	413.949	0.0183094	0.155832	0.117495	0.906468	0.995018	491	781	265	491	341	371	315	464.26	454.06	361.02	362.22	492.39	320.39	443.31
ENSMUSG00000006445	32.9847	-0.157275	0.326617	-0.481528	0.630141	0.995018	40	59	25	45	22	48	13	37.82	34.3	34.06	33.2	31.77	41.45	18.3
ENSMUSG00000006456	357.393	-0.188578	0.122702	-1.53688	0.124324	0.575534	398	713	244	520	234	399	222	376.32	414.52	332.41	383.62	337.88	344.57	312.43
ENSMUSG00000006457	4.39545	0.0730323	0.841897	0.0867472	0.930872	0.995018	7	7	4	2	2	7	3	6.62	4.07	5.45	1.48	2.89	6.05	4.22
ENSMUSG00000006462	2.87525	1.11684	1.00357	1.11287	0.265766	0.85504	3	2	1	3	3	3	4	2.84	1.16	1.36	2.21	4.33	2.59	5.63
ENSMUSG00000006463	147.377	0.173441	0.167679	1.03436	0.300967	0.903557	144	229	95	214	106	161	130	136.16	133.14	129.42	157.87	153.06	139.04	182.95
ENSMUSG00000006464	292.432	-0.275072	0.133514	-2.06024	0.0393752	0.277172	291	535	266	431	180	316	176	275.15	311.04	362.39	317.96	259.91	272.89	247.69
ENSMUSG00000006469	0.194622	-0.236899	3.81695	-0.062065	0.950511	0.995018	0	0	1	0	0	0	0	0	0	1.36	0	0	0	0
ENSMUSG00000006471	533.096	-0.348998	0.103144	-3.38361	0.0007154	0.0126062	629	1031	432	764	336	503	331	594.74	599.4	588.54	563.62	485.17	434.38	465.83
ENSMUSG00000006476	621.665	0.199833	0.105646	1.89154	0.0585521	0.360668	561	999	482	775	476	755	478	530.44	580.8	656.65	571.74	687.32	652	672.7
ENSMUSG00000006488	0	NA	NA	NA	NA	NA	0	0	0	0	0	0	0	0	0	0	0	0	0	0
ENSMUSG00000006490	0	NA	NA	NA	NA	NA	0	0	0	0	0	0	0	0	0	0	0	0	0	0
ENSMUSG00000006494	446.715	-0.144159	0.117556	-1.2263	0.220084	0.781965	494	871	338	579	324	476	275	467.09	506.38	460.48	427.14	467.84	411.06	387.02
ENSMUSG00000006498	1144.73	-0.41556	0.0941648	-4.41311	1.01898e-05	0.000339142	1289	2325	1007	1612	644	1142	686	1218.79	1351.71	1371.89	1189.21	929.9	986.2	965.43
ENSMUSG00000006517	51.8687	0.151949	0.248762	0.610822	0.541317	0.995018	56	79	31	76	41	60	39	52.95	45.93	42.23	56.07	59.2	51.81	54.89
ENSMUSG00000006519	41.8379	-0.0163509	0.285323	-0.0573065	0.954301	0.995415	32	69	35	68	28	47	31	30.26	40.12	47.68	50.17	40.43	40.59	43.63
ENSMUSG00000006522	1.05401	2.28837	1.8103	1.26408	0.206201	0.75672	0	1	0	1	3	2	0	0	0.58	0	0.74	4.33	1.73	0
ENSMUSG00000006526	144.257	0.06532	0.180425	0.362034	0.717327	0.995018	135	215	110	225	86	201	102	127.65	125	149.86	165.99	124.18	173.58	143.55
ENSMUSG00000006527	259.93	0.090784	0.1355	0.669993	0.502863	0.995018	278	403	167	387	181	307	201	262.86	234.3	227.51	285.5	261.35	265.12	282.87
ENSMUSG00000006529	0.105389	-0.236899	3.81695	-0.062065	0.950511	0.995018	0	0	0	1	0	0	0	0	0	0	0.74	0	0	0
ENSMUSG00000006538	28.5911	2.15775	0.492656	4.37984	1.18768e-05	0.000387844	9	4	15	22	29	37	56	8.51	2.33	20.44	16.23	41.87	31.95	78.81
ENSMUSG00000006542	7.36661	-0.105532	0.637496	-0.165541	0.868518	0.995018	9	17	3	10	5	7	6	8.51	9.88	4.09	7.38	7.22	6.05	8.44
ENSMUSG00000006546	131.533	0.741224	0.207123	3.57867	0.000345349	0.00698596	110	216	73	108	85	221	141	104.01	125.58	99.45	79.67	122.74	190.85	198.43
ENSMUSG00000006567	54.0293	0.0750272	0.269306	0.278595	0.780556	0.995018	52	89	33	90	29	85	36	49.17	51.74	44.96	66.4	41.87	73.4	50.66
ENSMUSG00000006570	0	NA	NA	NA	NA	NA	0	0	0	0	0	0	0	0	0	0	0	0	0	0
ENSMUSG00000006574	2.15209	1.06285	1.18328	0.898225	0.369066	0.982093	1	2	1	3	2	1	4	0.95	1.16	1.36	2.21	2.89	0.86	5.63
ENSMUSG00000006575	1544.39	-0.3719	0.100051	-3.71712	0.000201509	0.00445246	1565	3204	1331	2286	943	1477	946	1479.75	1862.74	1813.29	1686.44	1361.64	1275.5	1331.34
ENSMUSG00000006576	719.813	0.213783	0.113029	1.89141	0.0585695	0.360668	627	1228	538	885	553	811	602	592.85	713.93	732.95	652.89	798.5	700.36	847.21
ENSMUSG00000006585	20.9997	-0.234918	0.389435	-0.603227	0.546357	0.995018	28	33	13	35	16	19	13	26.47	19.19	17.71	25.82	23.1	16.41	18.3
ENSMUSG00000006586	274.946	0.165307	0.138578	1.19288	0.232917	0.804199	251	412	198	406	183	343	226	237.33	239.53	269.75	299.52	264.24	296.21	318.06
ENSMUSG00000006587	1.74362	-1.39944	1.47042	-0.951732	0.341233	0.952066	2	2	3	3	1	0	1	1.89	1.16	4.09	2.21	1.44	0	1.41
ENSMUSG00000006589	186.902	-0.357057	0.156693	-2.27871	0.0226844	0.188153	215	408	150	243	121	184	107	203.29	237.2	204.35	179.27	174.72	158.9	150.58
ENSMUSG00000006599	247.795	-0.105326	0.127839	-0.823893	0.41	0.995018	273	444	184	344	163	264	178	258.13	258.13	250.67	253.78	235.36	227.98	250.51
ENSMUSG00000006611	138.78	0.581457	0.182331	3.18901	0.0014276	0.0222417	105	194	74	195	102	212	131	99.28	112.79	100.81	143.86	147.28	183.08	184.36
ENSMUSG00000006638	1.40433	-0.306558	1.48521	-0.206407	0.836473	0.995018	1	3	2	1	0	1	2	0.95	1.74	2.72	0.74	0	0.86	2.81
ENSMUSG00000006641	90.9163	0.000941417	0.202361	0.00465215	0.996288	0.998905	81	169	67	133	53	119	66	76.59	98.25	91.28	98.12	76.53	102.77	92.88
ENSMUSG00000006642	0.858466	-1.48636	2.02886	-0.732605	0.463799	0.995018	1	0	2	2	0	1	0	0.95	0	2.72	1.48	0	0.86	0
ENSMUSG00000006649	0.270151	-1.16943	3.70031	-0.316036	0.751976	0.995018	2	0	0	0	0	0	0	1.89	0	0	0	0	0	0
ENSMUSG00000006651	6216.24	0.00694724	0.129885	0.0534878	0.957343	0.996968	5816	13413	4816	6717	4279	7492	4300	5499.2	7798.04	6561.1	4955.29	6178.66	6469.89	6051.53
ENSMUSG00000006673	757.625	-0.154917	0.0933878	-1.65885	0.0971451	0.499122	883	1335	575	1049	512	808	496	834.9	776.14	783.35	773.87	739.3	697.77	698.04
ENSMUSG00000006675	231.751	0.227646	0.140976	1.61479	0.106356	0.524064	232	374	146	304	199	255	181	219.36	217.44	198.9	224.27	287.35	220.21	254.73
ENSMUSG00000006676	2184.46	-0.281533	0.0872387	-3.22715	0.00125029	0.0199843	2565	4031	1676	3253	1487	2121	1322	2425.28	2343.54	2283.31	2399.81	2147.15	1831.64	1860.49
ENSMUSG00000006678	64.6558	-0.0620629	0.242847	-0.255564	0.798288	0.995018	83	94	52	84	39	89	38	78.48	54.65	70.84	61.97	56.31	76.86	53.48
ENSMUSG00000006699	995.921	0.0888683	0.101607	0.874631	0.381775	0.991316	1113	1622	760	1154	716	1215	715	1052.38	943	1035.39	851.33	1033.87	1049.24	1006.24
ENSMUSG00000006705	136.306	-0.182204	0.16572	-1.09947	0.271564	0.862855	156	238	114	182	96	146	81	147.5	138.37	155.31	134.27	138.62	126.08	113.99
ENSMUSG00000006711	48.8973	-1.08555	0.302351	-3.59038	0.000330201	0.00677484	49	125	44	102	14	46	20	46.33	72.67	59.94	75.25	20.22	39.72	28.15
ENSMUSG00000006715	19.2793	0.338261	0.389953	0.867441	0.3857	0.994909	16	35	11	25	14	27	16	15.13	20.35	14.99	18.44	20.22	23.32	22.52
ENSMUSG00000006717	103.806	0.244599	0.190399	1.28466	0.19891	0.742847	91	186	62	141	72	128	92	86.04	108.14	84.47	104.02	103.96	110.54	129.47
ENSMUSG00000006720	41.59	-0.842542	0.344794	-2.44361	0.0145412	0.135828	30	124	47	55	20	32	21	28.37	72.09	64.03	40.57	28.88	27.63	29.55
ENSMUSG00000006724	14.149	0.0977957	0.467803	0.209053	0.834407	0.995018	9	30	9	22	10	17	11	8.51	17.44	12.26	16.23	14.44	14.68	15.48
ENSMUSG00000006728	1076.24	-0.638082	0.0917262	-6.95638	3.49127e-12	4.18189e-10	1353	2277	955	1597	592	915	573	1279.3	1323.8	1301.05	1178.14	854.82	790.17	806.4
ENSMUSG00000006731	104.864	0.813361	0.220015	3.69684	0.000218301	0.00475601	65	168	52	115	72	163	124	61.46	97.67	70.84	84.84	103.96	140.76	174.51
ENSMUSG00000006732	379.694	-0.424497	0.120938	-3.51003	0.000448051	0.00865842	480	762	276	584	232	378	208	453.85	443.01	376.01	430.83	335	326.43	292.73
ENSMUSG00000006736	467.914	-0.14548	0.112181	-1.29684	0.194688	0.735394	551	872	347	608	317	476	325	520.99	506.96	472.74	448.54	457.73	411.06	457.38
ENSMUSG00000006740	990.323	-0.0109778	0.0904285	-0.121398	0.903376	0.995018	1058	1679	776	1280	696	1167	669	1000.37	976.14	1057.19	944.29	1004.99	1007.79	941.51
ENSMUSG00000006763	107.246	-0.0362205	0.193552	-0.187136	0.851554	0.995018	135	175	69	151	61	140	76	127.65	101.74	94	111.4	88.08	120.9	106.96
ENSMUSG00000006764	10.0774	-0.366375	0.655849	-0.558627	0.576416	0.995018	16	25	10	2	7	10	5	15.13	14.53	13.62	1.48	10.11	8.64	7.04
ENSMUSG00000006777	0	NA	NA	NA	NA	NA	0	0	0	0	0	0	0	0	0	0	0	0	0	0
ENSMUSG00000006782	102.2	0.126786	0.201623	0.628827	0.529462	0.995018	78	188	74	148	64	131	83	73.75	109.3	100.81	109.18	92.41	113.13	116.81
ENSMUSG00000006784	42.5982	-0.889784	0.286963	-3.1007	0.00193067	0.0284977	47	90	43	78	20	36	18	44.44	52.32	58.58	57.54	28.88	31.09	25.33
ENSMUSG00000006800	422.973	0.713405	0.157886	4.51849	6.22832e-06	0.000222819	296	555	303	424	440	490	408	279.88	322.67	412.79	312.79	635.34	423.15	574.19
ENSMUSG00000006818	642.051	-0.0204909	0.113072	-0.18122	0.856195	0.995018	665	1230	407	924	416	752	472	628.78	715.1	554.48	681.66	600.68	649.41	664.26
ENSMUSG00000006850	122.495	-0.316402	0.183821	-1.72125	0.0852057	0.460522	155	238	85	178	78	103	88	146.56	138.37	115.8	131.31	112.63	88.95	123.85
ENSMUSG00000006906	217.855	-0.0809685	0.134367	-0.602594	0.546779	0.995018	242	379	160	306	150	253	140	228.82	220.34	217.98	225.74	216.59	218.48	197.03
ENSMUSG00000006920	437.728	-0.225983	0.12771	-1.7695	0.0768108	0.430565	495	835	285	707	255	454	313	468.04	485.45	388.27	521.57	368.21	392.06	440.49
ENSMUSG00000006930	1199.68	0.610695	0.112489	5.42892	5.66972e-08	3.33603e-06	883	1736	737	1447	904	1868	1111	834.9	1009.27	1004.06	1067.49	1305.33	1613.16	1563.55
ENSMUSG00000006931	357.099	-0.581829	0.125897	-4.62147	3.81027e-06	0.000144531	447	808	282	523	196	311	203	422.65	469.75	384.18	385.83	283.01	268.57	285.69
ENSMUSG00000006932	2782.35	-0.00969051	0.0740309	-0.130898	0.895856	0.995018	2916	4889	2102	3659	1942	3217	1941	2757.17	2842.36	2863.67	2699.33	2804.15	2778.12	2731.63
ENSMUSG00000006941	358.271	-0.162153	0.121127	-1.3387	0.180668	0.707094	426	682	262	469	216	409	242	402.8	396.5	356.94	345.99	311.89	353.2	340.57
ENSMUSG00000006948	0	NA	NA	NA	NA	NA	0	0	0	0	0	0	0	0	0	0	0	0	0	0
ENSMUSG00000006958	428.82	0.403412	0.167108	2.41408	0.0157751	0.144496	301	602	268	684	340	512	401	284.6	349.99	365.11	504.6	490.94	442.15	564.34
ENSMUSG00000006998	1040.24	-0.0824394	0.0953775	-0.864348	0.387397	0.995018	1114	1949	803	1329	680	1116	764	1053.32	1133.11	1093.97	980.43	981.89	963.75	1075.2
ENSMUSG00000007021	35.1401	1.86004	0.361529	5.14492	2.6763e-07	1.38429e-05	15	24	5	40	37	75	45	14.18	13.95	6.81	29.51	53.43	64.77	63.33
ENSMUSG00000007029	674.575	-0.30687	0.111399	-2.7547	0.00587457	0.0680521	751	1403	568	867	417	673	426	710.09	815.68	773.82	639.61	602.13	581.18	599.52
ENSMUSG00000007030	24.4251	-0.309322	0.356434	-0.867824	0.385491	0.994604	23	49	21	38	14	28	14	21.75	28.49	28.61	28.03	20.22	24.18	19.7
ENSMUSG00000007033	8.49625	-0.399588	0.621581	-0.642858	0.520316	0.995018	12	14	7	12	2	7	9	11.35	8.14	9.54	8.85	2.89	6.05	12.67
ENSMUSG00000007034	8.43373	-1.99858	0.754264	-2.6497	0.00805623	0.0865789	9	29	4	25	4	3	1	8.51	16.86	5.45	18.44	5.78	2.59	1.41
ENSMUSG00000007035	14.3521	0.12292	0.477887	0.257215	0.797013	0.995018	7	28	10	25	11	18	10	6.62	16.28	13.62	18.44	15.88	15.54	14.07
ENSMUSG00000007036	704.972	-0.137911	0.108777	-1.26783	0.20486	0.753887	679	1339	583	977	432	778	500	642.01	778.47	794.25	720.76	623.79	671.86	703.67
ENSMUSG00000007038	367.402	-0.157182	0.132626	-1.18515	0.235956	0.809284	352	734	253	582	249	385	246	332.83	426.73	344.68	429.36	359.54	332.48	346.2
ENSMUSG00000007039	57.7514	0.398668	0.275243	1.44842	0.147499	0.634565	45	108	44	51	37	67	64	42.55	62.79	59.94	37.62	53.43	57.86	90.07
ENSMUSG00000007041	354.239	-0.200627	0.14139	-1.41897	0.155909	0.65503	361	742	292	444	219	337	266	341.34	431.38	397.81	327.55	316.22	291.02	374.35
ENSMUSG00000007050	67.9003	-0.397504	0.229321	-1.73339	0.0830257	0.452792	82	150	50	94	34	67	47	77.53	87.21	68.12	69.35	49.09	57.86	66.14
ENSMUSG00000007080	18.1846	0.365538	0.500707	0.730045	0.465363	0.995018	3	37	13	30	13	22	18	2.84	21.51	17.71	22.13	18.77	19	25.33
ENSMUSG00000007097	548.144	0.711594	0.123107	5.78029	7.45729e-09	5.16701e-07	393	705	387	567	496	822	486	371.59	409.87	527.23	418.29	716.2	709.86	683.96
ENSMUSG00000007107	0.50629	-0.057567	2.53492	-0.0227096	0.981882	0.996968	0	0	1	1	1	0	0	0	0	1.36	0.74	1.44	0	0
ENSMUSG00000007122	6.59608	-0.0059517	0.710665	-0.00837483	0.993318	0.998905	8	15	5	5	1	11	6	7.56	8.72	6.81	3.69	1.44	9.5	8.44
ENSMUSG00000007207	71.308	0.754879	0.221746	3.40425	0.000663454	0.0119103	69	90	38	68	72	91	69	65.24	52.32	51.77	50.17	103.96	78.59	97.11
ENSMUSG00000007209	0	NA	NA	NA	NA	NA	0	0	0	0	0	0	0	0	0	0	0	0	0	0
ENSMUSG00000007216	52.6958	-0.031658	0.246722	-0.128314	0.8979	0.995018	63	91	37	67	34	56	42	59.57	52.91	50.41	49.43	49.09	48.36	59.11
ENSMUSG00000007279	26.2587	-0.344375	0.361957	-0.951426	0.341388	0.95232	28	40	30	36	13	31	15	26.47	23.26	40.87	26.56	18.77	26.77	21.11
ENSMUSG00000007338	226.671	-0.0226125	0.141165	-0.160185	0.872735	0.995018	249	392	151	326	152	235	181	235.44	227.9	205.72	240.5	219.48	202.94	254.73
ENSMUSG00000007379	11.7986	0.0740158	0.507683	0.145791	0.884086	0.995018	9	22	8	18	9	10	11	8.51	12.79	10.9	13.28	13	8.64	15.48
ENSMUSG00000007411	429.184	-0.0142518	0.119959	-0.118805	0.905429	0.995018	517	731	295	553	271	492	330	488.84	424.99	401.89	407.96	391.31	424.88	464.42
ENSMUSG00000007415	244.062	0.149303	0.13006	1.14795	0.250987	0.832199	250	372	174	330	187	295	178	236.38	216.27	237.05	243.45	270.02	254.75	250.51
ENSMUSG00000007440	62.3177	-0.230719	0.284724	-0.810325	0.417753	0.995018	52	83	60	120	43	76	29	49.17	48.25	81.74	88.53	62.09	65.63	40.81
ENSMUSG00000007457	0	NA	NA	NA	NA	NA	0	0	0	0	0	0	0	0	0	0	0	0	0	0
ENSMUSG00000007458	684.981	-0.0678384	0.0952646	-0.712105	0.4764	0.995018	763	1138	530	938	455	772	479	721.44	661.61	722.05	691.98	657	666.68	674.11
ENSMUSG00000007476	83.4447	0.287988	0.210361	1.36902	0.170993	0.685706	67	123	65	113	55	120	67	63.35	71.51	88.55	83.36	79.42	103.63	94.29
ENSMUSG00000007480	0.228757	0.724641	3.5354	0.204967	0.837598	0.995018	0	0	0	1	0	1	0	0	0	0	0.74	0	0.86	0
ENSMUSG00000007564	1534.91	0.018468	0.0908718	0.203231	0.838954	0.995018	1488	2765	1189	1999	1020	1876	1096	1406.95	1607.51	1619.84	1474.71	1472.83	1620.06	1542.44
ENSMUSG00000007570	139.164	0.0588137	0.159426	0.368909	0.712195	0.995018	135	236	108	184	97	167	101	127.65	137.21	147.13	135.74	140.06	144.22	142.14
ENSMUSG00000007589	189.586	-0.376678	0.158113	-2.38234	0.017203	0.15386	214	397	172	238	109	199	110	202.34	230.81	234.32	175.58	157.39	171.85	154.81
ENSMUSG00000007591	12.0333	-0.227441	0.527361	-0.431282	0.666263	0.995018	18	16	13	11	8	14	6	17.02	9.3	17.71	8.11	11.55	12.09	8.44
ENSMUSG00000007594	594.686	0.742828	0.159019	4.67131	2.99284e-06	0.00011605	487	885	366	502	683	699	518	460.47	514.52	498.62	370.34	986.22	603.64	729
ENSMUSG00000007603	423.396	-0.22516	0.111544	-2.01857	0.0435322	0.296898	441	782	340	636	263	429	291	416.98	454.64	463.2	469.19	379.76	370.47	409.53
ENSMUSG00000007610	189.446	-0.167109	0.152329	-1.09703	0.27263	0.86397	230	327	150	250	137	210	107	217.47	190.11	204.35	184.43	197.82	181.35	150.58
ENSMUSG00000007613	430.37	0.402106	0.120409	3.33949	0.000839336	0.014446	424	562	270	566	351	558	363	400.9	326.74	367.84	417.55	506.83	481.87	510.86
ENSMUSG00000007617	379.573	0.422034	0.46009	0.917286	0.358993	0.973517	471	368	325	305	263	776	199	445.34	213.95	442.77	225.01	379.76	670.13	280.06
ENSMUSG00000007646	56.6403	-0.581629	0.276193	-2.10588	0.035215	0.257889	97	111	34	82	37	47	28	91.72	64.53	46.32	60.49	53.43	40.59	39.41
ENSMUSG00000007653	63.511	0.204782	0.241173	0.849111	0.39582	0.995018	67	91	56	64	52	72	48	63.35	52.91	76.29	47.21	75.09	62.18	67.55
ENSMUSG00000007655	39.8142	0.924994	0.278624	3.31986	0.000900629	0.015305	27	53	21	40	34	60	45	25.53	30.81	28.61	29.51	49.09	51.81	63.33
ENSMUSG00000007656	324.92	0.0218014	0.143074	0.152379	0.878888	0.995018	419	500	226	406	221	420	212	396.18	290.69	307.89	299.52	319.11	362.7	298.35
ENSMUSG00000007659	338.006	0.080488	0.1307	0.615821	0.538013	0.995018	314	551	236	517	219	431	254	296.9	320.34	321.52	381.4	316.22	372.2	357.46
ENSMUSG00000007670	676.878	-0.0706156	0.0986832	-0.715578	0.474252	0.995018	732	1190	469	1000	455	742	483	692.13	691.84	638.94	737.72	657	640.77	679.74
ENSMUSG00000007682	816.752	0.702747	0.113844	6.1729	6.70467e-10	5.57204e-08	721	1077	501	793	840	1132	676	681.73	626.15	682.54	585.01	1212.92	977.57	951.36
ENSMUSG00000007721	217.102	-0.311953	0.164393	-1.89761	0.0577477	0.357597	247	477	184	252	146	223	120	233.55	277.32	250.67	185.91	210.82	192.58	168.88
ENSMUSG00000007739	647.717	-0.0455138	0.106376	-0.427859	0.668753	0.995018	790	1084	456	852	430	756	450	746.97	630.22	621.23	628.54	620.9	652.86	633.3
ENSMUSG00000007777	133.927	0.291309	0.206381	1.41151	0.158095	0.658138	164	184	73	169	121	128	118	155.07	106.97	99.45	124.68	174.72	110.54	166.07
ENSMUSG00000007783	513.741	0.424777	0.11119	3.82027	0.000133306	0.00313762	423	813	349	600	449	662	416	399.96	472.66	475.46	442.63	648.33	571.69	585.45
ENSMUSG00000007805	0.885245	0.781801	1.80503	0.433124	0.664924	0.995018	0	3	0	1	1	1	1	0	1.74	0	0.74	1.44	0.86	1.41
ENSMUSG00000007812	285.641	-0.149271	0.135978	-1.09776	0.272309	0.8636	319	477	255	364	181	295	205	301.62	277.32	347.4	268.53	261.35	254.75	288.5
ENSMUSG00000007815	515.39	-0.161069	0.108977	-1.47801	0.139406	0.615609	613	947	393	667	346	527	352	579.61	550.57	535.41	492.06	499.61	455.1	495.38
ENSMUSG00000007817	1092.31	0.115004	0.0961975	1.1955	0.231893	0.802437	1023	1848	860	1369	777	1364	798	967.28	1074.39	1171.62	1009.94	1121.95	1177.91	1123.05
ENSMUSG00000007827	240.334	0.0110313	0.132842	0.0830413	0.933819	0.995018	261	396	164	350	162	295	167	246.78	230.23	223.43	258.2	233.92	254.75	235.02
ENSMUSG00000007833	94.5124	-0.579269	0.199663	-2.90123	0.00371701	0.0478969	106	203	87	141	43	86	60	100.23	118.02	118.52	104.02	62.09	74.27	84.44
ENSMUSG00000007836	840.724	-0.185427	0.0976908	-1.8981	0.0576836	0.357409	938	1583	658	1139	593	859	528	886.91	920.32	896.43	840.27	856.26	741.81	743.07
ENSMUSG00000007837	137.147	-2.30033	0.203755	-11.2897	1.47523e-29	7.27437e-27	197	398	160	267	27	47	34	186.27	231.39	217.98	196.97	38.99	40.59	47.85
ENSMUSG00000007850	2971.24	-0.166322	0.0993634	-1.67388	0.0941549	0.490316	3673	5412	2222	3824	2080	3280	1773	3472.93	3146.42	3027.15	2821.05	3003.41	2832.52	2495.2
ENSMUSG00000007867	50.3785	-0.474765	0.272585	-1.74171	0.0815588	0.44768	66	123	36	62	30	51	26	62.4	71.51	49.04	45.74	43.32	44.04	36.59
ENSMUSG00000007872	148.561	-1.03903	0.177726	-5.84622	5.02869e-09	3.60239e-07	168	326	163	262	65	115	59	158.85	189.53	222.06	193.28	93.86	99.31	83.03
ENSMUSG00000007877	1.663	-0.2795	1.3661	-0.204597	0.837887	0.995018	3	6	0	1	1	2	1	2.84	3.49	0	0.74	1.44	1.73	1.41
ENSMUSG00000007880	1246.79	-0.0718497	0.104348	-0.688558	0.491102	0.995018	1252	2025	928	1990	789	1419	902	1183.8	1177.29	1264.26	1468.07	1139.28	1225.41	1269.41
ENSMUSG00000007888	36.5021	-0.013958	0.290472	-0.0480528	0.961674	0.996968	40	61	29	46	29	40	23	37.82	35.46	39.51	33.94	41.87	34.54	32.37
ENSMUSG00000007891	1057.22	0.185485	0.107594	1.72394	0.0847185	0.459161	921	1877	690	1474	757	1281	861	870.83	1091.25	940.02	1087.4	1093.07	1106.24	1211.71
ENSMUSG00000007892	980.615	-0.529627	0.133001	-3.98213	6.83e-05	0.00181198	1327	2295	761	1208	515	938	564	1254.72	1334.27	1036.75	891.17	743.63	810.03	793.74
ENSMUSG00000007907	0.105389	-0.236899	3.81695	-0.062065	0.950511	0.995018	0	0	0	1	0	0	0	0	0	0	0.74	0	0	0
ENSMUSG00000007908	116.894	0.431493	0.200358	2.15362	0.0312703	0.236979	146	160	64	120	87	155	108	138.05	93.02	87.19	88.53	125.62	133.85	151.99
ENSMUSG00000007944	3.41364	0.443896	0.911661	0.486909	0.626323	0.995018	3	6	3	2	3	4	3	2.84	3.49	4.09	1.48	4.33	3.45	4.22
ENSMUSG00000007946	0.0830542	-0.236899	3.81695	-0.062065	0.950511	0.995018	0	1	0	0	0	0	0	0	0.58	0	0	0	0	0
ENSMUSG00000007950	800.56	0.140952	0.104438	1.34962	0.177137	0.699985	732	1447	544	1068	627	925	595	692.13	841.26	741.12	787.89	905.36	798.81	837.36
ENSMUSG00000007987	251.7	-0.124488	0.131939	-0.943526	0.345412	0.957095	257	491	196	336	168	279	167	243	285.46	267.02	247.88	242.58	240.94	235.02
ENSMUSG00000007989	181.143	0.495589	0.192298	2.5772	0.00996057	0.101794	128	202	138	261	142	268	151	121.03	117.44	188	192.55	205.04	231.44	212.51
ENSMUSG00000008028	5.55545	-0.534514	0.781876	-0.683631	0.494208	0.995018	9	8	3	11	6	4	1	8.51	4.65	4.09	8.11	8.66	3.45	1.41
ENSMUSG00000008035	312.388	-0.203423	0.130524	-1.55851	0.119112	0.560262	304	595	273	433	210	326	197	287.44	345.92	371.92	319.43	303.23	281.52	277.24
ENSMUSG00000008036	361.814	-0.215683	0.132469	-1.62818	0.103487	0.516743	388	760	292	449	219	372	254	366.87	441.85	397.81	331.24	316.22	321.25	357.46
ENSMUSG00000008090	50.1377	0.272726	0.267108	1.02103	0.30724	0.90973	38	87	35	66	35	53	51	35.93	50.58	47.68	48.69	50.54	45.77	71.77
ENSMUSG00000008129	4.5978	0.263412	0.794149	0.331691	0.740122	0.995018	5	4	3	8	3	6	4	4.73	2.33	4.09	5.9	4.33	5.18	5.63
ENSMUSG00000008136	38.2665	0.466041	0.28957	1.60942	0.107524	0.526427	30	55	23	54	35	57	26	28.37	31.98	31.33	39.84	50.54	49.22	36.59
ENSMUSG00000008140	1143.26	0.0443033	0.106756	0.414995	0.678145	0.995018	1032	2098	879	1514	879	1250	813	975.79	1219.73	1197.51	1116.91	1269.23	1079.47	1144.16
ENSMUSG00000008153	1143.68	0.107283	0.130011	0.825183	0.409267	0.995018	1092	2263	890	1178	810	1447	822	1032.52	1315.66	1212.5	869.04	1169.6	1249.59	1156.83
ENSMUSG00000008167	130.24	-0.356589	0.185488	-1.92244	0.0545501	0.344855	132	302	94	196	86	131	72	124.81	175.58	128.06	144.59	124.18	113.13	101.33
ENSMUSG00000008193	0.546901	-0.534353	2.45011	-0.218093	0.827356	0.995018	1	0	0	2	0	0	1	0.95	0	0	1.48	0	0	1.41
ENSMUSG00000008200	780.87	-0.154144	0.0946084	-1.62928	0.103253	0.515849	866	1368	643	1056	492	869	523	818.83	795.33	875.99	779.04	710.42	750.45	736.03
ENSMUSG00000008206	866.83	0.430536	0.0926055	4.64914	3.33326e-06	0.000128242	806	1246	527	1100	700	1169	733	762.1	724.4	717.96	811.5	1010.76	1009.52	1031.57
ENSMUSG00000008226	309.616	0.259032	0.135417	1.91285	0.0557678	0.349737	361	465	194	360	257	380	232	341.34	270.34	264.3	265.58	371.09	328.16	326.5
ENSMUSG00000008301	232.547	0.0622753	0.142958	0.435619	0.663113	0.995018	241	411	156	317	136	297	186	227.87	238.95	212.53	233.86	196.38	256.48	261.76
ENSMUSG00000008305	318.509	0.12397	0.131744	0.940991	0.346709	0.958561	369	516	203	406	261	370	219	348.9	299.99	276.56	299.52	376.87	319.52	308.21
ENSMUSG00000008307	42.0439	0.30845	0.274793	1.12248	0.261658	0.848838	41	58	25	62	30	54	37	38.77	33.72	34.06	45.74	43.32	46.63	52.07
ENSMUSG00000008318	52.6522	-0.327039	0.300161	-1.08954	0.275914	0.868239	35	129	52	69	37	45	33	33.09	75	70.84	50.9	53.43	38.86	46.44
ENSMUSG00000008333	112.154	0.0101051	0.180437	0.0560035	0.955339	0.996076	134	176	83	145	71	140	80	126.7	102.32	113.08	106.97	102.52	120.9	112.59
ENSMUSG00000008348	526.421	-0.0686451	0.104551	-0.656572	0.511456	0.995018	553	936	420	690	354	565	382	522.88	544.17	572.19	509.03	511.16	487.92	537.6
ENSMUSG00000008373	217.794	-0.17813	0.140738	-1.26568	0.205628	0.755645	265	373	168	301	125	242	154	250.57	216.85	228.88	222.05	180.49	208.98	216.73
ENSMUSG00000008384	59.2146	-0.438	0.258564	-1.69398	0.0902699	0.47753	61	153	45	79	36	61	31	57.68	88.95	61.31	58.28	51.98	52.68	43.63
ENSMUSG00000008393	89.3061	-0.206128	0.20345	-1.01316	0.310983	0.913955	108	172	69	113	46	100	66	102.12	100	94	83.36	66.42	86.36	92.88
ENSMUSG00000008398	397.277	-0.406721	0.146265	-2.78071	0.00542398	0.0639433	437	856	378	476	253	381	220	413.2	497.66	514.97	351.16	365.32	329.02	309.61
ENSMUSG00000008429	348.893	0.0251804	0.129122	0.195012	0.845383	0.995018	400	585	210	512	254	402	246	378.21	340.11	286.09	377.71	366.76	347.16	346.2
ENSMUSG00000008435	128.835	-0.144364	0.170551	-0.846459	0.397297	0.995018	139	252	95	176	73	147	94	131.43	146.51	129.42	129.84	105.41	126.95	132.29
ENSMUSG00000008438	2.54209	-0.0223871	1.17878	-0.0189918	0.984848	0.996968	2	4	0	8	0	4	3	1.89	2.33	0	5.9	0	3.45	4.22
ENSMUSG00000008450	17.0194	0.0831801	0.440567	0.188802	0.850248	0.995018	27	24	11	17	12	24	10	25.53	13.95	14.99	12.54	17.33	20.73	14.07
ENSMUSG00000008461	4.78683	-2.20546	0.96272	-2.29087	0.0219711	0.183678	8	10	6	10	1	2	1	7.56	5.81	8.17	7.38	1.44	1.73	1.41
ENSMUSG00000008475	430.566	-0.168696	0.111749	-1.5096	0.131145	0.594919	501	782	345	556	288	458	280	473.71	454.64	470.01	410.17	415.86	395.52	394.05
ENSMUSG00000008482	0.852287	-1.55143	1.91844	-0.808694	0.418691	0.995018	1	1	1	3	0	1	0	0.95	0.58	1.36	2.21	0	0.86	0
ENSMUSG00000008489	76.8347	0.807388	0.216893	3.72252	0.000197242	0.00437781	68	83	50	74	71	129	63	64.3	48.25	68.12	54.59	102.52	111.4	88.66
ENSMUSG00000008496	33.9129	0.590388	0.311523	1.89516	0.0580707	0.358755	33	41	23	34	30	37	36	31.2	23.84	31.33	25.08	43.32	31.95	50.66
ENSMUSG00000008540	81.8403	0.36938	0.216575	1.70555	0.0880917	0.470108	75	118	47	116	60	93	83	70.91	68.6	64.03	85.58	86.64	80.31	116.81
ENSMUSG00000008575	235.452	0.103307	0.149737	0.689926	0.490241	0.995018	239	347	187	319	148	331	164	225.98	201.74	254.76	235.33	213.7	285.84	230.8
ENSMUSG00000008590	0.619174	-0.971019	2.20154	-0.441063	0.659167	0.995018	1	2	1	0	0	1	0	0.95	1.16	1.36	0	0	0.86	0
ENSMUSG00000008601	215.758	-3.76355	0.216704	-17.3672	1.46082e-67	7.20331e-64	363	655	274	455	18	35	15	343.23	380.8	373.29	335.66	25.99	30.23	21.11
ENSMUSG00000008604	517.489	-0.124673	0.103642	-1.20292	0.229007	0.797011	589	918	388	712	366	547	339	556.92	533.71	528.59	525.26	528.49	472.37	477.09
ENSMUSG00000008658	57.7421	2.14046	0.257433	8.31461	9.20521e-17	1.98792e-14	21	46	12	39	66	126	77	19.86	26.74	16.35	28.77	95.3	108.81	108.36
ENSMUSG00000008668	239.628	-0.588419	0.161886	-3.63478	0.000278218	0.00587535	325	545	202	301	120	246	121	307.3	316.85	275.2	222.05	173.27	212.44	170.29
ENSMUSG00000008682	142.218	-0.463151	0.171329	-2.70329	0.00686575	0.0765373	187	283	120	193	77	154	74	176.81	164.53	163.48	142.38	111.18	132.99	104.14
ENSMUSG00000008683	270.139	-0.0594701	0.144439	-0.411732	0.680536	0.995018	307	478	219	322	174	353	164	290.28	277.9	298.36	237.55	251.25	304.84	230.8
ENSMUSG00000008690	437.608	-0.0791675	0.115263	-0.686843	0.492182	0.995018	468	851	329	551	290	513	291	442.51	494.75	448.21	406.49	418.75	443.01	409.53
ENSMUSG00000008730	1060.51	0.203923	0.0897008	2.27337	0.0230039	0.19027	996	1643	758	1430	799	1341	801	941.75	955.21	1032.66	1054.94	1153.71	1158.05	1127.27
ENSMUSG00000008734	177.243	0.388259	0.171087	2.26936	0.0232464	0.191658	143	225	124	261	130	245	152	135.21	130.81	168.93	192.55	187.71	211.58	213.91
ENSMUSG00000008763	510.475	0.242587	0.114335	2.12173	0.0338607	0.251016	522	737	321	722	392	638	401	493.57	428.48	437.32	532.64	566.03	550.96	564.34
ENSMUSG00000008789	0	NA	NA	NA	NA	NA	0	0	0	0	0	0	0	0	0	0	0	0	0	0
ENSMUSG00000008813	0	NA	NA	NA	NA	NA	0	0	0	0	0	0	0	0	0	0	0	0	0	0
ENSMUSG00000008822	68.3078	0.0887076	0.219368	0.404379	0.685934	0.995018	63	118	56	84	52	80	48	59.57	68.6	76.29	61.97	75.09	69.09	67.55
ENSMUSG00000008843	0	NA	NA	NA	NA	NA	0	0	0	0	0	0	0	0	0	0	0	0	0	0
ENSMUSG00000008845	6.70212	0.821619	0.665718	1.23418	0.217134	0.776746	5	13	3	5	4	13	7	4.73	7.56	4.09	3.69	5.78	11.23	9.85
ENSMUSG00000008855	1283.6	-0.408337	0.139977	-2.91716	0.0035323	0.0460179	1127	2981	1141	1881	788	1297	701	1065.61	1733.09	1554.45	1387.66	1137.83	1120.05	986.54
ENSMUSG00000008859	227.855	-0.0878154	0.157178	-0.5587	0.576367	0.995018	289	404	144	315	141	300	139	273.26	234.88	196.18	232.38	203.6	259.07	195.62
ENSMUSG00000008874	0	NA	NA	NA	NA	NA	0	0	0	0	0	0	0	0	0	0	0	0	0	0
ENSMUSG00000008892	92.2856	0.168721	0.20805	0.810967	0.417385	0.995018	115	162	52	104	64	126	67	108.74	94.18	70.84	76.72	92.41	108.81	94.29
ENSMUSG00000008932	36.0669	0.294296	0.348641	0.844123	0.398601	0.995018	40	48	34	27	38	32	27	37.82	27.91	46.32	19.92	54.87	27.63	38
ENSMUSG00000008958	225.755	-0.21913	0.139949	-1.56578	0.1174	0.555476	242	437	177	320	128	232	167	228.82	254.06	241.14	236.07	184.83	200.35	235.02
ENSMUSG00000008976	301.147	-0.0669019	0.133712	-0.500345	0.616832	0.995018	374	476	226	397	208	358	190	353.63	276.74	307.89	292.88	300.34	309.16	267.39
ENSMUSG00000008999	71.7058	-0.0119959	0.28773	-0.0416914	0.966745	0.996968	54	78	83	109	46	79	55	51.06	45.35	113.08	80.41	66.42	68.22	77.4
ENSMUSG00000009013	357.961	-0.00443768	0.168222	-0.0263799	0.978954	0.996968	470	721	212	378	273	395	241	444.4	419.17	288.82	278.86	394.2	341.11	339.17
ENSMUSG00000009030	333.906	0.0490404	0.131217	0.373736	0.708601	0.995018	413	546	211	433	234	387	249	390.5	317.43	287.46	319.43	337.88	334.2	350.43
ENSMUSG00000009035	1071.11	-0.246436	0.0895946	-2.75057	0.00594915	0.0686473	1158	2024	823	1623	708	1088	672	1094.92	1176.71	1121.22	1197.33	1022.32	939.57	945.73
ENSMUSG00000009047	0	NA	NA	NA	NA	NA	0	0	0	0	0	0	0	0	0	0	0	0	0	0
ENSMUSG00000009070	4.58633	-1.05542	0.904689	-1.16661	0.243366	0.821382	2	9	9	6	2	3	2	1.89	5.23	12.26	4.43	2.89	2.59	2.81
ENSMUSG00000009073	800.153	-0.0280793	0.0898661	-0.312457	0.754693	0.995018	849	1392	577	1124	543	938	554	802.76	809.28	786.08	829.2	784.06	810.03	779.66
ENSMUSG00000009075	73.2101	2.26984	0.309916	7.32404	2.4062e-13	3.39e-11	21	41	13	64	86	112	130	19.86	23.84	17.71	47.21	124.18	96.72	182.95
ENSMUSG00000009076	35.3796	0.189725	0.312732	0.606668	0.544071	0.995018	40	68	21	37	32	48	19	37.82	39.53	28.61	27.3	46.21	41.45	26.74
ENSMUSG00000009079	1064.66	-0.0128381	0.101877	-0.126015	0.89972	0.995018	1255	1893	772	1269	754	1221	735	1186.64	1100.55	1051.74	936.17	1088.74	1054.42	1034.39
ENSMUSG00000009090	1025.43	-0.0463342	0.0879373	-0.5269	0.598263	0.995018	1041	1828	779	1420	713	1121	728	984.3	1062.76	1061.27	1047.57	1029.54	968.07	1024.54
ENSMUSG00000009092	64.7151	-1.19082	0.290744	-4.09576	4.20788e-05	0.00119591	110	138	76	72	22	36	35	104.01	80.23	103.54	53.12	31.77	31.09	49.26
ENSMUSG00000009093	0	NA	NA	NA	NA	NA	0	0	0	0	0	0	0	0	0	0	0	0	0	0
ENSMUSG00000009097	4.29239	0.290669	0.813088	0.357488	0.720726	0.995018	5	6	3	5	3	8	2	4.73	3.49	4.09	3.69	4.33	6.91	2.81
ENSMUSG00000009108	100.868	-0.854852	0.202402	-4.22353	2.40503e-05	0.000730001	139	242	82	153	55	69	50	131.43	140.69	111.71	112.87	79.42	59.59	70.37
ENSMUSG00000009112	351.003	0.0249075	0.124053	0.200782	0.840869	0.995018	335	582	296	457	256	397	248	316.75	338.36	403.26	337.14	369.65	342.84	349.02
ENSMUSG00000009114	0.345854	-1.49257	3.0322	-0.492241	0.622549	0.995018	1	0	0	2	0	0	0	0.95	0	0	1.48	0	0	0
ENSMUSG00000009115	0.570254	0.157797	2.24185	0.0703869	0.943886	0.995018	1	1	0	1	0	2	0	0.95	0.58	0	0.74	0	1.73	0
ENSMUSG00000009145	48.5809	-0.133726	0.277251	-0.482328	0.629573	0.995018	43	89	37	78	43	41	30	40.66	51.74	50.41	57.54	62.09	35.41	42.22
ENSMUSG00000009185	3.08171	2.61935	1.14289	2.29187	0.0219134	0.183351	1	3	0	1	2	3	9	0.95	1.74	0	0.74	2.89	2.59	12.67
ENSMUSG00000009207	131.32	0.432463	0.173399	2.49403	0.0126303	0.122111	144	180	74	157	98	190	111	136.16	104.65	100.81	115.82	141.51	164.08	156.21
ENSMUSG00000009210	2.10189	1.66941	1.29934	1.28481	0.198859	0.742847	0	3	2	0	2	2	4	0	1.74	2.72	0	2.89	1.73	5.63
ENSMUSG00000009214	1.42506	-0.967769	1.62242	-0.596496	0.550844	0.995018	1	6	0	4	0	3	0	0.95	3.49	0	2.95	0	2.59	0
ENSMUSG00000009216	54.1316	1.29927	0.269267	4.82522	1.39847e-06	6.02259e-05	35	79	22	31	57	93	60	33.09	45.93	29.97	22.87	82.31	80.31	84.44
ENSMUSG00000009246	2.55605	-0.320081	1.19878	-0.267006	0.789465	0.995018	1	1	5	4	3	1	1	0.95	0.58	6.81	2.95	4.33	0.86	1.41
ENSMUSG00000009248	2.3245	0.127538	1.12069	0.113803	0.909394	0.995018	2	6	2	1	2	2	2	1.89	3.49	2.72	0.74	2.89	1.73	2.81
ENSMUSG00000009281	23.0004	0.870721	0.3557	2.44791	0.0143688	0.134531	18	28	13	23	24	35	20	17.02	16.28	17.71	16.97	34.65	30.23	28.15
ENSMUSG00000009291	963.588	-0.0860402	0.0876315	-0.981841	0.326178	0.933604	1010	1746	726	1348	635	1118	646	954.99	1015.09	989.07	994.45	916.91	965.48	909.14
ENSMUSG00000009292	21.5524	1.177	0.40659	2.89481	0.00379391	0.048697	12	19	8	30	28	36	17	11.35	11.05	10.9	22.13	40.43	31.09	23.92
ENSMUSG00000009293	412.975	-0.245137	0.116198	-2.10965	0.0348882	0.256193	446	831	321	576	262	402	283	421.71	483.13	437.32	424.93	378.31	347.16	398.27
ENSMUSG00000009350	0.194622	-0.236899	3.81695	-0.062065	0.950511	0.995018	0	0	1	0	0	0	0	0	0	1.36	0	0	0	0
ENSMUSG00000009356	0.228757	0.724641	3.5354	0.204967	0.837598	0.995018	0	0	0	1	0	1	0	0	0	0	0.74	0	0.86	0
ENSMUSG00000009376	85.9357	0.370895	0.228943	1.62003	0.105226	0.521231	103	111	40	120	58	121	77	97.39	64.53	54.49	88.53	83.75	104.49	108.36
ENSMUSG00000009378	14.4322	1.66112	0.520652	3.19047	0.00142043	0.0221533	7	19	2	12	9	42	16	6.62	11.05	2.72	8.85	13	36.27	22.52
ENSMUSG00000009394	575.908	0.853955	0.120371	7.09436	1.29954e-12	1.64308e-10	408	786	346	544	506	1016	503	385.78	456.96	471.37	401.32	730.64	877.39	707.89
ENSMUSG00000009406	234.571	0.316606	0.142339	2.22431	0.0261277	0.209743	223	326	151	327	195	278	194	210.85	189.53	205.72	241.24	281.57	240.07	273.02
ENSMUSG00000009418	828.204	0.208415	0.137527	1.51545	0.129659	0.591804	655	1251	730	1041	616	983	675	619.32	727.31	994.52	767.97	889.47	848.89	949.95
ENSMUSG00000009470	1241.27	0.234856	0.0910869	2.57837	0.00992674	0.101518	1324	1825	830	1591	921	1594	970	1251.88	1061.02	1130.75	1173.72	1329.88	1376.54	1365.11
ENSMUSG00000009471	0	NA	NA	NA	NA	NA	0	0	0	0	0	0	0	0	0	0	0	0	0	0
ENSMUSG00000009487	2.89893	1.03108	1.00838	1.02251	0.306542	0.908787	1	3	1	5	3	3	4	0.95	1.74	1.36	3.69	4.33	2.59	5.63
ENSMUSG00000009535	464.512	0.194016	0.116314	1.66805	0.0953066	0.493393	519	741	318	540	340	624	333	490.73	430.8	433.23	398.37	490.94	538.87	468.64
ENSMUSG00000009545	33.7025	-0.569978	0.320834	-1.77655	0.075642	0.426194	37	84	29	45	15	31	22	34.98	48.84	39.51	33.2	21.66	26.77	30.96
ENSMUSG00000009549	651.655	0.0725596	0.113078	0.641679	0.521081	0.995018	712	1205	462	741	485	782	452	673.22	700.56	629.41	546.65	700.32	675.31	636.11
ENSMUSG00000009551	1.18333	-2.09503	1.82448	-1.14828	0.250851	0.831923	0	3	2	4	0	1	0	0	1.74	2.72	2.95	0	0.86	0
ENSMUSG00000009555	340.738	-0.300288	0.125076	-2.40085	0.0163571	0.148357	361	690	265	515	190	381	212	341.34	401.15	361.02	379.93	274.35	329.02	298.35
ENSMUSG00000009563	204.357	-0.459045	0.155767	-2.94699	0.00320885	0.0427067	232	447	175	279	111	175	139	219.36	259.88	238.41	205.82	160.28	151.13	195.62
ENSMUSG00000009566	163.559	-0.43486	0.169108	-2.5715	0.0101259	0.103056	198	342	134	223	103	127	109	187.21	198.83	182.56	164.51	148.73	109.67	153.4
ENSMUSG00000009569	836.534	0.303253	0.102197	2.96734	0.00300389	0.0405073	712	1328	562	1122	642	1043	703	673.22	772.07	765.64	827.73	927.01	900.71	989.35
ENSMUSG00000009575	2166.93	0.0510135	0.0902365	0.56533	0.571849	0.995018	2408	3419	1641	2766	1599	2630	1455	2276.84	1987.74	2235.62	2040.54	2308.87	2271.2	2047.67
ENSMUSG00000009580	0	NA	NA	NA	NA	NA	0	0	0	0	0	0	0	0	0	0	0	0	0	0
ENSMUSG00000009585	165.996	0.107937	0.163617	0.659692	0.509452	0.995018	159	264	106	261	112	193	137	150.34	153.48	144.41	192.55	161.72	166.67	192.8
ENSMUSG00000009588	0	NA	NA	NA	NA	NA	0	0	0	0	0	0	0	0	0	0	0	0	0	0
ENSMUSG00000009596	0	NA	NA	NA	NA	NA	0	0	0	0	0	0	0	0	0	0	0	0	0	0
ENSMUSG00000009614	63.043	0.65769	0.257767	2.55149	0.0107264	0.107649	42	91	35	84	37	109	65	39.71	52.91	47.68	61.97	53.43	94.13	91.48
ENSMUSG00000009621	219.948	0.290644	0.14549	1.9977	0.0457493	0.306716	186	333	172	273	183	287	158	175.87	193.6	234.32	201.4	264.24	247.85	222.36
ENSMUSG00000009628	4.72989	0.845231	0.867205	0.974661	0.329728	0.937037	4	4	6	1	4	11	2	3.78	2.33	8.17	0.74	5.78	9.5	2.81
ENSMUSG00000009630	302.667	-0.09817	0.123238	-0.796587	0.425691	0.995018	344	559	217	403	214	317	208	325.26	324.99	295.63	297.3	309	273.75	292.73
ENSMUSG00000009633	80.7406	0.328206	0.230281	1.42524	0.154087	0.65144	52	132	52	126	68	101	64	49.17	76.74	70.84	92.95	98.19	87.22	90.07
ENSMUSG00000009640	142.514	-0.0789138	0.168411	-0.46858	0.63937	0.995018	141	285	97	202	101	145	104	133.32	165.69	132.15	149.02	145.84	125.22	146.36
ENSMUSG00000009646	0	NA	NA	NA	NA	NA	0	0	0	0	0	0	0	0	0	0	0	0	0	0
ENSMUSG00000009647	127.182	0.114922	0.20403	0.563259	0.573258	0.995018	180	209	74	134	87	160	96	170.2	121.51	100.81	98.85	125.62	138.17	135.1
ENSMUSG00000009654	27.405	-0.162363	0.398789	-0.407139	0.683906	0.995018	24	39	21	54	30	19	13	22.69	22.67	28.61	39.84	43.32	16.41	18.3
ENSMUSG00000009670	9.11739	-0.590656	0.624296	-0.946114	0.34409	0.954871	13	14	9	15	2	15	3	12.29	8.14	12.26	11.07	2.89	12.95	4.22
ENSMUSG00000009681	647.611	-0.031919	0.10677	-0.298952	0.764977	0.995018	633	1149	462	969	475	697	451	598.52	668	629.41	714.85	685.88	601.91	634.71
ENSMUSG00000009687	55.5156	0.414452	0.244429	1.69559	0.0899633	0.476354	48	96	38	57	39	84	46	45.39	55.81	51.77	42.05	56.31	72.54	64.74
ENSMUSG00000009731	50.5487	0.345812	0.248301	1.39272	0.163706	0.670472	54	70	32	62	42	63	41	51.06	40.7	43.6	45.74	60.65	54.41	57.7
ENSMUSG00000009733	188.677	0.0101858	0.164343	0.0619792	0.950579	0.995018	202	382	127	223	152	217	116	191	222.09	173.02	164.51	219.48	187.4	163.25
ENSMUSG00000009734	16.7232	-1.74943	0.491673	-3.55812	0.000373524	0.0074218	25	36	22	29	4	8	6	23.64	20.93	29.97	21.39	5.78	6.91	8.44
ENSMUSG00000009739	538.686	-0.218844	0.123735	-1.76865	0.0769516	0.431028	518	1093	454	748	336	625	320	489.78	635.45	618.51	551.82	485.17	539.73	450.35
ENSMUSG00000009741	820.491	-0.07554	0.09996	-0.755702	0.449828	0.995018	951	1436	589	1109	506	913	618	899.2	834.86	802.43	818.14	730.64	788.44	869.73
ENSMUSG00000009772	66.0981	0.0390052	0.228251	0.170887	0.864313	0.995018	60	103	56	93	53	71	45	56.73	59.88	76.29	68.61	76.53	61.31	63.33
ENSMUSG00000009828	215.256	0.079772	0.149107	0.535	0.59265	0.995018	223	385	127	310	151	237	176	210.85	223.83	173.02	228.69	218.04	204.67	247.69
ENSMUSG00000009863	440.925	-0.0552246	0.131096	-0.421254	0.67357	0.995018	487	878	337	491	288	494	321	460.47	510.45	459.11	362.22	415.86	426.61	451.75
ENSMUSG00000009876	14.1898	0.116263	0.533117	0.218082	0.827365	0.995018	11	28	13	14	19	15	3	10.4	16.28	17.71	10.33	27.44	12.95	4.22
ENSMUSG00000009894	1084.48	0.322837	0.0948436	3.40389	0.000664345	0.0119123	1022	1746	735	1262	859	1292	939	966.33	1015.09	1001.33	931.01	1240.35	1115.74	1321.48
ENSMUSG00000009900	0	NA	NA	NA	NA	NA	0	0	0	0	0	0	0	0	0	0	0	0	0	0
ENSMUSG00000009905	140.866	0.313496	0.165036	1.89956	0.0574913	0.356508	138	209	82	196	113	172	118	130.48	121.51	111.71	144.59	163.17	148.53	166.07
ENSMUSG00000009907	529.794	0.00339688	0.101715	0.0333961	0.973359	0.996968	577	906	392	696	357	648	365	545.57	526.73	534.04	513.46	515.49	559.6	513.68
ENSMUSG00000009927	265.454	-0.372835	0.173333	-2.15097	0.0314783	0.237978	389	552	198	297	137	282	170	367.81	320.92	269.75	219.1	197.82	243.53	239.25
ENSMUSG00000009941	0.670114	1.08666	2.27033	0.478638	0.632196	0.995018	0	0	1	1	0	3	0	0	0	1.36	0.74	0	2.59	0
ENSMUSG00000009995	732.107	-0.23241	0.0932304	-2.49286	0.012672	0.122361	822	1347	594	1028	453	753	492	777.23	783.12	809.24	758.38	654.11	650.27	692.41
ENSMUSG00000010021	11.6301	-0.192212	0.512237	-0.375242	0.707481	0.995018	12	24	11	12	7	11	9	11.35	13.95	14.99	8.85	10.11	9.5	12.67
ENSMUSG00000010025	368.612	0.00390771	0.124461	0.031397	0.974953	0.996968	423	557	256	543	263	430	253	399.96	323.83	348.76	400.58	379.76	371.34	356.05
ENSMUSG00000010044	10.8372	-0.674835	0.572278	-1.17921	0.238315	0.814871	9	22	10	22	10	7	3	8.51	12.79	13.62	16.23	14.44	6.05	4.22
ENSMUSG00000010045	297.704	-0.44231	0.130416	-3.39153	0.000695039	0.0123282	376	537	232	484	190	269	168	355.52	312.2	316.07	357.06	274.35	232.3	236.43
ENSMUSG00000010047	148.006	-0.238004	0.16612	-1.43273	0.151936	0.645765	144	280	135	205	90	152	100	136.16	162.79	183.92	151.23	129.96	131.26	140.73
ENSMUSG00000010048	149.745	-0.731116	0.189053	-3.86726	0.000110066	0.00269571	211	332	133	205	55	152	80	199.51	193.02	181.19	151.23	79.42	131.26	112.59
ENSMUSG00000010051	31.0909	-0.028235	0.337665	-0.0836183	0.93336	0.995018	20	63	23	51	21	32	25	18.91	36.63	31.33	37.62	30.32	27.63	35.18
ENSMUSG00000010054	158.896	-0.000277827	0.156405	-0.00177634	0.998583	0.999456	166	288	111	214	126	171	106	156.96	167.44	151.22	157.87	181.94	147.67	149.18
ENSMUSG00000010057	226.947	-0.402326	0.143385	-2.80591	0.00501748	0.0601975	253	495	174	336	143	225	125	239.22	287.78	237.05	247.88	206.48	194.3	175.92
ENSMUSG00000010064	75.9827	0.190635	0.217272	0.877402	0.380268	0.989665	74	141	55	80	54	87	66	69.97	81.97	74.93	59.02	77.97	75.13	92.88
ENSMUSG00000010066	258.711	0.191551	0.128725	1.48806	0.136735	0.609022	244	395	190	350	191	333	192	230.71	229.64	258.85	258.2	275.79	287.57	270.21
ENSMUSG00000010067	73.0937	-0.640412	0.219138	-2.92241	0.00347329	0.0454091	89	168	58	114	37	66	40	84.15	97.67	79.02	84.1	53.43	57	56.29
ENSMUSG00000010080	36.6139	0.426141	0.293787	1.45051	0.146917	0.633033	29	54	25	48	23	56	33	27.42	31.39	34.06	35.41	33.21	48.36	46.44
ENSMUSG00000010086	197.472	0.47977	0.16389	2.92739	0.00341825	0.0449277	169	238	138	258	152	247	194	159.79	138.37	188	190.33	219.48	213.3	273.02
ENSMUSG00000010095	836.046	-0.298481	0.135858	-2.197	0.0280202	0.219256	868	1946	694	1000	517	888	500	820.72	1131.36	945.47	737.72	746.52	766.85	703.67
ENSMUSG00000010097	1559.47	-0.106455	0.0940739	-1.13161	0.257797	0.842319	1895	2642	1084	2206	1079	1697	1038	1791.78	1536	1476.79	1627.42	1558.02	1465.48	1460.81
ENSMUSG00000010110	1443.59	-0.302365	0.0983902	-3.07312	0.00211835	0.0306022	1894	2676	1051	2037	908	1435	905	1790.83	1555.77	1431.83	1502.74	1311.11	1239.23	1273.64
ENSMUSG00000010122	22.5632	1.13386	0.384987	2.94519	0.00322761	0.0428984	13	35	8	21	17	47	24	12.29	20.35	10.9	15.49	24.55	40.59	33.78
ENSMUSG00000010136	4.5581	-1.80557	0.948005	-1.90459	0.0568327	0.353916	10	7	3	12	1	3	1	9.46	4.07	4.09	8.85	1.44	2.59	1.41
ENSMUSG00000010142	7.34084	-0.362542	0.655134	-0.553385	0.58	0.995018	7	17	8	7	3	7	6	6.62	9.88	10.9	5.16	4.33	6.05	8.44
ENSMUSG00000010154	127.968	0.219232	0.171072	1.28152	0.20001	0.744247	126	229	75	166	89	170	102	119.14	133.14	102.18	122.46	128.51	146.81	143.55
ENSMUSG00000010175	399.159	0.411343	0.12212	3.36836	0.000756168	0.0132457	326	628	276	473	359	519	305	308.24	365.11	376.01	348.94	518.38	448.19	429.24
ENSMUSG00000010205	0.206422	0.724636	3.67208	0.197337	0.843564	0.995018	0	1	0	0	0	1	0	0	0.58	0	0	0	0.86	0
ENSMUSG00000010277	1609.18	0.0621761	0.0779342	0.797802	0.424986	0.995018	1656	2761	1169	2108	1124	1944	1168	1565.8	1605.19	1592.59	1555.12	1623	1678.79	1643.76
ENSMUSG00000010290	268.536	0.184092	0.137467	1.33917	0.180514	0.706908	312	408	178	324	209	303	215	295.01	237.2	242.5	239.02	301.79	261.66	302.58
ENSMUSG00000010307	422.715	-1.01904	0.339298	-3.00338	0.00266999	0.0368616	539	1238	468	398	170	360	172	509.64	719.75	637.58	293.61	245.47	310.89	242.06
ENSMUSG00000010311	3.66578	0.865615	0.880945	0.982599	0.325805	0.933043	2	5	3	3	2	7	4	1.89	2.91	4.09	2.21	2.89	6.05	5.63
ENSMUSG00000010342	3.45426	0.161703	0.916625	0.176411	0.859971	0.995018	2	7	3	4	4	3	2	1.89	4.07	4.09	2.95	5.78	2.59	2.81
ENSMUSG00000010358	168.077	0.0960371	0.16388	0.586019	0.557863	0.995018	145	259	130	257	113	212	125	137.1	150.58	177.11	189.59	163.17	183.08	175.92
ENSMUSG00000010362	47.071	0.42492	0.288236	1.47421	0.140426	0.618341	38	61	29	73	25	74	46	35.93	35.46	39.51	53.85	36.1	63.9	64.74
ENSMUSG00000010376	301.83	-0.26928	0.128219	-2.10016	0.0357152	0.260584	345	587	242	410	207	281	193	326.21	341.27	329.69	302.47	298.9	242.66	271.62
ENSMUSG00000010392	522.483	0.182002	0.108248	1.68135	0.0926945	0.485993	567	859	333	655	401	606	414	536.12	499.4	453.66	483.21	579.02	523.33	582.64
ENSMUSG00000010406	152.416	-0.371829	0.175398	-2.11992	0.0340128	0.251827	187	344	118	187	89	161	88	176.81	199.99	160.76	137.95	128.51	139.04	123.85
ENSMUSG00000010435	0	NA	NA	NA	NA	NA	0	0	0	0	0	0	0	0	0	0	0	0	0	0
ENSMUSG00000010453	903.605	0.0431628	0.102741	0.420114	0.674402	0.995018	880	1495	627	1372	602	1103	665	832.07	869.16	854.2	1012.16	869.26	952.52	935.88
ENSMUSG00000010461	44.1648	0.458011	0.26383	1.73601	0.0825623	0.451347	41	70	29	46	35	67	34	38.77	40.7	39.51	33.94	50.54	57.86	47.85
ENSMUSG00000010476	4.04112	1.11471	0.829435	1.34394	0.178969	0.703653	3	4	2	4	4	7	4	2.84	2.33	2.72	2.95	5.78	6.05	5.63
ENSMUSG00000010492	28.1907	-0.133502	0.334771	-0.398786	0.690051	0.995018	33	45	23	38	21	24	21	31.2	26.16	31.33	28.03	30.32	20.73	29.55
ENSMUSG00000010505	439.918	-0.206384	0.123387	-1.67265	0.0943969	0.490658	468	875	361	572	317	446	264	442.51	508.71	491.81	421.98	457.73	385.15	371.54
ENSMUSG00000010517	340.752	-0.169762	0.12007	-1.41386	0.157404	0.657705	382	623	284	438	216	376	224	361.19	362.2	386.91	323.12	311.89	324.7	315.24
ENSMUSG00000010529	18.7024	-0.00773255	0.418676	-0.018469	0.985265	0.996968	19	41	9	28	14	27	9	17.97	23.84	12.26	20.66	20.22	23.32	12.67
ENSMUSG00000010538	9.45524	-0.62046	0.597679	-1.03812	0.299216	0.901856	18	17	8	9	6	7	5	17.02	9.88	10.9	6.64	8.66	6.05	7.04
ENSMUSG00000010554	328.967	0.163208	0.130288	1.25267	0.210326	0.764696	383	499	223	402	263	408	226	362.14	290.11	303.81	296.56	379.76	352.34	318.06
ENSMUSG00000010592	0.94882	0.388605	1.76547	0.220114	0.825782	0.995018	1	2	1	0	1	2	0	0.95	1.16	1.36	0	1.44	1.73	0
ENSMUSG00000010601	0.4009	0.725258	2.91745	0.248593	0.803676	0.995018	0	0	1	0	1	0	0	0	0	1.36	0	1.44	0	0
ENSMUSG00000010607	70.28	-0.0077324	0.222819	-0.0347026	0.972317	0.996968	63	129	59	91	55	81	43	59.57	75	80.38	67.13	79.42	69.95	60.52
ENSMUSG00000010608	1259.3	-0.0816499	0.100216	-0.814741	0.415221	0.995018	1537	2221	921	1575	847	1477	821	1453.28	1291.24	1254.73	1161.91	1223.02	1275.5	1155.42
ENSMUSG00000010609	349.419	-0.285419	0.120674	-2.3652	0.0180205	0.158819	405	657	295	473	230	365	201	382.94	381.97	401.89	348.94	332.11	315.2	282.87
ENSMUSG00000010651	1.56949	-0.654903	1.389	-0.471493	0.637289	0.995018	1	6	1	2	1	1	1	0.95	3.49	1.36	1.48	1.44	0.86	1.41
ENSMUSG00000010660	131.279	0.311889	0.181338	1.71993	0.0854448	0.461535	102	222	101	152	101	151	119	96.44	129.07	137.6	112.13	145.84	130.4	167.47
ENSMUSG00000010663	706.393	0.20569	0.102976	1.99745	0.0457763	0.306828	651	1068	530	941	526	849	568	615.54	620.91	722.05	694.2	759.52	733.17	799.36
ENSMUSG00000010721	178.472	-0.0687104	0.155931	-0.440645	0.65947	0.995018	189	299	121	286	124	215	111	178.71	173.83	164.84	210.99	179.05	185.67	156.21
ENSMUSG00000010751	9.23966	-0.541136	0.588718	-0.919177	0.358003	0.972357	9	21	6	19	4	12	4	8.51	12.21	8.17	14.02	5.78	10.36	5.63
ENSMUSG00000010755	330.556	-0.401132	0.156573	-2.56196	0.0104085	0.105451	461	729	233	403	209	326	182	435.89	423.83	317.43	297.3	301.79	281.52	256.13
ENSMUSG00000010760	0.636082	2.22221	2.12575	1.04538	0.29585	0.89636	0	0	0	1	1	1	1	0	0	0	0.74	1.44	0.86	1.41
ENSMUSG00000010796	0.194622	-0.236899	3.81695	-0.062065	0.950511	0.995018	0	0	1	0	0	0	0	0	0	1.36	0	0	0	0
ENSMUSG00000010797	3.14679	0.211546	0.951235	0.222391	0.82401	0.995018	3	5	3	3	1	5	3	2.84	2.91	4.09	2.21	1.44	4.32	4.22
ENSMUSG00000010803	102.664	1.5061	0.219523	6.86078	6.84847e-12	7.73354e-10	52	86	65	63	114	196	107	49.17	50	88.55	46.48	164.61	169.26	150.58
ENSMUSG00000010825	3.30937	2.5158	1.0704	2.35034	0.0187563	0.163453	0	4	0	2	3	6	7	0	2.33	0	1.48	4.33	5.18	9.85
ENSMUSG00000010830	170.25	-0.914562	0.215411	-4.24567	2.17943e-05	0.000670975	272	439	123	229	80	97	102	257.18	255.23	167.57	168.94	115.52	83.77	143.55
ENSMUSG00000010841	0.188443	-0.858739	3.78429	-0.226922	0.820484	0.995018	0	1	0	1	0	0	0	0	0.58	0	0.74	0	0	0
ENSMUSG00000010911	94.2713	-0.368253	0.191813	-1.91985	0.0548762	0.34625	111	195	73	134	54	92	61	104.95	113.37	99.45	98.85	77.97	79.45	85.85
ENSMUSG00000010914	93.9	-0.0646673	0.205526	-0.314643	0.753033	0.995018	100	152	67	149	48	122	70	94.55	88.37	91.28	109.92	69.31	105.36	98.51
ENSMUSG00000010936	251.141	-0.0420577	0.128439	-0.327453	0.743325	0.995018	264	425	186	362	180	288	165	249.62	247.09	253.4	267.06	259.91	248.71	232.21
ENSMUSG00000011008	0.673346	-0.791728	2.33343	-0.339298	0.734385	0.995018	0	1	2	0	0	0	1	0	0.58	2.72	0	0	0	1.41
ENSMUSG00000011034	0	NA	NA	NA	NA	NA	0	0	0	0	0	0	0	0	0	0	0	0	0	0
ENSMUSG00000011052	0.166108	-0.759549	3.80841	-0.19944	0.841918	0.995018	0	2	0	0	0	0	0	0	1.16	0	0	0	0	0
ENSMUSG00000011096	311.524	-0.251785	0.121531	-2.07179	0.0382854	0.272418	333	583	261	445	190	313	212	314.86	338.94	355.57	328.29	274.35	270.3	298.35
ENSMUSG00000011114	778.195	-0.416773	0.111303	-3.74449	0.000180759	0.00407342	982	1642	628	1014	476	746	447	928.51	954.62	855.56	748.05	687.32	644.23	629.08
ENSMUSG00000011118	0	NA	NA	NA	NA	NA	0	0	0	0	0	0	0	0	0	0	0	0	0	0
ENSMUSG00000011148	119.69	0.640377	0.192807	3.32134	0.000895874	0.0152417	107	208	57	114	114	177	97	101.17	120.93	77.65	84.1	164.61	152.85	136.51
ENSMUSG00000011154	29.1309	-1.56174	0.467333	-3.34181	0.000832327	0.0143337	55	96	28	23	3	18	15	52	55.81	38.15	16.97	4.33	15.54	21.11
ENSMUSG00000011158	469.793	-0.462668	0.1126	-4.10896	3.97453e-05	0.00113614	512	988	382	742	277	428	279	484.11	574.4	520.42	547.39	399.97	369.61	392.65
ENSMUSG00000011171	2.34653	-2.22415	1.38565	-1.60513	0.108465	0.528932	2	10	2	5	1	1	0	1.89	5.81	2.72	3.69	1.44	0.86	0
ENSMUSG00000011179	600.43	0.418157	0.121322	3.44667	0.000567533	0.0105273	480	865	447	729	432	850	527	453.85	502.89	608.97	537.8	623.79	734.04	741.66
ENSMUSG00000011254	53.7173	-0.492619	0.251631	-1.9577	0.0502649	0.328069	72	109	44	74	25	55	33	68.08	63.37	59.94	54.59	36.1	47.5	46.44
ENSMUSG00000011256	24.6679	0.710756	0.405424	1.75312	0.0795821	0.440372	8	32	21	31	28	29	21	7.56	18.6	28.61	22.87	40.43	25.04	29.55
ENSMUSG00000011257	191.362	-0.46518	0.164222	-2.83263	0.00461674	0.0564892	236	413	174	229	108	188	108	223.15	240.11	237.05	168.94	155.95	162.35	151.99
ENSMUSG00000011263	215.736	0.187156	0.173183	1.08069	0.279836	0.873704	176	380	168	268	204	250	132	166.41	220.92	228.88	197.71	294.57	215.89	185.77
ENSMUSG00000011267	11.0464	-0.302735	0.532023	-0.569026	0.569339	0.995018	9	23	11	16	6	15	5	8.51	13.37	14.99	11.8	8.66	12.95	7.04
ENSMUSG00000011305	8.23364	0.280241	0.593952	0.471825	0.637052	0.995018	8	9	7	11	7	10	6	7.56	5.23	9.54	8.11	10.11	8.64	8.44
ENSMUSG00000011306	386.982	-0.196895	0.11114	-1.77159	0.0764619	0.429505	433	708	307	538	257	392	258	409.41	411.62	418.24	396.9	371.09	338.52	363.09
ENSMUSG00000011349	0	NA	NA	NA	NA	NA	0	0	0	0	0	0	0	0	0	0	0	0	0	0
ENSMUSG00000011350	0	NA	NA	NA	NA	NA	0	0	0	0	0	0	0	0	0	0	0	0	0	0
ENSMUSG00000011382	187.632	0.177873	0.152396	1.16718	0.243138	0.820966	175	293	130	268	120	235	161	165.47	170.34	177.11	197.71	173.27	202.94	226.58
ENSMUSG00000011427	185.353	-0.11451	0.155704	-0.735437	0.462073	0.995018	236	348	123	234	125	208	122	223.15	202.32	167.57	172.63	180.49	179.62	171.69
ENSMUSG00000011463	0.0830542	-0.236899	3.81695	-0.062065	0.950511	0.995018	0	1	0	0	0	0	0	0	0.58	0	0	0	0	0
ENSMUSG00000011486	0.451243	-1.85991	2.77025	-0.671387	0.501974	0.995018	1	0	0	3	0	0	0	0.95	0	0	2.21	0	0	0
ENSMUSG00000011589	46.2417	1.24303	0.260263	4.77603	1.78786e-06	7.42916e-05	32	46	20	44	44	83	51	30.26	26.74	27.25	32.46	63.53	71.68	71.77
ENSMUSG00000011632	0.464865	0.655869	2.55514	0.256686	0.797421	0.995018	1	1	0	0	0	2	0	0.95	0.58	0	0	0	1.73	0
ENSMUSG00000011658	206.047	-0.456781	0.147105	-3.10515	0.00190186	0.028233	232	441	158	323	119	180	132	219.36	256.39	215.25	238.28	171.83	155.44	185.77
ENSMUSG00000011751	551.47	0.00376583	0.125068	0.0301102	0.975979	0.996968	530	995	345	881	374	641	403	501.13	578.47	470.01	649.93	540.04	553.55	567.15
ENSMUSG00000011752	31.0159	-0.128106	0.337614	-0.379445	0.704358	0.995018	36	59	26	35	25	40	12	34.04	34.3	35.42	25.82	36.1	34.54	16.89
ENSMUSG00000011831	215.455	0.419882	0.157272	2.66977	0.00759022	0.0827125	218	292	117	293	198	291	156	206.13	169.76	159.4	216.15	285.9	251.3	219.54
ENSMUSG00000011832	327.797	0.0454483	0.151879	0.29924	0.764757	0.995018	271	618	278	408	199	404	258	256.24	359.29	378.73	300.99	287.35	348.88	363.09
ENSMUSG00000011837	178.787	-0.341629	0.148282	-2.30391	0.0212274	0.178825	192	365	142	269	105	183	111	181.54	212.2	193.45	198.45	151.61	158.03	156.21
ENSMUSG00000011877	608.877	-0.220164	0.115951	-1.89877	0.0575952	0.356936	574	1233	487	905	388	630	403	542.73	716.84	663.47	667.64	560.25	544.05	567.15
ENSMUSG00000011884	184.824	-0.267991	0.169056	-1.58522	0.112916	0.54224	189	358	171	239	138	163	112	178.71	208.13	232.96	176.32	199.26	140.76	157.62
ENSMUSG00000011958	469.172	-0.130101	0.117541	-1.10685	0.268359	0.859458	560	771	392	598	297	530	316	529.5	448.24	534.04	441.16	428.85	457.69	444.72
ENSMUSG00000011960	531.97	-0.0235303	0.120095	-0.19593	0.844665	0.995018	539	951	451	637	373	645	342	509.64	552.89	614.42	469.93	538.59	557	481.31
ENSMUSG00000012017	82.3489	0.460092	0.203202	2.26421	0.0235612	0.19385	65	141	51	95	66	117	69	61.46	81.97	69.48	70.08	95.3	101.04	97.11
ENSMUSG00000012042	0.206278	1.44666	3.81688	0.379017	0.704675	0.995018	0	0	0	0	1	0	0	0	0	0	0	1.44	0	0
ENSMUSG00000012076	254.097	0.346444	0.134605	2.57378	0.0100593	0.10252	255	368	183	281	201	311	219	241.11	213.95	249.31	207.3	290.23	268.57	308.21
ENSMUSG00000012114	504.816	-0.0100531	0.115741	-0.0868588	0.930784	0.995018	580	802	345	730	383	553	341	548.41	466.27	470.01	538.54	553.03	477.56	479.9
ENSMUSG00000012117	813.837	-0.0667693	0.116659	-0.572348	0.567086	0.995018	953	1489	544	1096	636	888	494	901.09	865.67	741.12	808.54	918.35	766.85	695.22
ENSMUSG00000012123	3.18209	0.145028	1.04854	0.138315	0.889992	0.995018	1	9	3	3	2	8	0	0.95	5.23	4.09	2.21	2.89	6.91	0
ENSMUSG00000012126	128.81	-0.758611	0.187773	-4.04005	5.34406e-05	0.00146398	134	276	129	217	69	90	72	126.7	160.46	175.74	160.09	99.63	77.72	101.33
ENSMUSG00000012187	7.89194	-0.310654	0.660236	-0.47052	0.637984	0.995018	4	10	9	17	5	6	6	3.78	5.81	12.26	12.54	7.22	5.18	8.44
ENSMUSG00000012211	0.641509	-1.01948	2.07724	-0.490786	0.623578	0.995018	1	1	1	1	0	1	0	0.95	0.58	1.36	0.74	0	0.86	0
ENSMUSG00000012282	0.206278	1.44666	3.81688	0.379017	0.704675	0.995018	0	0	0	0	1	0	0	0	0	0	0	1.44	0	0
ENSMUSG00000012296	269.126	-0.0775162	0.134946	-0.574424	0.565681	0.995018	301	479	181	396	183	334	163	284.6	278.48	246.59	292.14	264.24	288.43	229.4
ENSMUSG00000012350	148.588	-2.24922	0.212144	-10.6023	2.90666e-26	1.24633e-23	207	339	186	339	31	43	44	195.72	197.09	253.4	250.09	44.76	37.13	61.92
ENSMUSG00000012396	0.446743	-0.0603464	2.61699	-0.0230594	0.981603	0.996968	1	0	0	1	1	0	0	0.95	0	0	0.74	1.44	0	0
ENSMUSG00000012405	255.246	0.375479	0.171968	2.18342	0.0290048	0.22476	307	398	160	228	187	384	197	290.28	231.39	217.98	168.2	270.02	331.61	277.24
ENSMUSG00000012422	337.613	0.0868703	0.128106	0.678112	0.4977	0.995018	396	542	245	396	254	378	252	374.43	315.11	333.78	292.14	366.76	326.43	354.65
ENSMUSG00000012428	68.7695	0.464621	0.228129	2.03666	0.0416839	0.288078	53	92	43	101	58	100	53	50.11	53.49	58.58	74.51	83.75	86.36	74.59
ENSMUSG00000012429	55.3672	-0.107472	0.252027	-0.426432	0.669793	0.995018	72	82	44	74	31	70	37	68.08	47.67	59.94	54.59	44.76	60.45	52.07
ENSMUSG00000012443	7.58003	-0.863294	0.685558	-1.25926	0.207937	0.759416	10	15	9	9	5	2	5	9.46	8.72	12.26	6.64	7.22	1.73	7.04
ENSMUSG00000012483	31.4039	0.0174589	0.352283	0.0495594	0.960474	0.996968	50	57	12	37	22	35	24	47.28	33.14	16.35	27.3	31.77	30.23	33.78
ENSMUSG00000012519	11.6136	-0.57951	0.559164	-1.03639	0.300022	0.902124	11	14	16	19	9	8	5	10.4	8.14	21.8	14.02	13	6.91	7.04
ENSMUSG00000012520	0.194622	-0.236899	3.81695	-0.062065	0.950511	0.995018	0	0	1	0	0	0	0	0	0	1.36	0	0	0	0
ENSMUSG00000012535	628.683	0.0120599	0.0985594	0.122362	0.902612	0.995018	668	1017	468	878	443	755	427	631.61	591.26	637.58	647.72	639.67	652	600.93
ENSMUSG00000012609	163.402	0.187316	0.151326	1.23783	0.215778	0.774099	166	243	120	211	125	192	128	156.96	141.28	163.48	155.66	180.49	165.81	180.14
ENSMUSG00000012640	596.165	0.0450324	0.113084	0.398222	0.690467	0.995018	700	937	386	838	441	682	424	661.87	544.75	525.87	618.21	636.78	588.96	596.71
ENSMUSG00000012705	0.832021	0.577775	1.93176	0.299093	0.764869	0.995018	1	3	0	0	0	2	1	0.95	1.74	0	0	0	1.73	1.41
ENSMUSG00000012777	1.85846	0.147022	1.32811	0.1107	0.911854	0.995018	3	2	0	4	3	2	0	2.84	1.16	0	2.95	4.33	1.73	0
ENSMUSG00000012819	2.08601	-0.028569	1.18701	-0.0240681	0.980798	0.996968	2	2	3	2	1	2	2	1.89	1.16	4.09	1.48	1.44	1.73	2.81
ENSMUSG00000012848	2772.4	-0.43497	0.0986539	-4.40905	1.03826e-05	0.000343985	3323	6151	2206	3737	1559	2686	1674	3142	3576.06	3005.35	2756.87	2251.12	2319.56	2355.87
ENSMUSG00000012889	1.27234	-0.367257	1.51555	-0.242326	0.808528	0.995018	2	3	1	1	1	2	0	1.89	1.74	1.36	0.74	1.44	1.73	0
ENSMUSG00000013033	1446.19	-0.426639	0.092855	-4.59467	4.3343e-06	0.00016194	1770	2903	1219	2004	862	1460	794	1673.59	1687.74	1660.71	1478.4	1244.68	1260.82	1117.42
ENSMUSG00000013076	970.246	0.446339	0.102623	4.3493	1.36574e-05	0.000439682	831	1360	654	1207	862	1202	818	785.74	790.68	890.98	890.43	1244.68	1038.02	1151.2
ENSMUSG00000013083	0.201047	1.44666	3.81688	0.379017	0.704675	0.995018	0	0	0	0	0	0	1	0	0	0	0	0	0	1.41
ENSMUSG00000013089	142.408	0.336203	0.174463	1.92707	0.053971	0.342584	107	260	95	174	116	179	117	101.17	151.16	129.42	128.36	167.5	154.58	164.66
ENSMUSG00000013091	2.35067	-0.763975	1.18786	-0.643151	0.520126	0.995018	2	8	1	5	0	4	1	1.89	4.65	1.36	3.69	0	3.45	1.41
ENSMUSG00000013150	105.674	-0.0456487	0.188727	-0.241877	0.808875	0.995018	98	177	84	161	80	122	64	92.66	102.9	114.44	118.77	115.52	105.36	90.07
ENSMUSG00000013155	56.5576	-0.649421	0.246684	-2.6326	0.00847341	0.0897581	71	104	48	102	31	52	27	67.13	60.46	65.39	75.25	44.76	44.91	38
ENSMUSG00000013158	0.6055	-0.777979	2.36762	-0.32859	0.742465	0.995018	0	1	0	3	1	0	0	0	0.58	0	2.21	1.44	0	0
ENSMUSG00000013160	889.011	0.00893743	0.100126	0.0892614	0.928874	0.995018	990	1655	610	1105	638	1036	613	936.07	962.18	831.04	815.18	921.24	894.66	862.69
ENSMUSG00000013236	4492.98	-0.434567	0.121833	-3.56691	0.000361217	0.00721605	5649	9806	3943	5169	2522	4329	2731	5341.3	5701	5371.76	3813.29	3641.64	3738.41	3843.42
ENSMUSG00000013275	317.231	0.144556	0.133116	1.08594	0.277505	0.870655	275	560	209	464	226	408	234	260.02	325.57	284.73	342.3	326.33	352.34	329.32
ENSMUSG00000013338	0.498908	-0.61015	2.51849	-0.242268	0.808572	0.995018	2	0	0	1	0	1	0	1.89	0	0	0.74	0	0.86	0
ENSMUSG00000013353	0	NA	NA	NA	NA	NA	0	0	0	0	0	0	0	0	0	0	0	0	0	0
ENSMUSG00000013367	120.949	0.624146	0.199363	3.13071	0.00174385	0.0262964	80	161	67	177	100	168	118	75.64	93.6	91.28	130.58	144.39	145.08	166.07
ENSMUSG00000013415	0.201047	1.44666	3.81688	0.379017	0.704675	0.995018	0	0	0	0	0	0	1	0	0	0	0	0	0	1.41
ENSMUSG00000013418	2.3328	1.75496	1.1413	1.53768	0.124127	0.574805	1	2	0	3	3	4	3	0.95	1.16	0	2.21	4.33	3.45	4.22
ENSMUSG00000013419	259.144	0.0189411	0.147299	0.128589	0.897683	0.995018	242	492	169	384	157	305	210	228.82	286.04	230.24	283.29	226.7	263.39	295.54
ENSMUSG00000013465	504.601	-0.031151	0.109017	-0.285744	0.775074	0.995018	512	947	370	671	373	546	347	484.11	550.57	504.07	495.01	538.59	471.51	488.34
ENSMUSG00000013483	1.56139	1.85943	1.5773	1.17887	0.238451	0.815	2	0	1	0	0	4	3	1.89	0	1.36	0	0	3.45	4.22
ENSMUSG00000013495	213.714	0.104018	0.14252	0.729843	0.465486	0.995018	242	328	156	266	155	237	170	228.82	190.69	212.53	196.23	223.81	204.67	239.25
ENSMUSG00000013523	2.38908	1.98389	1.24209	1.59722	0.110218	0.53396	0	3	2	0	1	6	4	0	1.74	2.72	0	1.44	5.18	5.63
ENSMUSG00000013539	218.648	0.230237	0.174884	1.31651	0.188002	0.722616	168	367	128	359	156	272	184	158.85	213.37	174.38	264.84	225.26	234.89	258.95
ENSMUSG00000013562	6.17738	-0.863651	0.79993	-1.07966	0.280295	0.874607	7	25	1	11	2	8	2	6.62	14.53	1.36	8.11	2.89	6.91	2.81
ENSMUSG00000013584	318.327	0.0624284	0.167017	0.373783	0.708565	0.995018	365	565	253	320	196	466	205	345.12	328.48	344.68	236.07	283.01	402.43	288.5
ENSMUSG00000013593	923.222	0.00992932	0.101434	0.0978897	0.92202	0.995018	998	1719	680	1099	654	1030	674	943.64	999.39	926.4	810.76	944.34	889.48	948.54
ENSMUSG00000013611	0.500111	-0.388521	2.50549	-0.155068	0.876768	0.995018	0	1	0	2	1	0	0	0	0.58	0	1.48	1.44	0	0
ENSMUSG00000013622	632.332	-0.0995475	0.103062	-0.965896	0.334096	0.942914	646	1212	447	916	419	697	440	610.81	704.63	608.97	675.75	605.01	601.91	619.23
ENSMUSG00000013629	750.725	-0.231905	0.122093	-1.89941	0.0575102	0.356508	880	1405	600	998	558	655	484	832.07	816.84	817.41	736.25	805.72	565.64	681.15
ENSMUSG00000013643	0	NA	NA	NA	NA	NA	0	0	0	0	0	0	0	0	0	0	0	0	0	0
ENSMUSG00000013646	297.23	-0.22021	0.134287	-1.63984	0.101037	0.510944	329	619	199	433	190	300	203	311.08	359.87	271.11	319.43	274.35	259.07	285.69
ENSMUSG00000013653	0	NA	NA	NA	NA	NA	0	0	0	0	0	0	0	0	0	0	0	0	0	0
ENSMUSG00000013662	534.565	0.0446394	0.105612	0.422674	0.672533	0.995018	601	851	404	677	373	637	384	568.26	494.75	550.39	499.44	538.59	550.1	540.42
ENSMUSG00000013663	721.78	0.346221	0.112712	3.07174	0.00212817	0.0306992	744	988	430	978	590	940	571	703.47	574.4	585.81	721.49	851.93	811.76	803.59
ENSMUSG00000013668	0.194622	-0.236899	3.81695	-0.062065	0.950511	0.995018	0	0	1	0	0	0	0	0	0	1.36	0	0	0	0
ENSMUSG00000013698	1009.4	0.495113	0.104099	4.75617	1.97297e-06	8.07363e-05	820	1572	684	1103	916	1353	810	775.33	913.93	931.85	813.71	1322.66	1168.41	1139.94
ENSMUSG00000013701	3.66983	0.752654	0.947731	0.794164	0.4271	0.995018	6	2	1	4	4	2	5	5.67	1.16	1.36	2.95	5.78	1.73	7.04
ENSMUSG00000013707	9.70695	-0.405894	0.56322	-0.720667	0.471115	0.995018	8	17	10	17	6	10	5	7.56	9.88	13.62	12.54	8.66	8.64	7.04
ENSMUSG00000013736	238.733	0.152458	0.165416	0.921662	0.356705	0.970751	321	338	150	281	183	285	177	303.52	196.51	204.35	207.3	264.24	246.12	249.1
ENSMUSG00000013766	0.123368	1.44597	3.81691	0.378832	0.704813	0.995018	0	0	0	0	0	1	0	0	0	0	0	0	0.86	0
ENSMUSG00000013787	1307.36	-0.253697	0.0921617	-2.75274	0.00590992	0.068371	1336	2560	1069	1912	792	1398	840	1263.23	1488.33	1456.36	1410.53	1143.61	1207.28	1182.16
ENSMUSG00000013822	308.646	-0.261156	0.136094	-1.91893	0.0549929	0.346617	354	635	205	462	192	294	217	334.72	369.18	279.28	340.83	277.24	253.89	305.39
ENSMUSG00000013833	332.924	-0.189109	0.157107	-1.2037	0.228706	0.796369	266	677	265	540	203	358	230	251.51	393.59	361.02	398.37	293.12	309.16	323.69
ENSMUSG00000013846	107.925	0.489478	0.19864	2.46414	0.0137341	0.130236	92	134	75	136	105	119	95	86.99	77.9	102.18	100.33	151.61	102.77	133.7
ENSMUSG00000013858	719.975	-0.221813	0.0976237	-2.27213	0.0230788	0.190676	767	1398	587	989	456	759	468	725.22	812.77	799.7	729.61	658.44	655.45	658.63
ENSMUSG00000013878	75.9419	0.119893	0.213258	0.5622	0.57398	0.995018	89	130	47	94	57	101	49	84.15	75.58	64.03	69.35	82.31	87.22	68.96
ENSMUSG00000013921	909.515	0.458801	0.10359	4.429	9.46722e-06	0.000318654	736	1464	544	1143	768	1266	734	695.91	851.14	741.12	843.22	1108.95	1093.28	1032.98
ENSMUSG00000013928	0.89363	-0.391346	1.84107	-0.212564	0.831667	0.995018	2	1	0	2	1	1	0	1.89	0.58	0	1.48	1.44	0.86	0
ENSMUSG00000013936	0.123368	1.44597	3.81691	0.378832	0.704813	0.995018	0	0	0	0	0	1	0	0	0	0	0	0	0.86	0
ENSMUSG00000013973	92.8621	0.00908857	0.193424	0.0469877	0.962523	0.996968	105	166	57	130	60	109	71	99.28	96.51	77.65	95.9	86.64	94.13	99.92
ENSMUSG00000013974	1.82963	-0.641497	1.452	-0.441803	0.658632	0.995018	3	0	2	4	2	0	1	2.84	0	2.72	2.95	2.89	0	1.41
ENSMUSG00000013997	278.545	0.0135124	0.127654	0.105852	0.9157	0.995018	293	472	192	399	186	306	220	277.04	274.41	261.57	294.35	268.57	264.25	309.61
ENSMUSG00000014030	2.33638	-0.217229	1.19425	-0.181896	0.855664	0.995018	0	6	3	3	2	1	2	0	3.49	4.09	2.21	2.89	0.86	2.81
ENSMUSG00000014039	167.667	-0.152929	0.155001	-0.986634	0.323822	0.929884	186	304	117	255	120	188	98	175.87	176.74	159.4	188.12	173.27	162.35	137.92
ENSMUSG00000014074	238.425	-0.0843877	0.140472	-0.600745	0.54801	0.995018	293	368	177	335	152	274	166	277.04	213.95	241.14	247.14	219.48	236.62	233.62
ENSMUSG00000014075	75.1372	-0.205218	0.218361	-0.939812	0.347314	0.95896	93	145	61	87	44	84	50	87.93	84.3	83.1	64.18	63.53	72.54	70.37
ENSMUSG00000014077	545.622	0.119235	0.105009	1.13548	0.256176	0.839083	528	860	392	776	401	675	392	499.24	499.99	534.04	572.47	579.02	582.91	551.67
ENSMUSG00000014104	0	NA	NA	NA	NA	NA	0	0	0	0	0	0	0	0	0	0	0	0	0	0
ENSMUSG00000014158	50.1818	0.332538	0.250941	1.32516	0.185117	0.717149	44	72	40	59	38	63	43	41.6	41.86	54.49	43.53	54.87	54.41	60.52
ENSMUSG00000014164	34.8624	-0.0220614	0.317603	-0.0694623	0.944622	0.995018	31	72	24	47	30	28	27	29.31	41.86	32.7	34.67	43.32	24.18	38
ENSMUSG00000014177	676.079	-0.146387	0.123459	-1.18572	0.235734	0.808911	895	1161	444	939	479	716	429	846.25	674.98	604.89	692.72	691.65	618.32	603.75
ENSMUSG00000014195	663.05	-0.0103028	0.0975348	-0.105632	0.915875	0.995018	745	1143	456	908	444	786	470	704.42	664.52	621.23	669.85	641.11	678.77	661.45
ENSMUSG00000014198	0.4872	0.55268	2.52844	0.218585	0.826973	0.995018	1	0	0	1	0	2	0	0.95	0	0	0.74	0	1.73	0
ENSMUSG00000014226	289.691	0.168676	0.142632	1.1826	0.236969	0.811362	353	435	180	364	231	365	198	333.77	252.9	245.22	268.53	333.55	315.2	278.65
ENSMUSG00000014232	99.1197	-0.169804	0.191551	-0.886468	0.375365	0.984277	123	186	76	121	61	114	64	116.3	108.14	103.54	89.26	88.08	98.45	90.07
ENSMUSG00000014243	30.0289	-0.125084	0.339649	-0.368273	0.71267	0.995018	37	62	23	30	25	33	15	34.98	36.05	31.33	22.13	36.1	28.5	21.11
ENSMUSG00000014245	60.9855	0.0826906	0.243422	0.339701	0.734082	0.995018	67	95	44	79	57	58	41	63.35	55.23	59.94	58.28	82.31	50.09	57.7
ENSMUSG00000014294	399.946	-0.185922	0.131537	-1.41346	0.157521	0.657705	473	806	316	462	257	425	266	447.24	468.59	430.5	340.83	371.09	367.02	374.35
ENSMUSG00000014301	9.01772	-0.547651	0.58278	-0.939723	0.34736	0.95896	13	17	6	15	5	7	6	12.29	9.88	8.17	11.07	7.22	6.05	8.44
ENSMUSG00000014303	152.262	-0.0404713	0.171504	-0.235978	0.813449	0.995018	134	269	136	201	115	160	103	126.7	156.39	185.28	148.28	166.05	138.17	144.96
ENSMUSG00000014313	330.861	-0.0505135	0.12624	-0.400141	0.689053	0.995018	388	615	227	416	227	354	243	366.87	357.55	309.25	306.89	327.78	305.71	341.98
ENSMUSG00000014329	161.354	-0.21168	0.183894	-1.15109	0.249694	0.830982	144	300	167	203	102	173	103	136.16	174.41	227.51	149.76	147.28	149.4	144.96
ENSMUSG00000014349	804.534	-0.107331	0.10141	-1.05839	0.289878	0.888738	847	1585	560	1126	520	880	572	800.86	921.49	762.92	830.68	750.85	759.94	804.99
ENSMUSG00000014351	0	NA	NA	NA	NA	NA	0	0	0	0	0	0	0	0	0	0	0	0	0	0
ENSMUSG00000014353	516.442	0.0567911	0.104565	0.543118	0.587048	0.995018	550	817	375	715	347	637	377	520.04	474.99	510.88	527.47	501.05	550.1	530.56
ENSMUSG00000014355	1428.92	0.122122	0.0894315	1.36553	0.172086	0.68777	1453	2199	1086	1868	1096	1696	1027	1373.86	1278.45	1479.52	1378.07	1582.57	1464.62	1445.33
ENSMUSG00000014361	45.4366	0.124594	0.273915	0.454862	0.649208	0.995018	51	68	24	73	30	56	37	48.22	39.53	32.7	53.85	43.32	48.36	52.07
ENSMUSG00000014402	223.326	-0.12748	0.145594	-0.875581	0.381258	0.990802	286	410	152	286	144	255	148	270.42	238.37	207.08	210.99	207.93	220.21	208.29
ENSMUSG00000014418	408.868	-0.248107	0.120199	-2.06413	0.039005	0.275813	501	795	299	553	250	399	288	473.71	462.2	407.34	407.96	360.99	344.57	405.31
ENSMUSG00000014426	412.27	0.101671	0.122709	0.828552	0.407358	0.995018	411	641	282	611	330	456	298	388.61	372.66	384.18	450.75	476.5	393.79	419.38
ENSMUSG00000014444	98.2963	0.0576215	0.254503	0.226408	0.820884	0.995018	59	153	107	132	78	108	67	55.79	88.95	145.77	97.38	112.63	93.27	94.29
ENSMUSG00000014453	1.14335	-1.81155	1.91198	-0.947474	0.343397	0.954548	2	1	3	0	1	0	0	1.89	0.58	4.09	0	1.44	0	0
ENSMUSG00000014470	240.752	-0.09097	0.133885	-0.679463	0.496845	0.995018	267	450	179	315	148	290	164	252.46	261.62	243.86	232.38	213.7	250.44	230.8
ENSMUSG00000014496	201.428	-0.180736	0.143033	-1.26359	0.206377	0.757176	225	332	165	296	126	206	143	212.74	193.02	224.79	218.37	181.94	177.9	201.25
ENSMUSG00000014498	1028.98	-0.156257	0.0967897	-1.61439	0.106442	0.524136	1021	1887	834	1504	659	1181	656	965.39	1097.06	1136.2	1109.54	951.56	1019.88	923.21
ENSMUSG00000014503	42.997	-0.0351388	0.280778	-0.125148	0.900407	0.995018	56	69	23	66	31	49	29	52.95	40.12	31.33	48.69	44.76	42.32	40.81
ENSMUSG00000014504	269.371	-0.343344	0.156275	-2.19705	0.0280171	0.219256	377	524	199	339	183	233	169	356.46	304.64	271.11	250.09	264.24	201.21	237.84
ENSMUSG00000014529	0.0830542	-0.236899	3.81695	-0.062065	0.950511	0.995018	0	1	0	0	0	0	0	0	0.58	0	0	0	0	0
ENSMUSG00000014542	0	NA	NA	NA	NA	NA	0	0	0	0	0	0	0	0	0	0	0	0	0	0
ENSMUSG00000014543	0.787211	-0.427919	2.05084	-0.208656	0.834717	0.995018	1	0	1	2	0	2	0	0.95	0	1.36	1.48	0	1.73	0
ENSMUSG00000014547	103.527	-0.0232403	0.187551	-0.123915	0.901383	0.995018	92	180	86	148	71	124	69	86.99	104.65	117.16	109.18	102.52	107.08	97.11
ENSMUSG00000014550	499.88	0.0910231	0.110169	0.826215	0.408682	0.995018	559	766	346	680	366	620	347	528.55	445.34	471.37	501.65	528.49	535.42	488.34
ENSMUSG00000014551	80.3344	0.339886	0.216659	1.56876	0.116703	0.55262	79	118	41	119	57	103	74	74.7	68.6	55.86	87.79	82.31	88.95	104.14
ENSMUSG00000014554	206.778	-0.379933	0.143575	-2.64623	0.00813946	0.0871567	266	405	151	304	130	203	119	251.51	235.46	205.72	224.27	187.71	175.31	167.47
ENSMUSG00000014592	874.571	0.262381	0.117753	2.22823	0.025865	0.208285	761	1474	694	956	647	1180	669	719.55	856.95	945.47	705.26	934.23	1019.02	941.51
ENSMUSG00000014599	148.173	0.644846	0.176977	3.64367	0.000268774	0.00569624	97	204	112	158	124	212	139	91.72	118.6	152.58	116.56	179.05	183.08	195.62
ENSMUSG00000014601	374.294	-0.133318	0.121352	-1.0986	0.271941	0.863173	378	735	297	499	241	438	239	357.41	427.31	404.62	368.12	347.99	378.25	336.35
ENSMUSG00000014602	3217.49	0.0870134	0.0968076	0.898828	0.368744	0.981526	2826	5716	2437	4366	2189	3885	2466	2672.07	3323.16	3320.06	3220.9	3160.8	3354.98	3470.48
ENSMUSG00000014603	8.80391	0.329142	0.59624	0.55203	0.580928	0.995018	5	10	9	13	7	14	5	4.73	5.81	12.26	9.59	10.11	12.09	7.04
ENSMUSG00000014606	537.757	0.0566167	0.123581	0.458135	0.646855	0.995018	496	1067	396	656	364	621	419	468.98	620.33	539.49	483.95	525.6	536.28	589.67
ENSMUSG00000014609	7.07755	-0.219475	0.737637	-0.297539	0.766055	0.995018	3	9	11	11	3	13	2	2.84	5.23	14.99	8.11	4.33	11.23	2.81
ENSMUSG00000014633	105.705	0.396149	0.182444	2.17135	0.0299049	0.229452	93	163	66	134	97	139	77	87.93	94.76	89.92	98.85	140.06	120.04	108.36
ENSMUSG00000014668	233.511	-0.232897	0.137487	-1.69396	0.0902734	0.47753	265	414	171	367	155	224	158	250.57	240.69	232.96	270.74	223.81	193.44	222.36
ENSMUSG00000014686	3.39485	0.272135	0.936415	0.290614	0.771347	0.995018	5	7	1	3	1	5	4	4.73	4.07	1.36	2.21	1.44	4.32	5.63
ENSMUSG00000014704	0	NA	NA	NA	NA	NA	0	0	0	0	0	0	0	0	0	0	0	0	0	0
ENSMUSG00000014725	23.7704	0.10742	0.367204	0.292535	0.769877	0.995018	23	42	21	24	13	28	22	21.75	24.42	28.61	17.71	18.77	24.18	30.96
ENSMUSG00000014747	4.39282	-0.309778	0.841374	-0.368181	0.712738	0.995018	4	10	5	4	1	5	4	3.78	5.81	6.81	2.95	1.44	4.32	5.63
ENSMUSG00000014748	624.725	-0.127272	0.100793	-1.2627	0.206698	0.757695	655	1164	447	927	418	668	429	619.32	676.73	608.97	683.87	603.57	576.87	603.75
ENSMUSG00000014763	778.24	0.137453	0.106348	1.29248	0.196189	0.737424	882	1336	487	960	596	944	561	833.96	776.72	663.47	708.21	860.59	815.21	789.51
ENSMUSG00000014767	227.291	0.145901	0.146244	0.997655	0.318447	0.923864	272	372	144	269	181	264	166	257.18	216.27	196.18	198.45	261.35	227.98	233.62
ENSMUSG00000014769	570.756	-0.145459	0.106265	-1.36883	0.171051	0.685734	646	1089	442	727	362	648	377	610.81	633.12	602.16	536.33	522.71	559.6	530.56
ENSMUSG00000014771	0	NA	NA	NA	NA	NA	0	0	0	0	0	0	0	0	0	0	0	0	0	0
ENSMUSG00000014773	28.6814	0.121178	0.336618	0.359986	0.718857	0.995018	25	51	24	33	18	29	28	23.64	29.65	32.7	24.34	25.99	25.04	39.41
ENSMUSG00000014776	139.875	0.0968436	0.171059	0.566141	0.571298	0.995018	125	269	88	199	99	172	104	118.19	156.39	119.89	146.81	142.95	148.53	146.36
ENSMUSG00000014778	126.115	0.00377964	0.176286	0.0214404	0.982894	0.996968	122	194	93	202	88	145	90	115.35	112.79	126.7	149.02	127.07	125.22	126.66
ENSMUSG00000014782	66.9452	0.236071	0.253145	0.932551	0.351052	0.962212	48	93	58	95	57	65	58	45.39	54.07	79.02	70.08	82.31	56.13	81.63
ENSMUSG00000014786	25.5495	-0.0248362	0.366332	-0.0677971	0.945947	0.995018	24	42	28	25	17	26	20	22.69	24.42	38.15	18.44	24.55	22.45	28.15
ENSMUSG00000014791	340.794	-1.29347	0.128997	-10.0271	1.1589e-23	4.69687e-21	454	850	309	652	125	218	136	429.27	494.17	420.97	481	180.49	188.26	191.4
ENSMUSG00000014813	7.24854	0.207679	0.675962	0.307235	0.758664	0.995018	4	8	9	10	5	13	3	3.78	4.65	12.26	7.38	7.22	11.23	4.22
ENSMUSG00000014837	161.731	0.0350367	0.159223	0.220049	0.825833	0.995018	167	289	125	194	130	174	110	157.9	168.02	170.29	143.12	187.71	150.26	154.81
ENSMUSG00000014846	221.675	0.319504	0.178	1.79496	0.0726599	0.415244	195	438	158	198	186	269	178	184.38	254.64	215.25	146.07	268.57	232.3	250.51
ENSMUSG00000014850	240.045	-0.275574	0.147792	-1.8646	0.0622374	0.374792	310	385	187	359	168	225	147	293.11	223.83	254.76	264.84	242.58	194.3	206.88
ENSMUSG00000014852	2.50242	-2.30989	1.39126	-1.66029	0.0968571	0.498648	8	7	1	3	1	1	0	7.56	4.07	1.36	2.21	1.44	0.86	0
ENSMUSG00000014856	230.494	-0.293973	0.144451	-2.0351	0.0418405	0.288865	295	447	174	308	128	263	141	278.93	259.88	237.05	227.22	184.83	227.12	198.43
ENSMUSG00000014859	380.456	-0.275808	0.11754	-2.3465	0.0189507	0.164759	468	682	277	577	249	375	240	442.51	396.5	377.37	425.67	359.54	323.84	337.76
ENSMUSG00000014867	2485.09	-0.278138	0.0974562	-2.85398	0.00431759	0.053641	2980	4981	1934	3247	1667	2365	1565	2817.68	2895.85	2634.79	2395.39	2407.06	2042.35	2202.47
ENSMUSG00000014873	194.893	-0.239333	0.143829	-1.66401	0.0961104	0.496079	243	343	144	284	118	212	125	229.76	199.41	196.18	209.51	170.39	183.08	175.92
ENSMUSG00000014905	868.735	-0.129865	0.279442	-0.464729	0.642125	0.995018	1397	1349	471	1166	649	846	573	1320.91	784.28	641.67	860.19	937.12	730.58	806.4
ENSMUSG00000014907	47.1953	0.148188	0.267197	0.554601	0.579168	0.995018	49	66	32	72	28	67	36	46.33	38.37	43.6	53.12	40.43	57.86	50.66
ENSMUSG00000014932	127.356	-0.244761	0.197761	-1.23766	0.215842	0.774144	172	221	88	186	79	166	61	162.63	128.48	119.89	137.22	114.07	143.35	85.85
ENSMUSG00000014956	1076.5	0.224692	0.132621	1.69425	0.0902178	0.477493	1376	1585	652	1227	861	1355	786	1301.05	921.49	888.26	905.19	1243.24	1170.14	1106.16
ENSMUSG00000014959	1456.37	-0.221157	0.0933529	-2.36904	0.0178342	0.157977	1770	2736	1091	1965	993	1469	918	1673.59	1590.65	1486.33	1449.63	1433.84	1268.59	1291.93
ENSMUSG00000014980	69.5376	0.413316	0.222101	1.86094	0.0627528	0.376628	80	99	37	81	55	97	57	75.64	57.56	50.41	59.76	79.42	83.77	80.22
ENSMUSG00000015001	0	NA	NA	NA	NA	NA	0	0	0	0	0	0	0	0	0	0	0	0	0	0
ENSMUSG00000015002	575.95	0.11142	0.106489	1.0463	0.295421	0.89636	614	895	415	758	431	631	454	580.56	520.33	565.38	559.19	622.34	544.91	638.93
ENSMUSG00000015013	189.498	0.140831	0.171447	0.821423	0.411405	0.995018	175	382	114	243	167	212	128	165.47	222.09	155.31	179.27	241.14	183.08	180.14
ENSMUSG00000015016	178.223	-0.00952478	0.148353	-0.0642034	0.948808	0.995018	174	313	140	242	131	211	114	164.52	181.97	190.73	178.53	189.16	182.21	160.44
ENSMUSG00000015023	171.887	-0.106613	0.151158	-0.705307	0.480619	0.995018	186	319	137	219	123	190	108	175.87	185.46	186.64	161.56	177.61	164.08	151.99
ENSMUSG00000015027	91.0437	0.131437	0.204831	0.641685	0.521078	0.995018	84	181	58	115	57	112	78	79.42	105.23	79.02	84.84	82.31	96.72	109.77
ENSMUSG00000015053	165.673	0.394449	0.156097	2.52696	0.0115056	0.113658	137	265	109	203	149	200	135	129.54	154.07	148.5	149.76	215.15	172.71	189.99
ENSMUSG00000015083	29.6335	0.0432297	0.328996	0.131399	0.89546	0.995018	29	57	17	45	21	42	17	27.42	33.14	23.16	33.2	30.32	36.27	23.92
ENSMUSG00000015085	13.9861	-0.0542693	0.474664	-0.114332	0.908975	0.995018	17	26	8	20	5	18	13	16.07	15.12	10.9	14.75	7.22	15.54	18.3
ENSMUSG00000015087	1150.65	-0.177523	0.0938051	-1.89247	0.0584287	0.36029	1335	2237	801	1606	746	1228	766	1262.28	1300.55	1091.25	1184.78	1077.19	1060.47	1078.02
ENSMUSG00000015090	183.138	1.31599	0.165019	7.97482	1.52605e-15	2.81855e-13	118	207	74	154	151	355	221	111.57	120.35	100.81	113.61	218.04	306.57	311.02
ENSMUSG00000015092	367.453	-0.235875	0.131825	-1.7893	0.0735669	0.418487	432	723	294	460	261	341	236	408.47	420.34	400.53	339.35	376.87	294.48	332.13
ENSMUSG00000015093	23.6646	-0.288156	0.409307	-0.704008	0.481428	0.995018	22	39	27	32	19	30	6	20.8	22.67	36.78	23.61	27.44	25.91	8.44
ENSMUSG00000015094	1462.03	-0.112106	0.106263	-1.05498	0.291434	0.89028	1510	2950	1155	1796	1025	1621	933	1427.75	1715.07	1573.52	1324.95	1480.05	1399.85	1313.04
ENSMUSG00000015095	629.103	-0.171491	0.103728	-1.65328	0.0982742	0.5026	643	1224	506	861	408	697	404	607.98	711.61	689.35	635.18	589.13	601.91	568.56
ENSMUSG00000015112	83.3212	-0.823886	0.216562	-3.80439	0.000142152	0.00332468	96	160	86	150	36	75	39	90.77	93.02	117.16	110.66	51.98	64.77	54.89
ENSMUSG00000015120	424.358	-0.258198	0.112123	-2.30281	0.0212897	0.179095	508	730	329	643	250	456	276	480.33	424.41	448.21	474.36	360.99	393.79	388.42
ENSMUSG00000015126	126.373	-0.0604297	0.171577	-0.352202	0.724686	0.995018	136	229	82	188	94	134	86	128.59	133.14	111.71	138.69	135.73	115.72	121.03
ENSMUSG00000015127	164.097	-0.0843285	0.158693	-0.531393	0.595146	0.995018	167	288	122	246	92	190	127	157.9	167.44	166.21	181.48	132.84	164.08	178.73
ENSMUSG00000015133	88.065	0.0530587	0.20837	0.254637	0.799004	0.995018	76	137	69	139	59	116	59	71.86	79.65	94	102.54	85.19	100.17	83.03
ENSMUSG00000015134	2.87605	1.12803	1.08502	1.03963	0.29851	0.90092	0	2	4	2	4	4	2	0	1.16	5.45	1.48	5.78	3.45	2.81
ENSMUSG00000015143	427.091	0.13382	0.12938	1.03432	0.300986	0.903557	366	759	280	635	294	522	339	346.06	441.27	381.46	468.45	424.52	450.79	477.09
ENSMUSG00000015149	596.885	-0.0714747	0.102596	-0.696659	0.486016	0.995018	601	1041	460	862	402	633	437	568.26	605.22	626.68	635.92	580.47	546.64	615
ENSMUSG00000015165	1587.63	-0.116369	0.0844319	-1.37826	0.168123	0.680265	1708	2964	1246	2078	1065	1735	1072	1614.97	1723.21	1697.49	1532.99	1537.81	1498.3	1508.66
ENSMUSG00000015176	699.287	-0.327641	0.108594	-3.01712	0.0025519	0.0356976	815	1380	608	903	406	740	428	770.61	802.3	828.31	666.16	586.24	639.04	602.34
ENSMUSG00000015189	373.348	0.16086	0.13442	1.19669	0.231427	0.801771	435	519	261	481	301	464	252	411.31	301.74	355.57	354.85	434.63	400.7	354.65
ENSMUSG00000015202	44.3603	0.0336093	0.278612	0.120631	0.903983	0.995018	37	77	29	76	27	56	34	34.98	44.77	39.51	56.07	38.99	48.36	47.85
ENSMUSG00000015214	222.858	0.0730511	0.135796	0.537948	0.590613	0.995018	237	369	149	313	148	283	163	224.09	214.53	202.99	230.91	213.7	244.39	229.4
ENSMUSG00000015217	11.3804	-0.792849	0.557925	-1.42107	0.155298	0.653575	11	19	16	18	3	12	6	10.4	11.05	21.8	13.28	4.33	10.36	8.44
ENSMUSG00000015222	2095.25	1.13877	0.0929595	12.2501	1.67697e-34	1.27218e-31	1492	2128	1064	1953	1989	3790	2120	1410.73	1237.17	1449.55	1440.77	2872.01	3272.94	2983.54
ENSMUSG00000015224	20.3057	-0.157464	0.408837	-0.38515	0.700126	0.995018	31	24	16	28	14	24	11	29.31	13.95	21.8	20.66	20.22	20.73	15.48
ENSMUSG00000015242	0	NA	NA	NA	NA	NA	0	0	0	0	0	0	0	0	0	0	0	0	0	0
ENSMUSG00000015243	920.213	0.391698	0.144477	2.71115	0.00670507	0.0752851	692	1206	611	1434	774	1163	763	654.31	701.14	832.4	1057.9	1117.62	1004.34	1073.79
ENSMUSG00000015247	85.01	-0.302281	0.203117	-1.48821	0.136695	0.609022	106	154	69	116	59	78	52	100.23	89.53	94	85.58	85.19	67.36	73.18
ENSMUSG00000015289	72.9708	-0.300229	0.23277	-1.28981	0.197116	0.739336	83	159	63	82	52	72	40	78.48	92.44	85.83	60.49	75.09	62.18	56.29
ENSMUSG00000015290	326.146	-0.235697	0.125779	-1.87391	0.0609434	0.369406	375	640	263	421	216	352	193	354.57	372.08	358.3	310.58	311.89	303.98	271.62
ENSMUSG00000015291	2582.19	0.204396	0.0862372	2.37016	0.0177805	0.157548	2584	4290	1873	2994	2043	3200	1893	2443.25	2494.12	2551.69	2208.74	2949.99	2763.44	2664.08
ENSMUSG00000015305	375.524	0.0755981	0.134843	0.56064	0.575043	0.995018	321	615	283	571	248	439	301	303.52	357.55	385.55	421.24	358.1	379.11	423.61
ENSMUSG00000015312	77.3779	-0.699641	0.286325	-2.44352	0.0145447	0.135828	54	197	94	106	39	76	34	51.06	114.53	128.06	78.2	56.31	65.63	47.85
ENSMUSG00000015314	2.7871	0.391521	1.01399	0.38612	0.699408	0.995018	2	5	2	3	4	3	1	1.89	2.91	2.72	2.21	5.78	2.59	1.41
ENSMUSG00000015316	0.857816	-2.80092	2.04207	-1.37161	0.170185	0.684298	2	2	0	4	0	0	0	1.89	1.16	0	2.95	0	0	0
ENSMUSG00000015335	78.8899	-0.875921	0.224217	-3.90658	9.36106e-05	0.0023611	108	167	59	151	44	61	32	102.12	97.09	80.38	111.4	63.53	52.68	45.03
ENSMUSG00000015337	49.1526	-0.50444	0.268849	-1.87629	0.0606152	0.36855	73	103	37	62	28	47	27	69.02	59.88	50.41	45.74	40.43	40.59	38
ENSMUSG00000015340	65.9841	0.951009	0.245577	3.87255	0.000107701	0.00265524	38	74	39	76	58	88	81	35.93	43.02	53.13	56.07	83.75	75.99	113.99
ENSMUSG00000015341	147.55	0.133302	0.167214	0.797192	0.425339	0.995018	172	250	101	163	115	166	112	162.63	145.34	137.6	120.25	166.05	143.35	157.62
ENSMUSG00000015342	71.0257	0.205743	0.227267	0.905292	0.365311	0.979164	91	101	40	91	53	89	55	86.04	58.72	54.49	67.13	76.53	76.86	77.4
ENSMUSG00000015354	65.8394	-0.0706512	0.294491	-0.239909	0.810401	0.995018	41	102	71	100	52	51	52	38.77	59.3	96.73	73.77	75.09	44.04	73.18
ENSMUSG00000015355	7.96374	0.88153	0.615762	1.43161	0.152256	0.646789	7	11	3	8	5	10	12	6.62	6.4	4.09	5.9	7.22	8.64	16.89
ENSMUSG00000015357	313.325	-0.183109	0.135724	-1.34913	0.177296	0.700425	412	502	243	419	200	323	216	389.56	291.85	331.05	309.11	288.79	278.93	303.98
ENSMUSG00000015363	891.827	-0.646971	0.122833	-5.26709	1.38605e-07	7.55205e-06	1245	2056	655	1291	502	750	464	1177.19	1195.32	892.34	952.4	724.86	647.68	653
ENSMUSG00000015365	0.201047	1.44666	3.81688	0.379017	0.704675	0.995018	0	0	0	0	0	0	1	0	0	0	0	0	0	1.41
ENSMUSG00000015377	387.138	-0.052683	0.112777	-0.467145	0.640396	0.995018	407	684	270	570	256	438	278	384.83	397.66	367.84	420.5	369.65	378.25	391.24
ENSMUSG00000015396	23.7322	0.723381	0.355462	2.03504	0.0418467	0.288865	22	32	11	27	18	42	21	20.8	18.6	14.99	19.92	25.99	36.27	29.55
ENSMUSG00000015401	2.6298	-0.269007	1.10011	-0.244528	0.806822	0.995018	4	4	2	4	1	6	0	3.78	2.33	2.72	2.95	1.44	5.18	0
ENSMUSG00000015405	8.41163	1.95264	0.63171	3.09103	0.00199461	0.0292286	6	5	2	5	8	13	15	5.67	2.91	2.72	3.69	11.55	11.23	21.11
ENSMUSG00000015437	1.01311	0.0231302	1.78266	0.0129751	0.989648	0.997658	0	3	0	3	0	2	1	0	1.74	0	2.21	0	1.73	1.41
ENSMUSG00000015441	0	NA	NA	NA	NA	NA	0	0	0	0	0	0	0	0	0	0	0	0	0	0
ENSMUSG00000015443	0.206278	1.44666	3.81688	0.379017	0.704675	0.995018	0	0	0	0	1	0	0	0	0	0	0	1.44	0	0
ENSMUSG00000015451	18.4416	-0.321837	0.426519	-0.754566	0.45051	0.995018	21	39	17	21	6	21	15	19.86	22.67	23.16	15.49	8.66	18.14	21.11
ENSMUSG00000015452	19.9685	-1.05671	0.421243	-2.50855	0.0121228	0.118724	21	51	22	31	9	12	10	19.86	29.65	29.97	22.87	13	10.36	14.07
ENSMUSG00000015461	582.422	-0.413794	0.122975	-3.36487	0.000765796	0.0133827	685	1325	457	768	349	579	331	647.69	770.33	622.6	566.57	503.94	500.01	465.83
ENSMUSG00000015467	8.7239	-0.156379	0.671127	-0.23301	0.815754	0.995018	14	19	2	13	7	15	1	13.24	11.05	2.72	9.59	10.11	12.95	1.41
ENSMUSG00000015468	125.702	-0.218229	0.18862	-1.15698	0.247282	0.827784	106	263	106	185	86	128	79	100.23	152.9	144.41	136.48	124.18	110.54	111.18
ENSMUSG00000015474	113.925	0.220383	0.180277	1.22247	0.221531	0.784813	115	207	66	141	86	135	95	108.74	120.35	89.92	104.02	124.18	116.58	133.7
ENSMUSG00000015476	1087.7	-0.261112	0.0971636	-2.68734	0.00720237	0.0792448	1256	2126	833	1518	749	1047	675	1187.59	1236.01	1134.84	1119.86	1081.52	904.16	949.95
ENSMUSG00000015478	142.633	-0.278195	0.162381	-1.71323	0.0866705	0.465783	168	288	105	198	93	143	89	158.85	167.44	143.05	146.07	134.29	123.49	125.25
ENSMUSG00000015484	10.6845	-0.187182	0.552595	-0.338733	0.734811	0.995018	13	27	8	8	7	10	8	12.29	15.7	10.9	5.9	10.11	8.64	11.26
ENSMUSG00000015488	974.857	-0.213708	0.0940698	-2.2718	0.0230986	0.190753	1127	1779	713	1448	669	978	621	1065.61	1034.27	971.36	1068.22	966	844.57	873.95
ENSMUSG00000015501	671.506	-0.0247426	0.128198	-0.193003	0.846957	0.995018	693	1327	441	921	399	908	450	655.25	771.49	600.8	679.44	576.14	784.12	633.3
ENSMUSG00000015519	0	NA	NA	NA	NA	NA	0	0	0	0	0	0	0	0	0	0	0	0	0	0
ENSMUSG00000015522	639.055	-0.0475848	0.0992193	-0.479592	0.631518	0.995018	718	1074	461	894	463	705	430	678.89	624.4	628.05	659.52	668.55	608.82	605.15
ENSMUSG00000015533	3.50691	1.77321	0.971769	1.82473	0.0680425	0.397768	3	5	0	1	6	6	3	2.84	2.91	0	0.74	8.66	5.18	4.22
ENSMUSG00000015536	272.006	-0.088813	0.134853	-0.658591	0.510159	0.995018	330	423	213	367	189	308	175	312.02	245.92	290.18	270.74	272.91	265.98	246.28
ENSMUSG00000015542	112.15	0.0290172	0.181444	0.159923	0.872941	0.995018	113	208	76	151	92	122	74	106.84	120.93	103.54	111.4	132.84	105.36	104.14
ENSMUSG00000015568	273.738	-1.15578	0.196159	-5.89205	3.81426e-09	2.79328e-07	391	837	236	346	94	192	129	369.7	486.61	321.52	255.25	135.73	165.81	181.55
ENSMUSG00000015575	447.619	0.0985782	0.153876	0.640634	0.52176	0.995018	500	853	305	475	399	462	301	472.77	495.92	415.52	350.42	576.14	398.97	423.61
ENSMUSG00000015579	0	NA	NA	NA	NA	NA	0	0	0	0	0	0	0	0	0	0	0	0	0	0
ENSMUSG00000015597	394.211	0.00468543	0.120223	0.0389729	0.968912	0.996968	438	590	295	567	274	474	268	414.14	343.01	401.89	418.29	395.64	409.33	377.16
ENSMUSG00000015599	160.856	0.953928	0.166518	5.7287	1.01206e-08	6.83626e-07	105	169	96	180	156	263	151	99.28	98.25	130.79	132.79	225.26	227.12	212.51
ENSMUSG00000015605	312.183	-0.395166	0.150745	-2.62142	0.00875648	0.091999	352	682	285	371	201	290	180	332.83	396.5	388.27	273.7	290.23	250.44	253.32
ENSMUSG00000015619	2.06499	-0.271313	1.30077	-0.208579	0.834777	0.995018	3	6	2	0	0	3	2	2.84	3.49	2.72	0	0	2.59	2.81
ENSMUSG00000015627	0	NA	NA	NA	NA	NA	0	0	0	0	0	0	0	0	0	0	0	0	0	0
ENSMUSG00000015647	496.36	0.0875129	0.134198	0.652117	0.514326	0.995018	398	875	408	671	329	627	371	376.32	508.71	555.84	495.01	475.06	541.46	522.12
ENSMUSG00000015652	0.507606	-0.719731	2.48387	-0.289762	0.771998	0.995018	1	3	0	0	0	1	0	0.95	1.74	0	0	0	0.86	0
ENSMUSG00000015653	99.1433	0.944099	0.196559	4.80313	1.56208e-06	6.61168e-05	78	129	37	111	98	153	99	73.75	75	50.41	81.89	141.51	132.13	139.33
ENSMUSG00000015656	1583.85	-0.104353	0.143569	-0.726852	0.467317	0.995018	2081	3140	944	1962	1234	1648	963	1967.65	1825.53	1286.06	1447.41	1781.83	1423.17	1355.26
ENSMUSG00000015659	78.8863	0.101247	0.207894	0.487012	0.62625	0.995018	78	120	67	99	58	98	54	73.75	69.77	91.28	73.03	83.75	84.63	76
ENSMUSG00000015665	0	NA	NA	NA	NA	NA	0	0	0	0	0	0	0	0	0	0	0	0	0	0
ENSMUSG00000015668	200.412	-0.202783	0.145886	-1.39001	0.164526	0.672566	233	389	159	253	135	216	122	220.31	226.16	216.61	186.64	194.93	186.53	171.69
ENSMUSG00000015671	344.267	-0.12287	0.122054	-1.00669	0.314084	0.918979	383	665	266	428	227	379	233	362.14	386.62	362.39	315.75	327.78	327.29	327.91
ENSMUSG00000015672	79.9652	-0.292495	0.220405	-1.32708	0.184482	0.71544	99	140	71	106	37	98	51	93.61	81.39	96.73	78.2	53.43	84.63	71.77
ENSMUSG00000015697	466.093	-0.0996204	0.121521	-0.819782	0.41234	0.995018	564	775	306	703	293	549	317	533.28	450.57	416.88	518.62	423.08	474.1	446.12
ENSMUSG00000015702	35.3076	0.475428	0.301769	1.57547	0.115148	0.548456	31	50	18	50	28	42	36	29.31	29.07	24.52	36.89	40.43	36.27	50.66
ENSMUSG00000015709	396.702	0.628282	0.131295	4.78529	1.70744e-06	7.16545e-05	280	583	257	452	302	604	378	264.75	338.94	350.13	333.45	436.07	521.6	531.97
ENSMUSG00000015711	158.344	-0.148757	0.164521	-0.904182	0.365899	0.979715	165	322	119	213	91	198	102	156.01	187.2	162.12	157.14	131.4	170.99	143.55
ENSMUSG00000015714	858.38	-0.0947832	0.0913934	-1.03709	0.299693	0.902124	957	1480	680	1138	583	939	586	904.87	860.44	926.4	839.53	841.82	810.9	824.7
ENSMUSG00000015721	0	NA	NA	NA	NA	NA	0	0	0	0	0	0	0	0	0	0	0	0	0	0
ENSMUSG00000015733	592.921	0.346106	0.109177	3.17012	0.00152375	0.0235536	637	848	369	714	451	767	506	602.3	493.01	502.71	526.73	651.22	662.36	712.11
ENSMUSG00000015745	114.71	-0.095631	0.180978	-0.528413	0.597213	0.995018	106	227	88	162	71	133	81	100.23	131.97	119.89	119.51	102.52	114.86	113.99
ENSMUSG00000015747	189.525	0.014803	0.151951	0.0974191	0.922394	0.995018	219	319	149	218	140	221	126	207.07	185.46	202.99	160.82	202.15	190.85	177.32
ENSMUSG00000015748	317.896	-0.225244	0.119821	-1.87984	0.0601298	0.366725	379	578	230	471	198	344	204	358.36	336.04	313.34	347.47	285.9	297.07	287.1
ENSMUSG00000015749	820.349	0.252536	0.104053	2.42699	0.0152246	0.14041	805	1413	582	893	619	1071	632	761.15	821.49	792.89	658.79	893.8	924.89	889.43
ENSMUSG00000015750	35.8522	-0.359575	0.303168	-1.18606	0.235599	0.808822	41	73	22	63	23	37	20	38.77	42.44	29.97	46.48	33.21	31.95	28.15
ENSMUSG00000015755	626.687	-0.0618383	0.0994039	-0.622092	0.533881	0.995018	696	1037	456	910	408	722	441	658.09	602.89	621.23	671.33	589.13	623.5	620.63
ENSMUSG00000015757	393.135	-0.0773788	0.132499	-0.583995	0.559224	0.995018	513	666	280	481	283	432	257	485.06	387.2	381.46	354.85	408.64	373.06	361.68
ENSMUSG00000015759	301.003	-0.0366229	0.137291	-0.266754	0.789659	0.995018	359	520	213	385	241	329	184	339.45	302.32	290.18	284.02	347.99	284.12	258.95
ENSMUSG00000015766	70.1288	0.351774	0.244294	1.43996	0.149877	0.6401	47	115	51	93	55	72	71	44.44	66.86	69.48	68.61	79.42	62.18	99.92
ENSMUSG00000015776	516.279	-0.214612	0.100414	-2.13726	0.0325765	0.243746	578	946	395	759	334	549	329	546.52	549.98	538.13	559.93	482.28	474.1	463.01
ENSMUSG00000015787	0.194622	-0.236899	3.81695	-0.062065	0.950511	0.995018	0	0	1	0	0	0	0	0	0	1.36	0	0	0	0
ENSMUSG00000015790	286.977	-0.0565621	0.122798	-0.460609	0.645079	0.995018	300	537	210	386	194	333	195	283.66	312.2	286.09	284.76	280.13	287.57	274.43
ENSMUSG00000015804	437.365	-0.0105631	0.10759	-0.0981789	0.92179	0.995018	468	789	298	604	302	507	309	442.51	458.71	405.98	445.59	436.07	437.83	434.87
ENSMUSG00000015806	247.523	0.361988	0.128764	2.81125	0.00493501	0.0594236	220	398	170	287	200	332	195	208.02	231.39	231.6	211.73	288.79	286.71	274.43
ENSMUSG00000015812	2.77187	0.166494	1.13693	0.146442	0.883573	0.995018	2	6	0	7	0	7	2	1.89	3.49	0	5.16	0	6.05	2.81
ENSMUSG00000015829	1010.4	1.29279	0.154641	8.35998	6.27282e-17	1.38498e-14	488	904	531	1063	1138	1738	1019	461.42	525.57	723.41	784.2	1643.21	1500.89	1434.07
ENSMUSG00000015837	3350.52	0.0551341	0.087298	0.631562	0.527673	0.995018	3219	6324	2354	4408	2332	4022	2440	3043.66	3676.64	3206.98	3251.89	3367.29	3473.29	3433.89
ENSMUSG00000015839	469.252	0.0209416	0.104282	0.200816	0.840842	0.995018	468	827	339	650	327	555	333	442.51	480.8	461.84	479.52	472.17	479.28	468.64
ENSMUSG00000015843	327.767	0.429141	0.1591	2.69731	0.00699016	0.0775806	244	411	240	468	281	397	287	230.71	238.95	326.97	345.25	405.75	342.84	403.9
ENSMUSG00000015846	467.792	0.414914	0.138865	2.9879	0.00280901	0.0384401	353	675	292	694	362	637	402	333.77	392.43	397.81	511.98	522.71	550.1	565.75
ENSMUSG00000015850	66.1895	1.48443	0.275112	5.39573	6.82457e-08	3.9359e-06	38	44	24	74	67	99	94	35.93	25.58	32.7	54.59	96.74	85.49	132.29
ENSMUSG00000015852	40.3861	0.269157	0.313887	0.857497	0.39117	0.995018	35	83	18	56	21	55	41	33.09	48.25	24.52	41.31	30.32	47.5	57.7
ENSMUSG00000015854	0.80419	3.53294	2.44696	1.44381	0.148793	0.637498	0	0	0	0	0	0	4	0	0	0	0	0	0	5.63
ENSMUSG00000015869	409.356	0.0448244	0.117682	0.380894	0.703282	0.995018	461	717	256	558	300	489	282	435.89	416.85	348.76	411.65	433.18	422.29	396.87
ENSMUSG00000015879	19.624	-0.126004	0.422146	-0.298484	0.765334	0.995018	15	27	20	33	11	17	18	14.18	15.7	27.25	24.34	15.88	14.68	25.33
ENSMUSG00000015880	4.25269	-0.486568	0.906998	-0.536459	0.591641	0.995018	7	3	6	4	3	2	3	6.62	1.74	8.17	2.95	4.33	1.73	4.22
ENSMUSG00000015882	270.919	-0.647141	0.180324	-3.58877	0.000332236	0.00680155	419	613	220	312	160	243	123	396.18	356.39	299.72	230.17	231.03	209.85	173.1
ENSMUSG00000015889	429.871	0.0554275	0.110764	0.500413	0.616784	0.995018	481	716	304	553	304	538	293	454.8	416.27	414.16	407.96	438.96	464.6	412.35
ENSMUSG00000015890	12.4133	-0.151551	0.53444	-0.28357	0.77674	0.995018	10	21	6	30	6	19	7	9.46	12.21	8.17	22.13	8.66	16.41	9.85
ENSMUSG00000015932	976.871	-0.24833	0.103058	-2.40961	0.0159695	0.145668	1203	1833	755	1307	578	1130	591	1137.47	1065.67	1028.58	964.2	834.6	975.84	831.73
ENSMUSG00000015937	1001.32	0.00114933	0.0886997	0.0129575	0.989662	0.997658	1075	1717	769	1278	689	1137	730	1016.44	998.23	1047.65	942.81	994.88	981.88	1027.35
ENSMUSG00000015942	211.387	-0.15903	0.142632	-1.11497	0.264862	0.854129	222	402	146	325	135	220	151	209.91	233.71	198.9	239.76	194.93	189.99	212.51
ENSMUSG00000015943	79.206	-0.51592	0.217382	-2.37333	0.0176284	0.156435	91	183	65	110	44	66	51	86.04	106.39	88.55	81.15	63.53	57	71.77
ENSMUSG00000015944	687.731	0.479152	0.140139	3.41911	0.000628269	0.0113985	534	964	382	1036	613	919	558	504.91	560.45	520.42	764.28	885.14	793.62	785.29
ENSMUSG00000015947	16.1114	0.893256	0.450956	1.9808	0.0476133	0.315371	13	15	8	20	21	17	15	12.29	8.72	10.9	14.75	30.32	14.68	21.11
ENSMUSG00000015950	21.1921	0.1258	0.38527	0.326524	0.744028	0.995018	17	35	18	28	12	23	21	16.07	20.35	24.52	20.66	17.33	19.86	29.55
ENSMUSG00000015957	0.477919	-0.641412	2.52579	-0.253946	0.799538	0.995018	0	3	0	1	0	1	0	0	1.74	0	0.74	0	0.86	0
ENSMUSG00000015961	402.354	0.0442002	0.122866	0.359742	0.71904	0.995018	473	656	304	472	291	486	274	447.24	381.38	414.16	348.21	420.19	419.7	385.61
ENSMUSG00000015962	0.341354	0.725275	3.07259	0.236047	0.813396	0.995018	1	0	0	0	1	0	0	0.95	0	0	0	1.44	0	0
ENSMUSG00000015966	7.47294	-0.376335	0.675922	-0.556773	0.577682	0.995018	5	15	8	13	3	13	2	4.73	8.72	10.9	9.59	4.33	11.23	2.81
ENSMUSG00000015968	1075.91	-0.134961	0.0973643	-1.38614	0.165704	0.675371	1151	1833	869	1538	743	1058	762	1088.31	1065.67	1183.89	1134.62	1072.85	913.66	1072.39
ENSMUSG00000015970	54.924	-1.78099	0.320484	-5.5572	2.74131e-08	1.74044e-06	48	150	65	127	14	23	21	45.39	87.21	88.55	93.69	20.22	19.86	29.55
ENSMUSG00000015971	349.029	0.00451024	0.119794	0.03765	0.969967	0.996968	400	625	234	452	243	421	238	378.21	363.36	318.79	333.45	350.88	363.56	334.94
ENSMUSG00000015980	121.808	-0.0860794	0.187052	-0.46019	0.64538	0.995018	127	266	80	156	77	149	81	120.08	154.65	108.99	115.08	111.18	128.67	113.99
ENSMUSG00000015981	463.572	0.0860313	0.15896	0.541215	0.588359	0.995018	391	807	276	796	325	500	385	369.7	469.17	376.01	587.23	469.28	431.79	541.82
ENSMUSG00000015994	424.971	-0.0963779	0.112577	-0.856108	0.391938	0.995018	506	762	296	574	275	488	290	478.44	443.01	403.26	423.45	397.09	421.42	408.13
ENSMUSG00000016018	486.026	-0.0669768	0.111967	-0.598182	0.549719	0.995018	540	766	397	665	320	572	326	510.59	445.34	540.85	490.59	462.06	493.96	458.79
ENSMUSG00000016024	177.57	0.146088	0.184949	0.789882	0.429597	0.995018	142	271	119	302	139	187	145	134.27	157.55	162.12	222.79	200.71	161.49	204.06
ENSMUSG00000016028	116.705	0.0290399	0.190249	0.152642	0.878681	0.995018	112	165	104	166	75	149	81	105.9	95.93	141.68	122.46	108.3	128.67	113.99
ENSMUSG00000016087	18.5539	0.175927	0.407224	0.432015	0.66573	0.995018	21	30	8	29	13	22	16	19.86	17.44	10.9	21.39	18.77	19	22.52
ENSMUSG00000016128	209.621	0.0153774	0.153367	0.100266	0.920134	0.995018	197	427	135	288	149	232	157	186.27	248.25	183.92	212.46	215.15	200.35	220.95
ENSMUSG00000016150	68.9996	0.35645	0.261628	1.36243	0.173061	0.689775	55	82	44	116	54	71	70	52	47.67	59.94	85.58	77.97	61.31	98.51
ENSMUSG00000016179	140.225	0.125193	0.26632	0.470087	0.638293	0.995018	78	308	141	131	92	196	98	73.75	179.06	192.09	96.64	132.84	169.26	137.92
ENSMUSG00000016181	151.815	0.0124016	0.178437	0.0695014	0.94459	0.995018	197	232	108	188	86	190	119	186.27	134.88	147.13	138.69	124.18	164.08	167.47
ENSMUSG00000016194	129.295	-0.188682	0.181113	-1.04179	0.297508	0.899193	133	235	96	209	83	163	69	125.76	136.62	130.79	154.18	119.85	140.76	97.11
ENSMUSG00000016200	363.389	0.0445597	0.146879	0.303376	0.761604	0.995018	296	589	287	572	231	441	280	279.88	342.43	391	421.98	333.55	380.84	394.05
ENSMUSG00000016206	109.903	-0.144108	0.179577	-0.802489	0.42227	0.995018	110	193	86	169	68	118	79	104.01	112.21	117.16	124.68	98.19	101.9	111.18
ENSMUSG00000016239	13.4666	1.50264	0.504222	2.98012	0.0028814	0.039123	8	20	3	8	20	24	11	7.56	11.63	4.09	5.9	28.88	20.73	15.48
ENSMUSG00000016252	657.471	-0.431075	0.133996	-3.21707	0.00129509	0.0205036	849	1422	551	780	375	584	427	802.76	826.72	750.66	575.42	541.48	504.33	600.93
ENSMUSG00000016253	616.4	0.258677	0.129163	2.00272	0.0452077	0.304396	552	878	458	843	387	854	526	521.93	510.45	623.96	621.9	558.81	737.49	740.26
ENSMUSG00000016255	1.56389	-0.0218452	1.43543	-0.0152186	0.987858	0.997055	2	2	1	3	0	5	0	1.89	1.16	1.36	2.21	0	4.32	0
ENSMUSG00000016256	753.918	0.279875	0.126135	2.21886	0.0264963	0.211985	592	1128	568	1047	595	885	634	559.75	655.8	773.82	772.4	859.15	764.26	892.25
ENSMUSG00000016257	252.54	0.131009	0.141628	0.925019	0.354956	0.968295	256	404	201	298	183	270	213	242.06	234.88	273.83	219.84	264.24	233.16	299.76
ENSMUSG00000016262	122.224	1.12268	0.185208	6.06173	1.34667e-09	1.05126e-07	75	123	61	136	113	224	123	70.91	71.51	83.1	100.33	163.17	193.44	173.1
ENSMUSG00000016283	7.64039	1.47158	0.679306	2.1663	0.0302882	0.231723	1	8	5	7	12	15	4	0.95	4.65	6.81	5.16	17.33	12.95	5.63
ENSMUSG00000016308	77.6972	-0.107878	0.22385	-0.481923	0.629861	0.995018	85	146	58	103	67	85	38	80.37	84.88	79.02	75.99	96.74	73.4	53.48
ENSMUSG00000016319	252.097	-0.215675	0.157859	-1.36625	0.17186	0.687488	305	483	216	282	182	236	161	288.39	280.81	294.27	208.04	262.8	203.8	226.58
ENSMUSG00000016327	0.194622	-0.236899	3.81695	-0.062065	0.950511	0.995018	0	0	1	0	0	0	0	0	0	1.36	0	0	0	0
ENSMUSG00000016344	77.7023	-0.260145	0.228132	-1.14033	0.25415	0.836965	74	162	73	97	39	82	58	69.97	94.18	99.45	71.56	56.31	70.81	81.63
ENSMUSG00000016346	446.046	1.06255	0.108101	9.82925	8.424e-23	3.03942e-20	313	498	240	417	420	759	455	295.95	289.53	326.97	307.63	606.46	655.45	640.34
ENSMUSG00000016349	2075.48	0.12462	0.137793	0.904396	0.365785	0.97967	1960	3906	1748	2018	1614	2402	1513	1853.24	2270.87	2381.4	1488.73	2330.53	2074.3	2129.29
ENSMUSG00000016356	103.121	0.195023	0.198428	0.982841	0.325686	0.932882	90	138	86	145	83	119	78	85.1	80.23	117.16	106.97	119.85	102.77	109.77
ENSMUSG00000016382	561.565	0.377499	0.0983321	3.83902	0.000123526	0.00295443	518	839	363	702	447	731	472	489.78	487.78	494.53	517.88	645.44	631.27	664.26
ENSMUSG00000016386	41.061	0.437271	0.286947	1.52387	0.127541	0.585117	31	60	26	57	43	48	30	29.31	34.88	35.42	42.05	62.09	41.45	42.22
ENSMUSG00000016409	116.443	0.312757	0.178014	1.75692	0.0789311	0.43832	130	181	67	138	85	151	100	122.92	105.23	91.28	101.81	122.74	130.4	140.73
ENSMUSG00000016427	302.317	-0.222943	0.147258	-1.51397	0.130035	0.592742	367	630	237	341	187	311	206	347.01	366.27	322.88	251.56	270.02	268.57	289.91
ENSMUSG00000016458	0	NA	NA	NA	NA	NA	0	0	0	0	0	0	0	0	0	0	0	0	0	0
ENSMUSG00000016477	106.44	0.826461	0.185792	4.44832	8.6545e-06	0.000293638	88	117	69	104	104	158	97	83.21	68.02	94	76.72	150.17	136.44	136.51
ENSMUSG00000016481	262.291	-0.0634553	0.132896	-0.47748	0.63302	0.995018	310	467	175	361	170	320	174	293.11	271.5	238.41	266.32	245.47	276.34	244.88
ENSMUSG00000016487	904.574	0.0428261	0.103299	0.414582	0.678448	0.995018	845	1690	673	1186	630	1134	618	798.97	982.53	916.86	874.94	909.69	979.29	869.73
ENSMUSG00000016493	28.5842	0.613247	0.33428	1.83453	0.0665749	0.392422	34	35	15	28	26	44	22	32.15	20.35	20.44	20.66	37.54	38	30.96
ENSMUSG00000016494	103.668	0.0751295	0.188734	0.398072	0.690577	0.995018	91	197	80	129	78	119	75	86.04	114.53	108.99	95.17	112.63	102.77	105.55
ENSMUSG00000016495	277.671	-0.21083	0.12694	-1.66087	0.0967392	0.498368	327	513	194	416	172	305	180	309.19	298.25	264.3	306.89	248.36	263.39	253.32
ENSMUSG00000016496	109.271	-0.0902809	0.191693	-0.470967	0.637665	0.995018	142	175	68	163	68	130	75	134.27	101.74	92.64	120.25	98.19	112.26	105.55
ENSMUSG00000016498	0.123368	1.44597	3.81691	0.378832	0.704813	0.995018	0	0	0	0	0	1	0	0	0	0	0	0	0.86	0
ENSMUSG00000016503	74.6778	-0.449868	0.213834	-2.10382	0.0353943	0.258881	84	153	61	117	45	77	38	79.42	88.95	83.1	86.31	64.98	66.5	53.48
ENSMUSG00000016510	98.602	0.0163695	0.188444	0.0868669	0.930777	0.995018	112	153	67	144	65	114	75	105.9	88.95	91.28	106.23	93.86	98.45	105.55
ENSMUSG00000016520	175.157	-0.438178	0.154611	-2.83406	0.00459601	0.0563754	209	373	132	260	106	153	110	197.62	216.85	179.83	191.81	153.06	132.13	154.81
ENSMUSG00000016524	0	NA	NA	NA	NA	NA	0	0	0	0	0	0	0	0	0	0	0	0	0	0
ENSMUSG00000016526	36.7356	-0.336728	0.312063	-1.07904	0.280571	0.874799	32	83	31	54	29	34	18	30.26	48.25	42.23	39.84	41.87	29.36	25.33
ENSMUSG00000016528	402.994	-0.114334	0.120737	-0.946965	0.343657	0.954688	376	749	325	585	266	429	285	355.52	435.45	442.77	431.57	384.09	370.47	401.09
ENSMUSG00000016529	0	NA	NA	NA	NA	NA	0	0	0	0	0	0	0	0	0	0	0	0	0	0
ENSMUSG00000016534	893.157	0.175817	0.107382	1.6373	0.101569	0.512363	989	1325	555	1250	650	1120	684	935.13	770.33	756.11	922.15	938.57	967.2	962.61
ENSMUSG00000016541	1243.47	0.186504	0.114294	1.6318	0.102722	0.51478	1324	2177	913	1269	913	1534	969	1251.88	1265.66	1243.83	936.17	1318.33	1324.72	1363.7
ENSMUSG00000016552	192.917	0.307087	0.175999	1.74482	0.0810154	0.445905	169	259	122	302	131	235	184	159.79	150.58	166.21	222.79	189.16	202.94	258.95
ENSMUSG00000016554	459.509	-0.204141	0.11268	-1.81168	0.0700358	0.405432	537	866	366	593	290	465	319	507.75	503.47	498.62	437.47	418.75	401.56	448.94
ENSMUSG00000016559	712.793	-0.159493	0.128335	-1.24279	0.213944	0.771263	808	1428	594	790	488	777	446	763.99	830.21	809.24	582.8	704.65	671	627.67
ENSMUSG00000016619	388.993	-0.239009	0.114051	-2.09564	0.0361143	0.262293	444	685	304	590	239	438	236	419.82	398.24	414.16	435.26	345.1	378.25	332.13
ENSMUSG00000016624	472.373	-0.663666	0.139986	-4.74094	2.12731e-06	8.64543e-05	554	1183	417	627	251	394	257	523.82	687.77	568.1	462.55	362.43	340.25	361.68
ENSMUSG00000016626	0.105389	-0.236899	3.81695	-0.062065	0.950511	0.995018	0	0	0	1	0	0	0	0	0	0	0.74	0	0	0
ENSMUSG00000016637	124.544	-0.479636	0.177228	-2.70633	0.00680324	0.07614	142	278	95	191	64	123	76	134.27	161.62	129.42	140.91	92.41	106.22	106.96
ENSMUSG00000016664	480.274	0.0823467	0.108307	0.760307	0.447071	0.995018	498	783	320	690	346	553	365	470.87	455.22	435.95	509.03	499.61	477.56	513.68
ENSMUSG00000016756	1.25961	-0.065185	1.49529	-0.0435937	0.965228	0.996968	1	1	1	3	1	1	1	0.95	0.58	1.36	2.21	1.44	0.86	1.41
ENSMUSG00000016757	223.788	0.0722609	0.141274	0.511496	0.609004	0.995018	209	401	181	271	157	270	163	197.62	233.13	246.59	199.92	226.7	233.16	229.4
ENSMUSG00000016758	21.0703	-0.915188	0.439458	-2.08254	0.0372934	0.267806	19	33	25	48	6	21	10	17.97	19.19	34.06	35.41	8.66	18.14	14.07
ENSMUSG00000016763	229.629	0.189397	0.189662	0.998602	0.317987	0.92346	188	297	183	362	145	255	221	177.76	172.67	249.31	267.06	209.37	220.21	311.02
ENSMUSG00000016831	468.533	0.0234703	0.112281	0.209032	0.834423	0.995018	523	842	324	592	325	588	313	494.51	489.52	441.4	436.73	469.28	507.78	440.49
ENSMUSG00000016833	36.2486	0.217351	0.297565	0.730432	0.465126	0.995018	43	62	24	36	24	49	29	40.66	36.05	32.7	26.56	34.65	42.32	40.81
ENSMUSG00000016918	374.727	0.517944	0.156098	3.31807	0.000906423	0.0153717	346	512	185	525	256	598	336	327.15	297.67	252.04	387.3	369.65	516.42	472.86
ENSMUSG00000016921	2569.04	-0.13238	0.0966451	-1.36975	0.170764	0.685398	3239	4404	1936	3278	1747	2811	1673	3062.57	2560.39	2637.52	2418.26	2522.58	2427.51	2354.47
ENSMUSG00000016933	532.657	0.417457	0.128161	3.25729	0.00112481	0.0183455	417	755	347	755	398	742	462	394.29	438.94	472.74	556.98	574.69	640.77	650.19
ENSMUSG00000016940	309.814	0.0286404	0.12874	0.222466	0.823951	0.995018	309	556	199	459	210	352	239	292.17	323.25	271.11	338.62	303.23	303.98	336.35
ENSMUSG00000016942	12.6304	0.465367	0.514584	0.904356	0.365807	0.97967	13	13	11	12	16	12	8	12.29	7.56	14.99	8.85	23.1	10.36	11.26
ENSMUSG00000016946	126.034	-0.218179	0.181706	-1.20073	0.229856	0.798559	132	276	83	185	75	140	84	124.81	160.46	113.08	136.48	108.3	120.9	118.22
ENSMUSG00000016982	0	NA	NA	NA	NA	NA	0	0	0	0	0	0	0	0	0	0	0	0	0	0
ENSMUSG00000016984	81.5731	-0.126941	0.242596	-0.52326	0.600793	0.995018	103	115	54	139	51	115	41	97.39	66.86	73.57	102.54	73.64	99.31	57.7
ENSMUSG00000016995	3.10169	0.695197	1.04063	0.668053	0.5041	0.995018	6	3	0	3	5	4	1	5.67	1.74	0	2.21	7.22	3.45	1.41
ENSMUSG00000016998	0	NA	NA	NA	NA	NA	0	0	0	0	0	0	0	0	0	0	0	0	0	0
ENSMUSG00000017000	0	NA	NA	NA	NA	NA	0	0	0	0	0	0	0	0	0	0	0	0	0	0
ENSMUSG00000017002	2.51007	0.647333	1.35438	0.477955	0.632682	0.995018	0	3	0	8	2	0	5	0	1.74	0	5.9	2.89	0	7.04
ENSMUSG00000017003	0	NA	NA	NA	NA	NA	0	0	0	0	0	0	0	0	0	0	0	0	0	0
ENSMUSG00000017004	0	NA	NA	NA	NA	NA	0	0	0	0	0	0	0	0	0	0	0	0	0	0
ENSMUSG00000017007	0.393519	-0.187929	2.95919	-0.0635067	0.949363	0.995018	2	0	0	0	0	1	0	1.89	0	0	0	0	0.86	0
ENSMUSG00000017009	222.425	0.159815	0.141124	1.13245	0.257447	0.841833	236	336	168	276	146	298	169	223.15	195.34	228.88	203.61	210.82	257.34	237.84
ENSMUSG00000017049	0	NA	NA	NA	NA	NA	0	0	0	0	0	0	0	0	0	0	0	0	0	0
ENSMUSG00000017057	142.093	-0.74298	0.179962	-4.12853	3.65089e-05	0.00105916	192	260	120	255	77	97	82	181.54	151.16	163.48	188.12	111.18	83.77	115.4
ENSMUSG00000017064	0	NA	NA	NA	NA	NA	0	0	0	0	0	0	0	0	0	0	0	0	0	0
ENSMUSG00000017119	2396.33	-0.0361972	0.0817219	-0.442931	0.657816	0.995018	2747	4213	1681	3183	1659	2660	1703	2597.37	2449.35	2290.12	2348.17	2395.51	2297.11	2396.69
ENSMUSG00000017132	323.542	0.0170118	0.128615	0.132269	0.894772	0.995018	293	601	244	444	243	373	217	277.04	349.41	332.41	327.55	350.88	322.11	305.39
ENSMUSG00000017144	254.715	-1.61403	0.673436	-2.39671	0.0165429	0.149627	270	1303	211	179	87	184	47	255.29	757.54	287.46	132.05	125.62	158.9	66.14
ENSMUSG00000017146	20.4913	0.0491896	0.393803	0.124909	0.900595	0.995018	21	32	16	27	20	17	14	19.86	18.6	21.8	19.92	28.88	14.68	19.7
ENSMUSG00000017165	0.0830542	-0.236899	3.81695	-0.062065	0.950511	0.995018	0	1	0	0	0	0	0	0	0.58	0	0	0	0	0
ENSMUSG00000017167	604.467	0.143231	0.1281	1.11811	0.263518	0.852536	521	940	455	885	475	638	485	492.62	546.5	619.87	652.89	685.88	550.96	682.56
ENSMUSG00000017176	183.626	-0.00882915	0.141386	-0.0624472	0.950207	0.995018	196	311	138	248	126	214	129	185.32	180.81	188	182.96	181.94	184.8	181.55
ENSMUSG00000017188	161.316	0.0353459	0.160966	0.219586	0.826193	0.995018	179	313	107	190	117	190	113	169.25	181.97	145.77	140.17	168.94	164.08	159.03
ENSMUSG00000017195	0.696854	-0.968557	2.14044	-0.452504	0.650906	0.995018	1	2	1	0	0	0	1	0.95	1.16	1.36	0	0	0	1.41
ENSMUSG00000017204	17.6588	0.591894	0.430934	1.37351	0.169593	0.683129	9	25	17	17	14	24	17	8.51	14.53	23.16	12.54	20.22	20.73	23.92
ENSMUSG00000017210	703.13	-0.0374243	0.10173	-0.367878	0.712964	0.995018	728	1317	539	886	496	766	499	688.35	765.68	734.31	653.62	716.2	661.5	702.26
ENSMUSG00000017211	0	NA	NA	NA	NA	NA	0	0	0	0	0	0	0	0	0	0	0	0	0	0
ENSMUSG00000017221	780.025	-0.0595709	0.0978951	-0.608518	0.542844	0.995018	792	1448	615	1013	512	883	556	748.86	841.84	837.85	747.31	739.3	762.54	782.48
ENSMUSG00000017264	472.935	-0.122716	0.113097	-1.08505	0.277899	0.871293	571	853	358	594	312	535	310	539.9	495.92	487.72	438.21	450.51	462.01	436.27
ENSMUSG00000017286	305.31	0.0756616	0.138686	0.54556	0.585369	0.995018	339	592	200	346	208	373	229	320.53	344.18	272.47	255.25	300.34	322.11	322.28
ENSMUSG00000017288	320.956	-0.10552	0.11873	-0.88874	0.374143	0.983656	335	587	233	469	221	345	219	316.75	341.27	317.43	345.99	319.11	297.93	308.21
ENSMUSG00000017291	916.138	0.365204	0.111271	3.2821	0.00103037	0.01704	944	1205	602	1156	741	1305	675	892.58	700.56	820.14	852.81	1069.97	1126.96	949.95
ENSMUSG00000017299	153.837	-0.282084	0.17233	-1.63688	0.101656	0.512583	151	291	148	207	106	145	94	142.78	169.18	201.63	152.71	153.06	125.22	132.29
ENSMUSG00000017300	0	NA	NA	NA	NA	NA	0	0	0	0	0	0	0	0	0	0	0	0	0	0
ENSMUSG00000017307	83.0214	-0.261262	0.200189	-1.30508	0.191866	0.730197	92	155	63	128	54	89	49	86.99	90.11	85.83	94.43	77.97	76.86	68.96
ENSMUSG00000017309	13.4475	-0.0117528	0.514998	-0.0228212	0.981793	0.996968	6	21	14	23	8	12	13	5.67	12.21	19.07	16.97	11.55	10.36	18.3
ENSMUSG00000017310	0	NA	NA	NA	NA	NA	0	0	0	0	0	0	0	0	0	0	0	0	0	0
ENSMUSG00000017311	0	NA	NA	NA	NA	NA	0	0	0	0	0	0	0	0	0	0	0	0	0	0
ENSMUSG00000017314	617.037	0.0300641	0.132976	0.226087	0.821134	0.995018	562	1234	493	713	466	736	401	531.39	717.42	671.64	526	672.88	635.59	564.34
ENSMUSG00000017316	0	NA	NA	NA	NA	NA	0	0	0	0	0	0	0	0	0	0	0	0	0	0
ENSMUSG00000017344	80.4355	1.09021	0.244276	4.46302	8.08109e-06	0.000276917	36	99	43	90	94	143	62	34.04	57.56	58.58	66.4	135.73	123.49	87.25
ENSMUSG00000017376	259.727	0.259029	0.143292	1.8077	0.0706529	0.407473	279	343	191	320	213	304	205	263.8	199.41	260.21	236.07	307.56	262.53	288.5
ENSMUSG00000017386	56.3826	-0.398465	0.263069	-1.51468	0.129853	0.59242	57	119	59	66	29	53	39	53.9	69.18	80.38	48.69	41.87	45.77	54.89
ENSMUSG00000017390	557.519	0.030504	0.117489	0.259632	0.795148	0.995018	527	1003	389	812	343	713	413	498.29	583.12	529.96	599.03	495.27	615.73	581.23
ENSMUSG00000017400	73.4166	1.9297	0.231341	8.3414	7.34177e-17	1.59716e-14	29	59	30	42	92	122	101	27.42	34.3	40.87	30.98	132.84	105.36	142.14
ENSMUSG00000017404	8.61872	-0.572535	0.609909	-0.938723	0.347873	0.95923	8	22	9	10	6	7	4	7.56	12.79	12.26	7.38	8.66	6.05	5.63
ENSMUSG00000017405	47.1776	0.218818	0.262215	0.834499	0.404	0.995018	50	77	25	66	36	53	41	47.28	44.77	34.06	48.69	51.98	45.77	57.7
ENSMUSG00000017412	49.7723	0.992739	0.270066	3.67591	0.000236999	0.00511441	43	52	21	55	52	94	37	40.66	30.23	28.61	40.57	75.09	81.18	52.07
ENSMUSG00000017417	79.7154	1.41497	0.2109	6.7092	1.95692e-11	2.06777e-09	45	71	36	73	77	148	94	42.55	41.28	49.04	53.85	111.18	127.81	132.29
ENSMUSG00000017418	230.613	0.0555348	0.164009	0.338608	0.734905	0.995018	233	423	162	294	213	227	147	220.31	245.92	220.7	216.89	307.56	196.03	206.88
ENSMUSG00000017421	1246.15	-0.0639291	0.10243	-0.624123	0.532547	0.995018	1510	1919	931	1722	861	1445	817	1427.75	1115.67	1268.35	1270.36	1243.24	1247.86	1149.79
ENSMUSG00000017428	318.893	-0.129801	0.126084	-1.02948	0.303252	0.904724	390	521	232	455	219	331	218	368.76	302.9	316.07	335.66	316.22	285.84	306.8
ENSMUSG00000017446	99.9182	-0.597599	0.243569	-2.45351	0.0141468	0.133125	90	235	71	199	44	77	74	85.1	136.62	96.73	146.81	63.53	66.5	104.14
ENSMUSG00000017453	9.08237	-0.104133	0.685784	-0.151845	0.879309	0.995018	7	13	1	29	7	11	5	6.62	7.56	1.36	21.39	10.11	9.5	7.04
ENSMUSG00000017466	1413.06	0.523018	0.116931	4.47289	7.71684e-06	0.000266718	1001	2040	922	1859	1184	1953	1233	946.48	1186.01	1256.09	1371.43	1709.64	1686.56	1735.24
ENSMUSG00000017478	453.827	-0.346277	0.112638	-3.07424	0.00211038	0.0305021	541	828	378	669	282	487	247	511.53	481.38	514.97	493.54	407.19	420.56	347.61
ENSMUSG00000017485	1131.79	-0.058579	0.100627	-0.58214	0.560473	0.995018	1386	1845	844	1459	751	1331	767	1310.5	1072.64	1149.83	1076.34	1084.41	1149.42	1079.42
ENSMUSG00000017491	115.595	0.186677	0.26371	0.70789	0.479014	0.995018	98	184	128	88	71	134	108	92.66	106.97	174.38	64.92	102.52	115.72	151.99
ENSMUSG00000017493	395.52	0.335844	0.126104	2.66323	0.00773947	0.0839677	323	597	293	502	317	472	342	305.41	347.08	399.17	370.34	457.73	407.61	481.31
ENSMUSG00000017499	5.35045	0.0270422	0.767756	0.0352223	0.971902	0.996968	5	14	3	5	4	3	6	4.73	8.14	4.09	3.69	5.78	2.59	8.44
ENSMUSG00000017548	293.583	0.223877	0.141665	1.58033	0.114032	0.545297	345	404	180	392	217	367	234	326.21	234.88	245.22	289.19	313.34	316.93	329.32
ENSMUSG00000017550	61.0938	0.406605	0.23666	1.7181	0.0857785	0.462604	64	89	32	77	55	69	54	60.51	51.74	43.6	56.8	79.42	59.59	76
ENSMUSG00000017561	66.833	0.394459	0.217384	1.81457	0.0695904	0.403944	60	104	39	87	54	87	57	56.73	60.46	53.13	64.18	77.97	75.13	80.22
ENSMUSG00000017588	0	NA	NA	NA	NA	NA	0	0	0	0	0	0	0	0	0	0	0	0	0	0
ENSMUSG00000017607	5.02917	-0.515235	0.823462	-0.625694	0.531516	0.995018	3	15	6	5	3	7	1	2.84	8.72	8.17	3.69	4.33	6.05	1.41
ENSMUSG00000017615	577.235	-0.18383	0.113183	-1.62418	0.104336	0.518991	624	1133	480	722	351	630	394	590.01	658.7	653.93	532.64	506.83	544.05	554.49
ENSMUSG00000017631	1165.83	0.321626	0.124052	2.59267	0.00952329	0.0983422	872	1842	830	1607	855	1473	1025	824.5	1070.9	1130.75	1185.52	1234.58	1272.04	1442.52
ENSMUSG00000017639	364.113	0.52975	0.123949	4.27392	1.92065e-05	0.000599169	305	486	236	451	333	518	281	288.39	282.55	321.52	332.71	480.83	447.33	395.46
ENSMUSG00000017652	5.34953	-0.552962	0.791031	-0.69904	0.484527	0.995018	4	13	6	8	1	9	2	3.78	7.56	8.17	5.9	1.44	7.77	2.81
ENSMUSG00000017664	253.728	-0.421736	0.137918	-3.05788	0.00222911	0.0319218	330	513	188	365	160	228	151	312.02	298.25	256.12	269.27	231.03	196.89	212.51
ENSMUSG00000017667	278.679	0.20163	0.124888	1.61448	0.106422	0.524136	292	428	187	365	206	369	203	276.09	248.83	254.76	269.27	297.45	318.66	285.69
ENSMUSG00000017670	348.231	0.0717235	0.123255	0.581911	0.560627	0.995018	377	582	219	497	269	399	245	356.46	338.36	298.36	366.65	388.42	344.57	344.8
ENSMUSG00000017677	563.858	0.632883	0.119842	5.28099	1.2849e-07	7.09237e-06	508	723	392	536	505	810	489	480.33	420.34	534.04	395.42	729.19	699.49	688.19
ENSMUSG00000017679	476.35	-0.0317235	0.119543	-0.265374	0.790721	0.995018	548	899	346	558	311	561	339	518.15	522.66	471.37	411.65	449.07	484.46	477.09
ENSMUSG00000017686	336.75	0.143349	0.124515	1.15126	0.249626	0.830982	386	505	234	425	233	415	264	364.97	293.6	318.79	313.53	336.44	358.38	371.54
ENSMUSG00000017688	0.919277	0.00732746	1.87942	0.00389878	0.996889	0.998905	0	3	1	1	0	3	0	0	1.74	1.36	0.74	0	2.59	0
ENSMUSG00000017692	172.803	-1.26799	0.240955	-5.26234	1.42232e-07	7.73543e-06	222	513	210	174	64	108	72	209.91	298.25	286.09	128.36	92.41	93.27	101.33
ENSMUSG00000017697	12.3317	0.361914	0.519518	0.696633	0.486032	0.995018	6	15	13	17	7	17	12	5.67	8.72	17.71	12.54	10.11	14.68	16.89
ENSMUSG00000017707	2205.22	0.220815	0.07871	2.80542	0.00502505	0.0602151	2184	3423	1472	2948	1646	2738	1748	2065.04	1990.06	2005.39	2174.81	2376.74	2364.46	2460.02
ENSMUSG00000017713	108.629	-0.52234	0.186713	-2.79756	0.00514905	0.0612545	134	231	78	176	63	92	66	126.7	134.3	106.26	129.84	90.97	79.45	92.88
ENSMUSG00000017715	256.184	-0.117166	0.134829	-0.868994	0.38485	0.994351	279	490	183	350	182	251	183	263.8	284.88	249.31	258.2	262.8	216.76	257.54
ENSMUSG00000017716	5.7109	-0.27615	0.945797	-0.291976	0.770305	0.995018	3	5	13	2	3	1	7	2.84	2.91	17.71	1.48	4.33	0.86	9.85
ENSMUSG00000017718	11.9921	-0.247619	0.50228	-0.49299	0.622019	0.995018	13	19	9	21	8	10	9	12.29	11.05	12.26	15.49	11.55	8.64	12.67
ENSMUSG00000017720	4.4841	-1.04858	0.898536	-1.16699	0.243215	0.820966	10	4	4	8	1	3	3	9.46	2.33	5.45	5.9	1.44	2.59	4.22
ENSMUSG00000017721	336.445	-0.167344	0.128296	-1.30435	0.192113	0.730874	322	679	265	474	225	350	226	304.46	394.76	361.02	349.68	324.89	302.25	318.06
ENSMUSG00000017723	28.9995	-0.329215	0.361071	-0.911772	0.361889	0.975928	39	49	13	58	18	25	21	36.88	28.49	17.71	42.79	25.99	21.59	29.55
ENSMUSG00000017724	16.1062	1.14401	0.526609	2.1724	0.0298251	0.229316	9	21	8	15	3	37	24	8.51	12.21	10.9	11.07	4.33	31.95	33.78
ENSMUSG00000017733	0.105389	-0.236899	3.81695	-0.062065	0.950511	0.995018	0	0	0	1	0	0	0	0	0	0	0.74	0	0	0
ENSMUSG00000017734	37.6402	1.06233	0.306074	3.47081	0.000518891	0.00978453	34	42	12	40	31	76	36	32.15	24.42	16.35	29.51	44.76	65.63	50.66
ENSMUSG00000017737	2.16473	0.785711	1.24086	0.633197	0.526605	0.995018	1	2	3	1	0	3	4	0.95	1.16	4.09	0.74	0	2.59	5.63
ENSMUSG00000017740	458.391	0.483054	0.130092	3.71319	0.000204666	0.00450875	338	687	310	574	375	571	433	319.59	399.41	422.33	423.45	541.48	493.1	609.37
ENSMUSG00000017747	141.998	0.219975	0.170155	1.29279	0.196084	0.737241	144	218	80	213	104	182	112	136.16	126.74	108.99	157.14	150.17	157.17	157.62
ENSMUSG00000017754	111.203	0.533972	0.211827	2.52079	0.0117093	0.115285	67	145	80	158	99	144	98	63.35	84.3	108.99	116.56	142.95	124.35	137.92
ENSMUSG00000017756	355.838	-0.069283	0.151153	-0.458363	0.646692	0.995018	311	566	316	540	258	343	263	294.06	329.06	430.5	398.37	372.54	296.21	370.13
ENSMUSG00000017760	613.43	-0.115744	0.12304	-0.940702	0.346858	0.958561	563	1222	433	952	386	694	428	532.33	710.45	589.9	702.31	557.36	599.32	602.34
ENSMUSG00000017764	131.756	0.060039	0.174271	0.344516	0.730458	0.995018	123	237	93	185	77	161	110	116.3	137.79	126.7	136.48	111.18	139.04	154.81
ENSMUSG00000017765	391.544	0.486271	0.125202	3.8839	0.000102796	0.00254504	389	549	246	424	359	472	341	367.81	319.18	335.14	312.79	518.38	407.61	479.9
ENSMUSG00000017767	0.383065	-1.54273	2.69162	-0.573162	0.566535	0.995018	0	1	1	1	0	0	0	0	0.58	1.36	0.74	0	0	0
ENSMUSG00000017774	620.887	-0.314971	0.123645	-2.54738	0.0108536	0.108611	602	1349	520	878	404	615	371	569.21	784.28	708.42	647.72	583.36	531.1	522.12
ENSMUSG00000017776	516.652	0.183824	0.109699	1.67571	0.0937941	0.489399	572	850	322	648	392	658	377	540.84	494.17	438.68	478.04	566.03	568.23	530.56
ENSMUSG00000017778	54.6726	-0.135777	0.260483	-0.52125	0.602193	0.995018	49	120	46	65	42	55	34	46.33	69.77	62.67	47.95	60.65	47.5	47.85
ENSMUSG00000017781	792.396	0.350231	0.0901646	3.88435	0.000102604	0.0025424	760	1209	526	949	615	1088	626	718.6	702.89	716.6	700.1	888.03	939.57	880.99
ENSMUSG00000017801	237.369	-0.400052	0.151493	-2.64073	0.00827285	0.0881068	303	525	164	330	141	249	131	286.5	305.22	223.43	243.45	203.6	215.03	184.36
ENSMUSG00000017802	631.323	-0.405172	0.103815	-3.90282	9.508e-05	0.00238798	681	1281	534	953	366	589	400	643.91	744.75	727.5	703.05	528.49	508.64	562.93
ENSMUSG00000017817	46.4028	0.746247	0.277267	2.69144	0.00711439	0.078569	30	58	35	47	52	60	38	28.37	33.72	47.68	34.67	75.09	51.81	53.48
ENSMUSG00000017830	28.9783	-0.0235587	0.338789	-0.0695377	0.944562	0.995018	21	49	29	40	19	33	21	19.86	28.49	39.51	29.51	27.44	28.5	29.55
ENSMUSG00000017831	298.685	-0.00966624	0.134037	-0.0721164	0.942509	0.995018	374	504	209	363	205	354	206	353.63	293.02	284.73	267.79	296.01	305.71	289.91
ENSMUSG00000017832	0.600022	-2.1714	2.53194	-0.857602	0.391112	0.995018	0	0	2	2	0	0	0	0	0	2.72	1.48	0	0	0
ENSMUSG00000017837	107.699	-0.453071	0.182671	-2.48025	0.0131289	0.125706	130	224	80	167	65	98	64	122.92	130.23	108.99	123.2	93.86	84.63	90.07
ENSMUSG00000017843	713.584	0.154349	0.09689	1.59303	0.111153	0.536648	713	1185	527	869	544	831	547	674.16	688.93	717.96	641.08	785.51	717.63	769.81
ENSMUSG00000017858	351.512	-0.146146	0.118517	-1.23313	0.217529	0.777366	382	644	278	482	215	421	225	361.19	374.41	378.73	355.58	310.45	363.56	316.65
ENSMUSG00000017861	19.3102	0.269454	0.410389	0.656581	0.51145	0.995018	16	35	14	23	8	31	18	15.13	20.35	19.07	16.97	11.55	26.77	25.33
ENSMUSG00000017868	0.900848	1.57093	1.93374	0.812378	0.416575	0.995018	1	0	1	0	0	3	1	0.95	0	1.36	0	0	2.59	1.41
ENSMUSG00000017897	25.9781	0.691624	0.356172	1.94182	0.0521586	0.335543	25	25	18	28	17	40	28	23.64	14.53	24.52	20.66	24.55	34.54	39.41
ENSMUSG00000017922	0	NA	NA	NA	NA	NA	0	0	0	0	0	0	0	0	0	0	0	0	0	0
ENSMUSG00000017929	464.486	0.150358	0.120366	1.24918	0.211601	0.766739	433	852	349	533	346	543	362	409.41	495.34	475.46	393.21	499.61	468.92	509.45
ENSMUSG00000017943	713.957	-0.197394	0.106645	-1.85095	0.0641774	0.382358	799	1407	567	913	491	725	457	755.48	818	772.45	673.54	708.98	626.09	643.15
ENSMUSG00000017950	0	NA	NA	NA	NA	NA	0	0	0	0	0	0	0	0	0	0	0	0	0	0
ENSMUSG00000017969	20.0924	0.692873	0.402507	1.72139	0.0851795	0.460464	14	18	15	27	18	26	20	13.24	10.46	20.44	19.92	25.99	22.45	28.15
ENSMUSG00000017978	742.787	-0.123409	0.109185	-1.13027	0.258362	0.842774	823	1403	578	952	477	916	452	778.17	815.68	787.44	702.31	688.76	791.03	636.11
ENSMUSG00000017999	260.519	-0.286659	0.139938	-2.04846	0.0405146	0.282142	303	503	206	370	133	309	165	286.5	292.43	280.65	272.96	192.05	266.84	232.21
ENSMUSG00000018001	196.431	0.365922	0.148564	2.46306	0.0137755	0.13035	160	285	141	260	158	272	150	151.28	165.69	192.09	191.81	228.14	234.89	211.1
ENSMUSG00000018008	43.2293	0.817616	0.303923	2.69021	0.00714065	0.0787762	28	63	16	58	47	49	46	26.47	36.63	21.8	42.79	67.87	42.32	64.74
ENSMUSG00000018012	35.0891	-0.399194	0.314249	-1.27031	0.203974	0.752167	37	83	23	57	18	42	19	34.98	48.25	31.33	42.05	25.99	36.27	26.74
ENSMUSG00000018040	236.277	-0.172678	0.143846	-1.20043	0.229971	0.798863	256	493	172	308	167	240	153	242.06	286.62	234.32	227.22	241.14	207.26	215.32
ENSMUSG00000018042	1064.18	0.119593	0.119289	1.00255	0.316079	0.921228	960	2122	696	1372	700	1337	840	907.71	1233.69	948.2	1012.16	1010.76	1154.6	1182.16
ENSMUSG00000018068	424.501	0.0953947	0.127214	0.749875	0.45333	0.995018	516	643	303	513	305	541	292	487.89	373.83	412.79	378.45	440.4	467.19	410.94
ENSMUSG00000018076	663.429	-0.024386	0.105101	-0.232026	0.816518	0.995018	666	1104	474	1023	445	767	474	629.72	641.84	645.76	754.69	642.56	662.36	667.08
ENSMUSG00000018102	329.652	-0.235645	0.134422	-1.75302	0.0795992	0.440372	426	612	259	404	223	333	205	402.8	355.8	352.85	298.04	322	287.57	288.5
ENSMUSG00000018126	0.500254	-0.708871	2.47132	-0.286839	0.774236	0.995018	0	2	0	2	0	1	0	0	1.16	0	1.48	0	0.86	0
ENSMUSG00000018143	112.732	-0.904988	0.202277	-4.47401	7.67658e-06	0.000265948	122	295	106	177	54	80	57	115.35	171.51	144.41	130.58	77.97	69.09	80.22
ENSMUSG00000018160	472.602	-0.0504533	0.111465	-0.452637	0.65081	0.995018	560	758	337	664	327	537	322	529.5	440.69	459.11	489.85	472.17	463.74	453.16
ENSMUSG00000018166	300.176	-0.342733	0.162193	-2.11311	0.0345912	0.255089	288	524	236	568	182	261	210	272.31	304.64	321.52	419.03	262.8	225.39	295.54
ENSMUSG00000018167	181.44	-0.123147	0.153072	-0.804502	0.421107	0.995018	197	343	116	279	115	197	131	186.27	199.41	158.03	205.82	166.05	170.12	184.36
ENSMUSG00000018168	5.20033	-0.184072	0.766091	-0.240274	0.810117	0.995018	8	8	2	9	3	4	5	7.56	4.65	2.72	6.64	4.33	3.45	7.04
ENSMUSG00000018169	150.05	0.293708	0.160992	1.82436	0.0680975	0.397933	127	230	101	211	120	198	113	120.08	133.72	137.6	155.66	173.27	170.99	159.03
ENSMUSG00000018171	301.278	0.17597	0.135346	1.30014	0.193551	0.733909	344	492	205	339	249	348	219	325.26	286.04	279.28	250.09	359.54	300.52	308.21
ENSMUSG00000018189	121.442	0.0625998	0.19166	0.32662	0.743956	0.995018	164	173	79	155	86	149	85	155.07	100.58	107.63	114.35	124.18	128.67	119.62
ENSMUSG00000018196	260.352	0.0138385	0.131027	0.105616	0.915887	0.995018	301	406	191	348	189	293	184	284.6	236.04	260.21	256.73	272.91	253.03	258.95
ENSMUSG00000018199	322.72	0.507203	0.15353	3.30361	0.000954472	0.0160405	329	398	169	436	255	510	253	311.08	231.39	230.24	321.65	368.21	440.42	356.05
ENSMUSG00000018209	355.636	0.0638229	0.122926	0.519197	0.603623	0.995018	336	612	240	531	260	404	265	317.7	355.8	326.97	391.73	375.43	348.88	372.94
ENSMUSG00000018211	0	NA	NA	NA	NA	NA	0	0	0	0	0	0	0	0	0	0	0	0	0	0
ENSMUSG00000018217	67.9015	0.471183	0.216023	2.18117	0.0291707	0.225751	60	96	46	80	51	101	57	56.73	55.81	62.67	59.02	73.64	87.22	80.22
ENSMUSG00000018238	2.26132	-0.0618563	1.25195	-0.0494078	0.960594	0.996968	1	5	0	7	0	3	3	0.95	2.91	0	5.16	0	2.59	4.22
ENSMUSG00000018239	45.0066	0.0191023	0.265993	0.0718149	0.942749	0.995018	49	87	29	57	35	54	28	46.33	50.58	39.51	42.05	50.54	46.63	39.41
ENSMUSG00000018259	0	NA	NA	NA	NA	NA	0	0	0	0	0	0	0	0	0	0	0	0	0	0
ENSMUSG00000018263	0	NA	NA	NA	NA	NA	0	0	0	0	0	0	0	0	0	0	0	0	0	0
ENSMUSG00000018286	462.41	-0.22013	0.11655	-1.88871	0.0589301	0.361573	532	942	352	595	286	509	295	503.02	547.66	479.55	438.95	412.97	439.56	415.16
ENSMUSG00000018287	325.948	-0.196971	0.132647	-1.48493	0.137564	0.611305	368	670	256	398	208	364	204	347.96	389.52	348.76	293.61	300.34	314.34	287.1
ENSMUSG00000018293	1049.56	-0.303882	0.10382	-2.92702	0.00342232	0.044961	1263	2133	846	1333	662	1072	636	1194.2	1240.08	1152.55	983.39	955.89	925.75	895.06
ENSMUSG00000018322	505.153	0.102086	0.101555	1.00523	0.314786	0.919304	510	855	367	652	347	622	382	482.22	497.08	499.98	481	501.05	537.14	537.6
ENSMUSG00000018326	1568.87	0.415879	0.0881025	4.7204	2.35382e-06	9.44913e-05	1560	2375	992	1742	1225	2239	1270	1475.03	1380.78	1351.46	1285.11	1768.84	1933.54	1787.31
ENSMUSG00000018334	199.701	0.514352	0.147808	3.47987	0.000501663	0.00951424	160	300	139	216	180	250	176	151.28	174.41	189.37	159.35	259.91	215.89	247.69
ENSMUSG00000018339	5705.82	0.0386214	0.149954	0.257555	0.79675	0.995018	5346	12824	4358	5573	4233	6269	4161	5054.8	7455.61	5937.14	4111.33	6112.23	5413.74	5855.91
ENSMUSG00000018340	2749.98	-0.557554	0.116957	-4.76717	1.86832e-06	7.69864e-05	3365	6302	2494	3401	1510	2514	1525	3181.71	3663.85	3397.71	2509	2180.36	2171.02	2146.18
ENSMUSG00000018341	0.411826	0.0111108	2.90857	0.00382003	0.996952	0.998905	0	0	0	2	0	0	1	0	0	0	1.48	0	0	1.41
ENSMUSG00000018347	108.064	-0.309358	0.19065	-1.62265	0.104664	0.519561	107	221	94	156	56	124	68	101.17	128.48	128.06	115.08	80.86	107.08	95.7
ENSMUSG00000018362	8.68162	-0.165154	0.611914	-0.269898	0.787239	0.995018	8	20	6	13	4	16	3	7.56	11.63	8.17	9.59	5.78	13.82	4.22
ENSMUSG00000018363	256.336	0.0900621	0.152375	0.591054	0.554484	0.995018	266	345	190	393	170	338	182	251.51	200.58	258.85	289.93	245.47	291.89	256.13
ENSMUSG00000018372	123.995	-0.0874026	0.17071	-0.511995	0.608655	0.995018	140	219	95	163	73	140	94	132.37	127.32	129.42	120.25	105.41	120.9	132.29
ENSMUSG00000018377	777.71	0.0369137	0.0992956	0.371756	0.710075	0.995018	812	1194	587	1108	558	919	544	767.77	694.17	799.7	817.4	805.72	793.62	765.59
ENSMUSG00000018378	726.419	-0.144061	0.129591	-1.11166	0.266285	0.856107	660	1535	600	940	461	753	527	624.05	892.42	817.41	693.46	665.66	650.27	741.66
ENSMUSG00000018379	1553.34	0.0897754	0.120192	0.746932	0.455104	0.995018	1994	2352	1047	1856	1168	1884	1074	1885.39	1367.4	1426.39	1369.21	1686.53	1626.97	1511.47
ENSMUSG00000018381	8.36766	-0.260046	0.596967	-0.435613	0.663118	0.995018	8	19	7	11	4	11	5	7.56	11.05	9.54	8.11	5.78	9.5	7.04
ENSMUSG00000018387	8.79733	0.894062	0.611442	1.46222	0.143681	0.626106	2	9	8	11	8	13	9	1.89	5.23	10.9	8.11	11.55	11.23	12.67
ENSMUSG00000018395	279.551	0.36277	0.131842	2.75155	0.00593136	0.0685676	280	392	169	370	236	376	210	264.75	227.9	230.24	272.96	340.77	324.7	295.54
ENSMUSG00000018398	410.849	0.356053	0.112454	3.16622	0.00154437	0.0238101	405	590	282	485	328	510	351	382.94	343.01	384.18	357.8	473.62	440.42	493.97
ENSMUSG00000018401	720.173	-0.0453777	0.110733	-0.409794	0.681957	0.995018	890	1182	483	990	512	779	506	841.52	687.19	658.02	730.35	739.3	672.72	712.11
ENSMUSG00000018405	98.9469	-0.13553	0.207666	-0.652637	0.51399	0.995018	95	203	87	118	65	125	55	89.83	118.02	118.52	87.05	93.86	107.95	77.4
ENSMUSG00000018411	559.53	0.846351	0.121858	6.94541	3.7736e-12	4.50184e-10	361	751	331	595	477	863	579	341.34	436.62	450.94	438.95	688.76	745.26	814.85
ENSMUSG00000018412	780.314	-0.038619	0.10053	-0.384153	0.700865	0.995018	872	1256	567	1125	571	885	509	824.5	730.21	772.45	829.94	824.49	764.26	716.33
ENSMUSG00000018415	312.863	-0.371245	0.12388	-2.99681	0.00272825	0.0374909	357	591	244	507	178	335	182	337.55	343.6	332.41	374.03	257.02	289.3	256.13
ENSMUSG00000018417	954.85	0.600634	0.119888	5.00995	5.44454e-07	2.58559e-05	719	1227	576	1285	864	1318	833	679.84	713.35	784.72	947.97	1247.57	1138.19	1172.31
ENSMUSG00000018425	718.162	-0.21515	0.101148	-2.12707	0.0334139	0.248138	893	1277	551	971	472	743	462	844.36	742.42	750.66	716.33	681.54	641.64	650.19
ENSMUSG00000018427	200.271	0.0281295	0.183136	0.153599	0.877926	0.995018	205	406	160	198	169	221	123	193.83	236.04	217.98	146.07	244.03	190.85	173.1
ENSMUSG00000018428	167.397	0.0545623	0.16062	0.339697	0.734085	0.995018	190	249	122	231	100	214	129	179.65	144.76	166.21	170.41	144.39	184.8	181.55
ENSMUSG00000018433	190.906	0.221448	0.154998	1.42872	0.153086	0.648526	185	290	145	238	117	271	154	174.92	168.6	197.54	175.58	168.94	234.03	216.73
ENSMUSG00000018442	341.702	-0.131347	0.158329	-0.829584	0.406774	0.995018	482	512	214	506	234	350	237	455.75	297.67	291.54	373.29	337.88	302.25	333.54
ENSMUSG00000018446	249.08	-0.0514007	0.143316	-0.358653	0.719855	0.995018	276	465	179	321	138	297	196	260.97	270.34	243.86	236.81	199.26	256.48	275.84
ENSMUSG00000018449	70.4266	0.2503	0.224377	1.11553	0.264623	0.853632	76	104	37	104	51	89	59	71.86	60.46	50.41	76.72	73.64	76.86	83.03
ENSMUSG00000018451	1085.56	0.566522	0.0933469	6.069	1.28713e-09	1.01279e-07	887	1546	639	1343	904	1587	941	838.69	898.81	870.54	990.76	1305.33	1370.49	1324.3
ENSMUSG00000018459	19.2156	0.529498	0.395192	1.33985	0.180295	0.706891	17	28	9	26	20	24	15	16.07	16.28	12.26	19.18	28.88	20.73	21.11
ENSMUSG00000018470	22.8529	0.142427	0.41342	0.34451	0.730462	0.995018	15	31	21	36	12	20	27	14.18	18.02	28.61	26.56	17.33	17.27	38
ENSMUSG00000018474	909.214	0.292874	0.10364	2.82588	0.00471509	0.0573605	807	1320	639	1244	662	1188	756	763.04	767.42	870.54	917.73	955.89	1025.93	1063.94
ENSMUSG00000018476	766.063	-0.397927	0.147127	-2.70465	0.00683772	0.0763688	748	1588	794	958	495	727	427	707.26	923.23	1081.71	706.74	714.75	627.82	600.93
ENSMUSG00000018479	0.63533	-1.12336	2.14581	-0.523512	0.600618	0.995018	1	2	0	2	0	1	0	0.95	1.16	0	1.48	0	0.86	0
ENSMUSG00000018481	673.844	0.104562	0.102489	1.02023	0.30762	0.90973	753	1092	487	818	459	827	516	711.98	634.87	663.47	603.46	662.77	714.18	726.18
ENSMUSG00000018486	0.949871	1.98857	1.79007	1.11089	0.266615	0.856561	1	1	0	0	1	1	2	0.95	0.58	0	0	1.44	0.86	2.81
ENSMUSG00000018500	6.162	-0.698804	0.714374	-0.978205	0.327973	0.934375	8	12	7	8	2	7	3	7.56	6.98	9.54	5.9	2.89	6.05	4.22
ENSMUSG00000018501	1830.55	0.0609691	0.0858158	0.710465	0.477416	0.995018	1868	2892	1314	2644	1324	2120	1338	1766.25	1681.35	1790.13	1950.54	1911.79	1830.78	1883.01
ENSMUSG00000018507	21.1733	0.378177	0.396012	0.954962	0.339597	0.950011	13	31	15	33	21	30	12	12.29	18.02	20.44	24.34	30.32	25.91	16.89
ENSMUSG00000018509	41.961	-0.134734	0.283966	-0.474471	0.635164	0.995018	42	91	24	65	29	47	27	39.71	52.91	32.7	47.95	41.87	40.59	38
ENSMUSG00000018537	248.979	-0.315529	0.141446	-2.23075	0.025698	0.207279	281	469	173	420	155	235	165	265.69	272.67	235.69	309.84	223.81	202.94	232.21
ENSMUSG00000018541	292.918	-0.447146	0.425986	-1.04967	0.293869	0.893714	246	721	331	298	248	231	121	232.6	419.17	450.94	219.84	358.1	199.49	170.29
ENSMUSG00000018543	1.73423	0.893823	1.29677	0.689266	0.490656	0.995018	1	4	0	2	1	2	3	0.95	2.33	0	1.48	1.44	1.73	4.22
ENSMUSG00000018547	391.748	0.197741	0.110214	1.79415	0.0727897	0.415745	384	641	287	473	295	491	296	363.08	372.66	391	348.94	425.96	424.01	416.57
ENSMUSG00000018548	451.188	0.113282	0.117735	0.962178	0.33596	0.945649	414	713	369	595	313	561	337	391.45	414.52	502.71	438.95	451.96	484.46	474.27
ENSMUSG00000018554	5.68558	0.138001	0.721756	0.191202	0.848368	0.995018	5	11	2	10	5	5	5	4.73	6.4	2.72	7.38	7.22	4.32	7.04
ENSMUSG00000018559	383.071	-0.369664	0.122087	-3.02787	0.00246288	0.0346655	400	776	340	547	239	365	231	378.21	451.15	463.2	403.53	345.1	315.2	325.09
ENSMUSG00000018565	205.783	-0.225769	0.18081	-1.24865	0.211791	0.767052	225	452	169	235	142	248	101	212.74	262.78	230.24	173.37	205.04	214.17	142.14
ENSMUSG00000018566	7.85348	-0.0131266	0.63937	-0.0205305	0.98362	0.996968	4	13	7	14	8	6	5	3.78	7.56	9.54	10.33	11.55	5.18	7.04
ENSMUSG00000018567	1496.77	-0.33768	0.0978578	-3.45072	0.000559085	0.0104163	1761	3108	1219	1953	902	1461	952	1665.08	1806.93	1660.71	1440.77	1302.44	1261.68	1339.78
ENSMUSG00000018569	27.8503	0.0365604	0.37266	0.0981066	0.921848	0.995018	35	36	22	38	18	48	11	33.09	20.93	29.97	28.03	25.99	41.45	15.48
ENSMUSG00000018570	9.47467	-0.95754	0.6044	-1.58428	0.11313	0.542824	9	27	11	12	3	8	5	8.51	15.7	14.99	8.85	4.33	6.91	7.04
ENSMUSG00000018572	245.105	-0.0696941	0.136709	-0.5098	0.610192	0.995018	257	469	167	348	148	293	177	243	272.67	227.51	256.73	213.7	253.03	249.1
ENSMUSG00000018574	380.073	-0.0358981	0.111245	-0.322693	0.746928	0.995018	409	689	271	515	254	450	262	386.72	400.57	369.2	379.93	366.76	388.61	368.72
ENSMUSG00000018581	16.8681	-0.0658426	0.45381	-0.145089	0.884641	0.995018	11	22	18	29	14	17	10	10.4	12.79	24.52	21.39	20.22	14.68	14.07
ENSMUSG00000018583	593.612	-0.0500665	0.0995805	-0.502774	0.615123	0.995018	659	1025	446	790	429	659	396	623.1	595.91	607.61	582.8	619.45	569.09	557.3
ENSMUSG00000018585	144.136	-0.0236158	0.186167	-0.126853	0.899057	0.995018	140	307	98	180	97	139	122	132.37	178.48	133.51	132.79	140.06	120.04	171.69
ENSMUSG00000018589	134.155	0.46604	0.172641	2.69948	0.00694477	0.0772146	116	174	94	168	96	184	127	109.68	101.16	128.06	123.94	138.62	158.9	178.73
ENSMUSG00000018593	879.676	-0.339931	0.134418	-2.5289	0.011442	0.113143	932	1695	869	1107	608	803	511	881.23	985.44	1183.89	816.66	877.92	693.45	719.15
ENSMUSG00000018595	4.3466	1.07852	0.812903	1.32675	0.18459	0.715578	2	6	2	5	4	10	3	1.89	3.49	2.72	3.69	5.78	8.64	4.22
ENSMUSG00000018599	80.1659	0.149532	0.213663	0.699851	0.48402	0.995018	71	130	61	108	73	86	54	67.13	75.58	83.1	79.67	105.41	74.27	76
ENSMUSG00000018604	93.8613	0.201981	0.216603	0.932495	0.351081	0.962212	100	148	81	88	68	134	62	94.55	86.04	110.35	64.92	98.19	115.72	87.25
ENSMUSG00000018620	4.5834	-0.649074	0.864111	-0.751146	0.452565	0.995018	4	12	5	5	3	1	4	3.78	6.98	6.81	3.69	4.33	0.86	5.63
ENSMUSG00000018623	5.62553	-2.26435	0.982573	-2.30451	0.0211938	0.178695	7	7	12	9	2	0	2	6.62	4.07	16.35	6.64	2.89	0	2.81
ENSMUSG00000018634	119.099	0.708753	0.179983	3.9379	8.21987e-05	0.00211841	102	177	74	102	99	181	113	96.44	102.9	100.81	75.25	142.95	156.31	159.03
ENSMUSG00000018648	423.809	-0.615376	0.412499	-1.49183	0.135745	0.606415	416	1249	460	333	251	393	194	393.34	726.14	626.68	245.66	362.43	339.38	273.02
ENSMUSG00000018651	186.945	-0.0450281	0.149031	-0.302139	0.762546	0.995018	206	334	144	232	134	189	139	194.78	194.18	196.18	171.15	193.49	163.22	195.62
ENSMUSG00000018654	13.5555	0.134534	0.501421	0.268306	0.788464	0.995018	8	22	12	20	13	9	12	7.56	12.79	16.35	14.75	18.77	7.77	16.89
ENSMUSG00000018656	0	NA	NA	NA	NA	NA	0	0	0	0	0	0	0	0	0	0	0	0	0	0
ENSMUSG00000018659	159.528	-0.351494	0.181345	-1.93826	0.0525912	0.337592	170	368	123	219	74	180	107	160.74	213.95	167.57	161.56	106.85	155.44	150.58
ENSMUSG00000018661	457.481	0.0481677	0.107961	0.446159	0.655482	0.995018	516	786	308	594	322	543	331	487.89	456.96	419.61	438.21	464.95	468.92	465.83
ENSMUSG00000018666	352.247	-0.216185	0.143597	-1.50549	0.132198	0.597039	463	646	216	529	200	405	234	437.78	375.57	294.27	390.26	288.79	349.75	329.32
ENSMUSG00000018669	920.861	-0.368188	0.113494	-3.24412	0.00117813	0.0190575	1129	1967	735	1168	568	855	578	1067.5	1143.57	1001.33	861.66	820.16	738.36	813.44
ENSMUSG00000018672	636.56	-0.630885	0.143476	-4.39713	1.09689e-05	0.000361388	901	1389	561	780	362	477	371	851.92	807.54	764.28	575.42	522.71	411.92	522.12
ENSMUSG00000018677	835.606	-0.367481	0.123581	-2.97361	0.00294323	0.03978	907	1936	677	1073	495	822	517	857.6	1125.55	922.31	791.58	714.75	709.86	727.59
ENSMUSG00000018678	117.824	-0.133708	0.176859	-0.756014	0.449641	0.995018	114	225	97	163	72	139	78	107.79	130.81	132.15	120.25	103.96	120.04	109.77
ENSMUSG00000018697	140.779	-0.365497	0.173515	-2.10642	0.0351675	0.257761	186	272	114	184	82	158	75	175.87	158.14	155.31	135.74	118.4	136.44	105.55
ENSMUSG00000018698	1.93019	4.86124	1.5607	3.11478	0.0018408	0.02752	0	0	0	0	3	9	1	0	0	0	0	4.33	7.77	1.41
ENSMUSG00000018707	5088.83	0.0294335	0.0964223	0.305256	0.760171	0.995018	4673	8371	3826	7697	3747	5790	3578	4418.46	4866.73	5212.37	5678.26	5410.48	5000.09	5035.43
ENSMUSG00000018727	21.6695	0.0522439	0.376899	0.138615	0.889754	0.995018	22	46	12	28	14	25	18	20.8	26.74	16.35	20.66	20.22	21.59	25.33
ENSMUSG00000018733	163.18	-0.0214767	0.158571	-0.135439	0.892265	0.995018	194	259	119	220	97	196	124	183.43	150.58	162.12	162.3	140.06	169.26	174.51
ENSMUSG00000018736	687.01	-0.142162	0.115056	-1.23559	0.21661	0.776239	774	1370	539	815	458	768	441	731.84	796.49	734.31	601.24	661.33	663.22	620.63
ENSMUSG00000018740	83.4003	0.193406	0.208064	0.929552	0.352603	0.964063	71	145	57	113	61	90	75	67.13	84.3	77.65	83.36	88.08	77.72	105.55
ENSMUSG00000018750	952.104	0.0999062	0.11372	0.878529	0.379657	0.989158	839	1774	715	1218	642	1266	673	793.3	1031.37	974.08	898.55	927.01	1093.28	947.13
ENSMUSG00000018752	4.57654	0.720715	0.836032	0.862066	0.388651	0.995018	4	3	1	10	4	9	3	3.78	1.74	1.36	7.38	5.78	7.77	4.22
ENSMUSG00000018761	215.47	-0.0608212	0.145986	-0.416623	0.676954	0.995018	222	423	149	291	150	217	164	209.91	245.92	202.99	214.68	216.59	187.4	230.8
ENSMUSG00000018765	976.329	-0.104631	0.0891578	-1.17355	0.240576	0.817595	1098	1786	701	1343	663	1046	676	1038.19	1038.34	955.01	990.76	957.34	903.3	951.36
ENSMUSG00000018770	920.114	0.107492	0.114655	0.937529	0.348487	0.959993	1031	1645	655	1005	622	1195	672	974.84	956.37	892.34	741.41	898.14	1031.97	945.73
ENSMUSG00000018774	36.1879	0.037741	0.311491	0.121162	0.903562	0.995018	38	75	25	39	20	38	35	35.93	43.6	34.06	28.77	28.88	32.82	49.26
ENSMUSG00000018776	2.50048	0.373451	1.23053	0.303488	0.761518	0.995018	3	0	3	3	4	3	0	2.84	0	4.09	2.21	5.78	2.59	0
ENSMUSG00000018796	265.211	0.350661	0.146635	2.39138	0.0167851	0.151449	205	387	213	328	210	334	223	193.83	224.99	290.18	241.97	303.23	288.43	313.84
ENSMUSG00000018800	293.016	0.310712	0.133617	2.3254	0.0200506	0.171858	306	410	202	358	217	428	214	289.33	238.37	275.2	264.11	313.34	369.61	301.17
[truncated: 47,586 more rows]

## Sheet: pituitary_200HvWT
Feature.ID	baseMean	log2(200H/WT)	lfcSE	stat	pvalue	padj	WT_pit1	WT_pit2	WT_pit3	WT_pit4	Zeb1_200H_pit1	Zeb1_200H_pit2	Zeb1_200H_pit3	Zeb1_200H_pit4	WT_pit1.norm	WT_pit2.norm	WT_pit3.norm	WT_pit4.norm	Zeb1_200H_pit1.norm	Zeb1_200H_pit2.norm	Zeb1_200H_pit3.norm	Zeb1_200H_pit4.norm
ENSMUSG00000000001	628.239	0.102485	0.111377	0.920164	0.357487	0.97711	649	795	389	676	682	794	397	852	709.44	532.77	610.32	575.88	615.98	661.22	613.83	706.47
ENSMUSG00000000003	0	NA	NA	NA	NA	NA	0	0	0	0	0	0	0	0	0	0	0	0	0	0	0	0
ENSMUSG00000000028	29.0464	0.146234	0.28159	0.519314	0.603542	0.97711	29	43	14	32	27	43	20	38	31.7	28.82	21.97	27.26	24.39	35.81	30.92	31.51
ENSMUSG00000000031	10.4366	1.01996	0.481117	2.11999	0.0340067	0.316361	5	10	6	7	13	17	13	12	5.47	6.7	9.41	5.96	11.74	14.16	20.1	9.95
ENSMUSG00000000037	7.12096	0.458015	0.592855	0.772557	0.439784	0.97711	4	14	2	8	15	10	2	10	4.37	9.38	3.14	6.82	13.55	8.33	3.09	8.29
ENSMUSG00000000049	1.84775	1.50438	1.18103	1.27379	0.202739	0.853969	1	1	0	2	2	2	4	2	1.09	0.67	0	1.7	1.81	1.67	6.18	1.66
ENSMUSG00000000056	314.333	-0.303481	0.140687	-2.15714	0.0309947	0.299374	345	518	172	463	321	389	157	325	377.13	347.14	269.86	394.42	289.93	323.95	242.75	269.49
ENSMUSG00000000058	80.645	0.386233	0.191235	2.01968	0.0434164	0.372622	74	92	40	85	98	94	74	104	80.89	61.65	62.76	72.41	88.51	78.28	114.42	86.24
ENSMUSG00000000078	302.065	-0.137514	0.210769	-0.652437	0.514119	0.97711	368	400	141	439	326	474	163	253	402.27	268.06	221.22	373.98	294.44	394.74	252.02	209.78
ENSMUSG00000000085	370.56	0.0947563	0.106958	0.885919	0.375661	0.97711	299	573	251	387	410	463	253	462	326.85	384	393.8	329.68	370.31	385.57	391.18	383.09
ENSMUSG00000000088	163.689	0.223975	0.15863	1.41193	0.15797	0.760661	145	244	102	142	210	171	129	211	158.5	163.52	160.03	120.97	189.67	142.4	199.45	174.96
ENSMUSG00000000093	70.31	0.0253758	0.226823	0.111875	0.910923	0.999693	50	100	55	84	52	86	50	105	54.66	67.02	86.29	71.56	46.97	71.62	77.31	87.06
ENSMUSG00000000094	0.196669	-0.00550491	3.38239	-0.00162752	0.998701	0.999693	0	1	0	0	1	0	0	0	0	0.67	0	0	0.9	0	0	0
ENSMUSG00000000103	0	NA	NA	NA	NA	NA	0	0	0	0	0	0	0	0	0	0	0	0	0	0	0	0
ENSMUSG00000000120	35.8833	0.240342	0.431553	0.556923	0.57758	0.97711	31	40	34	22	10	55	30	64	33.89	26.81	53.34	18.74	9.03	45.8	46.38	53.07
ENSMUSG00000000125	1.68838	2.61612	1.36809	1.91224	0.0558451	0.435855	0	0	0	2	4	3	1	5	0	0	0	1.7	3.61	2.5	1.55	4.15
ENSMUSG00000000126	84.5349	-0.281211	0.188322	-1.49324	0.135373	0.711771	81	113	67	119	89	82	58	81	88.54	75.73	105.12	101.37	80.38	68.29	89.68	67.16
ENSMUSG00000000127	162.894	-0.0814564	0.149227	-0.545856	0.585165	0.97711	127	267	110	208	169	207	114	162	138.83	178.93	172.58	177.19	152.64	172.38	176.26	134.33
ENSMUSG00000000131	1045.47	-0.139478	0.085295	-1.63524	0.101998	0.613138	981	1593	726	1297	1102	1075	667	1276	1072.36	1067.55	1139.05	1104.9	995.33	895.23	1031.29	1058.05
ENSMUSG00000000134	649.067	-0.0282375	0.126692	-0.222883	0.823627	0.97711	534	1005	442	787	662	633	434	935	583.73	673.5	693.47	670.44	597.92	527.15	671.03	775.29
ENSMUSG00000000142	425.398	0.206604	0.154654	1.33591	0.18158	0.809882	323	609	300	407	473	424	374	562	353.08	408.12	470.68	346.72	427.21	353.1	578.26	466
ENSMUSG00000000148	314.756	-0.165107	0.117029	-1.41082	0.158298	0.761606	260	488	238	409	327	337	189	382	284.21	327.03	373.41	348.42	295.35	280.65	292.22	316.75
ENSMUSG00000000149	534.614	0.0177309	0.120704	0.146896	0.883214	0.994354	453	846	319	652	572	545	420	650	495.19	566.95	500.49	555.43	516.63	453.86	649.39	538.97
ENSMUSG00000000154	9.90956	0.437705	0.490814	0.891793	0.372504	0.97711	4	9	7	15	13	13	6	16	4.37	6.03	10.98	12.78	11.74	10.83	9.28	13.27
ENSMUSG00000000157	0.521977	1.53256	2.1872	0.700693	0.483494	0.97711	0	0	0	1	0	2	0	2	0	0	0	0.85	0	1.67	0	1.66
ENSMUSG00000000159	1.07185	0.343754	1.45554	0.236169	0.813301	0.97711	2	1	0	1	0	1	1	3	2.19	0.67	0	0.85	0	0.83	1.55	2.49
ENSMUSG00000000167	29.6656	-0.229226	0.294605	-0.778079	0.436523	0.97711	37	58	12	34	33	33	16	34	40.45	38.87	18.83	28.96	29.81	27.48	24.74	28.19
ENSMUSG00000000168	444.219	0.0955368	0.0985565	0.969361	0.332365	0.97711	414	671	263	471	536	515	302	552	452.56	449.67	412.63	401.24	484.12	428.88	466.94	457.71
ENSMUSG00000000171	468.275	-0.0678434	0.102693	-0.660641	0.508842	0.97711	461	720	303	534	531	584	300	482	503.93	482.51	475.39	454.91	479.6	486.34	463.85	399.67
ENSMUSG00000000182	1.90012	-0.893407	1.10361	-0.809529	0.418211	0.97711	1	5	2	3	1	4	0	1	1.09	3.35	3.14	2.56	0.9	3.33	0	0.83
ENSMUSG00000000183	0.1129	0.715828	3.53381	0.202565	0.839475	0.97711	0	0	0	0	1	0	0	0	0	0	0	0	0.9	0	0	0
ENSMUSG00000000184	2801.91	-0.140303	0.0808293	-1.73579	0.0826014	0.54467	2637	4567	1907	3311	2736	3477	1632	3340	2882.59	3060.59	2991.97	2820.61	2471.16	2895.56	2523.33	2769.49
ENSMUSG00000000194	813.543	-0.0579276	0.0948008	-0.611046	0.541169	0.97711	751	1263	542	937	807	884	575	1011	820.94	846.4	850.36	798.22	728.88	736.17	889.04	838.31
ENSMUSG00000000197	986.808	0.380805	0.13038	2.92074	0.00349202	0.0622256	656	1140	587	1209	1135	1553	667	1342	717.1	763.97	920.97	1029.93	1025.13	1293.3	1031.29	1112.77
ENSMUSG00000000202	28.1629	0.20567	0.336223	0.611706	0.540733	0.97711	26	43	16	26	15	47	21	43	28.42	28.82	25.1	22.15	13.55	39.14	32.47	35.66
ENSMUSG00000000204	0.568106	0.796363	2.21161	0.360082	0.718786	0.97711	0	2	0	0	0	0	1	2	0	1.34	0	0	0	0	1.55	1.66
ENSMUSG00000000214	8.79286	0.993129	0.571123	1.73891	0.0820514	0.543073	5	4	6	8	5	17	8	18	5.47	2.68	9.41	6.82	4.52	14.16	12.37	14.93
ENSMUSG00000000215	0.1129	0.715828	3.53381	0.202565	0.839475	0.97711	0	0	0	0	1	0	0	0	0	0	0	0	0.9	0	0	0
ENSMUSG00000000216	128.775	-0.695274	0.453098	-1.53449	0.124909	0.682157	111	302	155	82	125	66	81	121	121.34	202.39	243.19	69.85	112.9	54.96	125.24	100.33
ENSMUSG00000000223	43.9533	1.09322	0.298891	3.65759	0.000254603	0.00798689	13	38	32	30	64	75	31	82	14.21	25.47	50.21	25.56	57.8	62.46	47.93	67.99
ENSMUSG00000000244	4.60149	-0.0939215	0.732385	-0.128241	0.897959	0.999693	5	6	1	9	2	10	3	4	5.47	4.02	1.57	7.67	1.81	8.33	4.64	3.32
ENSMUSG00000000247	15.5835	-0.0156476	0.584599	-0.0267664	0.978646	0.999693	18	22	8	18	0	24	14	25	19.68	14.74	12.55	15.33	0	19.99	21.65	20.73
ENSMUSG00000000248	0.274025	-1.73923	2.97483	-0.58465	0.558783	0.97711	0	2	0	1	0	0	0	0	0	1.34	0	0.85	0	0	0	0
ENSMUSG00000000253	83.9624	0.518688	0.193703	2.67775	0.00741194	0.109503	61	94	45	91	117	147	52	103	66.68	62.99	70.6	77.52	105.67	122.42	80.4	85.41
ENSMUSG00000000263	17.8796	1.93699	0.464088	4.17375	2.99625e-05	0.00129504	3	5	5	18	29	30	16	45	3.28	3.35	7.84	15.33	26.19	24.98	24.74	37.31
ENSMUSG00000000266	398.956	0.13297	0.105835	1.25639	0.208973	0.86534	373	521	238	461	421	494	276	543	407.74	349.15	373.41	392.72	380.25	411.39	426.74	450.25
ENSMUSG00000000275	557.203	-0.225363	0.107323	-2.09985	0.0357424	0.327167	491	849	401	784	530	675	340	589	536.73	568.96	629.14	667.88	478.7	562.12	525.69	488.39
ENSMUSG00000000276	461.54	0.182793	0.0994016	1.83893	0.0659249	0.479615	426	584	286	500	553	554	327	596	465.67	391.37	448.72	425.94	499.47	461.36	505.59	494.2
ENSMUSG00000000278	531.16	0.116467	0.122952	0.947256	0.343508	0.97711	426	755	321	657	597	721	406	539	465.67	505.97	503.63	559.69	539.21	600.43	627.74	446.93
ENSMUSG00000000282	518.828	0.067552	0.149743	0.45112	0.651903	0.97711	397	824	359	560	642	460	359	731	433.97	552.21	563.25	477.06	579.85	383.08	555.07	606.14
ENSMUSG00000000290	39.9256	-0.138156	0.25047	-0.551587	0.581231	0.97711	37	52	29	54	34	48	31	41	40.45	34.85	45.5	46	30.71	39.97	47.93	34
ENSMUSG00000000295	52.4198	-0.0455703	0.24648	-0.184884	0.85332	0.98275	41	92	39	52	71	46	40	52	44.82	61.65	61.19	44.3	64.13	38.31	61.85	43.12
ENSMUSG00000000296	31.5081	0.112091	0.292182	0.383634	0.70125	0.97711	34	51	16	30	38	51	13	40	37.17	34.18	25.1	25.56	34.32	42.47	20.1	33.17
ENSMUSG00000000301	105.065	-0.262192	0.216317	-1.21207	0.225484	0.889192	103	197	86	91	119	89	78	98	112.59	132.02	134.93	77.52	107.48	74.12	120.6	81.26
ENSMUSG00000000303	94.3235	-0.212929	0.166653	-1.27768	0.201363	0.852372	97	139	73	109	102	104	58	96	106.03	93.15	114.53	92.86	92.13	86.61	89.68	79.6
ENSMUSG00000000305	74.0516	0.361801	0.197937	1.82785	0.0675713	0.486647	50	100	39	88	98	79	56	113	54.66	67.02	61.19	74.97	88.51	65.79	86.58	93.7
ENSMUSG00000000308	309.06	-0.730993	0.123178	-5.93445	2.94834e-09	3.43683e-07	322	618	249	450	217	309	165	270	351.99	414.15	390.67	383.35	195.99	257.33	255.12	223.88
ENSMUSG00000000317	89.3756	0.401907	0.327137	1.22856	0.219238	0.881016	52	128	67	72	130	46	61	188	56.84	85.78	105.12	61.34	117.42	38.31	94.32	155.89
ENSMUSG00000000318	1.11382	-0.0202186	1.37451	-0.0147097	0.988264	0.999693	0	2	1	2	2	1	0	2	0	1.34	1.57	1.7	1.81	0.83	0	1.66
ENSMUSG00000000320	25.9638	0.325941	0.320333	1.01751	0.308913	0.97711	16	25	21	30	31	29	24	31	17.49	16.75	32.95	25.56	28	24.15	37.11	25.7
ENSMUSG00000000325	357.968	0.0582557	0.119619	0.48701	0.626252	0.97711	272	573	219	439	361	434	255	462	297.33	384	343.6	373.98	326.06	361.42	394.27	383.09
ENSMUSG00000000326	479.237	-0.169062	0.100863	-1.67615	0.0937088	0.585186	445	722	345	605	496	523	328	502	486.44	483.85	541.28	515.39	447.99	435.54	507.14	416.25
ENSMUSG00000000339	120.2	0.028715	0.163052	0.17611	0.860208	0.985446	86	199	81	141	146	129	83	144	94.01	133.36	127.08	120.12	131.87	107.43	128.33	119.4
ENSMUSG00000000340	216.392	0.0508448	0.120736	0.421125	0.673664	0.97711	200	307	131	256	247	266	156	238	218.63	205.74	205.53	218.08	223.09	221.52	241.2	197.35
ENSMUSG00000000346	513.855	-0.223104	0.100763	-2.21415	0.0268187	0.27401	497	839	327	699	559	611	281	541	543.29	562.26	513.04	595.47	504.89	508.83	434.47	448.59
ENSMUSG00000000355	406.08	-0.147792	0.14924	-0.990295	0.32203	0.97711	517	547	267	423	468	452	224	473	565.15	366.57	418.91	360.35	422.7	376.41	346.34	392.21
ENSMUSG00000000359	27.2279	0.459173	0.305419	1.50342	0.132731	0.706152	13	33	16	35	29	41	23	37	14.21	22.12	25.1	29.82	26.19	34.14	35.56	30.68
ENSMUSG00000000365	3.09378	0.210931	0.884342	0.238517	0.81148	0.97711	1	2	2	7	2	7	2	3	1.09	1.34	3.14	5.96	1.81	5.83	3.09	2.49
ENSMUSG00000000374	634.614	-0.076079	0.0891726	-0.853165	0.393568	0.97711	595	920	439	764	680	688	417	770	650.41	616.54	688.76	650.84	614.18	572.95	644.75	638.48
ENSMUSG00000000378	156.271	-0.0973362	0.144732	-0.672526	0.501249	0.97711	138	275	105	170	181	161	101	183	150.85	184.29	164.74	144.82	163.48	134.08	156.16	151.74
ENSMUSG00000000381	0.0837692	-0.726844	3.53381	-0.205683	0.837039	0.97711	0	1	0	0	0	0	0	0	0	0.67	0	0	0	0	0	0
ENSMUSG00000000384	290.571	-0.0516555	0.123552	-0.418087	0.675884	0.97711	270	469	192	319	343	285	188	367	295.15	314.3	301.24	271.75	309.8	237.34	290.68	304.31
ENSMUSG00000000385	155.008	0.170562	0.200823	0.849316	0.395705	0.97711	122	205	66	243	148	213	101	231	133.36	137.38	103.55	207.01	133.67	177.38	156.16	191.54
ENSMUSG00000000386	5.07945	1.56646	0.727397	2.15352	0.0312779	0.300983	3	2	1	5	7	12	2	13	3.28	1.34	1.57	4.26	6.32	9.99	3.09	10.78
ENSMUSG00000000392	25.348	-0.225153	0.321011	-0.701389	0.483061	0.97711	21	38	25	26	28	19	18	29	22.96	25.47	39.22	22.15	25.29	15.82	27.83	24.05
ENSMUSG00000000394	0.540505	-0.204187	2.09659	-0.0973904	0.922416	0.999693	1	0	1	0	0	1	0	1	1.09	0	1.57	0	0	0.83	0	0.83
ENSMUSG00000000399	321.191	-0.0122298	0.119113	-0.102674	0.918222	0.999693	289	546	198	347	399	361	205	366	315.92	365.9	310.65	295.61	360.38	300.63	316.96	303.48
ENSMUSG00000000402	6.06235	-0.477299	0.813048	-0.587049	0.557171	0.97711	10	4	3	11	0	10	7	2	10.93	2.68	4.71	9.37	0	8.33	10.82	1.66
ENSMUSG00000000409	27.0095	-0.289946	0.291462	-0.994799	0.319834	0.97711	35	45	14	33	29	29	15	29	38.26	30.16	21.97	28.11	26.19	24.15	23.19	24.05
ENSMUSG00000000411	1.94601	0.331519	1.07681	0.307871	0.758181	0.97711	1	2	1	3	3	1	3	1	1.09	1.34	1.57	2.56	2.71	0.83	4.64	0.83
ENSMUSG00000000416	349.444	0.0165451	0.1392	0.118858	0.905387	0.999693	332	460	208	464	377	515	186	417	362.92	308.27	326.34	395.28	340.51	428.88	287.59	345.77
ENSMUSG00000000420	485.659	-0.0995218	0.089009	-1.11811	0.26352	0.942864	464	737	331	578	539	564	291	562	507.21	493.9	519.32	492.39	486.82	469.69	449.93	466
ENSMUSG00000000435	0.103649	0.715828	3.53381	0.202565	0.839475	0.97711	0	0	0	0	0	0	0	1	0	0	0	0	0	0	0	0.83
ENSMUSG00000000439	138.231	-0.0417853	0.145373	-0.287434	0.77378	0.97711	139	204	75	178	156	157	95	156	151.95	136.71	117.67	151.64	140.9	130.75	146.89	129.35
ENSMUSG00000000440	12.1289	0.45918	0.49297	0.931455	0.351618	0.97711	7	9	14	8	12	21	10	13	7.65	6.03	21.97	6.82	10.84	17.49	15.46	10.78
ENSMUSG00000000441	305.897	-0.159192	0.113683	-1.40031	0.16142	0.768402	304	493	178	406	293	366	189	359	332.31	330.39	279.27	345.87	264.64	304.8	292.22	297.68
ENSMUSG00000000486	20.1817	0.277936	0.336588	0.825746	0.408948	0.97711	18	32	7	23	24	31	15	23	19.68	21.44	10.98	19.59	21.68	25.82	23.19	19.07
ENSMUSG00000000489	91.7488	0.325681	0.222948	1.46079	0.144073	0.729466	55	109	71	96	127	88	82	112	60.12	73.05	111.39	81.78	114.71	73.28	126.79	92.87
ENSMUSG00000000530	76.0137	0.225809	0.229167	0.985349	0.324453	0.97711	39	97	49	112	88	87	55	110	42.63	65	76.88	95.41	79.48	72.45	85.04	91.21
ENSMUSG00000000531	57.0387	-0.146822	0.279337	-0.52561	0.599159	0.97711	33	97	60	55	68	53	29	77	36.07	65	94.14	46.85	61.42	44.14	44.84	63.85
ENSMUSG00000000532	365.848	-0.00531772	0.129037	-0.0412108	0.967128	0.999693	285	563	236	473	377	375	272	472	311.54	377.3	370.27	402.94	340.51	312.29	420.56	391.38
ENSMUSG00000000538	2140.83	0.0170654	0.0827003	0.206352	0.836516	0.97711	1770	3286	1339	2664	2297	2457	1468	2688	1934.85	2202.12	2100.81	2269.43	2074.65	2046.13	2269.76	2228.86
ENSMUSG00000000544	10.2657	0.325731	0.508136	0.641031	0.521503	0.97711	4	20	7	8	8	12	12	13	4.37	13.4	10.98	6.82	7.23	9.99	18.55	10.78
ENSMUSG00000000552	229.234	0.853691	0.159888	5.3393	9.33087e-08	7.95424e-06	128	200	119	227	288	314	223	378	139.92	134.03	186.7	193.38	260.12	261.49	344.79	313.43
ENSMUSG00000000555	59.9981	0.213402	0.282977	0.754134	0.450769	0.97711	37	99	33	73	45	57	49	115	40.45	66.35	51.77	62.19	40.64	47.47	75.76	95.36
ENSMUSG00000000560	139.964	0.131748	0.156544	0.841602	0.400011	0.97711	152	190	82	134	164	170	87	192	166.16	127.33	128.65	114.15	148.12	141.57	134.52	159.2
ENSMUSG00000000561	319.432	0.132141	0.12898	1.02451	0.305594	0.97711	325	428	192	327	422	354	199	422	355.27	286.83	301.24	278.57	381.15	294.8	307.69	349.92
ENSMUSG00000000562	0.24029	-0.00550362	3.15229	-0.00174591	0.998607	0.999693	1	0	0	0	0	0	0	1	1.09	0	0	0	0	0	0	0.83
ENSMUSG00000000563	469.57	0.0924174	0.125794	0.734673	0.462538	0.97711	498	619	298	462	594	521	319	570	544.38	414.82	467.54	393.57	536.5	433.88	493.22	472.64
ENSMUSG00000000567	65.2942	0.182483	0.221014	0.825665	0.408994	0.97711	55	86	46	67	55	102	39	97	60.12	57.63	72.17	57.08	49.68	84.94	60.3	80.43
ENSMUSG00000000568	795.268	0.0806852	0.110894	0.727588	0.466866	0.97711	685	1187	567	775	866	893	568	1042	748.8	795.47	889.59	660.21	782.17	743.67	878.22	864.02
ENSMUSG00000000579	7.34617	-0.141699	0.552442	-0.256496	0.797568	0.97711	7	9	4	13	9	12	3	6	7.65	6.03	6.28	11.07	8.13	9.99	4.64	4.98
ENSMUSG00000000581	201.19	0.251981	0.144353	1.74558	0.0808833	0.538184	205	272	112	181	265	275	131	244	224.09	182.28	175.72	154.19	239.35	229.01	202.55	202.32
ENSMUSG00000000594	355.161	0.0356723	0.143263	0.248998	0.803363	0.97711	279	556	211	460	390	520	240	343	304.98	372.61	331.05	391.87	352.25	433.04	371.08	284.41
ENSMUSG00000000600	489.799	-0.0501796	0.138539	-0.362205	0.717199	0.97711	572	634	279	596	499	651	277	605	625.27	424.88	437.73	507.73	450.7	542.14	428.29	501.66
ENSMUSG00000000605	746.518	-0.121273	0.0967542	-1.25342	0.210054	0.867885	803	1067	478	904	764	826	462	925	877.79	715.05	749.95	770.11	690.04	687.87	714.33	767
ENSMUSG00000000606	0	NA	NA	NA	NA	NA	0	0	0	0	0	0	0	0	0	0	0	0	0	0	0	0
ENSMUSG00000000617	0	NA	NA	NA	NA	NA	0	0	0	0	0	0	0	0	0	0	0	0	0	0	0	0
ENSMUSG00000000627	81.5003	0.282066	0.195935	1.43959	0.149983	0.741222	73	109	42	86	72	110	72	111	79.8	73.05	65.9	73.26	65.03	91.61	111.32	92.04
ENSMUSG00000000628	89.0416	0.545431	0.203997	2.67372	0.00750147	0.110504	51	98	60	88	93	114	82	140	55.75	65.68	94.14	74.97	84	94.94	126.79	116.09
ENSMUSG00000000631	765.352	-0.128242	0.093789	-1.36735	0.171516	0.788917	701	1171	511	991	748	834	479	983	766.29	784.75	801.73	844.22	675.59	694.53	740.61	815.09
ENSMUSG00000000632	180.999	-0.550939	0.253588	-2.17257	0.0298126	0.291903	138	253	117	418	138	241	91	147	150.85	169.55	183.57	356.09	124.64	200.7	140.7	121.89
ENSMUSG00000000673	8.60155	0.232562	0.492383	0.472319	0.636699	0.97711	8	13	4	9	10	9	6	14	8.75	8.71	6.28	7.67	9.03	7.49	9.28	11.61
ENSMUSG00000000682	19.4388	0.544258	0.363781	1.49612	0.134624	0.710306	15	22	12	15	21	26	23	20	16.4	14.74	18.83	12.78	18.97	21.65	35.56	16.58
ENSMUSG00000000686	22.3305	0.208546	0.360086	0.579154	0.562485	0.97711	10	26	15	37	26	36	12	28	10.93	17.42	23.53	31.52	23.48	29.98	18.55	23.22
ENSMUSG00000000690	0	NA	NA	NA	NA	NA	0	0	0	0	0	0	0	0	0	0	0	0	0	0	0	0
ENSMUSG00000000693	23.1988	0.061501	0.37063	0.165936	0.868207	0.988173	20	40	6	37	17	32	14	39	21.86	26.81	9.41	31.52	15.35	26.65	21.65	32.34
ENSMUSG00000000701	0	NA	NA	NA	NA	NA	0	0	0	0	0	0	0	0	0	0	0	0	0	0	0	0
ENSMUSG00000000706	0.196117	-0.726844	3.53381	-0.205683	0.837039	0.97711	0	0	1	0	0	0	0	0	0	0	1.57	0	0	0	0	0
ENSMUSG00000000708	123.307	0.388312	0.150032	2.58819	0.00964813	0.132906	103	152	66	129	162	185	86	151	112.59	101.86	103.55	109.89	146.32	154.06	132.97	125.21
ENSMUSG00000000711	321.46	0.0072589	0.111615	0.0650351	0.948146	0.999693	312	464	186	393	376	365	227	360	341.06	310.95	291.82	334.79	339.6	303.96	350.98	298.51
ENSMUSG00000000724	0.360808	-0.541799	2.78521	-0.194527	0.845763	0.97903	0	2	0	0	0	0	1	0	0	1.34	0	0	0	0	1.55	0
ENSMUSG00000000730	8.86996	0.671777	0.526614	1.27565	0.202078	0.85298	5	12	5	7	17	15	7	6	5.47	8.04	7.84	5.96	15.35	12.49	10.82	4.98
ENSMUSG00000000731	1.1425	-0.330269	1.52029	-0.217241	0.82802	0.97711	2	2	1	0	0	3	1	0	2.19	1.34	1.57	0	0	2.5	1.55	0
ENSMUSG00000000732	46.6363	0.258049	0.259116	0.99588	0.319309	0.97711	54	49	19	56	46	70	35	60	59.03	32.84	29.81	47.71	41.55	58.29	54.12	49.75
ENSMUSG00000000738	597.557	-0.0014033	0.106198	-0.013214	0.989457	0.999693	534	965	386	648	707	619	418	714	583.73	646.7	605.61	552.02	638.56	515.49	646.29	592.04
ENSMUSG00000000739	10.0772	0.137853	0.514354	0.268012	0.78869	0.97711	15	13	3	10	8	21	6	10	16.4	8.71	4.71	8.52	7.23	17.49	9.28	8.29
ENSMUSG00000000740	131.502	-0.140475	0.163487	-0.859243	0.390206	0.97711	132	238	91	124	141	143	77	162	144.29	159.5	142.77	105.63	127.35	119.09	119.05	134.33
ENSMUSG00000000743	467.728	-0.10714	0.108068	-0.991409	0.321486	0.97711	462	745	325	499	519	531	316	486	505.03	499.26	509.91	425.09	468.76	442.2	488.59	402.99
ENSMUSG00000000751	361.603	-0.215837	0.115274	-1.87238	0.0611544	0.458419	300	628	268	453	399	401	208	388	327.94	420.86	420.48	385.91	360.38	333.94	321.6	321.73
ENSMUSG00000000753	42.9579	-0.212282	0.249981	-0.849193	0.395774	0.97711	38	61	31	62	30	52	31	50	41.54	40.88	48.64	52.82	27.1	43.3	47.93	41.46
ENSMUSG00000000759	555.006	-0.15649	0.102716	-1.52353	0.127626	0.69025	569	839	387	652	576	700	296	642	621.99	562.26	607.18	555.43	520.24	582.94	457.66	532.34
ENSMUSG00000000766	8.02743	1.21676	0.592266	2.05441	0.0399363	0.353088	5	8	1	7	8	19	11	7	5.47	5.36	1.57	5.96	7.23	15.82	17.01	5.8
ENSMUSG00000000776	504.788	-0.396317	0.122047	-3.24726	0.00116522	0.0271655	536	915	375	596	566	437	275	534	585.92	613.19	588.35	507.73	511.21	363.92	425.19	442.79
ENSMUSG00000000782	13.6284	0.613742	0.43545	1.40944	0.158705	0.762288	8	9	8	19	16	16	11	25	8.75	6.03	12.55	16.19	14.45	13.32	17.01	20.73
ENSMUSG00000000787	2714.78	0.153487	0.0958728	1.60094	0.10939	0.637317	2259	3893	1855	2696	3039	3164	1928	3705	2469.39	2608.91	2910.38	2296.69	2744.82	2634.9	2981	3072.15
ENSMUSG00000000791	1.12892	1.88718	1.52142	1.24041	0.214824	0.874125	0	1	1	0	2	3	0	3	0	0.67	1.57	0	1.81	2.5	0	2.49
ENSMUSG00000000792	16.0641	1.68442	0.590413	2.85295	0.00433153	0.0734427	0	12	10	9	51	13	11	28	0	8.04	15.69	7.67	46.06	10.83	17.01	23.22
ENSMUSG00000000794	67.7904	-0.505448	0.233934	-2.16065	0.0307227	0.29797	51	111	50	128	52	81	37	64	55.75	74.39	78.45	109.04	46.97	67.45	57.21	53.07
ENSMUSG00000000804	514.509	0.354989	0.116783	3.03972	0.00236796	0.0468629	446	558	275	604	605	715	369	719	487.54	373.95	431.46	514.54	546.44	595.43	570.53	596.19
ENSMUSG00000000805	0.430994	-1.20266	2.14187	-0.5615	0.574457	0.97711	1	1	0	1	0	1	0	0	1.09	0.67	0	0.85	0	0.83	0	0
ENSMUSG00000000811	43.2426	0.412178	0.247343	1.66642	0.0956293	0.591656	34	60	26	36	64	44	31	66	37.17	40.21	40.79	30.67	57.8	36.64	47.93	54.73
ENSMUSG00000000817	0.626087	-0.661854	1.98669	-0.333143	0.739026	0.97711	0	0	1	2	1	1	0	0	0	0	1.57	1.7	0.9	0.83	0	0
ENSMUSG00000000823	1065.57	0.00124059	0.10575	0.0117314	0.99064	0.999693	869	1676	757	1173	1150	1129	743	1371	949.93	1123.18	1187.69	999.27	1038.68	940.2	1148.8	1136.82
ENSMUSG00000000826	1340.95	0.171503	0.0773549	2.21709	0.0266168	0.272518	1176	1800	777	1564	1575	1615	940	1765	1285.52	1206.28	1219.07	1332.36	1422.54	1344.93	1453.39	1463.52
ENSMUSG00000000827	576.436	-0.0661643	0.0923797	-0.716222	0.473854	0.97711	533	921	361	693	640	723	361	623	582.64	617.21	566.39	590.36	578.05	602.1	558.16	516.59
ENSMUSG00000000838	317.307	-0.00564874	0.140055	-0.0403324	0.967828	0.999693	324	398	212	379	300	412	181	444	354.18	266.72	332.62	322.87	270.96	343.1	279.85	368.16
ENSMUSG00000000861	68.2935	-0.0379281	0.245909	-0.154236	0.877423	0.991876	60	85	66	63	98	68	41	70	65.59	56.96	103.55	53.67	88.51	56.63	63.39	58.04
ENSMUSG00000000869	8.28448	0.133339	0.552614	0.241288	0.809332	0.97711	13	7	2	11	9	13	6	8	14.21	4.69	3.14	9.37	8.13	10.83	9.28	6.63
ENSMUSG00000000876	88.8918	0.0507856	0.17273	0.294017	0.768745	0.97711	80	118	61	102	103	105	67	94	87.45	79.08	95.71	86.89	93.03	87.44	103.59	77.94
ENSMUSG00000000881	324.711	-0.379202	0.108968	-3.47995	0.000501509	0.0138293	335	531	237	445	306	370	159	355	366.2	355.85	371.84	379.09	276.38	308.13	245.84	294.36
ENSMUSG00000000884	44.7621	-0.0709608	0.23417	-0.303031	0.761866	0.97711	44	72	29	47	47	43	36	51	48.1	48.25	45.5	40.04	42.45	35.81	55.66	42.29
ENSMUSG00000000889	38.0183	1.13678	0.317662	3.57857	0.000345476	0.0101497	18	51	19	13	64	57	40	51	19.68	34.18	29.81	11.07	57.8	47.47	61.85	42.29
ENSMUSG00000000901	29.3301	0.787427	0.289528	2.71969	0.0065343	0.0994493	17	27	15	31	38	54	23	40	18.58	18.09	23.53	26.41	34.32	44.97	35.56	33.17
ENSMUSG00000000902	511.227	-0.0917535	0.104281	-0.879869	0.37893	0.97711	525	756	345	573	595	543	338	564	573.89	506.64	541.28	488.13	537.4	452.2	522.6	467.66
ENSMUSG00000000903	3.83132	1.27366	0.863336	1.47527	0.140139	0.720695	0	2	2	5	4	4	7	5	0	1.34	3.14	4.26	3.61	3.33	10.82	4.15
ENSMUSG00000000915	1302.61	-0.384694	0.103543	-3.71531	0.000202958	0.00652647	1265	2449	965	1598	1409	1197	739	1338	1382.81	1641.21	1514.03	1361.32	1272.61	996.83	1142.61	1109.46
ENSMUSG00000000916	120.744	-0.093385	0.157122	-0.594349	0.552279	0.97711	137	175	75	135	118	146	73	151	149.76	117.28	117.67	115.01	106.58	121.59	112.87	125.21
ENSMUSG00000000934	150.64	-0.102438	0.164687	-0.622018	0.53393	0.97711	141	270	102	148	164	172	112	144	154.13	180.94	160.03	126.08	148.12	143.24	173.17	119.4
ENSMUSG00000000938	0	NA	NA	NA	NA	NA	0	0	0	0	0	0	0	0	0	0	0	0	0	0	0	0
ENSMUSG00000000942	0	NA	NA	NA	NA	NA	0	0	0	0	0	0	0	0	0	0	0	0	0	0	0	0
ENSMUSG00000000948	63.9804	0.578756	0.238622	2.42541	0.0152911	0.186511	66	61	31	54	103	88	35	101	72.15	40.88	48.64	46	93.03	73.28	54.12	83.75
ENSMUSG00000000957	209.91	-0.134989	0.149255	-0.904418	0.365774	0.97711	174	301	135	321	243	209	135	241	190.21	201.72	211.81	273.46	219.48	174.05	208.73	199.83
ENSMUSG00000000958	102.381	-1.17201	0.208231	-5.62843	1.8186e-08	1.81707e-06	130	260	84	140	70	56	37	102	142.11	174.24	131.79	119.26	63.22	46.64	57.21	84.58
ENSMUSG00000000959	363.386	-0.190109	0.113748	-1.67131	0.0946597	0.588259	354	576	252	446	435	369	227	371	386.97	386.01	395.37	379.94	392.89	307.29	350.98	307.63
ENSMUSG00000000976	333.625	0.0612924	0.100309	0.611037	0.541175	0.97711	294	494	198	402	382	412	211	421	321.38	331.06	310.65	342.46	345.02	343.1	326.24	349.09
ENSMUSG00000000982	1.82672	-0.697582	1.15251	-0.60527	0.545	0.97711	2	6	0	3	2	3	1	0	2.19	4.02	0	2.56	1.81	2.5	1.55	0
ENSMUSG00000000983	1.16413	-1.85853	1.53809	-1.20834	0.226917	0.891115	2	2	0	4	0	1	1	0	2.19	1.34	0	3.41	0	0.83	1.55	0
ENSMUSG00000001014	0	NA	NA	NA	NA	NA	0	0	0	0	0	0	0	0	0	0	0	0	0	0	0	0
ENSMUSG00000001016	638.121	-0.00530322	0.0963162	-0.0550605	0.95609	0.999693	589	983	399	741	789	775	365	751	643.86	658.76	626.01	631.25	712.62	645.4	564.35	622.72
ENSMUSG00000001017	643.701	-0.0179555	0.0956628	-0.187696	0.851115	0.981735	675	909	405	717	724	757	406	777	737.86	609.17	635.42	610.8	653.92	630.41	627.74	644.28
ENSMUSG00000001018	328.688	0.318226	0.134974	2.35768	0.0183897	0.212834	274	406	216	307	420	453	264	353	299.52	272.08	338.89	261.53	379.34	377.25	408.19	292.7
ENSMUSG00000001020	0.586056	0.0948316	2.04898	0.0462824	0.963085	0.999693	0	1	1	0	1	0	1	0	0	0.67	1.57	0	0.9	0	1.55	0
ENSMUSG00000001021	0.210583	-0.00550444	3.30069	-0.00166766	0.998669	0.999693	0	0	0	1	0	1	0	0	0	0	0	0.85	0	0.83	0	0
ENSMUSG00000001023	0	NA	NA	NA	NA	NA	0	0	0	0	0	0	0	0	0	0	0	0	0	0	0	0
ENSMUSG00000001025	44.4988	-0.336779	0.22883	-1.47174	0.14109	0.722207	45	84	26	60	40	51	26	48	49.19	56.29	40.79	51.11	36.13	42.47	40.2	39.8
ENSMUSG00000001027	59.1345	-0.32744	0.205035	-1.597	0.110266	0.638883	64	99	38	79	58	54	32	76	69.96	66.35	59.62	67.3	52.39	44.97	49.48	63.02
ENSMUSG00000001029	40.5328	0.299962	0.295062	1.01661	0.309341	0.97711	33	67	20	37	66	29	33	55	36.07	44.9	31.38	31.52	59.61	24.15	51.02	45.61
ENSMUSG00000001034	133.018	0.222866	0.149104	1.4947	0.134992	0.710856	102	204	70	153	160	158	93	188	111.5	136.71	109.83	130.34	144.51	131.58	143.79	155.89
ENSMUSG00000001036	421.717	0.316979	0.109779	2.88744	0.0038839	0.067413	304	527	267	471	479	580	298	593	332.31	353.17	418.91	401.24	432.63	483.01	460.76	491.71
ENSMUSG00000001039	138.547	-0.566961	0.146891	-3.85974	0.000113509	0.0039785	156	233	107	196	118	152	76	116	170.53	156.15	167.88	166.97	106.58	126.58	117.51	96.19
ENSMUSG00000001052	722.907	-0.149255	0.0859986	-1.73555	0.0826426	0.544822	690	1143	445	961	747	821	446	842	754.26	765.99	698.18	818.67	674.69	683.71	689.59	698.18
ENSMUSG00000001053	41.6874	-0.337133	0.251029	-1.343	0.17927	0.804609	37	78	28	56	41	31	29	50	40.45	52.27	43.93	47.71	37.03	25.82	44.84	41.46
ENSMUSG00000001054	292.16	-0.0547341	0.113169	-0.483648	0.628635	0.97711	261	469	182	355	350	327	193	317	285.31	314.3	285.55	302.42	316.12	272.32	298.41	262.85
ENSMUSG00000001056	83.0977	-0.170113	0.226346	-0.751562	0.452314	0.97711	83	132	66	81	114	77	59	66	90.73	88.46	103.55	69	102.96	64.12	91.22	54.73
ENSMUSG00000001062	359.672	-0.177186	0.139613	-1.26912	0.2044	0.858613	352	641	229	412	305	370	232	495	384.78	429.57	359.29	350.98	275.48	308.13	358.71	410.45
ENSMUSG00000001065	198.979	-0.153688	0.135325	-1.1357	0.256083	0.932849	184	325	114	281	201	245	110	240	201.14	217.8	178.86	239.38	181.54	204.03	170.08	199.01
ENSMUSG00000001076	0	NA	NA	NA	NA	NA	0	0	0	0	0	0	0	0	0	0	0	0	0	0	0	0
ENSMUSG00000001082	323.22	-0.28922	0.117378	-2.46402	0.013739	0.172635	335	579	220	376	322	307	198	378	366.2	388.02	345.17	320.31	290.83	255.66	306.14	313.43
ENSMUSG00000001089	312.817	0.299646	0.114696	2.61251	0.00898802	0.126192	285	368	169	352	391	425	216	408	311.54	246.62	265.15	299.87	353.15	353.93	333.97	338.31
ENSMUSG00000001095	0.1129	0.715828	3.53381	0.202565	0.839475	0.97711	0	0	0	0	1	0	0	0	0	0	0	0	0.9	0	0	0
ENSMUSG00000001098	215.037	0.0702994	0.119201	0.589754	0.555356	0.97711	198	310	141	229	261	255	143	254	216.44	207.75	221.22	195.08	235.74	212.36	221.1	210.61
ENSMUSG00000001100	618.505	-0.0823914	0.101284	-0.813472	0.415948	0.97711	587	955	407	727	686	671	447	650	641.67	640	638.56	619.32	619.6	558.79	691.13	538.97
ENSMUSG00000001103	0.196117	-0.726844	3.53381	-0.205683	0.837039	0.97711	0	0	1	0	0	0	0	0	0	0	1.57	0	0	0	0	0
ENSMUSG00000001105	639.991	-0.257891	0.131541	-1.96054	0.0499329	0.40684	723	1178	424	634	645	646	418	685	790.34	789.44	665.23	540.1	582.56	537.97	646.29	567.99
ENSMUSG00000001119	167.173	0.282762	0.191884	1.47361	0.140586	0.720895	99	237	97	213	200	158	141	249	108.22	158.83	152.19	181.45	180.64	131.58	218.01	206.47
ENSMUSG00000001120	404.322	0.176404	0.0999665	1.76463	0.0776257	0.526339	321	595	234	469	503	495	272	520	350.9	398.74	367.13	399.54	454.31	412.22	420.56	431.18
ENSMUSG00000001123	86.9035	0.273448	0.193797	1.411	0.158244	0.761502	51	107	62	107	97	114	64	118	55.75	71.71	97.27	91.15	87.61	94.94	98.95	97.84
ENSMUSG00000001127	2428.32	-0.0687408	0.0683386	-1.00589	0.314471	0.97711	2224	3838	1600	2856	2755	2799	1478	2865	2431.13	2572.05	2510.3	2433	2488.32	2330.94	2285.22	2375.63
ENSMUSG00000001128	117.608	0.014892	0.16665	0.0893611	0.928795	0.999693	105	176	60	164	122	165	71	141	114.78	117.95	94.14	139.71	110.19	137.41	109.78	116.92
ENSMUSG00000001131	21.4552	-0.324844	0.348343	-0.93254	0.351058	0.97711	14	40	23	21	20	22	13	23	15.3	26.81	36.09	17.89	18.06	18.32	20.1	19.07
ENSMUSG00000001134	17.494	0.283846	0.3819	0.743248	0.457332	0.97711	15	22	15	12	28	23	8	22	16.4	14.74	23.53	10.22	25.29	19.15	12.37	18.24
ENSMUSG00000001138	298.333	-0.141481	0.133283	-1.0615	0.288462	0.975521	291	473	153	437	319	348	185	332	318.1	316.98	240.05	372.28	288.12	289.81	286.04	275.29
ENSMUSG00000001143	398.241	-0.0605322	0.132157	-0.458033	0.646929	0.97711	411	563	237	497	367	491	307	421	449.28	377.3	371.84	423.39	331.47	408.89	474.67	349.09
ENSMUSG00000001150	517.018	-0.0665038	0.0900066	-0.738877	0.459982	0.97711	517	780	321	614	560	624	330	586	565.15	522.72	503.63	523.06	505.79	519.65	510.23	485.91
ENSMUSG00000001151	562.079	-0.172644	0.123994	-1.39235	0.163815	0.77312	436	885	429	750	517	640	379	638	476.61	593.09	673.07	638.92	466.95	532.98	585.99	529.02
ENSMUSG00000001155	0.329897	1.91628	2.80792	0.682455	0.494951	0.97711	0	0	0	0	2	1	0	0	0	0	0	0	1.81	0.83	0	0
ENSMUSG00000001156	238.224	-0.164728	0.133174	-1.23693	0.216112	0.875389	247	371	125	339	246	274	148	269	270	248.63	196.12	288.79	222.19	228.18	228.83	223.05
ENSMUSG00000001157	192.23	0.149598	0.13677	1.09379	0.274047	0.95624	169	239	111	248	225	267	121	235	184.74	160.17	174.15	211.27	203.22	222.35	187.09	194.86
ENSMUSG00000001158	179.858	-0.188796	0.148016	-1.27551	0.20213	0.85298	175	341	104	210	198	201	119	177	191.3	228.52	163.17	178.9	178.83	167.39	183.99	146.77
ENSMUSG00000001166	26.5856	-0.334082	0.295078	-1.13218	0.257557	0.935229	24	48	16	39	26	25	20	25	26.24	32.17	25.1	33.22	23.48	20.82	30.92	20.73
ENSMUSG00000001168	0.309569	0.737285	2.92762	0.251838	0.801166	0.97711	0	1	0	0	2	0	0	0	0	0.67	0	0	1.81	0	0	0
ENSMUSG00000001173	1031.84	-0.00470108	0.0957245	-0.0491105	0.960831	0.999693	991	1445	639	1268	991	1315	673	1314	1083.29	968.37	1002.55	1080.2	895.07	1095.1	1040.57	1089.56
ENSMUSG00000001175	3118.35	0.183249	0.0917667	1.99691	0.0458355	0.38571	2822	4565	1854	3082	3829	3592	2347	3847	3084.82	3059.25	2908.81	2625.52	3458.35	2991.33	3628.84	3189.89
ENSMUSG00000001211	738.105	-0.0634293	0.086766	-0.731039	0.464755	0.97711	656	1125	467	953	813	822	463	910	717.1	753.92	732.69	811.85	734.3	684.54	715.87	754.56
ENSMUSG00000001225	0.31468	0.663601	2.90976	0.228061	0.819599	0.97711	0	0	0	1	0	2	0	0	0	0	0	0.85	0	1.67	0	0
ENSMUSG00000001227	203.285	0.145953	0.151378	0.964161	0.334965	0.97711	144	275	127	268	210	234	164	264	157.41	184.29	199.26	228.31	189.67	194.87	253.57	218.91
ENSMUSG00000001228	10.3585	0.293228	0.496422	0.590683	0.554733	0.97711	8	17	4	12	9	8	8	23	8.75	11.39	6.28	10.22	8.13	6.66	12.37	19.07
ENSMUSG00000001229	599.107	-0.223119	0.0906616	-2.46101	0.0138545	0.173528	595	949	392	793	578	634	384	690	650.41	635.98	615.02	675.55	522.05	527.98	593.73	572.14
ENSMUSG00000001240	66.8869	-0.11085	0.230161	-0.481619	0.630077	0.97711	44	95	48	106	63	65	45	93	48.1	63.66	75.31	90.3	56.9	54.13	69.58	77.11
ENSMUSG00000001247	131.058	-2.52246	0.211057	-11.9515	6.37345e-33	5.02914e-30	146	415	146	265	48	37	25	52	159.6	278.11	229.07	225.75	43.35	30.81	38.65	43.12
ENSMUSG00000001248	1009.11	-0.0812583	0.0775946	-1.04722	0.295	0.97711	914	1624	679	1169	1083	1150	650	1186	999.12	1088.33	1065.31	995.86	978.17	957.69	1005	983.42
ENSMUSG00000001249	21.0797	-0.173711	0.343279	-0.506034	0.612833	0.97711	16	33	14	32	13	27	15	27	17.49	22.12	21.97	27.26	11.74	22.48	23.19	22.39
ENSMUSG00000001260	16.4534	-0.00223324	0.404427	-0.00552198	0.995594	0.999693	18	23	7	23	9	23	10	28	19.68	15.41	10.98	19.59	8.13	19.15	15.46	23.22
ENSMUSG00000001270	2033.77	0.273088	0.398183	0.685835	0.492817	0.97711	1641	3804	1322	1115	3487	1490	1652	2362	1793.83	2549.26	2074.14	949.86	3149.46	1240.83	2554.26	1958.55
ENSMUSG00000001280	782.503	-0.244582	0.0964007	-2.53714	0.0111761	0.147801	860	1169	491	1058	810	882	444	859	940.09	783.41	770.35	901.3	731.59	734.51	686.49	712.27
ENSMUSG00000001281	10.6526	0.509336	0.492823	1.03351	0.301367	0.97711	7	16	4	12	16	24	6	8	7.65	10.72	6.28	10.22	14.45	19.99	9.28	6.63
ENSMUSG00000001285	296.078	-0.128935	0.121009	-1.0655	0.286652	0.973774	310	458	179	361	350	299	195	323	338.87	306.93	280.84	307.53	316.12	249	301.5	267.83
ENSMUSG00000001288	290.404	-0.120349	0.126969	-0.947867	0.343197	0.97711	222	461	217	372	303	325	197	320	242.68	308.94	340.46	316.9	273.67	270.65	304.59	265.34
ENSMUSG00000001289	640.551	-0.250834	0.143082	-1.75308	0.0795889	0.533493	624	1187	413	770	754	758	392	512	682.11	795.47	647.97	655.95	681.01	631.24	606.09	424.55
ENSMUSG00000001300	268.241	-0.116498	0.18684	-0.623515	0.532946	0.97711	186	476	143	431	279	378	154	274	203.32	318.99	224.36	367.16	251.99	314.79	238.11	227.2
ENSMUSG00000001305	94.8831	-0.198106	0.174621	-1.13449	0.25659	0.934142	114	128	63	115	103	105	54	106	124.62	85.78	98.84	97.97	93.03	87.44	83.49	87.89
ENSMUSG00000001313	281.499	0.00417589	0.195129	0.0214006	0.982926	0.999693	219	516	211	244	406	258	193	299	239.4	345.8	331.05	207.86	366.7	214.86	298.41	247.93
ENSMUSG00000001323	211.05	0.0639129	0.119122	0.536534	0.591589	0.97711	190	296	136	243	219	275	142	260	207.7	198.37	213.38	207.01	197.8	229.01	219.55	215.59
ENSMUSG00000001333	14.5751	0.660425	0.402458	1.64098	0.100802	0.608971	14	14	9	9	19	22	9	25	15.3	9.38	14.12	7.67	17.16	18.32	13.92	20.73
ENSMUSG00000001334	52.0544	0.856947	0.229796	3.72917	0.000192114	0.0062616	32	41	29	49	75	81	47	71	34.98	27.48	45.5	41.74	67.74	67.45	72.67	58.87
ENSMUSG00000001348	6.95522	0.556706	0.568432	0.979371	0.327397	0.97711	3	10	3	9	7	14	4	11	3.28	6.7	4.71	7.67	6.32	11.66	6.18	9.12
ENSMUSG00000001349	2.02841	-2.0336	1.31829	-1.5426	0.122929	0.676521	1	1	5	4	0	2	1	0	1.09	0.67	7.84	3.41	0	1.67	1.55	0
ENSMUSG00000001366	622.72	-0.00137371	0.119174	-0.0115269	0.990803	0.999693	513	903	372	871	644	858	377	737	560.78	605.15	583.65	742	581.66	714.52	582.9	611.11
ENSMUSG00000001376	254.085	0.104658	0.115441	0.906595	0.364621	0.97711	248	369	143	278	287	314	162	340	271.1	247.29	224.36	236.83	259.22	261.49	250.48	281.92
ENSMUSG00000001380	484.107	0.0760352	0.129169	0.588647	0.556098	0.97711	449	807	299	452	624	531	300	624	490.82	540.81	469.11	385.05	563.6	442.2	463.85	517.41
ENSMUSG00000001383	581.622	0.0757214	0.10361	0.730829	0.464883	0.97711	556	888	348	604	712	723	398	638	607.78	595.1	545.99	514.54	643.08	602.1	615.37	529.02
ENSMUSG00000001403	2.21132	1.2378	1.14431	1.0817	0.279386	0.963145	0	1	2	2	1	1	3	7	0	0.67	3.14	1.7	0.9	0.83	4.64	5.8
ENSMUSG00000001415	661.326	-0.0961968	0.0857201	-1.12222	0.261769	0.940095	610	1026	437	816	687	757	397	833	666.81	687.58	685.63	695.14	620.5	630.41	613.83	690.71
ENSMUSG00000001416	1220.92	-0.0181499	0.112816	-0.160881	0.872187	0.989242	1286	1808	777	1264	1504	1330	842	1310	1405.77	1211.64	1219.07	1076.79	1358.41	1107.59	1301.87	1086.24
ENSMUSG00000001418	489.384	-0.169801	0.119117	-1.4255	0.154012	0.750286	452	817	284	681	537	587	311	474	494.1	547.52	445.58	580.14	485.02	488.84	480.86	393.04
ENSMUSG00000001419	1284.32	-0.189985	0.107751	-1.76319	0.0778691	0.527206	1137	2125	856	1719	1186	1361	759	1715	1242.89	1424.08	1343.01	1464.4	1071.2	1133.41	1173.53	1422.06
ENSMUSG00000001420	18.0451	-0.0387514	0.39297	-0.0986116	0.921447	0.999693	14	25	18	15	15	15	18	21	15.3	16.75	28.24	12.78	13.55	12.49	27.83	17.41
ENSMUSG00000001424	2808.82	-0.0844678	0.113675	-0.743062	0.457444	0.97711	2718	4566	1897	2996	3235	2794	2063	2982	2971.13	3059.92	2976.28	2552.26	2921.85	2326.77	3189.73	2472.64
ENSMUSG00000001435	213.216	-0.00998945	0.207219	-0.0482072	0.961551	0.999693	152	260	162	307	171	211	159	330	166.16	174.24	254.17	261.53	154.45	175.72	245.84	273.63
ENSMUSG00000001436	106.659	0.0690958	0.154682	0.446696	0.655095	0.97711	99	160	61	123	134	125	67	131	108.22	107.22	95.71	104.78	121.03	104.1	103.59	108.62
ENSMUSG00000001440	2170.89	-0.0555413	0.091685	-0.605784	0.544658	0.97711	2046	3251	1534	2384	2392	2249	1434	2730	2236.55	2178.67	2406.75	2030.9	2160.45	1872.91	2217.19	2263.69
ENSMUSG00000001441	818.471	0.0351998	0.0890436	0.39531	0.692614	0.97711	735	1116	530	997	882	954	586	987	803.45	747.89	831.54	849.33	796.62	794.47	906.05	818.41
ENSMUSG00000001444	3.76261	1.21683	0.824642	1.47558	0.140056	0.720509	1	2	2	4	3	4	6	7	1.09	1.34	3.14	3.41	2.71	3.33	9.28	5.8
ENSMUSG00000001445	289.299	-0.116645	0.144226	-0.808764	0.418651	0.97711	271	522	169	337	347	275	208	304	296.24	349.82	265.15	287.09	313.41	229.01	321.6	252.07
ENSMUSG00000001467	239.931	0.000455631	0.146981	0.00309993	0.997527	0.999693	202	384	189	221	255	279	151	314	220.81	257.34	296.53	188.27	230.32	232.34	233.47	260.37
ENSMUSG00000001472	4931.75	-0.0691418	0.090652	-0.762717	0.445632	0.97711	4372	8422	3261	5466	5533	5185	3245	5940	4779.18	5644.03	5116.31	4656.43	4997.41	4317.94	5017.29	4925.39
ENSMUSG00000001473	201.797	0.120686	0.177583	0.679605	0.496755	0.97711	196	282	120	212	206	177	158	319	214.25	188.98	188.27	180.6	186.06	147.4	244.29	264.51
ENSMUSG00000001482	467.144	-0.158751	0.107118	-1.48202	0.138335	0.71634	414	813	315	558	511	475	309	525	452.56	544.83	494.22	475.35	461.54	395.57	477.76	435.32
ENSMUSG00000001493	57.0239	-0.155304	0.229125	-0.677814	0.49789	0.97711	38	98	49	66	50	68	40	63	41.54	65.68	76.88	56.22	45.16	56.63	61.85	52.24
ENSMUSG00000001494	0.300214	-0.00550247	2.93169	-0.00187689	0.998502	0.999693	0	0	1	0	0	1	0	0	0	0	1.57	0	0	0.83	0	0
ENSMUSG00000001496	24.4017	-0.0606827	0.971985	-0.0624317	0.950219	0.999693	19	28	16	41	0	45	21	31	20.77	18.76	25.1	34.93	0	37.47	32.47	25.7
ENSMUSG00000001497	12.4968	1.0397	0.45972	2.26159	0.0237225	0.253221	10	8	8	6	13	19	12	24	10.93	5.36	12.55	5.11	11.74	15.82	18.55	19.9
ENSMUSG00000001504	1.82349	0.364947	1.09006	0.334794	0.73778	0.97711	3	2	0	2	1	3	1	4	3.28	1.34	0	1.7	0.9	2.5	1.55	3.32
ENSMUSG00000001506	164.931	0.258009	0.199706	1.29194	0.196378	0.840752	110	194	116	198	147	177	143	262	120.24	130.01	182	168.67	132.77	147.4	221.1	217.25
ENSMUSG00000001507	459.269	-0.53799	0.128131	-4.19874	2.68409e-05	0.00117664	417	800	351	739	352	465	274	450	455.84	536.12	550.7	629.55	317.93	387.24	423.65	373.14
ENSMUSG00000001508	0.490021	-1.29606	2.08681	-0.621075	0.53455	0.97711	0	1	1	1	0	0	0	1	0	0.67	1.57	0.85	0	0	0	0.83
ENSMUSG00000001510	14.5989	-1.03059	0.474923	-2.17001	0.0300061	0.293239	8	31	16	27	16	6	9	7	8.75	20.77	25.1	23	14.45	5	13.92	5.8
ENSMUSG00000001517	21.1713	0.421664	0.359641	1.17246	0.241013	0.912855	12	28	9	29	21	21	22	34	13.12	18.76	14.12	24.7	18.97	17.49	34.02	28.19
ENSMUSG00000001518	368.645	0.146553	0.118536	1.23635	0.216327	0.875389	330	567	225	358	478	456	257	412	360.73	379.98	353.01	304.98	431.73	379.75	397.36	341.63
ENSMUSG00000001520	35.4554	0.806822	0.298209	2.70556	0.00681896	0.102414	20	44	10	40	34	67	31	58	21.86	29.49	15.69	34.08	30.71	55.8	47.93	48.09
ENSMUSG00000001521	412.059	-0.00711713	0.0973876	-0.0730805	0.941742	0.999693	357	653	269	470	435	483	278	508	390.25	437.61	422.04	400.39	392.89	402.23	429.83	421.23
ENSMUSG00000001524	96.3853	0.0421085	0.17267	0.243868	0.807333	0.97711	91	151	52	111	121	100	72	109	99.48	101.19	81.58	94.56	109.29	83.28	111.32	90.38
ENSMUSG00000001525	1830.89	0.170157	0.138667	1.22709	0.219788	0.881435	1751	2766	1130	1584	2397	1925	1457	2094	1914.08	1853.64	1772.9	1349.39	2164.97	1603.09	2252.75	1736.32
ENSMUSG00000001542	337.857	0.0492515	0.145796	0.337811	0.735506	0.97711	359	398	193	432	329	434	211	468	392.43	266.72	302.81	368.02	297.15	361.42	326.24	388.06
ENSMUSG00000001552	586.59	-0.42287	0.139938	-3.02184	0.00251245	0.0485361	577	1043	445	768	550	455	416	593	630.74	698.97	698.18	654.25	496.76	378.91	643.2	491.71
ENSMUSG00000001555	113.485	-0.612614	0.172559	-3.55017	0.00038499	0.0110416	124	216	69	186	85	108	58	126	135.55	144.75	108.26	158.45	76.77	89.94	89.68	104.48
ENSMUSG00000001558	7.24204	-0.446791	0.63486	-0.703763	0.481581	0.97711	7	10	3	17	7	15	2	3	7.65	6.7	4.71	14.48	6.32	12.49	3.09	2.49
ENSMUSG00000001566	6.68155	1.44815	0.633795	2.28488	0.0223199	0.242882	2	5	2	6	13	7	10	8	2.19	3.35	3.14	5.11	11.74	5.83	15.46	6.63
ENSMUSG00000001569	306.124	0.0480874	0.117063	0.410782	0.681233	0.97711	282	411	219	333	364	380	178	383	308.26	275.43	343.6	283.68	328.76	316.45	275.22	317.58
ENSMUSG00000001576	1853.8	-0.386695	0.129945	-2.97583	0.00292198	0.0541503	1825	3456	1407	2207	1858	1468	1230	1965	1994.97	2316.05	2207.5	1880.12	1678.15	1222.51	1901.78	1629.36
ENSMUSG00000001583	78.5414	-3.29982	0.272507	-12.1091	9.44855e-34	7.85864e-31	90	232	91	205	19	16	7	19	98.38	155.48	142.77	174.64	17.16	13.32	10.82	15.75
ENSMUSG00000001588	7.87027	0.31646	0.516877	0.612255	0.540369	0.97711	6	10	4	10	8	14	5	10	6.56	6.7	6.28	8.52	7.23	11.66	7.73	8.29
ENSMUSG00000001604	11.617	0.280273	0.46306	0.605262	0.545005	0.97711	9	17	6	12	7	15	14	14	9.84	11.39	9.41	10.22	6.32	12.49	21.65	11.61
ENSMUSG00000001622	1.78855	0.679333	1.10091	0.617064	0.537192	0.97711	1	2	1	2	4	4	0	2	1.09	1.34	1.57	1.7	3.61	3.33	0	1.66
ENSMUSG00000001627	440.515	-0.351496	0.189461	-1.85525	0.0635611	0.469409	392	978	353	397	438	371	241	568	428.51	655.41	553.84	338.2	395.6	308.96	372.62	470.98
ENSMUSG00000001630	96.7796	0.159333	0.167897	0.948994	0.342624	0.97711	84	133	57	114	105	138	55	135	91.82	89.13	89.43	97.12	94.84	114.92	85.04	111.94
ENSMUSG00000001632	384.774	-0.0971281	0.106786	-0.909562	0.363053	0.97711	372	637	230	460	392	414	255	481	406.65	426.89	360.86	391.87	354.05	344.77	394.27	398.84
ENSMUSG00000001642	82.6162	-0.124668	0.187337	-0.665477	0.505746	0.97711	81	109	70	89	81	91	54	98	88.54	73.05	109.83	75.82	73.16	75.78	83.49	81.26
ENSMUSG00000001655	0.1129	0.715828	3.53381	0.202565	0.839475	0.97711	0	0	0	0	1	0	0	0	0	0	0	0	0.9	0	0	0
ENSMUSG00000001656	0	NA	NA	NA	NA	NA	0	0	0	0	0	0	0	0	0	0	0	0	0	0	0	0
ENSMUSG00000001657	0	NA	NA	NA	NA	NA	0	0	0	0	0	0	0	0	0	0	0	0	0	0	0	0
ENSMUSG00000001661	0	NA	NA	NA	NA	NA	0	0	0	0	0	0	0	0	0	0	0	0	0	0	0	0
ENSMUSG00000001663	133.607	-0.00210345	0.174583	-0.0120484	0.990387	0.999693	109	199	73	195	131	198	85	146	119.15	133.36	114.53	166.12	118.32	164.89	131.42	121.06
ENSMUSG00000001665	36.1013	-0.30295	0.266443	-1.13702	0.255531	0.932051	30	74	20	51	33	34	25	42	32.79	49.59	31.38	43.45	29.81	28.31	38.65	34.83
ENSMUSG00000001666	75.6662	-0.180564	0.204358	-0.883565	0.376931	0.97711	89	124	45	81	77	96	53	65	97.29	83.1	70.6	69	69.55	79.95	81.95	53.9
ENSMUSG00000001670	2.03222	-1.37371	1.09845	-1.25059	0.211085	0.869486	3	7	2	1	2	1	0	2	3.28	4.69	3.14	0.85	1.81	0.83	0	1.66
ENSMUSG00000001672	25.9842	-0.951325	0.322388	-2.95087	0.00316877	0.0577017	42	42	19	40	16	29	9	21	45.91	28.15	29.81	34.08	14.45	24.15	13.92	17.41
ENSMUSG00000001674	84.0485	-0.0868908	0.185341	-0.468815	0.639202	0.97711	86	115	61	97	89	119	44	91	94.01	77.07	95.71	82.63	80.38	99.1	68.03	75.46
ENSMUSG00000001687	1046.91	-0.098096	0.114144	-0.859403	0.390118	0.97711	960	1762	738	1102	1190	1055	742	1143	1049.41	1180.81	1157.88	938.78	1074.81	878.58	1147.25	947.76
ENSMUSG00000001700	132.358	-0.33739	0.151111	-2.23273	0.0255669	0.266079	162	215	81	167	127	147	75	139	177.09	144.08	127.08	142.27	114.71	122.42	115.96	115.26
ENSMUSG00000001707	79.0727	0.0206242	0.196801	0.104797	0.916537	0.999693	86	112	53	76	97	90	40	110	94.01	75.06	83.15	64.74	87.61	74.95	61.85	91.21
ENSMUSG00000001729	1118.27	-0.0299283	0.0961806	-0.311168	0.755673	0.97711	901	1869	733	1325	1270	1229	733	1358	984.91	1252.52	1150.03	1128.75	1147.06	1023.48	1133.33	1126.04
ENSMUSG00000001739	3.09908	0.192635	0.981134	0.196339	0.844345	0.97903	0	3	6	1	4	2	2	5	0	2.01	9.41	0.85	3.61	1.67	3.09	4.15
ENSMUSG00000001741	21.9506	-0.951094	0.342905	-2.77364	0.00554335	0.088252	24	49	23	24	20	15	11	15	26.24	32.84	36.09	20.45	18.06	12.49	17.01	12.44
ENSMUSG00000001750	240.939	0.175363	0.123193	1.42348	0.154598	0.751357	176	345	155	282	280	331	153	308	192.39	231.2	243.19	240.23	252.9	275.65	236.56	255.39
ENSMUSG00000001751	276.692	-0.234039	0.132596	-1.76505	0.0775547	0.526339	220	504	200	353	278	298	185	284	240.49	337.76	313.79	300.72	251.09	248.17	286.04	235.49
ENSMUSG00000001755	376.688	-0.249082	0.112583	-2.21244	0.0269361	0.274753	392	608	229	516	422	426	213	378	428.51	407.45	359.29	439.58	381.15	354.76	329.33	313.43
ENSMUSG00000001761	110.802	0.282518	0.191664	1.47403	0.140474	0.720892	85	104	80	134	133	146	86	132	92.92	69.7	125.52	114.15	120.13	121.59	132.97	109.45
ENSMUSG00000001763	58.3213	0.648262	0.215148	3.0131	0.00258595	0.0495209	45	68	32	43	66	84	56	83	49.19	45.57	50.21	36.63	59.61	69.95	86.58	68.82
ENSMUSG00000001767	265.182	-0.199192	0.12522	-1.59074	0.111668	0.643174	283	379	166	362	298	280	168	274	309.36	253.99	260.44	308.38	269.15	233.18	259.75	227.2
ENSMUSG00000001768	135.446	0.148169	0.16041	0.923686	0.35565	0.97711	92	178	99	166	154	184	87	169	100.57	119.29	155.32	141.41	139.09	153.23	134.52	140.13
ENSMUSG00000001773	7.57803	0.167548	0.566651	0.295682	0.767473	0.97711	12	9	2	7	9	12	6	6	13.12	6.03	3.14	5.96	8.13	9.99	9.28	4.98
ENSMUSG00000001774	491.736	-0.0223048	0.196856	-0.113306	0.909788	0.999693	634	558	228	655	466	730	278	594	693.05	373.95	357.72	557.99	420.89	607.93	429.83	492.54
ENSMUSG00000001783	980.546	-0.0537784	0.0877212	-0.613061	0.539836	0.97711	889	1584	614	1169	1139	1196	617	1053	971.8	1061.52	963.33	995.86	1028.74	996	953.98	873.14
ENSMUSG00000001785	283.316	-0.143055	0.1175	-1.21749	0.223417	0.885325	283	423	196	344	342	319	153	316	309.36	283.47	307.51	293.05	308.89	265.66	236.56	262.02
ENSMUSG00000001786	205.333	-0.0795185	0.138327	-0.57486	0.565386	0.97711	203	307	111	279	225	244	144	210	221.91	205.74	174.15	237.68	203.22	203.2	222.65	174.13
ENSMUSG00000001794	2269.95	-0.161509	0.110523	-1.46132	0.143928	0.728975	2118	3985	1598	2458	2752	2266	1395	2464	2315.26	2670.56	2507.16	2093.94	2485.61	1887.07	2156.89	2043.12
ENSMUSG00000001802	336.745	0.418072	0.138196	3.0252	0.00248466	0.0482417	208	393	203	403	419	438	276	448	227.37	263.37	318.49	343.31	378.44	364.76	426.74	371.48
ENSMUSG00000001804	0	NA	NA	NA	NA	NA	0	0	0	0	0	0	0	0	0	0	0	0	0	0	0	0
ENSMUSG00000001815	0	NA	NA	NA	NA	NA	0	0	0	0	0	0	0	0	0	0	0	0	0	0	0	0
ENSMUSG00000001819	0	NA	NA	NA	NA	NA	0	0	0	0	0	0	0	0	0	0	0	0	0	0	0	0
ENSMUSG00000001823	0	NA	NA	NA	NA	NA	0	0	0	0	0	0	0	0	0	0	0	0	0	0	0	0
ENSMUSG00000001827	190.718	-0.266995	0.14209	-1.87905	0.0602371	0.454059	172	317	135	258	195	237	117	168	188.02	212.44	211.81	219.79	176.12	197.37	180.9	139.3
ENSMUSG00000001829	279.333	0.038496	0.129261	0.297815	0.765844	0.97711	258	361	191	326	313	314	218	304	282.03	241.93	299.67	277.72	282.7	261.49	337.06	252.07
ENSMUSG00000001833	965.1	0.0914315	0.0996437	0.917584	0.358837	0.97711	984	1236	584	1083	1104	1212	601	1257	1075.64	828.31	916.26	922.6	997.13	1009.32	929.24	1042.29
ENSMUSG00000001844	250.591	-0.0615196	0.121548	-0.506136	0.612761	0.97711	211	402	157	326	284	318	141	291	230.65	269.4	246.32	277.72	256.51	264.82	218.01	241.29
ENSMUSG00000001847	786.495	0.0631437	0.0903495	0.698883	0.484625	0.97711	701	1224	473	871	908	919	570	910	766.29	820.27	742.11	742	820.11	765.32	881.31	754.56
ENSMUSG00000001855	563.117	-0.0388598	0.110497	-0.351683	0.725076	0.97711	436	839	406	716	646	636	341	698	476.61	562.26	636.99	609.95	583.47	529.64	527.24	578.77
ENSMUSG00000001864	14.7889	0.672083	0.413447	1.62556	0.104043	0.619698	10	11	8	18	15	30	11	20	10.93	7.37	12.55	15.33	13.55	24.98	17.01	16.58
ENSMUSG00000001865	0.734208	1.89207	2.00127	0.945436	0.344436	0.97711	0	0	1	0	2	3	0	0	0	0	1.57	0	1.81	2.5	0	0
ENSMUSG00000001870	177.619	0.354723	0.172947	2.05105	0.0402618	0.355223	110	208	100	242	219	267	133	208	120.24	139.39	156.89	206.16	197.8	222.35	205.64	172.47
ENSMUSG00000001891	394.533	-0.00041666	0.100752	-0.0041355	0.9967	0.999693	377	555	253	470	445	511	241	452	412.11	371.94	396.94	400.39	401.92	425.55	372.62	374.79
ENSMUSG00000001901	34.1095	0.152925	0.339455	0.450501	0.652349	0.97711	20	28	21	65	44	39	26	38	21.86	18.76	32.95	55.37	39.74	32.48	40.2	31.51
ENSMUSG00000001909	643.313	-0.126686	0.0926869	-1.36682	0.171682	0.789051	604	1074	398	800	676	774	364	775	660.25	719.74	624.44	681.51	610.56	644.57	562.8	642.62
ENSMUSG00000001910	514.455	-0.157696	0.112881	-1.39702	0.162408	0.770298	420	809	359	711	514	554	311	650	459.12	542.15	563.25	605.69	464.24	461.36	480.86	538.97
ENSMUSG00000001911	1083	0.0930904	0.107194	0.868425	0.385162	0.97711	853	1593	742	1205	1126	1219	820	1415	932.44	1067.55	1164.15	1026.53	1017	1015.15	1267.85	1173.3
ENSMUSG00000001918	465.013	-0.734545	0.128033	-5.73713	9.62938e-09	1.01484e-06	610	860	376	574	406	349	249	429	666.81	576.33	589.92	488.98	366.7	290.64	384.99	355.72
ENSMUSG00000001924	3192.57	-0.0815715	0.0864687	-0.943365	0.345494	0.97711	3083	5011	2200	3463	3606	3455	2148	3564	3370.13	3358.14	3451.67	2950.09	3256.94	2877.24	3321.15	2955.23
ENSMUSG00000001930	35.9438	0.0980729	0.313554	0.312779	0.754449	0.97711	21	38	20	69	40	46	23	47	22.96	25.47	31.38	58.78	36.13	38.31	35.56	38.97
ENSMUSG00000001942	306.352	-0.0549235	0.119659	-0.459002	0.646233	0.97711	260	480	191	401	313	413	193	336	284.21	321.67	299.67	341.61	282.7	343.94	298.41	278.61
ENSMUSG00000001943	13.6003	0.103244	0.466061	0.221524	0.824685	0.97711	9	17	3	30	14	19	9	18	9.84	11.39	4.71	25.56	12.64	15.82	13.92	14.93
ENSMUSG00000001946	160.979	0.0299841	0.172745	0.173574	0.8622	0.985756	101	261	114	203	211	172	102	192	110.41	174.91	178.86	172.93	190.58	143.24	157.71	159.2
ENSMUSG00000001948	45.498	-0.624964	0.273932	-2.28145	0.0225216	0.244042	47	87	39	60	60	46	17	28	51.38	58.3	61.19	51.11	54.19	38.31	26.28	23.22
ENSMUSG00000001962	260.207	-0.293372	0.13569	-2.16207	0.0306126	0.297277	289	489	163	286	276	272	161	258	315.92	327.71	255.74	243.64	249.28	226.51	248.93	213.93
ENSMUSG00000001964	558.344	-0.351056	0.107537	-3.26452	0.0010965	0.0258968	528	1034	415	684	517	553	313	665	577.17	692.94	651.11	582.69	466.95	460.52	483.95	551.41
ENSMUSG00000001983	58.132	-0.113629	0.221641	-0.51267	0.608182	0.97711	51	82	35	90	70	78	29	60	55.75	54.95	54.91	76.67	63.22	64.96	44.84	49.75
ENSMUSG00000001985	869.149	-0.0109203	0.36681	-0.0297709	0.97625	0.999693	653	1119	671	1143	402	1306	607	1295	713.82	749.9	1052.76	973.71	363.09	1087.6	938.52	1073.8
ENSMUSG00000001986	54.6849	0.00887793	0.303613	0.0292409	0.976672	0.999693	48	74	38	67	24	86	35	86	52.47	49.59	59.62	57.08	21.68	71.62	54.12	71.31
ENSMUSG00000001988	5.70882	0.0361146	0.647166	0.0558042	0.955498	0.999693	6	4	4	9	4	8	2	11	6.56	2.68	6.28	7.67	3.61	6.66	3.09	9.12
ENSMUSG00000001995	634.493	-0.0108233	0.117464	-0.0921415	0.926586	0.999693	547	1109	362	740	643	700	469	781	597.94	743.2	567.96	630.4	580.76	582.94	725.15	647.6
ENSMUSG00000001998	208.283	0.227068	0.143662	1.58058	0.113975	0.650375	200	253	99	261	232	283	148	273	218.63	169.55	155.32	222.34	209.54	235.68	228.83	226.37
ENSMUSG00000001999	100.048	-0.061855	0.172676	-0.358215	0.720183	0.97711	88	162	71	107	119	102	74	104	96.2	108.56	111.39	91.15	107.48	84.94	114.42	86.24
ENSMUSG00000002006	375.342	0.168415	0.117917	1.42825	0.153221	0.748381	281	564	259	380	471	456	262	455	307.17	377.97	406.36	323.72	425.41	379.75	405.09	377.28
ENSMUSG00000002007	15.2751	0.954017	0.398078	2.39656	0.01655	0.197147	6	15	10	12	18	25	12	29	6.56	10.05	15.69	10.22	16.26	20.82	18.55	24.05
ENSMUSG00000002010	989.534	-0.0306362	0.103836	-0.295045	0.767959	0.97711	957	1551	665	1022	1194	1057	669	1114	1046.13	1039.41	1043.34	870.63	1078.42	880.24	1034.38	923.72
ENSMUSG00000002012	142.735	0.924085	0.164439	5.61963	1.91367e-08	1.89971e-06	83	152	57	130	188	280	115	203	90.73	101.86	89.43	110.75	169.8	233.18	177.81	168.33
ENSMUSG00000002014	1377.22	-0.213961	0.133556	-1.60203	0.109149	0.636648	1497	2497	909	1384	1678	1340	847	1401	1636.42	1673.37	1426.17	1179.02	1515.57	1115.92	1309.6	1161.69
ENSMUSG00000002015	648.636	-0.196858	0.102435	-1.92178	0.0546335	0.429955	649	1039	460	756	726	749	402	623	709.44	696.29	721.71	644.03	655.72	623.75	621.56	516.59
ENSMUSG00000002017	712.281	-0.220684	0.114737	-1.92339	0.0544307	0.42928	848	1105	434	844	760	743	401	851	926.98	740.52	680.92	718.99	686.43	618.75	620.01	705.64
ENSMUSG00000002020	7.55259	0.117254	0.540583	0.216903	0.828284	0.97711	8	11	4	7	8	9	8	6	8.75	7.37	6.28	5.96	7.23	7.49	12.37	4.98
ENSMUSG00000002028	3121.91	-0.11213	0.11949	-0.938406	0.348036	0.97711	2618	4618	1992	4569	2969	3984	1736	4001	2861.82	3094.77	3125.33	3892.28	2681.6	3317.78	2684.13	3317.59
ENSMUSG00000002031	496.848	0.0255277	0.107914	0.236556	0.813002	0.97711	449	795	310	538	596	639	326	521	490.82	532.77	486.37	458.32	538.31	532.14	504.05	432.01
ENSMUSG00000002032	226.86	0.196602	0.13679	1.43726	0.150645	0.743211	159	335	138	271	242	295	148	333	173.81	224.5	216.51	230.86	218.57	245.67	228.83	276.12
ENSMUSG00000002033	1.99394	-0.0543926	1.0209	-0.0532789	0.95751	0.999693	2	2	2	2	3	3	1	1	2.19	1.34	3.14	1.7	2.71	2.5	1.55	0.83
ENSMUSG00000002043	127.003	-0.195563	0.163263	-1.19784	0.230979	0.896928	106	240	82	157	145	135	84	125	115.87	160.84	128.65	133.75	130.96	112.42	129.88	103.65
ENSMUSG00000002052	2498.03	-0.0093078	0.070992	-0.131111	0.895688	0.999693	2243	3817	1569	2996	2909	2832	1564	3083	2451.9	2557.98	2461.67	2552.26	2627.41	2358.42	2418.19	2556.39
ENSMUSG00000002055	12.3735	0.371511	0.459649	0.808249	0.418948	0.97711	11	12	12	7	13	16	7	22	12.02	8.04	18.83	5.96	11.74	13.32	10.82	18.24
ENSMUSG00000002057	0.693001	-0.784987	1.95368	-0.401799	0.687832	0.97711	0	1	2	0	1	1	0	0	0	0.67	3.14	0	0.9	0.83	0	0
ENSMUSG00000002058	68.4274	0.358743	0.192501	1.86359	0.0623796	0.463352	51	106	37	64	82	99	46	97	55.75	71.04	58.05	54.52	74.06	82.44	71.12	80.43
ENSMUSG00000002059	271.109	0.319666	0.111155	2.87586	0.00402934	0.0694283	206	368	148	304	315	365	195	381	225.19	246.62	232.2	258.97	284.51	303.96	301.5	315.92
ENSMUSG00000002064	624.779	0.355483	0.0951955	3.73424	0.000188282	0.00616402	496	869	334	633	826	827	480	764	542.19	582.36	524.03	539.25	746.04	688.71	742.16	633.5
ENSMUSG00000002068	24.4002	0.175156	0.30627	0.571899	0.56739	0.97711	19	38	14	26	26	25	22	32	20.77	25.47	21.97	22.15	23.48	20.82	34.02	26.53
ENSMUSG00000002076	3.57721	-0.62208	0.810086	-0.767918	0.442536	0.97711	3	9	3	4	7	2	1	2	3.28	6.03	4.71	3.41	6.32	1.67	1.55	1.66
ENSMUSG00000002083	99.6987	-0.604996	0.172647	-3.50423	0.000457923	0.0128227	91	187	79	155	75	95	52	108	99.48	125.32	123.95	132.04	67.74	79.11	80.4	89.55
ENSMUSG00000002100	0.874264	-0.586505	1.66517	-0.352219	0.724674	0.97711	2	1	1	0	1	2	0	0	2.19	0.67	1.57	0	0.9	1.67	0	0
ENSMUSG00000002102	578.041	-0.172344	0.110641	-1.55768	0.119308	0.666706	593	932	412	624	612	705	365	566	648.23	624.58	646.4	531.58	552.76	587.11	564.35	469.32
ENSMUSG00000002103	539.95	0.0674241	0.0876003	0.769679	0.44149	0.97711	505	767	336	608	615	691	351	645	552.03	514.01	527.16	517.95	555.47	575.45	542.7	534.83
ENSMUSG00000002104	3.112	-1.0882	0.873137	-1.24631	0.212651	0.871618	5	5	1	8	3	3	0	3	5.47	3.35	1.57	6.82	2.71	2.5	0	2.49
ENSMUSG00000002105	609.745	-0.347583	0.088037	-3.94815	7.87578e-05	0.00293781	619	1048	427	796	590	597	371	660	676.65	702.32	669.94	678.1	532.89	497.17	573.63	547.27
ENSMUSG00000002107	333.575	0.14626	0.131978	1.10821	0.267772	0.947288	287	390	210	430	376	468	199	435	313.73	261.36	329.48	366.31	339.6	389.74	307.69	360.7
ENSMUSG00000002108	80.7311	0.0734568	0.226513	0.324294	0.745716	0.97711	71	85	46	128	95	122	44	90	77.61	56.96	72.17	109.04	85.8	101.6	68.03	74.63
ENSMUSG00000002109	119.585	-0.221555	0.171868	-1.2891	0.197363	0.843093	106	190	84	166	119	170	62	115	115.87	127.33	131.79	141.41	107.48	141.57	95.86	95.36
ENSMUSG00000002111	17.86	0.686872	0.37285	1.84222	0.065443	0.477917	14	20	5	20	31	19	16	25	15.3	13.4	7.84	17.04	28	15.82	24.74	20.73
ENSMUSG00000002129	731.666	-0.0833939	0.0890717	-0.936256	0.349141	0.97711	735	1103	431	928	791	848	447	883	803.45	739.18	676.21	790.55	714.43	706.19	691.13	732.17
ENSMUSG00000002147	472.299	-0.118707	0.0983567	-1.2069	0.22747	0.891402	427	707	306	641	496	532	286	577	466.77	473.8	480.1	546.06	447.99	443.04	442.2	478.44
ENSMUSG00000002190	46.6932	-0.511581	0.239529	-2.13578	0.0326974	0.309323	38	80	43	66	40	46	31	39	41.54	53.61	67.46	56.22	36.13	38.31	47.93	32.34
ENSMUSG00000002204	15.7351	0.530492	0.42668	1.2433	0.213757	0.873262	9	24	6	18	35	16	11	16	9.84	16.08	9.41	15.33	31.61	13.32	17.01	13.27
ENSMUSG00000002205	279.913	-0.264927	0.109276	-2.42438	0.0153347	0.186822	283	443	183	382	275	301	178	297	309.36	296.88	287.12	325.42	248.38	250.67	275.22	246.27
ENSMUSG00000002210	186.371	0.112989	0.149481	0.755874	0.449725	0.97711	141	267	120	225	184	210	156	236	154.13	178.93	188.27	191.68	166.19	174.88	241.2	195.69
ENSMUSG00000002221	648.23	-0.121178	0.098896	-1.22531	0.220459	0.881484	658	942	398	854	652	813	383	754	719.28	631.28	624.44	727.51	588.89	677.05	592.18	625.21
ENSMUSG00000002222	1708.24	-0.0284379	0.0745908	-0.381251	0.703017	0.97711	1687	2563	1051	1985	1914	2000	1048	2110	1844.12	1717.6	1648.95	1691	1728.72	1665.55	1620.37	1749.59
ENSMUSG00000002227	159.112	0.00265734	0.171833	0.0154646	0.987662	0.999693	106	253	101	225	161	227	94	190	115.87	169.55	158.46	191.68	145.42	189.04	145.34	157.55
ENSMUSG00000002228	32.3124	-0.278904	0.292877	-0.952291	0.34095	0.97711	33	43	23	50	33	34	11	48	36.07	28.82	36.09	42.59	29.81	28.31	17.01	39.8
ENSMUSG00000002233	215.2	0.22737	0.169718	1.33969	0.180345	0.807285	139	301	154	232	295	216	172	261	151.95	201.72	241.62	197.64	266.44	179.88	265.94	216.42
ENSMUSG00000002240	0	NA	NA	NA	NA	NA	0	0	0	0	0	0	0	0	0	0	0	0	0	0	0	0
ENSMUSG00000002249	26.0016	0.546819	0.316467	1.72789	0.0840084	0.55074	17	34	9	32	24	40	24	40	18.58	22.79	14.12	27.26	21.68	33.31	37.11	33.17
ENSMUSG00000002250	291.256	-0.118759	0.142895	-0.831093	0.405921	0.97711	222	453	204	405	275	297	197	384	242.68	303.58	320.06	345.02	248.38	247.33	304.59	318.41
ENSMUSG00000002257	23.6922	0.110442	0.33159	0.333068	0.739083	0.97711	17	29	20	26	20	23	20	36	18.58	19.43	31.38	22.15	18.06	19.15	30.92	29.85
ENSMUSG00000002265	17805.3	-0.0566997	0.0930034	-0.609652	0.542092	0.97711	17628	26798	10907	21461	18175	20719	10259	24466	19269.7	17958.8	17112.4	18282.4	16415.7	17254.3	15862	20287
ENSMUSG00000002266	1394.24	0.00915709	0.191249	0.0478804	0.961812	0.999693	1334	1883	610	2208	1231	2230	776	1721	1458.24	1261.9	957.05	1880.97	1111.84	1857.09	1199.82	1427.04
ENSMUSG00000002274	6.76245	-0.507669	0.572238	-0.887165	0.37499	0.97711	6	8	5	14	6	7	4	6	6.56	5.36	7.84	11.93	5.42	5.83	6.18	4.98
ENSMUSG00000002279	308.395	0.108222	0.117991	0.917204	0.359036	0.97711	246	492	193	331	358	349	231	377	268.91	329.72	302.81	281.98	323.35	290.64	357.16	312.6
ENSMUSG00000002280	194.783	-0.113706	0.126868	-0.896259	0.370114	0.97711	198	292	128	232	232	222	118	206	216.44	195.68	200.82	197.64	209.54	184.88	182.45	170.81
ENSMUSG00000002289	47.8806	-0.233446	0.285899	-0.816533	0.414195	0.97711	51	52	28	84	64	38	33	44	55.75	34.85	43.93	71.56	57.8	31.65	51.02	36.48
ENSMUSG00000002297	17.8489	0.221006	0.377483	0.585472	0.55823	0.97711	20	31	9	11	19	26	10	27	21.86	20.77	14.12	9.37	17.16	21.65	15.46	22.39
ENSMUSG00000002307	258.056	-0.10177	0.117489	-0.86621	0.386375	0.97711	232	435	157	322	290	274	160	315	253.61	291.52	246.32	274.31	261.93	228.18	247.39	261.19
ENSMUSG00000002308	137.885	0.229493	0.182778	1.25558	0.209268	0.865944	116	195	91	125	195	140	117	148	126.8	130.68	142.77	106.49	176.12	116.59	180.9	122.72
ENSMUSG00000002319	1588.34	-0.108976	0.135683	-0.803167	0.421878	0.97711	1464	2739	1129	1624	1756	1388	1137	1949	1600.35	1835.55	1771.33	1383.47	1586.02	1155.89	1757.98	1616.09
ENSMUSG00000002320	469.567	-0.330932	0.107512	-3.07811	0.00208318	0.0427385	501	810	309	601	438	441	302	530	547.66	542.82	484.8	511.99	395.6	367.25	466.94	439.47
ENSMUSG00000002324	585.13	-0.0951257	0.170389	-0.558284	0.576651	0.97711	374	1163	412	680	572	688	435	609	408.83	779.39	646.4	579.28	516.63	572.95	672.58	504.98
ENSMUSG00000002325	257.225	-0.0398946	0.159105	-0.250744	0.802012	0.97711	230	366	139	385	248	377	145	305	251.42	245.28	218.08	327.98	223.99	313.96	224.19	252.9
ENSMUSG00000002326	219.801	-0.256411	0.126509	-2.02683	0.0426803	0.369256	199	403	159	257	230	240	132	230	217.53	270.07	249.46	218.94	207.74	199.87	204.09	190.71
ENSMUSG00000002329	256.374	-0.072235	0.122023	-0.591976	0.553867	0.97711	259	383	164	297	258	334	173	268	283.12	256.67	257.31	253.01	233.03	278.15	267.49	222.22
ENSMUSG00000002332	338.852	-0.206098	0.126339	-1.63131	0.102824	0.616225	282	616	252	391	338	350	226	380	308.26	412.81	395.37	333.09	305.28	291.47	349.43	315.09
ENSMUSG00000002341	16.4777	1.5272	0.416351	3.66807	0.000244391	0.00772958	4	13	8	10	27	19	20	32	4.37	8.71	12.55	8.52	24.39	15.82	30.92	26.53
ENSMUSG00000002342	514.626	-0.0154864	0.106194	-0.145832	0.884054	0.994767	407	805	352	627	625	600	315	597	444.91	539.47	552.27	534.13	564.5	499.67	487.04	495.03
ENSMUSG00000002343	178.241	0.0276688	0.133737	0.20689	0.836096	0.97711	169	289	106	188	215	222	115	198	184.74	193.67	166.31	160.16	194.19	184.88	177.81	164.18
ENSMUSG00000002345	205.639	-0.107029	0.136913	-0.781731	0.434373	0.97711	164	327	142	271	236	250	131	204	179.27	219.14	222.79	230.86	213.16	208.19	202.55	169.15
ENSMUSG00000002346	858.984	0.332395	0.118856	2.79661	0.00516412	0.0835985	605	1121	497	999	1138	1006	560	1323	661.35	751.24	779.76	851.04	1027.84	837.77	865.85	1097.02
ENSMUSG00000002365	158.529	0.172878	0.132172	1.30797	0.190883	0.828399	132	216	93	188	181	212	113	191	144.29	144.75	145.91	160.16	163.48	176.55	174.72	158.38
ENSMUSG00000002372	579.084	-0.0441643	0.0933664	-0.473021	0.636198	0.97711	506	956	369	674	616	656	393	694	553.13	640.67	578.94	574.17	556.37	546.3	607.64	575.46
ENSMUSG00000002379	311.25	-0.104622	0.156408	-0.668902	0.503558	0.97711	276	571	211	320	407	327	208	290	301.7	382.66	331.05	272.6	367.6	272.32	321.6	240.46
ENSMUSG00000002384	1.2126	-0.605142	1.51902	-0.398377	0.690352	0.97711	0	1	3	1	2	2	0	0	0	0.67	4.71	0.85	1.81	1.67	0	0
ENSMUSG00000002393	143.191	-0.0735177	0.147562	-0.498217	0.618331	0.97711	117	197	103	196	150	165	91	173	127.9	132.02	161.6	166.97	135.48	137.41	140.7	143.45
ENSMUSG00000002395	766.739	-0.10958	0.130304	-0.840961	0.40037	0.97711	697	1384	480	866	964	893	486	709	761.91	927.49	753.09	737.74	870.68	743.67	751.43	587.9
ENSMUSG00000002396	181.389	-0.128406	0.160202	-0.801527	0.422827	0.97711	157	279	142	209	147	203	117	252	171.62	186.97	222.79	178.04	132.77	169.05	180.9	208.96
ENSMUSG00000002409	352.245	-0.161883	0.126666	-1.27803	0.201237	0.852295	291	530	255	487	313	437	223	408	318.1	355.18	400.08	414.87	282.7	363.92	344.79	338.31
ENSMUSG00000002413	1021.79	-0.0685603	0.110424	-0.620884	0.534676	0.97711	1104	1515	636	1136	1105	1126	581	1390	1206.82	1015.28	997.85	967.75	998.04	937.7	898.32	1152.57
ENSMUSG00000002416	181.728	0.112532	0.134342	0.837648	0.402229	0.97711	162	261	126	176	197	228	133	218	177.09	174.91	197.69	149.93	177.93	189.87	205.64	180.76
ENSMUSG00000002428	361.166	-0.0229928	0.111629	-0.205976	0.836809	0.97711	386	513	211	423	415	421	219	444	421.95	343.79	331.05	360.35	374.83	350.6	338.61	368.16
ENSMUSG00000002455	951.502	-0.158347	0.0902997	-1.75357	0.079504	0.533333	921	1603	593	1174	1102	1052	567	1028	1006.78	1074.26	930.38	1000.12	995.33	876.08	876.67	852.41
ENSMUSG00000002458	73.0354	0.339442	0.235977	1.43845	0.150305	0.742423	68	86	41	72	110	57	60	105	74.33	57.63	64.33	61.34	99.35	47.47	92.77	87.06
ENSMUSG00000002459	24.5823	-0.70091	0.324285	-2.1614	0.0306644	0.297544	35	39	23	26	20	27	12	18	38.26	26.14	36.09	22.15	18.06	22.48	18.55	14.93
ENSMUSG00000002475	82.3474	0.0188573	0.20389	0.0924874	0.926311	0.999693	69	118	48	110	79	97	75	81	75.43	79.08	75.31	93.71	71.35	80.78	115.96	67.16
ENSMUSG00000002477	135.151	-0.257854	0.204225	-1.26259	0.206735	0.862536	160	247	98	112	173	136	75	128	174.9	165.53	153.76	95.41	156.25	113.26	115.96	106.14
ENSMUSG00000002486	210.013	-0.266697	0.139925	-1.906	0.0566502	0.439908	204	360	132	286	170	263	130	231	223	241.26	207.1	243.64	153.54	219.02	201	191.54
ENSMUSG00000002489	915.32	-0.408449	0.104707	-3.90089	9.58388e-05	0.00343694	968	1607	700	1102	832	831	587	964	1058.15	1076.94	1098.26	938.78	751.46	692.04	907.6	799.34
ENSMUSG00000002496	1137.25	0.0686437	0.0872154	0.78706	0.431247	0.97711	948	1765	713	1292	1210	1335	771	1523	1036.29	1182.82	1118.65	1100.64	1092.87	1111.75	1192.09	1262.86
ENSMUSG00000002500	1.50239	-0.721404	1.24129	-0.581172	0.561124	0.97711	2	2	1	3	3	0	0	2	2.19	1.34	1.57	2.56	2.71	0	0	1.66
ENSMUSG00000002504	243.439	0.0418535	0.126894	0.329831	0.741527	0.97711	206	421	137	274	267	285	162	317	225.19	282.13	214.94	233.42	241.15	237.34	250.48	262.85
ENSMUSG00000002524	1051.49	-0.104002	0.0933541	-1.11406	0.265253	0.943899	996	1745	680	1206	1211	1129	704	1130	1088.76	1169.42	1066.88	1027.38	1093.78	940.2	1088.5	936.98
ENSMUSG00000002546	1740.69	-0.0989867	0.0832512	-1.18901	0.234435	0.902978	1663	2820	1133	2010	1921	1805	1141	2081	1817.88	1889.83	1777.61	1712.3	1735.05	1503.16	1764.17	1725.54
ENSMUSG00000002550	156.728	0.231003	0.162887	1.41818	0.156138	0.75559	133	195	93	179	202	158	136	187	145.39	130.68	145.91	152.49	182.45	131.58	210.28	155.06
ENSMUSG00000002565	3.78863	-1.52325	0.83586	-1.82237	0.0683988	0.489632	5	8	6	3	2	4	1	1	5.47	5.36	9.41	2.56	1.81	3.33	1.55	0.83
ENSMUSG00000002578	201.429	0.251283	0.144003	1.74499	0.080987	0.538525	146	255	122	250	212	244	154	294	159.6	170.89	191.41	212.97	191.48	203.2	238.11	243.78
ENSMUSG00000002580	147.261	-0.461696	0.159414	-2.89621	0.00377702	0.0660421	170	270	105	173	144	133	99	127	185.83	180.94	164.74	147.38	130.06	110.76	153.07	105.31
ENSMUSG00000002588	0.329449	1.91489	2.80905	0.681684	0.495439	0.97711	0	0	0	0	2	0	0	1	0	0	0	0	1.81	0	0	0.83
ENSMUSG00000002602	262.51	0.313013	0.117168	2.67148	0.00755169	0.111043	196	364	146	292	299	356	180	385	214.25	243.94	229.07	248.75	270.06	296.47	278.31	319.24
ENSMUSG00000002603	48.8428	0.401196	0.277811	1.44413	0.148702	0.739162	32	63	32	48	65	35	42	84	34.98	42.22	50.21	40.89	58.71	29.15	64.94	69.65
ENSMUSG00000002608	488.14	-0.0544194	0.0960904	-0.566335	0.571166	0.97711	439	786	307	585	505	547	316	625	479.89	526.74	481.66	498.36	456.12	455.53	488.59	518.24
ENSMUSG00000002617	103.397	0.406351	0.203236	1.99941	0.0455639	0.384016	113	95	59	92	139	126	76	146	123.52	63.66	92.57	78.37	125.54	104.93	117.51	121.06
ENSMUSG00000002625	1463.88	0.0279511	0.0735682	0.379935	0.703994	0.97711	1286	2255	932	1664	1567	1844	977	1752	1405.77	1511.2	1462.25	1417.54	1415.31	1535.64	1510.6	1452.74
ENSMUSG00000002633	0	NA	NA	NA	NA	NA	0	0	0	0	0	0	0	0	0	0	0	0	0	0	0	0
ENSMUSG00000002635	93.0753	0.0536845	0.169939	0.315905	0.752075	0.97711	82	143	64	96	113	125	52	109	89.64	95.83	100.41	81.78	102.06	104.1	80.4	90.38
ENSMUSG00000002658	446.275	-0.134931	0.101121	-1.33435	0.18209	0.810948	464	707	268	547	502	526	263	488	507.21	473.8	420.48	465.98	453.41	438.04	406.64	404.64
ENSMUSG00000002660	314.282	0.0566744	0.148325	0.382096	0.70239	0.97711	297	469	205	318	417	380	228	286	324.66	314.3	321.63	270.9	376.63	316.45	352.52	237.15
ENSMUSG00000002661	58.6422	0.175957	0.208159	0.845298	0.397945	0.97711	46	93	37	58	72	84	40	63	50.28	62.32	58.05	49.41	65.03	69.95	61.85	52.24
ENSMUSG00000002664	2.94338	-0.540741	0.874937	-0.618035	0.536553	0.97711	1	4	4	5	3	2	1	4	1.09	2.68	6.28	4.26	2.71	1.67	1.55	3.32
ENSMUSG00000002668	27.428	-0.993888	0.320558	-3.10049	0.001932	0.0402542	26	46	33	42	14	21	13	27	28.42	30.83	51.77	35.78	12.64	17.49	20.1	22.39
ENSMUSG00000002679	129.817	-0.168003	0.160785	-1.04489	0.296074	0.97711	138	176	97	153	144	158	81	121	150.85	117.95	152.19	130.34	130.06	131.58	125.24	100.33
ENSMUSG00000002688	53.3462	0.116249	0.246878	0.470875	0.63773	0.97711	33	59	45	71	66	58	35	70	36.07	39.54	70.6	60.48	59.61	48.3	54.12	58.04
ENSMUSG00000002699	25.7864	1.16611	0.382873	3.04568	0.00232157	0.0461516	19	31	5	15	46	21	25	56	20.77	20.77	7.84	12.78	41.55	17.49	38.65	46.43
ENSMUSG00000002718	448.669	0.0482282	0.122126	0.394904	0.692914	0.97711	489	555	275	505	515	533	280	578	534.54	371.94	431.46	430.2	465.15	443.87	432.92	479.27
ENSMUSG00000002728	121.404	-0.0594007	0.154482	-0.384514	0.700597	0.97711	124	174	80	138	122	156	85	126	135.55	116.61	125.52	117.56	110.19	129.91	131.42	104.48
ENSMUSG00000002731	141.703	0.276261	0.146272	1.88868	0.0589349	0.448658	117	204	81	141	189	194	102	159	127.9	136.71	127.08	120.12	170.7	161.56	157.71	131.84
ENSMUSG00000002732	217.299	1.86533	0.146665	12.7183	4.68036e-37	5.14405e-34	101	113	57	118	417	376	221	399	110.41	75.73	89.43	100.52	376.63	313.12	341.7	330.85
ENSMUSG00000002733	335.284	0.159501	0.110479	1.44372	0.148817	0.739379	307	506	171	375	412	417	231	414	335.59	339.1	268.29	319.46	372.12	347.27	357.16	343.28
ENSMUSG00000002741	627.037	-0.176659	0.114623	-1.54122	0.123264	0.676996	602	1057	423	740	618	601	389	839	658.07	708.35	663.66	630.4	558.18	500.5	601.46	695.69
ENSMUSG00000002748	2177.84	-0.152584	0.11102	-1.37439	0.169322	0.783974	2260	3220	1268	3000	2211	2709	1149	2677	2470.48	2157.89	1989.41	2555.67	1996.98	2255.99	1776.54	2219.74
ENSMUSG00000002763	691.426	-0.232619	0.0973262	-2.3901	0.0168438	0.199673	627	1240	451	889	676	764	445	742	685.39	830.99	707.59	757.33	610.56	636.24	688.04	615.26
ENSMUSG00000002767	238.996	-0.0503138	0.139194	-0.361466	0.717751	0.97711	211	375	156	286	312	246	165	241	230.65	251.31	244.75	243.64	281.8	204.86	255.12	199.83
ENSMUSG00000002768	236.08	-6.19884e-05	0.15002	-0.0004132	0.99967	0.999963	196	412	142	265	284	249	185	241	214.25	276.1	222.79	225.75	256.51	207.36	286.04	199.83
ENSMUSG00000002769	103.838	-0.562831	0.203285	-2.76868	0.0056284	0.0890074	113	203	79	127	65	106	77	88	123.52	136.04	123.95	108.19	58.71	88.27	119.05	72.97
ENSMUSG00000002771	21.6166	0.157866	0.323642	0.487779	0.625706	0.97711	17	27	17	22	21	27	18	26	18.58	18.09	26.67	18.74	18.97	22.48	27.83	21.56
ENSMUSG00000002778	1057.36	-0.362345	0.107972	-3.35592	0.000791022	0.0197815	1141	1825	769	1264	1051	926	682	1122	1247.26	1223.03	1206.51	1076.79	949.26	771.15	1054.48	930.35
ENSMUSG00000002781	155.561	0.0557836	0.142809	0.390617	0.69608	0.97711	129	219	92	206	184	187	112	171	141.01	146.76	144.34	175.49	166.19	155.73	173.17	141.79
ENSMUSG00000002791	6.2514	-0.247261	0.685429	-0.360739	0.718294	0.97711	7	9	3	9	1	4	9	7	7.65	6.03	4.71	7.67	0.9	3.33	13.92	5.8
ENSMUSG00000002797	81.1747	-0.168276	0.208596	-0.806709	0.419834	0.97711	93	149	42	87	100	94	52	71	101.66	99.85	65.9	74.11	90.32	78.28	80.4	58.87
ENSMUSG00000002799	348.341	0.300898	0.140255	2.14536	0.0319237	0.304673	296	467	227	301	410	376	287	495	323.57	312.96	356.15	256.42	370.31	313.12	443.75	410.45
ENSMUSG00000002803	209.209	-0.162586	0.128656	-1.26373	0.206327	0.861883	212	357	122	258	233	255	121	219	231.74	239.24	191.41	219.79	210.45	212.36	187.09	181.59
ENSMUSG00000002804	92.2602	-0.643981	0.186375	-3.45529	0.000549696	0.0149043	105	164	79	116	75	77	63	74	114.78	109.91	123.95	98.82	67.74	64.12	97.41	61.36
ENSMUSG00000002808	277.068	0.968402	0.125599	7.71029	1.25537e-14	2.99478e-12	173	257	140	203	441	427	246	396	189.11	172.23	219.65	172.93	398.31	355.59	380.36	328.36
ENSMUSG00000002812	1064.19	-0.0113508	0.0785697	-0.144468	0.885131	0.995223	921	1639	681	1287	1220	1234	706	1233	1006.78	1098.38	1068.45	1096.38	1101.9	1027.64	1091.59	1022.39
ENSMUSG00000002814	225.674	0.0444507	0.130261	0.341244	0.73292	0.97711	219	283	135	291	268	257	152	272	239.4	189.65	211.81	247.9	242.06	214.02	235.02	225.54
ENSMUSG00000002820	245.304	-0.156081	0.112747	-1.38434	0.166253	0.778378	231	401	163	303	249	281	141	302	252.51	268.73	255.74	258.12	224.9	234.01	218.01	250.42
ENSMUSG00000002825	148.481	-0.374427	0.138198	-2.70936	0.00674124	0.101743	156	267	100	190	146	161	89	140	170.53	178.93	156.89	161.86	131.87	134.08	137.61	116.09
ENSMUSG00000002831	17.797	0.255816	0.390361	0.655333	0.512253	0.97711	11	24	16	16	20	28	6	30	12.02	16.08	25.1	13.63	18.06	23.32	9.28	24.88
ENSMUSG00000002833	537.63	-0.0925604	0.102174	-0.905913	0.364982	0.97711	510	866	371	591	591	593	308	692	557.5	580.35	582.08	503.47	533.79	493.84	476.22	573.8
ENSMUSG00000002835	23.7988	0.194042	0.354793	0.546916	0.584436	0.97711	17	39	14	25	24	16	20	44	18.58	26.14	21.97	21.3	21.68	13.32	30.92	36.48
ENSMUSG00000002844	603.438	0.0298568	0.128501	0.232347	0.816268	0.97711	542	965	404	603	769	607	441	674	592.48	646.7	633.85	513.69	694.56	505.49	681.86	558.87
ENSMUSG00000002845	661.602	-0.450895	0.126512	-3.56406	0.000365157	0.0106013	847	1131	402	873	637	692	310	728	925.88	757.94	630.71	743.7	575.34	576.28	479.31	603.65
ENSMUSG00000002846	171.521	-0.00802302	0.153988	-0.0521016	0.958448	0.999693	199	257	89	183	181	199	123	202	217.53	172.23	139.64	155.9	163.48	165.72	190.18	167.5
ENSMUSG00000002847	15.3002	-0.162562	0.44742	-0.363332	0.716357	0.97711	10	16	11	29	11	18	16	11	10.93	10.72	17.26	24.7	9.94	14.99	24.74	9.12
ENSMUSG00000002870	200.395	-0.536098	0.156233	-3.4314	0.000600468	0.0160618	197	364	173	255	198	145	119	207	215.35	243.94	271.43	217.23	178.83	120.75	183.99	171.64
ENSMUSG00000002871	577.727	-0.186341	0.0914347	-2.03796	0.0415536	0.363184	541	913	376	778	571	669	368	632	591.38	611.85	589.92	662.77	515.73	557.13	568.99	524.05
ENSMUSG00000002881	285.587	-0.145064	0.122071	-1.18836	0.234693	0.903146	286	502	171	329	301	300	171	363	312.64	336.42	268.29	280.27	271.86	249.83	264.39	301
ENSMUSG00000002885	81.7457	-0.0260433	0.208882	-0.12468	0.900777	0.999693	61	148	44	109	81	82	53	124	66.68	99.18	69.03	92.86	73.16	68.29	81.95	102.82
ENSMUSG00000002897	191.089	-0.0693941	0.175312	-0.395833	0.692228	0.97711	183	335	127	183	223	164	150	216	200.04	224.5	199.26	155.9	201.41	136.58	231.92	179.1
ENSMUSG00000002900	383.442	0.14641	0.134915	1.0852	0.277833	0.960894	292	472	254	497	395	454	269	554	319.19	316.31	398.51	423.39	356.76	378.08	415.92	459.37
ENSMUSG00000002908	64.7576	0.450808	0.217667	2.07109	0.0383507	0.343582	36	91	41	62	83	80	61	78	39.35	60.98	64.33	52.82	74.97	66.62	94.32	64.68
ENSMUSG00000002910	143.968	-0.6417	0.178845	-3.58802	0.000333202	0.00986908	145	265	85	268	115	141	84	124	158.5	177.59	133.36	228.31	103.87	117.42	129.88	102.82
ENSMUSG00000002930	33.9509	-0.071654	0.355448	-0.201588	0.840239	0.977609	42	54	21	27	15	46	33	37	45.91	36.19	32.95	23	13.55	38.31	51.02	30.68
ENSMUSG00000002944	52.8058	1.13417	0.370647	3.05997	0.00221357	0.0445522	20	31	25	60	74	42	42	148	21.86	20.77	39.22	51.11	66.84	34.98	64.94	122.72
ENSMUSG00000002948	957.575	-0.128664	0.100776	-1.27673	0.201697	0.85298	860	1657	619	1149	1048	1002	553	1235	940.09	1110.44	971.17	978.82	946.55	834.44	855.03	1024.05
ENSMUSG00000002949	471.12	0.0272665	0.0915746	0.297751	0.765893	0.97711	417	714	312	523	542	564	295	584	455.84	478.49	489.51	445.54	489.53	469.69	456.12	484.25
ENSMUSG00000002957	1004.99	0.0187165	0.0771079	0.242731	0.808214	0.97711	938	1474	616	1187	1119	1148	677	1249	1025.36	987.81	966.47	1011.19	1010.68	956.03	1046.75	1035.66
ENSMUSG00000002963	219.237	-0.0249248	0.141777	-0.175802	0.860449	0.985446	184	358	148	243	229	227	176	248	201.14	239.91	232.2	207.01	206.83	189.04	272.12	205.64
ENSMUSG00000002968	1104.62	-0.266955	0.09837	-2.71379	0.00665183	0.10079	985	1926	777	1453	1046	1114	657	1356	1076.74	1290.72	1219.07	1237.8	944.75	927.71	1015.83	1124.38
ENSMUSG00000002980	358.575	0.0266246	0.120656	0.220666	0.825353	0.97711	280	554	218	465	379	434	268	404	306.08	371.27	342.03	396.13	342.31	361.42	414.37	334.99
ENSMUSG00000002981	880.822	-0.165937	0.0995293	-1.66722	0.0954716	0.590918	832	1463	606	1032	910	890	621	969	909.49	980.43	950.78	879.15	821.91	741.17	960.16	803.48
ENSMUSG00000002983	55.0499	0.317749	0.226051	1.40566	0.159826	0.765406	35	77	42	48	66	69	46	67	38.26	51.6	65.9	40.89	59.61	57.46	71.12	55.56
ENSMUSG00000002984	333.792	-0.0294159	0.129963	-0.226341	0.820936	0.97711	273	552	245	347	393	348	231	386	298.43	369.92	384.39	295.61	354.96	289.81	357.16	320.07
ENSMUSG00000002985	2225.62	0.0920403	0.135924	0.677147	0.498313	0.97711	1775	3041	1171	3287	2361	3201	1458	2577	1940.31	2037.94	1837.23	2800.16	2132.46	2665.71	2254.3	2136.82
ENSMUSG00000002992	0	NA	NA	NA	NA	NA	0	0	0	0	0	0	0	0	0	0	0	0	0	0	0	0
ENSMUSG00000002996	741.602	-0.12506	0.104569	-1.19595	0.231715	0.89773	723	1094	459	999	863	906	437	758	790.34	733.15	720.14	851.04	779.46	754.49	675.67	628.53
ENSMUSG00000002997	295.008	0.841141	0.135425	6.21113	5.26036e-10	7.10011e-08	186	280	142	276	385	544	216	454	203.32	187.64	222.79	235.12	347.73	453.03	333.97	376.45
ENSMUSG00000003031	911.216	0.0767396	0.12336	0.622077	0.533891	0.97711	955	1234	492	1063	1108	1279	557	982	1043.94	826.97	771.92	905.56	1000.75	1065.12	861.21	814.26
ENSMUSG00000003032	53.4732	-0.173188	0.772154	-0.224291	0.822531	0.97711	24	205	29	20	39	23	40	103	26.24	137.38	45.5	17.04	35.22	19.15	61.85	85.41
ENSMUSG00000003033	631.406	0.0430568	0.102677	0.419343	0.674965	0.97711	621	855	399	716	743	671	441	786	678.84	572.98	626.01	609.95	671.08	558.79	681.86	651.74
ENSMUSG00000003037	435.089	-0.10378	0.103573	-1.002	0.316344	0.97711	429	712	277	493	499	507	278	455	468.95	477.15	434.6	419.98	450.7	422.22	429.83	377.28
ENSMUSG00000003038	123.213	-0.0465222	0.15664	-0.297	0.766466	0.97711	138	181	73	136	137	155	68	151	150.85	121.3	114.53	115.86	123.74	129.08	105.14	125.21
ENSMUSG00000003039	576.951	0.055754	0.100407	0.555282	0.578702	0.97711	538	811	356	676	670	794	352	650	588.11	543.49	558.54	575.88	605.14	661.22	544.25	538.97
ENSMUSG00000003051	54.0341	-0.397933	0.215651	-1.84526	0.064999	0.476402	55	96	42	65	45	67	32	49	60.12	64.33	65.9	55.37	40.64	55.8	49.48	40.63
ENSMUSG00000003053	0	NA	NA	NA	NA	NA	0	0	0	0	0	0	0	0	0	0	0	0	0	0	0	0
ENSMUSG00000003062	310.984	-0.0999148	0.104357	-0.957428	0.338351	0.97711	288	487	199	393	339	379	178	365	314.82	326.36	312.22	334.79	306.18	315.62	275.22	302.65
ENSMUSG00000003068	925.093	-0.271884	0.0858878	-3.16557	0.00154778	0.0339497	894	1598	615	1209	994	947	557	977	977.26	1070.91	964.9	1029.93	897.78	788.64	861.21	810.12
ENSMUSG00000003070	8.46187	0.197061	0.52668	0.374157	0.708287	0.97711	8	12	3	11	15	6	7	9	8.75	8.04	4.71	9.37	13.55	5	10.82	7.46
ENSMUSG00000003072	968.386	-0.307828	0.163844	-1.87878	0.0602741	0.454181	884	2112	711	924	1075	848	551	1126	966.33	1415.36	1115.52	787.15	970.94	706.19	851.93	933.67
ENSMUSG00000003099	656.363	-0.104661	0.0987135	-1.06025	0.289033	0.975521	624	985	458	775	771	667	426	747	682.11	660.1	718.57	660.21	696.37	555.46	658.66	619.4
ENSMUSG00000003119	483.57	-0.0193473	0.114739	-0.16862	0.866096	0.987157	416	759	329	551	497	524	300	688	454.74	508.65	516.18	469.39	448.89	436.37	463.85	570.48
ENSMUSG00000003123	94.9505	0.176132	0.178191	0.988444	0.322935	0.97711	81	123	54	115	106	109	84	108	88.54	82.43	84.72	97.97	95.74	90.77	129.88	89.55
ENSMUSG00000003131	1530.68	0.205507	0.0820804	2.50372	0.0122894	0.159106	1389	2022	951	1559	1923	1962	1024	1927	1518.36	1355.05	1492.06	1328.1	1736.85	1633.9	1583.27	1597.85
ENSMUSG00000003134	315.562	-0.532464	0.128468	-4.14473	3.40219e-05	0.0014362	346	511	211	517	261	347	161	312	378.22	342.45	331.05	440.43	235.74	288.97	248.93	258.71
ENSMUSG00000003135	235.755	-0.0408812	0.118339	-0.345458	0.72975	0.97711	246	345	138	280	259	286	153	268	268.91	231.2	216.51	238.53	233.93	238.17	236.56	222.22
ENSMUSG00000003153	136.987	0.556072	0.151555	3.6691	0.000243403	0.00770626	110	153	63	142	156	196	110	216	120.24	102.53	98.84	120.97	140.9	163.22	170.08	179.1
ENSMUSG00000003154	329.629	-0.0984551	0.123545	-0.796919	0.425498	0.97711	267	534	199	469	347	400	195	395	291.87	357.86	312.22	399.54	313.41	333.11	301.5	327.53
ENSMUSG00000003161	428.011	-0.142291	0.106167	-1.34025	0.180165	0.806997	419	660	277	540	459	536	270	423	458.02	442.3	434.6	460.02	414.57	446.37	417.46	350.75
ENSMUSG00000003166	623.205	-0.00658209	0.0882207	-0.0746093	0.940526	0.999693	557	931	400	744	687	709	441	722	608.87	623.91	627.58	633.81	620.5	590.44	681.86	598.67
ENSMUSG00000003184	389.112	-0.340961	0.108682	-3.13722	0.00170559	0.0368076	416	651	248	537	344	456	222	412	454.74	436.27	389.1	457.46	310.7	379.75	343.25	341.63
ENSMUSG00000003190	15.0773	-0.384714	0.399282	-0.963514	0.335289	0.97711	14	31	11	17	11	11	10	22	15.3	20.77	17.26	14.48	9.94	9.16	15.46	18.24
ENSMUSG00000003198	37.4212	-0.0477471	0.327153	-0.145947	0.883963	0.994737	54	53	10	47	41	48	30	31	59.03	35.52	15.69	40.04	37.03	39.97	46.38	25.7
ENSMUSG00000003199	359.441	0.0433272	0.137598	0.314881	0.752852	0.97711	304	616	240	343	442	407	262	384	332.31	412.81	376.55	292.2	399.21	338.94	405.09	318.41
ENSMUSG00000003200	467.351	-0.483134	0.11647	-4.14814	3.35187e-05	0.00142276	519	918	312	590	440	407	271	493	567.34	615.2	489.51	502.61	397.41	338.94	419.01	408.79
ENSMUSG00000003206	3.90162	-0.332553	0.75032	-0.443215	0.65761	0.97711	3	8	3	5	6	2	1	6	3.28	5.36	4.71	4.26	5.42	1.67	1.55	4.98
ENSMUSG00000003208	63.8467	-0.0424934	0.200892	-0.211524	0.832479	0.97711	52	113	36	80	79	70	41	73	56.84	75.73	56.48	68.15	71.35	58.29	63.39	60.53
ENSMUSG00000003226	2181.89	-0.039644	0.112738	-0.351649	0.725102	0.97711	2403	2948	1311	2574	2372	2668	1204	2867	2626.8	1975.61	2056.88	2192.76	2142.39	2221.84	1861.58	2377.29
ENSMUSG00000003227	2.17493	-0.244758	0.976919	-0.250541	0.802169	0.97711	2	3	1	4	2	3	2	1	2.19	2.01	1.57	3.41	1.81	2.5	3.09	0.83
ENSMUSG00000003228	41.708	-0.259648	0.23974	-1.08304	0.278791	0.962443	33	71	28	63	43	50	24	42	36.07	47.58	43.93	53.67	38.84	41.64	37.11	34.83
ENSMUSG00000003233	527.908	-0.13198	0.131815	-1.00125	0.316706	0.97711	463	861	369	640	460	536	348	743	506.12	577	578.94	545.21	415.47	446.37	538.06	616.09
ENSMUSG00000003234	826.188	-0.0623873	0.089485	-0.697182	0.485689	0.97711	842	1296	501	941	871	1014	497	1005	920.42	868.52	786.04	801.63	786.69	844.43	768.44	833.34
ENSMUSG00000003235	409.77	-0.257378	0.105798	-2.43274	0.0149852	0.184071	422	714	277	482	459	442	230	428	461.3	478.49	434.6	410.61	414.57	368.09	355.62	354.89
ENSMUSG00000003269	397.785	-0.259275	0.103943	-2.4944	0.0126171	0.161715	396	669	250	534	419	430	250	399	432.88	448.33	392.23	454.91	378.44	358.09	386.54	330.85
ENSMUSG00000003271	33.3645	-0.594455	0.307072	-1.93588	0.0528823	0.4228	45	73	11	51	30	29	18	35	49.19	48.92	17.26	43.45	27.1	24.15	27.83	29.02
ENSMUSG00000003273	137.261	0.236054	0.204434	1.15467	0.248225	0.922568	98	184	72	189	121	233	80	201	107.13	123.31	112.96	161.01	109.29	194.04	123.69	166.67
ENSMUSG00000003279	325.292	0.559908	0.132087	4.23893	2.24592e-05	0.00101343	212	471	168	282	479	451	222	482	231.74	315.64	263.58	240.23	432.63	375.58	343.25	399.67
ENSMUSG00000003282	130.9	-0.0737793	0.179037	-0.412091	0.680273	0.97711	132	194	73	175	118	200	68	158	144.29	130.01	114.53	149.08	106.58	166.56	105.14	131.01
ENSMUSG00000003283	15.888	0.392757	0.395659	0.992666	0.320873	0.97711	9	17	15	14	23	19	9	24	9.84	11.39	23.53	11.93	20.77	15.82	13.92	19.9
ENSMUSG00000003299	313.098	-0.234088	0.131907	-1.77464	0.0759576	0.519911	304	538	242	333	347	297	178	377	332.31	360.54	379.68	283.68	313.41	247.33	275.22	312.6
ENSMUSG00000003308	664.971	-0.102209	0.0853773	-1.19715	0.231249	0.897511	617	1052	443	795	742	720	431	762	674.46	705	695.04	677.25	670.17	599.6	666.39	631.84
ENSMUSG00000003309	201.961	-3.41002	0.166717	-20.4539	5.54511e-93	4.26613e-89	344	572	216	444	31	49	23	42	376.04	383.33	338.89	378.24	28	40.81	35.56	34.83
ENSMUSG00000003316	1679.55	0.0788877	0.0943018	0.836544	0.402849	0.97711	1394	2304	1058	2121	1717	2053	1135	2275	1523.83	1544.03	1659.94	1806.86	1550.79	1709.69	1754.89	1886.41
ENSMUSG00000003341	0.392235	-1.79813	3.11195	-0.577816	0.563388	0.97711	0	0	2	0	0	0	0	0	0	0	3.14	0	0	0	0	0
ENSMUSG00000003344	509.367	-0.104546	0.117816	-0.887368	0.374881	0.97711	413	838	335	666	578	552	358	523	451.46	561.59	525.59	567.36	522.05	459.69	553.53	433.67
ENSMUSG00000003345	1127.02	-0.138592	0.0966993	-1.43323	0.151793	0.746235	962	1850	794	1390	1233	1142	749	1293	1051.59	1239.78	1245.74	1184.13	1113.65	951.03	1158.07	1072.14
ENSMUSG00000003346	357.483	-0.297997	0.152996	-1.94775	0.051445	0.41542	316	688	261	418	361	301	262	369	345.43	461.07	409.49	356.09	326.06	250.67	405.09	305.97
ENSMUSG00000003348	81.0395	-0.179571	0.184338	-0.974141	0.329987	0.97711	70	148	56	93	93	78	53	90	76.52	99.18	87.86	79.23	84	64.96	81.95	74.63
ENSMUSG00000003352	500.52	0.324268	0.123639	2.62271	0.00872345	0.123541	343	659	310	555	536	631	422	683	374.94	441.63	486.37	472.8	484.12	525.48	652.48	566.34
ENSMUSG00000003354	23.3727	-0.48895	0.351272	-1.39194	0.16394	0.77312	18	27	26	37	17	27	14	21	19.68	18.09	40.79	31.52	15.35	22.48	21.65	17.41
ENSMUSG00000003355	398.267	-0.323921	0.200655	-1.61431	0.106459	0.628586	475	750	277	365	429	311	315	344	519.24	502.62	434.6	310.94	387.47	258.99	487.04	285.24
ENSMUSG00000003360	986.609	-0.0634226	0.0858936	-0.738385	0.46028	0.97711	894	1526	647	1200	1147	1211	560	1140	977.26	1022.65	1015.1	1022.27	1035.97	1008.49	865.85	945.28
ENSMUSG00000003363	5886.57	0.286009	0.0960896	2.97648	0.00291577	0.0541193	4724	9029	3429	5425	7294	7716	4452	7211	5163.96	6050.82	5379.89	4621.5	6587.94	6425.69	6883.5	5979.29
ENSMUSG00000003378	866.947	0.0959896	0.102915	0.932703	0.350973	0.97711	636	1329	561	1038	931	1066	605	1111	695.23	890.63	880.17	884.26	840.88	887.74	935.43	921.23
ENSMUSG00000003379	6.10404	-0.338232	0.721257	-0.468948	0.639107	0.97711	4	10	4	12	8	14	1	1	4.37	6.7	6.28	10.22	7.23	11.66	1.55	0.83
ENSMUSG00000003380	1553.46	-0.108879	0.131374	-0.828774	0.407232	0.97711	1464	2648	946	1860	1942	1787	1052	1345	1600.35	1774.57	1484.22	1584.51	1754.01	1488.17	1626.56	1115.26
ENSMUSG00000003382	387.893	0.0622124	0.107442	0.579031	0.562569	0.97711	355	568	216	479	403	474	255	524	388.06	380.65	338.89	408.06	363.99	394.74	394.27	434.5
ENSMUSG00000003402	1225.69	-0.212365	0.101335	-2.09566	0.0361122	0.329572	1158	2199	820	1443	1255	1257	842	1288	1265.85	1473.67	1286.53	1229.28	1133.52	1046.8	1301.87	1068
ENSMUSG00000003410	94.9797	1.61717	0.212113	7.62409	2.45771e-14	5.77356e-12	35	80	34	48	118	157	113	195	38.26	53.61	53.34	40.89	106.58	130.75	174.72	161.69
ENSMUSG00000003411	387.115	0.710955	0.168835	4.21095	2.54301e-05	0.0011244	212	439	217	363	498	750	315	434	231.74	294.2	340.46	309.24	449.79	624.58	487.04	359.87
ENSMUSG00000003418	5.14192	0.622996	0.728718	0.854922	0.392594	0.97711	8	3	1	5	8	7	1	12	8.75	2.01	1.57	4.26	7.23	5.83	1.55	9.95
ENSMUSG00000003420	192.469	0.0843502	0.148533	0.567889	0.57011	0.97711	146	319	113	226	184	258	147	227	159.6	213.78	177.29	192.53	166.19	214.86	227.29	188.23
ENSMUSG00000003421	278.534	0.0803196	0.117122	0.68578	0.492852	0.97711	225	405	171	345	331	326	204	317	245.95	271.41	268.29	293.9	298.96	271.48	315.42	262.85
ENSMUSG00000003423	122.938	-0.439695	0.162427	-2.70704	0.00678866	0.10216	123	221	107	137	124	124	70	112	134.46	148.1	167.88	116.71	112	103.26	108.23	92.87
ENSMUSG00000003429	606.428	-0.170866	0.174872	-0.977089	0.328525	0.97711	645	1039	395	641	812	655	410	448	705.07	696.29	619.73	546.06	733.4	545.47	633.93	371.48
ENSMUSG00000003435	1622.52	-0.0495517	0.0792003	-0.625651	0.531544	0.97711	1502	2518	1059	1888	1801	1726	1070	2005	1641.89	1687.45	1661.51	1608.37	1626.66	1437.37	1654.39	1662.53
ENSMUSG00000003436	47.0853	0.805271	0.335739	2.3985	0.0164622	0.196664	39	42	16	47	26	80	54	81	42.63	28.15	25.1	40.04	23.48	66.62	83.49	67.16
ENSMUSG00000003437	722.099	-0.124264	0.0896972	-1.38537	0.165938	0.777611	709	1196	481	799	796	809	451	814	775.03	801.5	754.66	680.66	718.95	673.72	697.32	674.96
ENSMUSG00000003438	183	-0.1989	0.123746	-1.60732	0.107985	0.633701	177	292	126	228	197	194	117	196	193.48	195.68	197.69	194.23	177.93	161.56	180.9	162.52
ENSMUSG00000003444	54.1293	-0.225518	0.2278	-0.989983	0.322182	0.97711	52	106	36	56	66	49	35	56	56.84	71.04	56.48	47.71	59.61	40.81	54.12	46.43
ENSMUSG00000003452	303.941	0.16538	0.136297	1.21338	0.224983	0.888443	313	387	168	334	341	422	172	430	342.15	259.35	263.58	284.53	307.99	351.43	265.94	356.55
ENSMUSG00000003458	996.399	-0.0991485	0.0836162	-1.18576	0.235718	0.905278	879	1598	642	1270	1073	1107	607	1231	960.86	1070.91	1007.26	1081.9	969.13	921.88	938.52	1020.73
ENSMUSG00000003464	460.814	-0.0491637	0.100299	-0.490171	0.624013	0.97711	423	703	319	517	506	561	312	489	462.4	471.12	500.49	440.43	457.02	467.19	482.4	405.47
ENSMUSG00000003469	367.892	-0.501648	0.117669	-4.2632	2.01522e-05	0.000924236	357	690	304	461	336	340	223	349	390.25	462.41	476.96	392.72	303.48	283.14	344.79	289.39
ENSMUSG00000003476	15.4441	0.97259	0.576221	1.68788	0.0914348	0.578023	1	5	10	26	27	21	11	27	1.09	3.35	15.69	22.15	24.39	17.49	17.01	22.39
ENSMUSG00000003477	198.361	-0.0460512	0.192688	-0.238994	0.811111	0.97711	169	298	110	292	207	330	110	180	184.74	199.71	172.58	248.75	186.96	274.82	170.08	149.25
ENSMUSG00000003484	6.03233	-0.302071	0.610156	-0.495071	0.62055	0.97711	7	8	3	11	7	9	1	7	7.65	5.36	4.71	9.37	6.32	7.49	1.55	5.8
ENSMUSG00000003500	966.842	-0.357936	0.158175	-2.26292	0.0236408	0.252611	1021	1960	659	1030	1007	721	629	1099	1116.09	1313.5	1033.93	877.45	909.52	600.43	972.53	911.28
ENSMUSG00000003505	0.0837692	-0.726844	3.53381	-0.205683	0.837039	0.97711	0	1	0	0	0	0	0	0	0	0.67	0	0	0	0	0	0
ENSMUSG00000003518	470.279	0.168938	0.147323	1.14672	0.251499	0.927655	363	719	332	436	570	460	365	638	396.81	481.84	520.89	371.42	514.82	383.08	564.35	529.02
ENSMUSG00000003526	203.223	0.594077	0.192019	3.09385	0.00197578	0.0409446	106	307	90	213	200	336	167	317	115.87	205.74	141.2	181.45	180.64	279.81	258.21	262.85
ENSMUSG00000003527	165.841	-0.0340824	0.137325	-0.248188	0.803989	0.97711	142	253	118	189	197	174	114	189	155.22	169.55	185.13	161.01	177.93	144.9	176.26	156.72
ENSMUSG00000003528	474.824	0.179823	0.155206	1.15861	0.246616	0.919812	385	780	289	446	611	457	402	564	420.86	522.72	453.42	379.94	551.86	380.58	621.56	467.66
ENSMUSG00000003531	163.574	0.0411418	0.155832	0.264013	0.79177	0.97711	124	287	95	194	215	190	106	181	135.55	192.33	149.05	165.27	194.19	158.23	163.89	150.08
ENSMUSG00000003534	1289.55	-0.191592	0.0843825	-2.27052	0.023176	0.248768	1125	2073	926	1676	1272	1428	803	1492	1229.77	1389.23	1452.84	1427.77	1148.87	1189.2	1241.57	1237.15
ENSMUSG00000003541	28.523	0.0223386	0.318843	0.0700613	0.944145	0.999693	22	62	13	30	25	31	20	45	24.05	41.55	20.4	25.56	22.58	25.82	30.92	37.31
ENSMUSG00000003545	632.192	0.0365399	1.08519	0.0336715	0.973139	0.999693	163	1865	641	74	813	60	462	1281	178.18	1249.84	1005.69	63.04	734.3	49.97	714.33	1062.19
ENSMUSG00000003546	288.556	-0.0190329	0.120402	-0.158078	0.874395	0.990089	240	464	179	358	327	374	190	300	262.35	310.95	280.84	304.98	295.35	311.46	293.77	248.76
ENSMUSG00000003549	151.646	-0.231401	0.135254	-1.71087	0.0871048	0.56161	151	244	102	193	160	150	99	166	165.06	163.52	160.03	164.41	144.51	124.92	153.07	137.65
ENSMUSG00000003555	2.95274	-0.103317	0.896997	-0.115181	0.908302	0.999693	5	7	0	2	5	2	2	3	5.47	4.69	0	1.7	4.52	1.67	3.09	2.49
ENSMUSG00000003559	403.68	0.410188	0.119552	3.43104	0.000601262	0.0160618	264	563	233	415	566	533	306	502	288.59	377.3	365.56	353.53	511.21	443.87	473.12	416.25
ENSMUSG00000003573	31.8783	0.155277	0.27992	0.55472	0.579086	0.97711	22	45	20	40	31	32	27	47	24.05	30.16	31.38	34.08	28	26.65	41.75	38.97
ENSMUSG00000003575	1405.17	0.0861341	0.106221	0.810899	0.417424	0.97711	1125	2096	934	1589	1602	1469	954	1981	1229.77	1404.64	1465.39	1353.65	1446.93	1223.35	1475.04	1642.62
ENSMUSG00000003581	228.838	0.0242337	0.117762	0.205786	0.836958	0.97711	217	332	136	272	252	282	163	255	237.21	222.49	213.38	231.71	227.61	234.84	252.02	211.44
ENSMUSG00000003585	21.6983	0.0669534	0.33007	0.202846	0.839255	0.97711	19	34	15	21	30	18	14	30	20.77	22.79	23.53	17.89	27.1	14.99	21.65	24.88
ENSMUSG00000003604	54.1125	-0.0828449	0.218776	-0.378674	0.70493	0.97711	58	78	35	62	74	56	31	58	63.4	52.27	54.91	52.82	66.84	46.64	47.93	48.09
ENSMUSG00000003617	216.375	0.289444	0.17555	1.64879	0.0991916	0.603942	150	208	146	292	253	296	158	278	163.97	139.39	229.07	248.75	228.51	246.5	244.29	230.51
ENSMUSG00000003623	180.02	-0.156015	0.144861	-1.077	0.281482	0.966731	193	246	103	258	184	208	116	198	210.97	164.86	161.6	219.79	166.19	173.22	179.35	164.18
ENSMUSG00000003644	129.091	-0.00432281	0.156778	-0.0275728	0.978003	0.999693	103	187	80	179	138	139	86	173	112.59	125.32	125.52	152.49	124.64	115.76	132.97	143.45
ENSMUSG00000003657	0.894397	3.31562	2.13006	1.55658	0.119569	0.667323	0	0	0	0	7	1	0	0	0	0	0	0	6.32	0.83	0	0
ENSMUSG00000003660	1993.74	0.104293	0.0826315	1.26215	0.206896	0.862622	1622	2772	1267	2429	2404	2531	1326	2331	1773.06	1857.67	1987.85	2069.24	2171.29	2107.75	2050.21	1932.84
ENSMUSG00000003662	401.275	0.107255	0.102472	1.04668	0.295247	0.97711	366	599	226	453	503	472	274	479	400.09	401.42	354.58	385.91	454.31	393.07	423.65	397.18
ENSMUSG00000003665	4.48094	1.16309	0.783558	1.48437	0.137711	0.715383	1	4	4	2	5	4	3	14	1.09	2.68	6.28	1.7	4.52	3.33	4.64	11.61
ENSMUSG00000003680	255.493	-0.169175	0.122443	-1.38166	0.167076	0.77976	222	427	169	334	286	288	166	254	242.68	286.16	265.15	284.53	258.32	239.84	256.66	210.61
ENSMUSG00000003721	408.664	0.25688	0.112117	2.29117	0.0219534	0.239928	359	499	252	436	539	563	274	478	392.43	334.41	395.37	371.42	486.82	468.85	423.65	396.35
ENSMUSG00000003731	747.568	0.0050919	0.0893866	0.056965	0.954573	0.999693	723	1098	443	894	763	902	493	959	790.34	735.83	695.04	761.59	689.14	751.16	762.26	795.19
ENSMUSG00000003746	295.59	0.193665	0.171665	1.12816	0.259253	0.936536	288	489	161	242	408	289	214	390	314.82	327.71	252.6	206.16	368.51	240.67	330.88	323.38
ENSMUSG00000003752	136.655	-0.389522	0.142802	-2.72771	0.00637752	0.0977439	138	258	91	177	127	138	81	146	150.85	172.9	142.77	150.78	114.71	114.92	125.24	121.06
ENSMUSG00000003762	446.243	-0.188411	0.102949	-1.83014	0.0672284	0.485427	412	762	295	562	442	543	244	529	450.37	510.66	462.84	478.76	399.21	452.2	377.26	438.64
ENSMUSG00000003778	1195.67	-0.189625	0.0979957	-1.93503	0.0529862	0.4228	1350	1933	756	1338	1261	1325	699	1381	1475.73	1295.41	1186.12	1139.83	1138.94	1103.43	1080.77	1145.11
ENSMUSG00000003779	22.7365	-0.0556354	0.372281	-0.149445	0.881203	0.993593	21	46	15	18	16	21	14	43	22.96	30.83	23.53	15.33	14.45	17.49	21.65	35.66
ENSMUSG00000003808	422.509	-0.196046	0.100399	-1.95266	0.0508596	0.412162	411	676	289	529	476	433	240	497	449.28	453.02	453.42	450.65	429.92	360.59	371.08	412.11
ENSMUSG00000003809	538.254	-0.0454275	0.107281	-0.423445	0.67197	0.97711	524	826	331	630	572	676	383	545	572.8	553.55	519.32	536.69	516.63	562.96	592.18	451.91
ENSMUSG00000003810	745.099	-0.00555415	0.139249	-0.0398866	0.968184	0.999693	708	1178	505	739	867	659	530	994	773.94	789.44	792.31	629.55	783.07	548.8	819.46	824.21
ENSMUSG00000003812	337.746	-0.0860161	0.11663	-0.737514	0.46081	0.97711	320	594	200	385	396	395	195	391	349.8	398.07	313.79	327.98	357.67	328.95	301.5	324.21
ENSMUSG00000003813	395.379	-0.291193	0.125213	-2.32559	0.0200404	0.225411	380	701	306	439	433	389	253	383	415.39	469.78	480.1	373.98	391.09	323.95	391.18	317.58
ENSMUSG00000003814	6281.59	-0.295795	0.114363	-2.58646	0.00969661	0.133404	7125	10818	4349	6840	6430	6218	4230	6076	7788.57	7249.72	6823.32	5826.92	5807.58	5178.2	6540.25	5038.16
ENSMUSG00000003824	37.2964	-0.723052	0.287034	-2.51905	0.0117673	0.154162	40	62	28	69	34	40	8	41	43.73	41.55	43.93	58.78	30.71	33.31	12.37	34
ENSMUSG00000003847	1445.54	0.233613	0.118271	1.97523	0.0482418	0.398655	1302	1671	802	1781	1635	2028	882	2070	1423.26	1119.83	1258.29	1517.22	1476.73	1688.87	1363.71	1716.42
ENSMUSG00000003848	263.656	0.019349	0.114891	0.168412	0.86626	0.987197	248	365	172	309	281	349	175	296	271.1	244.61	269.86	263.23	253.8	290.64	270.58	245.44
ENSMUSG00000003849	126.105	0.304784	0.175278	1.73886	0.0820591	0.543073	87	155	76	157	121	194	89	179	95.1	103.87	119.24	133.75	109.29	161.56	137.61	148.42
ENSMUSG00000003863	296.253	0.204669	0.10528	1.94405	0.0518895	0.417585	257	405	169	332	332	377	207	405	280.94	271.41	265.15	282.83	299.86	313.96	320.05	335.82
ENSMUSG00000003865	204.635	-0.711332	0.136048	-5.22852	1.70875e-07	1.35385e-05	190	416	167	314	162	195	98	194	207.7	278.78	262.01	267.49	146.32	162.39	151.52	160.86
ENSMUSG00000003868	312.332	-0.193323	0.111046	-1.74093	0.0816955	0.541482	314	528	208	361	350	323	195	339	343.24	353.84	326.34	307.53	316.12	268.99	301.5	281.1
ENSMUSG00000003872	38.1047	0.0988436	0.280918	0.351859	0.724944	0.97711	27	74	26	32	36	45	24	61	29.51	49.59	40.79	27.26	32.52	37.47	37.11	50.58
ENSMUSG00000003873	191.647	-0.203485	0.145835	-1.3953	0.162924	0.771254	166	335	140	225	172	220	140	194	181.46	224.5	219.65	191.68	155.35	183.21	216.46	160.86
ENSMUSG00000003882	5.24061	-0.455738	0.69921	-0.65179	0.514537	0.97711	9	10	1	6	4	3	6	4	9.84	6.7	1.57	5.11	3.61	2.5	9.28	3.32
ENSMUSG00000003923	297.214	-0.00931406	0.144851	-0.064301	0.948731	0.999693	285	442	212	300	373	404	176	285	311.54	296.21	332.62	255.57	336.89	336.44	272.12	236.32
ENSMUSG00000003929	132.597	0.208552	0.204273	1.02095	0.307278	0.97711	150	137	57	172	141	197	90	167	163.97	91.81	89.43	146.53	127.35	164.06	139.15	138.47
ENSMUSG00000003934	24.0591	0.113561	0.315602	0.359823	0.71898	0.97711	19	44	11	28	22	31	16	37	20.77	29.49	17.26	23.85	19.87	25.82	24.74	30.68
ENSMUSG00000003948	220.858	0.38423	0.173653	2.21263	0.0269232	0.274713	146	359	137	179	290	267	140	360	159.6	240.59	214.94	152.49	261.93	222.35	216.46	298.51
ENSMUSG00000003949	459.44	0.106289	0.173761	0.611697	0.540739	0.97711	387	627	251	627	388	689	251	714	423.04	420.19	393.8	534.13	350.44	573.78	388.09	592.04
ENSMUSG00000003955	171.632	-0.36618	0.155565	-2.35388	0.0185788	0.214056	188	331	113	194	184	173	109	150	205.51	221.82	177.29	165.27	166.19	144.07	168.53	124.38
ENSMUSG00000003970	4725.61	-0.254823	0.120661	-2.11189	0.0346959	0.321122	4809	8682	3091	5445	5647	4794	2966	4297	5256.88	5818.27	4849.59	4638.54	5100.37	3992.32	4585.91	3563.03
ENSMUSG00000003974	2.12056	2.32276	1.23735	1.8772	0.0604907	0.455256	0	1	1	1	8	4	0	4	0	0.67	1.57	0.85	7.23	3.33	0	3.32
ENSMUSG00000003992	263.597	-0.181869	0.147245	-1.23514	0.216778	0.875685	271	376	151	394	296	339	143	262	296.24	251.98	236.91	335.64	267.35	282.31	221.1	217.25
ENSMUSG00000004018	86.7633	-0.345489	0.183037	-1.88754	0.0590879	0.44902	107	135	55	110	97	83	53	82	116.97	90.47	86.29	93.71	87.61	69.12	81.95	67.99
ENSMUSG00000004031	16.041	-0.0157507	0.402748	-0.039108	0.968804	0.999693	11	25	11	20	12	14	18	18	12.02	16.75	17.26	17.04	10.84	11.66	27.83	14.93
ENSMUSG00000004032	276.73	0.288377	0.11195	2.57595	0.00999651	0.136181	246	379	155	272	328	395	188	362	268.91	253.99	243.19	231.71	296.25	328.95	290.68	300.17
ENSMUSG00000004035	65.2143	0.656974	0.21621	3.03859	0.00237689	0.0470092	34	86	27	74	102	94	50	89	37.17	57.63	42.36	63.04	92.13	78.28	77.31	73.8
ENSMUSG00000004038	0.2258	1.46088	3.51695	0.415382	0.677862	0.97711	0	0	0	0	2	0	0	0	0	0	0	0	1.81	0	0	0
ENSMUSG00000004040	1370.15	-0.0154936	0.0836754	-0.185163	0.853101	0.982682	1207	2131	879	1622	1407	1562	896	1804	1319.41	1428.1	1379.1	1381.76	1270.8	1300.79	1385.36	1495.86
ENSMUSG00000004043	1432.08	-0.202155	0.138053	-1.46433	0.143105	0.727197	1524	2398	1065	1392	1737	1297	897	1557	1665.93	1607.03	1670.92	1185.83	1568.86	1080.11	1386.9	1291.05
ENSMUSG00000004044	271.794	-0.0682717	0.140625	-0.485488	0.62733	0.97711	218	399	214	320	260	283	190	357	238.3	267.39	335.75	272.6	234.83	235.68	293.77	296.02
ENSMUSG00000004054	494.003	-0.234484	0.111216	-2.10836	0.0350001	0.322483	432	820	370	625	512	468	318	571	472.23	549.53	580.51	532.43	462.44	389.74	491.68	473.47
ENSMUSG00000004056	378.476	0.0854271	0.106134	0.804899	0.420878	0.97711	327	518	255	430	383	477	264	489	357.45	347.14	400.08	366.31	345.93	397.23	408.19	405.47
ENSMUSG00000004069	582.743	-0.108713	0.0967948	-1.12313	0.261384	0.939401	561	862	376	748	688	658	363	619	613.25	577.67	589.92	637.21	621.4	547.97	561.26	513.27
ENSMUSG00000004070	352.317	-0.0842974	0.111565	-0.755588	0.449896	0.97711	321	556	231	427	434	402	219	366	350.9	372.61	362.42	363.76	391.99	334.78	338.61	303.48
ENSMUSG00000004071	1114.87	-0.0318128	0.0855052	-0.372057	0.709851	0.97711	1000	1843	674	1314	1240	1266	695	1405	1093.13	1235.09	1057.46	1119.38	1119.97	1054.29	1074.58	1165.01
ENSMUSG00000004085	98.084	0.18505	0.193693	0.955378	0.339386	0.97711	88	124	43	140	108	148	62	123	96.2	83.1	67.46	119.26	97.55	123.25	95.86	101.99
ENSMUSG00000004096	438.838	-0.120639	0.115114	-1.04799	0.294644	0.97711	470	695	270	500	530	515	255	458	513.77	465.76	423.61	425.94	478.7	428.88	394.27	379.77
ENSMUSG00000004098	46.4198	0.540948	0.268157	2.01728	0.0436662	0.373896	27	52	28	50	42	53	45	83	29.51	34.85	43.93	42.59	37.93	44.14	69.58	68.82
ENSMUSG00000004099	940.236	-0.241959	0.0923263	-2.62069	0.0087752	0.124046	961	1632	597	1164	982	942	552	1115	1050.5	1093.69	936.66	991.6	886.94	784.47	853.48	924.55
ENSMUSG00000004100	393.257	-0.289489	0.165109	-1.75332	0.0795476	0.533333	368	749	327	368	448	341	241	427	402.27	501.94	513.04	313.5	404.63	283.98	372.62	354.06
ENSMUSG00000004105	311.021	0.474341	0.128391	3.69451	0.000220312	0.00703308	190	412	189	308	399	400	230	478	207.7	276.1	296.53	262.38	360.38	333.11	355.62	396.35
ENSMUSG00000004110	454.111	1.5811	0.37047	4.26783	1.97386e-05	0.000907978	159	376	234	140	867	624	391	981	173.81	251.98	367.13	119.26	783.07	519.65	604.55	813.44
ENSMUSG00000004113	704.697	0.554106	0.0943491	5.87294	4.28144e-09	4.82627e-07	491	803	404	683	901	1011	512	1085	536.73	538.13	633.85	581.84	813.78	841.94	791.63	899.67
ENSMUSG00000004127	66.937	-0.0196556	0.206595	-0.095141	0.924203	0.999693	78	101	35	71	70	68	47	90	85.26	67.69	54.91	60.48	63.22	56.63	72.67	74.63
ENSMUSG00000004151	135.543	0.0642741	0.231828	0.277249	0.781589	0.97711	128	176	70	189	81	189	103	200	139.92	117.95	109.83	161.01	73.16	157.39	159.25	165.84
ENSMUSG00000004187	355.849	0.25883	0.147188	1.7585	0.0786625	0.52994	245	511	176	477	380	526	244	477	267.82	342.45	276.13	406.35	343.22	438.04	377.26	395.52
ENSMUSG00000004207	7239.83	-0.0378685	0.0903724	-0.419027	0.675196	0.97711	5865	11143	4610	9652	8088	8159	4878	8373	6411.22	7467.52	7232.81	8222.44	7305.08	6794.61	7542.17	6942.8
ENSMUSG00000004221	480.668	0.0810362	0.0995992	0.813623	0.415861	0.97711	416	645	330	552	561	578	298	629	454.74	432.25	517.75	470.24	506.7	481.34	460.76	521.56
ENSMUSG00000004231	0.634429	1.87825	1.91223	0.982229	0.325987	0.97711	0	0	0	1	1	1	0	3	0	0	0	0.85	0.9	0.83	0	2.49
ENSMUSG00000004233	74.8578	0.0385379	0.189989	0.202843	0.839258	0.97711	66	111	55	75	75	106	50	83	72.15	74.39	86.29	63.89	67.74	88.27	77.31	68.82
ENSMUSG00000004263	55.3581	-0.219609	0.212029	-1.03575	0.300318	0.97711	56	86	39	68	43	64	37	67	61.22	57.63	61.19	57.93	38.84	53.3	57.21	55.56
ENSMUSG00000004264	557.645	-0.0538786	0.130209	-0.413785	0.679031	0.97711	531	943	381	541	694	575	378	603	580.45	631.95	597.77	460.87	626.82	478.85	584.45	500
ENSMUSG00000004266	224.908	-2.09757	0.158994	-13.1927	9.6602e-40	1.18913e-36	340	630	227	361	95	81	57	121	371.67	422.2	356.15	307.53	85.8	67.45	88.13	100.33
ENSMUSG00000004267	1460.27	0.48591	0.123491	3.93479	8.327e-05	0.00305429	1064	2100	785	1246	1921	1642	1206	2233	1163.09	1407.32	1231.62	1061.45	1735.05	1367.42	1864.67	1851.58
ENSMUSG00000004268	351.197	-0.222592	0.105198	-2.11594	0.03435	0.318591	362	573	239	420	395	367	211	372	395.71	384	374.98	357.79	356.76	305.63	326.24	308.46
ENSMUSG00000004270	237.876	-0.209362	0.127175	-1.64625	0.0997114	0.605828	212	400	168	298	258	226	161	260	231.74	268.06	263.58	253.86	233.03	188.21	248.93	215.59
ENSMUSG00000004285	300.949	-0.127586	0.136899	-0.931971	0.351352	0.97711	290	503	199	339	338	384	199	265	317.01	337.09	312.22	288.79	305.28	319.79	307.69	219.74
ENSMUSG00000004296	1.04279	0.181775	1.54485	0.117666	0.906333	0.999693	1	0	2	0	1	1	1	1	1.09	0	3.14	0	0.9	0.83	1.55	0.83
ENSMUSG00000004317	289.134	-0.171164	0.179806	-0.951939	0.341128	0.97711	218	555	227	303	295	244	189	394	238.3	371.94	356.15	258.12	266.44	203.2	292.22	326.7
ENSMUSG00000004319	1511.9	-0.117836	0.0842602	-1.39847	0.161972	0.769334	1549	2311	1053	1650	1606	1744	913	1786	1693.26	1548.72	1652.09	1405.62	1450.54	1452.36	1411.64	1480.93
ENSMUSG00000004328	218.042	-0.010206	0.192763	-0.0529458	0.957775	0.999693	189	287	97	377	216	270	146	273	206.6	192.33	152.19	321.16	195.09	224.85	225.74	226.37
ENSMUSG00000004341	0	NA	NA	NA	NA	NA	0	0	0	0	0	0	0	0	0	0	0	0	0	0	0	0
ENSMUSG00000004344	0.30617	1.53332	2.91297	0.526375	0.598627	0.97711	0	0	0	0	1	0	1	0	0	0	0	0	0.9	0	1.55	0
ENSMUSG00000004347	258.369	0.103821	0.169275	0.613325	0.539661	0.97711	219	305	156	364	241	378	146	374	239.4	204.4	244.75	310.09	217.67	314.79	225.74	310.12
ENSMUSG00000004356	447.728	-0.0341826	0.106355	-0.321401	0.747906	0.97711	425	618	318	517	544	518	264	522	464.58	414.15	498.92	440.43	491.34	431.38	408.19	432.84
ENSMUSG00000004359	1.13443	2.81676	1.54819	1.81938	0.0688529	0.491505	0	1	0	0	3	1	1	4	0	0.67	0	0	2.71	0.83	1.55	3.32
ENSMUSG00000004360	290.791	0.216847	0.117728	1.84193	0.0654852	0.477998	275	354	161	337	351	392	192	372	300.61	237.23	252.6	287.09	317.02	326.45	296.86	308.46
ENSMUSG00000004364	679.295	0.0728672	0.106976	0.681151	0.495776	0.97711	687	851	402	819	764	789	453	889	750.98	570.3	630.71	697.7	690.04	657.06	700.41	737.15
ENSMUSG00000004366	0.609209	2.72658	2.07598	1.31339	0.189051	0.823941	0	0	0	0	0	3	1	1	0	0	0	0	0	2.5	1.55	0.83
ENSMUSG00000004371	2.57118	-0.244112	0.971802	-0.251195	0.801664	0.97711	4	1	1	5	1	3	3	2	4.37	0.67	1.57	4.26	0.9	2.5	4.64	1.66
ENSMUSG00000004383	185.758	0.110951	0.132653	0.836406	0.402927	0.97711	141	273	118	223	223	215	137	219	154.13	182.95	185.13	189.97	201.41	179.05	211.82	181.59
ENSMUSG00000004393	425.733	-0.137406	0.105886	-1.29768	0.194396	0.836973	400	745	277	480	464	456	278	479	437.25	499.26	434.6	408.91	419.08	379.75	429.83	397.18
ENSMUSG00000004394	1101.64	-0.0285129	0.0812928	-0.350743	0.725781	0.97711	996	1789	692	1260	1268	1306	709	1251	1088.76	1198.9	1085.71	1073.38	1145.26	1087.6	1096.23	1037.32
ENSMUSG00000004415	13.3647	1.19365	0.530568	2.24976	0.024464	0.258181	9	9	3	13	6	18	21	27	9.84	6.03	4.71	11.07	5.42	14.99	32.47	22.39
ENSMUSG00000004446	46.005	0.642401	0.230225	2.79032	0.00526564	0.0850183	25	59	26	42	64	69	38	61	27.33	39.54	40.79	35.78	57.8	57.46	58.75	50.58
ENSMUSG00000004451	211.009	0.00578698	0.131473	0.0440166	0.964891	0.999693	190	360	129	220	241	244	150	237	207.7	241.26	202.39	187.42	217.67	203.2	231.92	196.52
ENSMUSG00000004455	92.6374	0.0195557	0.165199	0.118377	0.905769	0.999693	92	139	56	103	111	113	52	117	100.57	93.15	87.86	87.74	100.26	94.1	80.4	97.02
ENSMUSG00000004460	555.268	-0.486593	0.158229	-3.07525	0.00210324	0.0430353	733	1066	374	571	478	468	352	588	801.27	714.38	586.78	486.43	431.73	389.74	544.25	487.56
ENSMUSG00000004462	187.44	-0.19655	0.136019	-1.44502	0.148453	0.738748	201	303	112	239	211	225	94	210	219.72	203.06	175.72	203.6	190.58	187.37	145.34	174.13
ENSMUSG00000004473	41.1703	-0.0602058	0.267959	-0.224683	0.822226	0.97711	39	80	27	33	48	45	32	39	42.63	53.61	42.36	28.11	43.35	37.47	49.48	32.34
ENSMUSG00000004500	273.094	-0.422856	0.123272	-3.43026	0.000602997	0.0160886	325	421	185	382	241	302	142	293	355.27	282.13	290.25	325.42	217.67	251.5	219.55	242.95
ENSMUSG00000004508	134.261	0.348111	0.169821	2.04988	0.0403764	0.35607	88	154	91	156	183	154	93	195	96.2	103.2	142.77	132.89	165.29	128.25	143.79	161.69
ENSMUSG00000004530	520.694	0.140361	0.114853	1.22209	0.221674	0.883543	363	751	340	644	584	666	346	683	396.81	503.29	533.44	548.62	527.47	554.63	534.97	566.34
ENSMUSG00000004535	1732.12	-0.0667331	0.0922288	-0.723561	0.469335	0.97711	1886	2457	1069	2002	1920	2036	1059	2049	2061.65	1646.57	1677.2	1705.48	1734.14	1695.53	1637.38	1699.01
ENSMUSG00000004540	0	NA	NA	NA	NA	NA	0	0	0	0	0	0	0	0	0	0	0	0	0	0	0	0
ENSMUSG00000004542	0	NA	NA	NA	NA	NA	0	0	0	0	0	0	0	0	0	0	0	0	0	0	0	0
ENSMUSG00000004552	1.01334	0.185087	1.72769	0.10713	0.914686	0.999693	0	1	1	2	0	5	0	0	0	0.67	1.57	1.7	0	4.16	0	0
ENSMUSG00000004558	384.042	0.361707	0.108283	3.34039	0.000836619	0.0207296	276	531	223	393	458	547	301	477	301.7	355.85	349.87	334.79	413.67	455.53	465.39	395.52
ENSMUSG00000004561	213.97	-0.199767	0.12805	-1.56007	0.118742	0.664729	232	353	122	272	210	259	125	241	253.61	236.56	191.41	231.71	189.67	215.69	193.27	199.83
ENSMUSG00000004562	403.04	0.405195	0.103879	3.90065	9.59358e-05	0.00343694	291	493	242	423	471	560	314	553	318.1	330.39	379.68	360.35	425.41	466.35	485.49	458.54
ENSMUSG00000004565	850.283	-0.0993466	0.100858	-0.985015	0.324617	0.97711	816	1238	512	1165	845	1084	514	994	892	829.65	803.3	992.45	763.2	902.73	794.73	824.21
ENSMUSG00000004567	564.112	0.0319244	0.09713	0.328676	0.7424	0.97711	502	883	338	655	562	712	374	730	548.75	591.75	530.3	557.99	507.6	592.94	578.26	605.31
ENSMUSG00000004568	665.049	-0.104063	0.0889808	-1.16949	0.242204	0.914777	614	999	421	886	700	775	400	806	671.18	669.48	660.52	754.77	632.24	645.4	618.46	668.33
ENSMUSG00000004591	445.851	-0.139871	0.115798	-1.20788	0.227093	0.891115	458	643	273	601	436	571	246	537	500.65	430.91	428.32	511.99	393.8	475.51	380.36	445.27
ENSMUSG00000004609	35.9862	0.545878	0.24958	2.18718	0.0287291	0.286119	29	40	20	33	47	49	26	56	31.7	26.81	31.38	28.11	42.45	40.81	40.2	46.43
ENSMUSG00000004610	70.2955	-0.497642	0.206595	-2.40878	0.0160059	0.193042	74	128	58	84	80	69	39	52	80.89	85.78	91	71.56	72.26	57.46	60.3	43.12
ENSMUSG00000004612	2.55309	-1.91323	1.04696	-1.82741	0.0676379	0.486898	3	5	3	5	1	1	2	0	3.28	3.35	4.71	4.26	0.9	0.83	3.09	0
ENSMUSG00000004613	0	NA	NA	NA	NA	NA	0	0	0	0	0	0	0	0	0	0	0	0	0	0	0	0
ENSMUSG00000004626	540.417	-0.614653	0.0980415	-6.26931	3.62641e-10	5.00444e-08	578	976	441	747	450	465	295	554	631.83	654.07	691.9	636.36	406.44	387.24	456.12	459.37
ENSMUSG00000004630	0.436408	-0.915433	2.38644	-0.383598	0.701276	0.97711	1	0	1	0	0	0	0	1	1.09	0	1.57	0	0	0	0	0.83
ENSMUSG00000004631	341.761	-0.157427	0.12449	-1.26458	0.206022	0.861483	344	593	203	408	398	419	200	334	376.04	397.4	318.49	347.57	359.47	348.93	309.23	276.95
ENSMUSG00000004633	51.7389	-0.0228287	0.247115	-0.0923807	0.926396	0.999693	35	76	42	63	38	70	39	63	38.26	50.93	65.9	53.67	34.32	58.29	60.3	52.24
ENSMUSG00000004637	170.368	-0.0453025	0.129234	-0.350546	0.725929	0.97711	159	259	105	212	189	220	100	195	173.81	173.57	164.74	180.6	170.7	183.21	154.62	161.69
ENSMUSG00000004642	132.804	0.163931	0.154573	1.06054	0.2889	0.975521	123	176	87	135	168	189	83	146	134.46	117.95	136.5	115.01	151.74	157.39	128.33	121.06
ENSMUSG00000004651	0	NA	NA	NA	NA	NA	0	0	0	0	0	0	0	0	0	0	0	0	0	0	0	0
ENSMUSG00000004654	1768.81	-0.136147	0.158274	-0.860196	0.389681	0.97711	1745	2755	948	2545	1541	2691	896	2078	1907.52	1846.27	1487.35	2168.06	1391.83	2241	1385.36	1723.06
ENSMUSG00000004655	118.642	0.74906	0.239153	3.13214	0.00173539	0.0373199	56	102	90	103	191	139	84	208	61.22	68.36	141.2	87.74	172.51	115.76	129.88	172.47
ENSMUSG00000004661	133.161	-0.0951244	0.180136	-0.528069	0.597452	0.97711	109	208	86	184	104	165	80	193	119.15	139.39	134.93	156.75	93.93	137.41	123.69	160.03
ENSMUSG00000004665	104.067	0.145622	0.187045	0.778541	0.43625	0.97711	68	153	77	114	110	109	84	142	74.33	102.53	120.81	97.12	99.35	90.77	129.88	117.74
ENSMUSG00000004667	487.511	-0.181728	0.12648	-1.43681	0.150772	0.743211	459	880	318	562	595	509	312	467	501.75	589.74	498.92	478.76	537.4	423.88	482.4	387.23
ENSMUSG00000004668	6.81779	-0.93239	0.656126	-1.42105	0.155301	0.753635	5	11	4	20	3	11	1	6	5.47	7.37	6.28	17.04	2.71	9.16	1.55	4.98
ENSMUSG00000004677	1769.15	-0.00919644	0.101331	-0.0907566	0.927686	0.999693	1722	2700	1110	1955	1904	1822	1154	2452	1882.37	1809.41	1741.52	1665.44	1719.69	1517.32	1784.27	2033.17
ENSMUSG00000004698	94.3766	0.0927366	0.197123	0.470452	0.638032	0.97711	84	130	60	110	81	158	57	115	91.82	87.12	94.14	93.71	73.16	131.58	88.13	95.36
ENSMUSG00000004707	7.46428	0.330125	0.54783	0.602605	0.546771	0.97711	7	5	6	8	9	11	5	9	7.65	3.35	9.41	6.82	8.13	9.16	7.73	7.46
ENSMUSG00000004709	1.90147	-0.746239	1.18389	-0.63033	0.528479	0.97711	0	4	1	6	2	3	1	0	0	2.68	1.57	5.11	1.81	2.5	1.55	0
ENSMUSG00000004730	64.9761	0.462582	0.218007	2.12187	0.033849	0.315371	42	68	35	84	68	95	55	92	45.91	45.57	54.91	71.56	61.42	79.11	85.04	76.29
ENSMUSG00000004748	33.2437	0.0543534	0.266486	0.203964	0.838382	0.97711	23	50	21	45	33	47	23	38	25.14	33.51	32.95	38.34	29.81	39.14	35.56	31.51
ENSMUSG00000004768	228.659	-0.00511907	0.120339	-0.0425386	0.966069	0.999693	232	327	141	263	252	300	139	264	253.61	219.14	221.22	224.05	227.61	249.83	214.92	218.91
ENSMUSG00000004771	535.23	0.157897	0.0900428	1.75358	0.0795027	0.533333	486	787	311	560	642	682	354	679	531.26	527.41	487.94	477.06	579.85	567.95	547.34	563.02
ENSMUSG00000004788	260.448	-0.0593101	0.116983	-0.506999	0.612156	0.97711	226	400	164	339	295	321	168	276	247.05	268.06	257.31	288.79	266.44	267.32	259.75	228.86
ENSMUSG00000004789	956.574	-0.0240311	0.0984042	-0.244208	0.80707	0.97711	882	1522	621	1052	1150	1024	663	1063	964.14	1019.97	974.31	896.19	1038.68	852.76	1025.1	881.43
ENSMUSG00000004791	48.7475	0.525762	0.275105	1.91113	0.0559874	0.436413	34	34	29	65	71	70	39	56	37.17	22.79	45.5	55.37	64.13	58.29	60.3	46.43
ENSMUSG00000004798	423.661	0.32947	0.121261	2.71704	0.00658689	0.0999531	364	496	210	518	544	532	293	604	397.9	332.4	329.48	441.28	491.34	443.04	453.02	500.83
ENSMUSG00000004814	2.20148	4.51143	1.42017	3.17669	0.00148965	0.0329093	0	0	0	0	2	2	7	4	0	0	0	0	1.81	1.67	10.82	3.32
ENSMUSG00000004815	279.881	0.0444885	0.124684	0.356809	0.721235	0.97711	249	398	166	357	285	351	166	397	272.19	266.72	260.44	304.12	257.41	292.3	256.66	329.19
ENSMUSG00000004821	0	NA	NA	NA	NA	NA	0	0	0	0	0	0	0	0	0	0	0	0	0	0	0	0
ENSMUSG00000004837	39.6493	-0.248734	0.264577	-0.940116	0.347158	0.97711	37	68	27	52	53	30	19	51	40.45	45.57	42.36	44.3	47.87	24.98	29.38	42.29
ENSMUSG00000004842	1572.84	-0.183826	0.139757	-1.31532	0.188402	0.822628	1901	2467	962	1707	1919	1649	773	1913	2078.05	1653.27	1509.32	1454.18	1733.24	1373.25	1195.18	1586.24
ENSMUSG00000004843	520.073	0.0184729	0.105792	0.174616	0.861382	0.98547	535	733	303	607	614	593	313	675	584.83	491.22	475.39	517.1	554.56	493.84	483.95	559.7
ENSMUSG00000004846	495.053	-0.0595322	0.0995304	-0.598131	0.549753	0.97711	479	786	298	584	536	526	343	594	523.61	526.74	467.54	497.5	484.12	438.04	530.33	492.54
ENSMUSG00000004849	515.658	-0.135281	0.106548	-1.26967	0.204202	0.858114	476	915	339	575	563	543	338	587	520.33	613.19	531.87	489.84	508.5	452.2	522.6	486.73
ENSMUSG00000004864	30.8054	-0.92468	0.293862	-3.14664	0.00165156	0.0357924	32	54	26	59	22	22	11	35	34.98	36.19	40.79	50.26	19.87	18.32	17.01	29.02
ENSMUSG00000004865	723.879	-0.098292	0.0871166	-1.12828	0.259201	0.936536	721	1094	461	884	815	853	411	858	788.15	733.15	723.28	753.07	736.11	710.36	635.47	711.44
ENSMUSG00000004872	0.187866	-0.00550522	3.4359	-0.00160227	0.998722	0.999693	0	1	0	0	0	1	0	0	0	0.67	0	0	0	0.83	0	0
ENSMUSG00000004880	123.314	-0.0847387	0.151417	-0.559639	0.575726	0.97711	119	192	72	159	117	154	74	158	130.08	128.67	112.96	135.45	105.67	128.25	114.42	131.01
ENSMUSG00000004885	14.5581	0.21207	0.412773	0.51377	0.607413	0.97711	15	20	10	10	11	23	13	16	16.4	13.4	15.69	8.52	9.94	19.15	20.1	13.27
ENSMUSG00000004891	800.538	-0.640186	0.32772	-1.95345	0.0507657	0.411773	462	1259	714	1682	692	697	346	919	505.03	843.72	1120.22	1432.88	625.01	580.44	534.97	762.03
ENSMUSG00000004892	1762.23	-0.239843	0.134088	-1.7887	0.0736638	0.510915	1501	3266	1307	2057	1860	1501	1081	2248	1640.79	2188.72	2050.6	1752.34	1679.95	1250	1671.4	1864.02
ENSMUSG00000004894	2.71007	-0.993289	1.00767	-0.985733	0.324264	0.97711	4	4	4	2	0	4	0	4	4.37	2.68	6.28	1.7	0	3.33	0	3.32
ENSMUSG00000004895	306.535	-0.200014	0.105873	-1.88919	0.0588663	0.448658	297	524	190	392	320	348	184	339	324.66	351.16	298.1	333.94	289.02	289.81	284.49	281.1
ENSMUSG00000004896	500.59	-0.160645	0.0891015	-1.80294	0.0713975	0.501184	491	808	319	627	518	592	297	569	536.73	541.48	500.49	534.13	467.86	493	459.21	471.81
ENSMUSG00000004897	1137.61	-0.310838	0.0950177	-3.27137	0.00107029	0.0254341	1136	1976	851	1334	1220	1147	691	1131	1241.8	1324.22	1335.17	1136.42	1101.9	955.19	1068.4	937.81
ENSMUSG00000004902	5.75946	1.36756	0.648189	2.10982	0.0348738	0.321608	4	3	2	4	10	7	7	9	4.37	2.01	3.14	3.41	9.03	5.83	10.82	7.46
ENSMUSG00000004929	334.3	0.0457265	0.130086	0.351509	0.725206	0.97711	298	497	219	369	448	328	215	419	325.75	333.07	343.6	314.35	404.63	273.15	332.42	347.43
ENSMUSG00000004931	252.787	-0.287988	0.146208	-1.96972	0.0488709	0.401911	289	472	135	312	253	261	135	311	315.92	316.31	211.81	265.79	228.51	217.35	208.73	257.88
ENSMUSG00000004933	111.57	0.743435	0.204442	3.63641	0.000276465	0.00844043	69	122	51	112	104	158	101	215	75.43	81.76	80.02	95.41	93.93	131.58	156.16	178.28
ENSMUSG00000004934	198.414	-0.00900581	0.137987	-0.0652658	0.947962	0.999693	164	286	117	280	220	216	138	244	179.27	191.66	183.57	238.53	198.7	179.88	213.37	202.32
ENSMUSG00000004936	881.423	0.248454	0.0955701	2.5997	0.00933046	0.129515	811	1219	525	819	1108	1113	620	1134	886.53	816.92	823.69	697.7	1000.75	926.88	958.62	940.3
ENSMUSG00000004937	705.989	-0.155436	0.0926669	-1.67736	0.0934719	0.584891	674	1198	451	848	771	758	466	760	736.77	802.84	707.59	722.4	696.37	631.24	720.51	630.18
ENSMUSG00000004939	4.47517	0.0475639	0.726829	0.0654403	0.947823	0.999693	7	4	2	5	2	5	3	9	7.65	2.68	3.14	4.26	1.81	4.16	4.64	7.46
ENSMUSG00000004945	245.191	-0.0940289	0.142097	-0.661725	0.508148	0.97711	231	415	154	280	287	318	158	220	252.51	278.11	241.62	238.53	259.22	264.82	244.29	182.42
ENSMUSG00000004947	111.872	0.188561	0.175087	1.07696	0.2815	0.966731	81	140	66	155	114	154	78	151	88.54	93.82	103.55	132.04	102.96	128.25	120.6	125.21
ENSMUSG00000004948	0.196117	-0.726844	3.53381	-0.205683	0.837039	0.97711	0	0	1	0	0	0	0	0	0	0	1.57	0	0	0	0	0
ENSMUSG00000004951	29.033	-0.523229	0.294296	-1.7779	0.0754201	0.517037	38	38	22	41	24	27	20	25	41.54	25.47	34.52	34.93	21.68	22.48	30.92	20.73
ENSMUSG00000004952	1203.83	-0.38637	0.0940066	-4.11003	3.95605e-05	0.0016254	1187	2171	937	1447	1118	1311	716	1166	1297.55	1454.9	1470.1	1232.68	1009.78	1091.77	1107.05	966.84
ENSMUSG00000004961	242.79	-0.0661239	0.15777	-0.419116	0.675131	0.97711	214	436	166	238	243	268	196	250	233.93	292.19	260.44	202.75	219.48	223.18	303.05	207.3
ENSMUSG00000004980	5004	-0.11713	0.101174	-1.1577	0.246984	0.920404	5469	7866	3367	5046	5479	5639	3030	5875	5978.34	5271.43	5282.62	4298.63	4948.63	4696.02	4684.86	4871.49
ENSMUSG00000004988	3.04277	0.901096	0.868787	1.03719	0.299648	0.97711	1	5	0	4	3	6	3	5	1.09	3.35	0	3.41	2.71	5	4.64	4.15
ENSMUSG00000004994	146.454	-0.0512729	0.139306	-0.368061	0.712828	0.97711	144	241	84	169	171	166	90	175	157.41	161.51	131.79	143.97	154.45	138.24	139.15	145.11
ENSMUSG00000004996	283.639	-0.0955887	0.163017	-0.586372	0.557626	0.97711	251	514	217	252	336	281	166	363	274.38	344.46	340.46	214.68	303.48	234.01	256.66	301
ENSMUSG00000005034	1390.16	0.226584	0.073038	3.10228	0.00192037	0.0400885	1124	1963	790	1570	1620	1839	971	1814	1228.68	1315.51	1239.46	1337.47	1463.18	1531.47	1501.32	1504.15
ENSMUSG00000005043	109.881	0.0501625	0.166822	0.300694	0.763648	0.97711	90	161	68	140	105	161	68	136	98.38	107.89	106.69	119.26	94.84	134.08	105.14	112.77
ENSMUSG00000005045	2278.73	-0.0604645	0.135221	-0.447153	0.654765	0.97711	1744	3565	1499	3121	1957	2836	1381	3207	1906.42	2389.1	2351.84	2658.75	1767.56	2361.75	2135.25	2659.21
ENSMUSG00000005054	279.878	-0.0350849	0.179483	-0.195477	0.845019	0.97903	304	482	168	249	363	241	201	324	332.31	323.01	263.58	212.12	327.86	200.7	310.78	268.66
ENSMUSG00000005057	18.8087	0.920531	0.36725	2.50655	0.0121915	0.157929	10	17	10	17	25	21	16	40	10.93	11.39	15.69	14.48	22.58	17.49	24.74	33.17
ENSMUSG00000005069	671.067	-0.270111	0.1838	-1.46959	0.141672	0.72326	540	1509	516	614	678	607	394	853	590.29	1011.26	809.57	523.06	612.37	505.49	609.19	707.3
ENSMUSG00000005078	417.64	0.462403	0.107092	4.31782	1.57574e-05	0.000751813	354	507	230	373	550	538	339	563	386.97	339.77	360.86	317.75	496.76	448.03	524.15	466.83
ENSMUSG00000005087	89.3684	-2.40499	0.216025	-11.1329	8.67712e-29	5.56312e-26	111	216	96	216	26	34	20	38	121.34	144.75	150.62	184.01	23.48	28.31	30.92	31.51
ENSMUSG00000005089	399.789	1.03975	0.112707	9.2252	2.83033e-20	1.0622e-17	215	419	169	313	609	691	300	677	235.02	280.79	265.15	266.64	550.05	575.45	463.85	561.36
[truncated: 48,783 more rows]

## Sheet: pituitary_200Mv200H
Feature.ID	baseMean	log2(200M/200H)	lfcSE	stat	pvalue	padj	Zeb1_200H_pit1	Zeb1_200H_pit2	Zeb1_200H_pit3	Zeb1_200H_pit4	Zeb1_200M_pit1	Zeb1_200M_pit2	Zeb1_200M_pit3	Zeb1_200H_pit1.norm	Zeb1_200H_pit2.norm	Zeb1_200H_pit3.norm	Zeb1_200H_pit4.norm	Zeb1_200M_pit1.norm	Zeb1_200M_pit2.norm	Zeb1_200M_pit3.norm
[truncated: 49,585 more rows]

[truncated: 6 more sheets: hypothalamus_200MvWT, hypothalamus_200HvWT, hypothalamus_200Mv200H, ovary_200MvWT, ovary_200HvWT, ovary_200Mv200H]
