# Supplementary material for: Derepression of a single microRNA target causes female infertility in mice
Source: Nucleic Acids Res. 2026 Jan 14;54(2):gkaf1357. doi: 10.1093/nar/gkaf1357 (PMC12802903; doi:10.1093/nar/gkaf1357)
Supplement: gkaf1357_Supplemental_Files [file gkaf1357_supplemental_files.zip › SupplementalTable_S4.xlsx]

## Sheet: Legend
Table S4. RNA sequencing of pituitary from WT and Zeb1_200M female mice (8–12 weeks old) - intron analysis
Column Headers
Feature.ID	Ensembl gene name
baseMean	mean normalized intron counts across all samples
log2(Genotype1/Genotype2)	log2 fold change with comparison indicated in parentheses
lfcSE	standard error of the log2 fold change
stat	Wald statistic (log2 fold change / standard error)
pvalue	DESeq2 calculated P value of significance of fold change
padj	DESeq2 calculated adjusted P value of significance of fold change
WT, Zeb1_200H, and Zeb1_200M replicates	raw intron counts
WT, Zeb1_200H, and Zeb1_200M replicates.norm	DESeq2 normalized intron counts

## Sheet: pituitary_introns_200MvWT
Feature.ID	baseMean	log2(200M/WT)	lfcSE	stat	pvalue	padj	WT_pit1	WT_pit2	WT_pit4	Zeb1_200M_pit1	Zeb1_200M_pit2	Zeb1_200M_pit3	Zeb1_200M_pit4	WT_pit1.norm	WT_pit2.norm	WT_pit4.norm	Zeb1_200M_pit1.norm	Zeb1_200M_pit2.norm	Zeb1_200M_pit3.norm	Zeb1_200M_pit4.norm
ENSMUSG00000000001	1543.97	-0.049183	0.0879171	-0.559425	0.575872	0.825974	1382	1449	1440	1755	1767	1963	1258	1492.82	1665.32	1564.84	1528.72	1530.32	1524.11	1501.64
ENSMUSG00000000003	13.3964	-0.516761	0.719495	-0.718226	0.472618	NA	22	14	8	4	30	8	8	23.7642	16.0901	8.69358	3.48427	25.9817	6.21133	9.54935
ENSMUSG00000000028	222.421	0.169752	0.211813	0.801425	0.422886	0.723781	183	207	171	240	247	242	272	197.675	237.904	185.825	209.056	213.916	187.893	324.678
ENSMUSG00000000031	0.622489	2.3885	3.17613	0.752017	0.452041	NA	0	0	0	0	0	1	3	0	0	0	0	0	0.776417	3.58101
ENSMUSG00000000037	772.206	0.00203207	0.223546	0.00909016	0.992747	0.998729	860	430	819	699	779	969	885	928.963	494.196	890.005	608.876	674.658	752.348	1056.4
ENSMUSG00000000049	7.447	-0.812934	0.766132	-1.06109	0.28865	NA	5	5	17	5	6	9	5	5.40095	5.74646	18.4739	4.35534	5.19634	6.98775	5.96834
ENSMUSG00000000056	327.086	0.0454447	0.134588	0.337658	0.735621	0.905166	286	278	309	422	372	422	258	308.934	319.503	335.789	367.59	322.173	327.648	307.966
ENSMUSG00000000058	66.4148	0.10148	0.373455	0.271732	0.785828	0.927378	52	92	27	87	68	76	67	56.1699	105.735	29.3408	75.7829	58.8918	59.0077	79.9758
ENSMUSG00000000078	127.045	-0.188747	0.206976	-0.911926	0.361807	0.674984	123	117	132	123	163	172	81	132.863	134.467	143.444	107.141	141.167	133.544	96.6872
ENSMUSG00000000085	16355.5	0.344863	0.100583	3.42865	0.000606598	0.00606598	12321	14005	12057	21007	19712	22577	15986	13309	16095.8	13102.3	18298.5	17071.7	17529.2	19082
ENSMUSG00000000088	139.863	-0.304952	0.218587	-1.39511	0.162984	0.435896	145	158	123	121	166	197	88	156.628	181.588	133.664	105.399	143.765	152.954	105.043
ENSMUSG00000000093	50.9441	0.708222	0.345347	2.05076	0.0402907	0.172004	47	33	22	76	71	96	35	50.7689	37.9266	23.9073	66.2011	61.49	74.536	41.7784
ENSMUSG00000000094	34.6269	-0.483521	0.530166	-0.912018	0.361759	0.674984	28	48	35	13	47	17	45	30.2453	55.166	38.0344	11.3239	40.7046	13.1991	53.7151
ENSMUSG00000000103	1.1934	0.0796935	2.06864	0.0385247	0.969269	NA	0	3	0	2	0	1	2	0	3.44788	0	1.74213	0	0.776417	2.38734
ENSMUSG00000000120	10.9815	0.498228	0.715424	0.69641	0.486172	NA	6	5	13	7	8	16	21	6.48114	5.74646	14.1271	6.09747	6.92845	12.4227	25.067
ENSMUSG00000000125	21.4382	0.0568739	0.430107	0.132232	0.894801	0.969736	24	15	18	20	24	31	21	25.9246	17.2394	19.5605	17.4213	20.7853	24.0689	25.067
ENSMUSG00000000126	493.383	-0.545174	0.140681	-3.87524	0.000106518	0.00132754	502	577	550	436	502	468	396	542.255	663.142	597.683	379.785	434.76	363.363	472.693
ENSMUSG00000000127	19778.4	0.122251	0.0985216	1.24085	0.214661	0.510232	15839	18001	17193	24822	21472	26547	17709	17109.1	20688.4	18683.6	21621.6	18596	20611.5	21138.7
ENSMUSG00000000131	7055.93	-0.0649716	0.0972833	-0.66786	0.504223	0.783278	6462	6355	6840	8358	8230	9366	5022	6980.19	7303.75	7433.01	7280.38	7127.64	7271.92	5994.6
ENSMUSG00000000134	1913.66	-0.00386734	0.0999692	-0.0386853	0.969141	0.992104	1803	1601	1807	2228	2428	2427	1438	1947.58	1840.02	1963.66	1940.74	2102.78	1884.36	1716.5
ENSMUSG00000000142	1159.18	0.0697502	0.134687	0.517869	0.60455	0.842291	897	1136	1018	1284	1235	1512	1149	968.93	1305.6	1106.26	1118.45	1069.58	1173.94	1371.53
ENSMUSG00000000148	627.709	-0.0340739	0.141239	-0.24125	0.809361	0.937054	499	609	617	621	804	847	494	539.015	699.919	670.492	540.933	696.309	657.625	589.672
ENSMUSG00000000149	2071.85	0.112351	0.122691	0.915723	0.359812	0.673435	1887	1669	1828	2443	2591	3154	1457	2038.32	1918.17	1986.48	2128.02	2243.95	2448.82	1739.18
ENSMUSG00000000154	79.9677	0.0579543	0.262797	0.220529	0.825459	0.944391	74	81	56	96	95	80	82	79.934	93.0927	60.855	83.6225	82.2753	62.1133	97.8808
ENSMUSG00000000157	19.8814	-0.158391	0.50714	-0.312321	0.754796	0.914025	17	18	22	28	16	12	24	18.3632	20.6873	23.9073	24.3899	13.8569	9.317	28.648
ENSMUSG00000000159	91.7198	-0.13203	0.300871	-0.438824	0.660789	0.872661	72	102	87	54	119	130	85	77.7737	117.228	94.5426	47.0376	103.061	100.934	101.462
ENSMUSG00000000167	104.464	-0.0347907	0.211492	-0.164501	0.869336	0.961526	95	105	87	107	113	148	90	102.618	120.676	94.5426	93.2042	97.8643	114.91	107.43
ENSMUSG00000000168	530.507	0.0087922	0.111898	0.0785731	0.937372	0.983624	471	461	504	578	613	725	444	508.769	529.824	547.695	503.477	530.892	562.902	529.989
ENSMUSG00000000171	60.9648	0.0595764	0.314514	0.189423	0.849761	0.954499	79	36	48	76	69	94	41	85.335	41.3745	52.1615	66.2011	59.7579	72.9832	48.9404
ENSMUSG00000000182	2.32798	-0.654616	1.3883	-0.471522	0.637268	NA	2	1	5	0	1	4	3	2.16038	1.14929	5.43349	0	0.866056	3.10567	3.58101
ENSMUSG00000000183	4.3424	0.40463	0.97752	0.413935	0.678922	NA	3	1	6	4	8	4	5	3.24057	1.14929	6.52018	3.48427	6.92845	3.10567	5.96834
ENSMUSG00000000184	1372.51	0.0446461	0.101676	0.439102	0.660588	0.872533	1310	1156	1197	1569	1765	1642	1167	1415.05	1328.58	1300.78	1366.7	1528.59	1274.88	1393.01
ENSMUSG00000000194	2284.4	-0.0618785	0.0902314	-0.685776	0.492855	0.777261	2171	2090	2095	2723	2595	2960	1717	2345.09	2402.02	2276.63	2371.92	2247.42	2298.19	2049.53
ENSMUSG00000000197	13670.4	0.184617	0.088296	2.09089	0.0365377	0.159995	12359	10552	11564	15645	18213	18554	11596	13350.1	12127.3	12566.6	13627.8	15773.5	14405.6	13841.8
ENSMUSG00000000202	10.2086	1.19516	0.654263	1.82672	0.0677418	NA	5	3	8	17	12	17	13	5.40095	3.44788	8.69358	14.8081	10.3927	13.1991	15.5177
ENSMUSG00000000204	11.651	0.47051	0.653675	0.719793	0.471653	NA	6	9	11	27	8	18	7	6.48114	10.3436	11.9537	23.5188	6.92845	13.9755	8.35568
ENSMUSG00000000214	23.3437	1.16329	0.464627	2.50372	0.0122897	0.0708696	15	12	10	26	48	29	30	16.2028	13.7915	10.867	22.6478	41.5707	22.5161	35.8101
ENSMUSG00000000215	31.5644	0.893114	0.560073	1.59464	0.110793	0.340482	13	19	25	22	34	27	74	14.0425	21.8366	27.1674	19.1635	29.4459	20.9633	88.3315
ENSMUSG00000000216	154.746	-1.34654	0.226196	-5.95298	2.63307e-09	8.69946e-08	164	239	237	98	89	117	101	177.151	274.681	257.547	85.3646	77.079	90.8408	120.561
ENSMUSG00000000223	276.321	0.68216	0.19419	3.51285	0.000443326	0.00462255	211	209	136	344	331	457	316	227.92	240.202	147.791	299.647	286.665	354.822	377.199
ENSMUSG00000000244	56.938	-0.21921	0.409878	-0.534817	0.592776	0.837118	35	42	91	40	56	54	74	37.8066	48.2703	98.8894	34.8427	48.4991	41.9265	88.3315
ENSMUSG00000000247	61.4782	0.489807	0.287452	1.70396	0.0883884	0.295505	43	46	46	73	62	91	78	46.4482	52.8674	49.9881	63.5879	53.6955	70.6539	93.1061
ENSMUSG00000000248	30.5177	0.302678	0.519972	0.582105	0.560496	0.81897	17	17	39	15	35	39	50	18.3632	19.538	42.3812	13.066	30.312	30.2803	59.6834
ENSMUSG00000000253	154.622	0.568741	0.230018	2.47259	0.0134138	0.0757671	128	111	89	179	174	217	205	138.264	127.571	96.716	155.921	150.694	168.482	244.702
ENSMUSG00000000263	804.402	0.958393	0.132754	7.21933	5.22427e-13	2.90525e-11	510	391	523	1147	1145	1498	761	550.897	449.373	568.343	999.114	991.634	1163.07	908.382
ENSMUSG00000000266	9029.15	-0.0601615	0.122573	-0.490822	0.623552	0.85092	7873	9178	7992	10554	10839	12300	6146	8504.33	10548.2	8684.88	9193.25	9387.18	9549.93	7336.29
ENSMUSG00000000275	1140.07	-0.0896689	0.130859	-0.685234	0.493196	0.777261	1242	937	1032	1239	1149	1361	1097	1341.6	1076.89	1121.47	1079.25	995.098	1056.7	1309.45
ENSMUSG00000000276	1317.03	-0.159604	0.109582	-1.45648	0.14526	0.405037	1230	1328	1239	1506	1324	1530	1149	1328.63	1526.26	1346.42	1311.83	1146.66	1187.92	1371.53
ENSMUSG00000000278	811.678	0.310902	0.112744	2.75759	0.00582298	0.0395634	622	680	632	1054	954	1091	796	671.878	781.519	686.793	918.105	826.217	847.071	950.16
ENSMUSG00000000282	146.43	-0.328537	0.176704	-1.85925	0.0629924	0.237313	147	159	143	154	143	168	117	158.788	182.737	155.398	134.144	123.846	130.438	139.659
ENSMUSG00000000290	54.7646	-0.251597	0.284645	-0.883898	0.376751	0.688084	56	58	49	63	46	61	51	60.4906	66.659	53.2482	54.8772	39.8386	47.3614	60.8771
ENSMUSG00000000295	80.8737	-0.448621	0.233226	-1.92355	0.0544112	0.214613	91	75	94	89	70	99	54	98.2973	86.1969	102.15	77.525	60.6239	76.8653	64.4581
ENSMUSG00000000296	1550.08	-0.292617	0.156464	-1.87018	0.0614588	0.233186	1642	1388	1678	1410	1411	1695	1585	1773.67	1595.22	1823.48	1228.21	1222	1316.03	1891.96
ENSMUSG00000000301	1410.28	-0.161447	0.118595	-1.36134	0.173408	0.453151	1380	1226	1475	1599	1734	1464	1121	1490.66	1409.03	1602.88	1392.84	1501.74	1136.67	1338.1
ENSMUSG00000000303	116.566	0.0987735	0.192673	0.512647	0.608198	0.844507	110	99	95	134	144	146	105	118.821	113.78	103.236	116.723	124.712	113.357	125.335
ENSMUSG00000000305	4049.18	0.607214	0.100276	6.05543	1.40043e-09	4.85541e-08	3082	2424	2977	5793	5050	6019	4106	3329.14	2785.88	3235.1	5046.09	4373.58	4673.25	4901.2
ENSMUSG00000000308	215.839	-0.677406	0.159994	-4.23395	2.29622e-05	0.000347944	255	221	270	212	190	195	157	275.448	253.994	293.408	184.666	164.551	151.401	187.406
ENSMUSG00000000317	9.28744	0.541016	0.667367	0.810672	0.417554	NA	6	6	8	19	10	9	9	6.48114	6.89575	8.69358	16.5503	8.66056	6.98775	10.743
ENSMUSG00000000318	4.47307	-0.339082	1.29667	-0.261501	0.793706	NA	12	0	2	5	0	6	6	12.9623	0	2.17339	4.35534	0	4.6585	7.16201
ENSMUSG00000000320	33.9654	0.480208	0.417191	1.15105	0.249712	0.556211	21	27	27	21	45	64	40	22.684	31.0309	29.3408	18.2924	38.9725	49.6907	47.7467
ENSMUSG00000000326	7.8065	-0.644516	0.750419	-0.858875	0.390409	NA	15	4	8	8	11	5	4	16.2028	4.59717	8.69358	6.96854	9.52662	3.88208	4.77467
ENSMUSG00000000339	447.713	-0.0311085	0.118804	-0.261847	0.793439	0.931095	442	372	418	481	537	563	380	477.444	427.537	454.239	418.983	465.072	437.123	453.594
ENSMUSG00000000340	723.31	0.132605	0.131823	1.00593	0.314449	0.629647	739	545	582	966	868	925	582	798.26	626.364	632.458	841.451	751.737	718.186	694.715
ENSMUSG00000000346	63.1734	0.0399065	0.331388	0.120422	0.904149	0.972286	68	62	39	95	89	72	33	73.4529	71.2561	42.3812	82.7514	77.079	55.902	39.3911
ENSMUSG00000000355	1975.94	-0.341567	0.107886	-3.16601	0.00154545	0.0132726	2083	2017	2001	2117	2164	2412	1255	2250.04	2318.12	2174.48	1844.05	1874.15	1872.72	1498.05
ENSMUSG00000000359	66.2859	1.11839	0.262053	4.26782	1.97394e-05	0.000303198	39	33	36	112	90	112	69	42.1274	37.9266	39.1211	97.5595	77.945	86.9587	82.3631
ENSMUSG00000000365	127.721	-0.376875	0.26622	-1.41565	0.156877	0.425871	142	138	118	75	139	147	129	153.387	158.602	128.23	65.3301	120.382	114.133	153.983
ENSMUSG00000000374	1082.83	-0.0820622	0.111725	-0.734499	0.462645	0.755531	1052	985	1001	1306	1320	1320	769	1136.36	1132.05	1087.78	1137.61	1143.19	1024.87	917.931
ENSMUSG00000000378	2697.82	-0.0273095	0.0898301	-0.304013	0.761118	0.916256	2582	2254	2579	2923	3275	3579	2129	2789.05	2590.5	2802.59	2546.13	2836.33	2778.8	2541.32
ENSMUSG00000000381	0.433278	-1.38659	3.1306	-0.442915	0.657827	NA	1	0	1	0	1	0	0	1.08019	0	1.0867	0	0.866056	0	0
ENSMUSG00000000384	409.052	-0.0303924	0.14355	-0.211719	0.832326	0.947483	373	321	433	531	459	505	309	402.911	368.923	470.54	462.537	397.52	392.09	368.844
ENSMUSG00000000385	302.556	1.27578	0.522242	2.44288	0.0145705	0.0805752	176	107	173	587	460	737	113	190.113	122.974	187.999	511.317	398.386	572.219	134.885
ENSMUSG00000000386	22.7702	-0.346059	0.477186	-0.725207	0.468325	0.760166	17	34	19	24	15	38	15	18.3632	39.0759	20.6472	20.9056	12.9908	29.5038	17.905
ENSMUSG00000000392	1194.09	0.100087	0.131331	0.762092	0.446005	0.743562	933	901	1286	1422	1336	1651	1039	1007.82	1035.51	1397.49	1238.66	1157.05	1281.86	1240.22
ENSMUSG00000000394	3.13703	-0.789162	1.09974	-0.717592	0.473009	NA	3	5	3	2	1	3	4	3.24057	5.74646	3.26009	1.74213	0.866056	2.32925	4.77467
ENSMUSG00000000399	775.485	0.0273138	0.117412	0.232632	0.816048	0.940456	746	612	730	968	940	1006	576	805.822	703.367	793.289	843.193	814.093	781.075	687.553
ENSMUSG00000000402	31.2243	-0.354079	0.402396	-0.879927	0.378899	0.690438	23	35	38	26	26	31	36	24.8444	40.2252	41.2945	22.6478	22.5175	24.0689	42.9721
ENSMUSG00000000409	192.857	-0.0755896	0.197031	-0.383643	0.701243	0.891904	179	146	215	238	206	193	184	193.354	167.797	233.64	207.314	178.408	149.848	219.635
ENSMUSG00000000411	0.543265	-0.697814	2.94587	-0.236878	0.812751	NA	2	0	0	0	1	1	0	2.16038	0	0	0	0.866056	0.776417	0
ENSMUSG00000000416	3841.61	0.16322	0.105337	1.5495	0.121261	0.36232	3217	3581	2941	4500	4510	5256	3517	3474.97	4115.62	3195.98	3919.8	3905.91	4080.85	4198.13
ENSMUSG00000000420	5216.23	-0.0112242	0.102499	-0.109506	0.912801	0.975012	4416	5220	4555	5743	6181	6863	4281	4770.12	5999.31	4949.91	5002.54	5353.09	5328.55	5110.1
ENSMUSG00000000435	0.634392	-1.9699	2.73283	-0.720828	0.471015	NA	2	0	1	0	0	0	1	2.16038	0	1.0867	0	0	0	1.19367
ENSMUSG00000000439	191.594	0.184662	0.178913	1.03213	0.302012	0.615866	167	181	134	237	243	272	150	180.392	208.022	145.617	206.443	210.452	211.185	179.05
ENSMUSG00000000440	771.674	0.503056	0.21676	2.32079	0.0202981	0.103236	426	813	437	935	947	1122	860	460.161	934.375	474.887	814.448	820.155	871.14	1026.55
ENSMUSG00000000441	5542.51	-0.116724	0.091322	-1.27816	0.201193	0.493317	5656	5018	5085	6455	6182	7192	4050	6109.55	5767.15	5525.85	5622.74	5353.96	5583.99	4834.36
ENSMUSG00000000486	15.1168	-1.08849	0.733182	-1.48461	0.137648	NA	33	16	10	8	25	2	9	35.6463	18.3887	10.867	6.96854	21.6514	1.55283	10.743
ENSMUSG00000000489	78.1676	0.0575731	0.246928	0.233158	0.815639	0.940456	82	52	74	99	81	98	72	88.5756	59.7632	80.4156	86.2357	70.1505	76.0888	85.9441
ENSMUSG00000000530	407.025	0.400148	0.160767	2.48899	0.0128105	0.073147	323	310	301	601	575	451	373	348.901	356.281	327.096	523.511	497.982	350.164	445.238
ENSMUSG00000000531	51.739	0.335668	0.299525	1.12067	0.26243	0.569672	37	40	45	48	64	83	55	39.967	45.9717	48.9014	41.8112	55.4276	64.4426	65.6518
ENSMUSG00000000532	781.912	0.0482901	0.106435	0.453704	0.650042	0.867168	728	656	700	1004	890	969	649	786.378	753.936	760.688	874.552	770.79	752.348	774.691
ENSMUSG00000000538	71231.9	-0.0350816	0.0974338	-0.360055	0.718806	0.90011	73068	59619	63702	85643	84704	91690	52613	78927.3	68519.7	69224.8	74600.8	73358.4	71189.7	62802.5
ENSMUSG00000000544	49.3273	0.183629	0.346037	0.530662	0.595653	0.838498	30	38	56	52	42	74	58	32.4057	43.6731	60.855	45.2955	36.3743	57.4548	69.2328
ENSMUSG00000000552	931.137	0.796857	0.138547	5.75151	8.84497e-09	2.69021e-07	634	633	508	1203	1256	1380	1128	684.84	727.502	552.042	1047.89	1087.77	1071.46	1346.46
ENSMUSG00000000555	60.5764	0.0164112	0.278759	0.0588723	0.953054	0.988126	56	50	57	77	67	58	62	60.4906	57.4646	61.9417	67.0722	58.0257	45.0322	74.0075
ENSMUSG00000000560	6510.99	-0.33755	0.144743	-2.33206	0.0196977	0.100932	8030	5518	6591	7998	6436	7869	3978	8673.92	6341.79	7162.42	6966.8	5573.94	6109.62	4748.41
ENSMUSG00000000561	343.356	-0.0742464	0.138127	-0.537521	0.590908	0.836044	313	282	367	407	392	437	259	338.099	324.1	398.818	354.524	339.494	339.294	309.16
ENSMUSG00000000562	16.8052	-0.567247	0.580768	-0.976719	0.328708	NA	23	10	23	18	9	10	21	24.8444	11.4929	24.994	15.6792	7.7945	7.76417	25.067
ENSMUSG00000000563	881.665	0.168641	0.129465	1.3026	0.192711	0.481491	774	701	764	1177	1081	1281	623	836.067	805.654	830.237	1025.25	936.206	994.59	743.656
ENSMUSG00000000567	4.43074	-0.480551	0.976027	-0.492354	0.622469	NA	2	9	3	5	3	3	5	2.16038	10.3436	3.26009	4.35534	2.59817	2.32925	5.96834
ENSMUSG00000000568	7421.4	-0.147361	0.103421	-1.42487	0.154196	0.420693	7446	6852	7046	8826	8348	9596	5032	8043.09	7874.95	7656.87	7688.04	7229.84	7450.5	6006.54
ENSMUSG00000000579	39.3906	0.193185	0.325194	0.59406	0.552472	0.814734	33	34	32	56	54	48	28	35.6463	39.0759	34.7743	48.7798	46.767	37.268	33.4227
ENSMUSG00000000581	242.777	-0.0603325	0.171626	-0.351536	0.725186	0.902928	241	209	227	296	305	322	151	260.326	240.202	246.68	257.836	264.147	250.006	180.244
ENSMUSG00000000594	59.4707	0.640274	0.286743	2.23292	0.0255542	0.12285	43	40	39	72	92	70	71	46.4482	45.9717	42.3812	62.7169	79.6771	54.3492	84.7505
ENSMUSG00000000600	7486.13	0.0656921	0.112338	0.58477	0.558703	0.818298	6745	6540	6512	9144	9400	10551	5216	7285.88	7516.37	7076.57	7965.04	8140.93	8191.97	6226.18
ENSMUSG00000000605	700.293	-0.0489812	0.143058	-0.342388	0.732059	0.904528	665	706	565	799	848	977	477	718.326	811.4	613.984	695.983	734.415	758.559	569.38
ENSMUSG00000000606	30.143	1.80682	1.27151	1.421	0.155316	0.422927	0	22	11	11	44	44	77	0	25.2844	11.9537	9.58174	38.1065	34.1623	91.9125
ENSMUSG00000000617	10.5092	0.993132	0.887698	1.11877	0.263237	NA	8	6	4	2	16	6	28	8.64152	6.89575	4.34679	1.74213	13.8569	4.6585	33.4227
ENSMUSG00000000627	191.244	0.735959	0.210499	3.49625	0.000471838	0.00488658	120	157	98	283	293	302	157	129.623	180.439	106.496	246.512	253.754	234.478	187.406
ENSMUSG00000000628	212.987	0.393852	0.18413	2.13898	0.0324369	0.146476	148	186	154	262	260	269	241	159.868	213.768	167.351	228.22	225.175	208.856	287.674
ENSMUSG00000000631	14105.7	0.0697048	0.102722	0.678576	0.497407	0.779557	12332	12016	12905	18971	15517	18881	10859	13320.9	13809.9	14023.8	16525	13438.6	14659.5	12962
ENSMUSG00000000632	278.089	-0.477953	0.278711	-1.71487	0.0863691	0.291706	199	470	220	284	238	269	243	214.958	540.167	239.073	247.383	206.121	208.856	290.061
ENSMUSG00000000673	29.8272	-0.195832	0.408162	-0.479791	0.631376	0.855681	26	33	28	18	30	48	28	28.0849	37.9266	30.4275	15.6792	25.9817	37.268	33.4227
ENSMUSG00000000682	0.512674	0.690656	2.9948	0.230618	0.817611	NA	1	0	0	0	2	1	0	1.08019	0	0	0	1.73211	0.776417	0
ENSMUSG00000000686	13.1945	0.187321	0.635321	0.294844	0.768113	NA	8	19	6	18	21	20	5	8.64152	21.8366	6.52018	15.6792	18.1872	15.5283	5.96834
ENSMUSG00000000690	3.1019	-1.788	1.27039	-1.40745	0.159295	NA	3	10	1	2	3	2	0	3.24057	11.4929	1.0867	1.74213	2.59817	1.55283	0
ENSMUSG00000000693	61.5168	0.34486	0.318287	1.08349	0.278593	0.589808	64	38	43	51	72	104	70	69.1321	43.6731	46.728	44.4244	62.356	80.7473	83.5568
ENSMUSG00000000701	2.4045	-1.08212	1.56455	-0.691648	0.489159	NA	1	5	3	0	0	1	5	1.08019	5.74646	3.26009	0	0	0.776417	5.96834
ENSMUSG00000000706	5.08573	-0.0606354	1.10913	-0.0546693	0.956402	NA	2	10	2	1	7	15	1	2.16038	11.4929	2.17339	0.871067	6.06239	11.6463	1.19367
ENSMUSG00000000708	1852.12	0.343056	0.121451	2.82465	0.00473319	0.0335384	1610	1477	1272	2576	2297	2738	1497	1739.11	1697.5	1382.28	2243.87	1989.33	2125.83	1786.92
ENSMUSG00000000711	327.981	-0.0274679	0.172684	-0.159064	0.873618	0.962331	374	252	278	376	398	469	221	403.991	289.622	302.102	327.521	344.69	364.139	263.801
ENSMUSG00000000724	2.84296	0.952228	1.36673	0.696719	0.485979	NA	3	0	2	2	1	3	8	3.24057	0	2.17339	1.74213	0.866056	2.32925	9.54935
ENSMUSG00000000730	62.6933	0.465508	0.408794	1.13873	0.254814	0.561919	75	33	32	83	60	55	99	81.0142	37.9266	34.7743	72.2986	51.9634	42.7029	118.173
ENSMUSG00000000731	82.5614	1.49392	0.467492	3.19561	0.00139535	0.0121319	55	33	22	44	88	187	165	59.4104	37.9266	23.9073	38.327	76.2129	145.19	196.955
ENSMUSG00000000732	42.3711	-0.324661	0.342158	-0.948861	0.342691	0.658345	34	48	48	47	32	65	28	36.7265	55.166	52.1615	40.9402	27.7138	50.4671	33.4227
ENSMUSG00000000738	1552.62	0.0378421	0.102279	0.36999	0.71139	0.895896	1326	1433	1390	1960	1810	2010	1209	1432.33	1646.94	1510.51	1707.29	1567.56	1560.6	1443.15
ENSMUSG00000000739	49.4957	0.304501	0.299394	1.01706	0.309125	0.623574	52	29	38	62	61	71	45	56.1699	33.3295	41.2945	54.0062	52.8294	55.1256	53.7151
ENSMUSG00000000740	65.2933	-0.182743	0.300612	-0.607902	0.543252	0.808783	68	71	51	102	61	69	43	73.4529	81.5998	55.4216	88.8489	52.8294	53.5728	51.3277
ENSMUSG00000000743	134.812	-0.24291	0.263624	-0.921429	0.356826	0.67155	147	129	127	170	164	184	55	158.788	148.259	138.011	148.081	142.033	142.861	65.6518
ENSMUSG00000000751	1366.17	-0.18203	0.0977722	-1.86177	0.0626352	0.236532	1316	1251	1416	1447	1540	1777	998	1421.53	1437.76	1538.76	1260.43	1333.73	1379.69	1191.28
ENSMUSG00000000753	19.0389	-0.095752	0.637038	-0.150308	0.880521	0.964543	12	20	21	11	7	22	35	12.9623	22.9858	22.8206	9.58174	6.06239	17.0812	41.7784
ENSMUSG00000000759	767.173	-0.235348	0.112488	-2.09221	0.03642	0.159562	839	748	692	775	871	904	604	906.279	859.671	751.994	675.077	754.335	701.881	720.976
ENSMUSG00000000766	6806.33	0.611186	0.128354	4.76171	1.9196e-06	3.78751e-05	5099	4893	4196	9458	10669	10161	5517	5507.89	5623.49	4559.78	8238.56	9239.95	7889.17	6585.47
ENSMUSG00000000776	108.263	-0.4241	0.206106	-2.05767	0.0396214	0.169792	116	122	106	105	124	122	70	125.302	140.214	115.19	91.4621	107.391	94.7229	83.5568
ENSMUSG00000000782	72.9479	1.12343	0.296892	3.78398	0.000154342	0.00183403	24	46	48	132	96	117	76	25.9246	52.8674	52.1615	114.981	83.1414	90.8408	90.7188
ENSMUSG00000000787	971.05	-0.302703	0.172911	-1.75063	0.0800095	0.277717	844	1291	802	998	1088	1093	729	911.68	1483.74	871.531	869.325	942.269	848.624	870.184
ENSMUSG00000000791	0.328369	-2.18027	3.76661	-0.578842	0.562696	NA	0	2	0	0	0	0	0	0	2.29858	0	0	0	0	0
ENSMUSG00000000792	11.9007	0.341078	0.568291	0.600182	0.548385	NA	12	8	8	17	13	14	13	12.9623	9.19434	8.69358	14.8081	11.2587	10.8698	15.5177
ENSMUSG00000000794	373.788	-0.521166	0.164958	-3.15939	0.00158101	0.0135503	460	311	461	397	314	386	288	496.887	357.43	500.967	345.814	271.942	299.697	343.777
ENSMUSG00000000804	4381.91	0.0869224	0.0980963	0.886093	0.375568	0.687412	3902	3786	3802	5510	5363	5967	3266	4214.9	4351.22	4131.62	4799.58	4644.66	4632.88	3898.52
ENSMUSG00000000805	4.14817	-0.201841	1.06493	-0.189534	0.849674	NA	1	4	7	4	5	1	6	1.08019	4.59717	7.60688	3.48427	4.33028	0.776417	7.16201
ENSMUSG00000000811	148.907	0.562705	0.246879	2.27927	0.0226507	0.112423	87	116	113	160	194	179	206	93.9765	133.318	122.797	139.371	168.015	138.979	245.896
ENSMUSG00000000817	11.9164	0.869068	0.656527	1.32374	0.185591	NA	5	8	9	8	14	33	12	5.40095	9.19434	9.78027	6.96854	12.1248	25.6218	14.324
ENSMUSG00000000823	158.186	0.0415941	0.176451	0.235726	0.813645	0.939357	129	147	146	199	192	189	129	139.344	168.946	158.658	173.342	166.283	146.743	153.983
ENSMUSG00000000826	5315.61	-0.0202123	0.09902	-0.204123	0.838257	0.950749	5056	4735	4761	6419	6478	6908	3826	5461.44	5441.9	5173.77	5591.38	5610.31	5363.49	4566.98
ENSMUSG00000000827	4052.18	0.0261799	0.107885	0.242664	0.808265	0.936605	3641	3492	3761	4932	4822	5726	2860	3932.97	4013.33	4087.07	4296.1	4176.12	4445.76	3413.89
ENSMUSG00000000838	6546.43	0.0041259	0.0913698	0.045156	0.963983	0.990571	5949	6244	5527	7264	7830	8656	5351	6426.05	7176.18	6006.18	6327.43	6781.22	6720.66	6387.32
ENSMUSG00000000861	5354.65	-0.55608	0.13271	-4.19018	2.78732e-05	0.000411264	5396	6552	5794	5758	4536	5032	4169	5828.7	7530.16	6296.32	5015.61	3928.43	3906.93	4976.4
ENSMUSG00000000869	3.29003	-0.130598	1.64915	-0.0791913	0.93688	NA	0	9	0	0	1	6	6	0	10.3436	0	0	0.866056	4.6585	7.16201
ENSMUSG00000000876	498.709	0.262366	0.145604	1.80191	0.0715591	0.257864	419	430	365	532	729	681	439	452.6	494.196	396.644	463.408	631.355	528.74	524.021
ENSMUSG00000000881	4410.45	-0.138997	0.0854278	-1.62707	0.103721	0.326491	4321	4127	4190	5252	4783	5101	3545	4667.5	4743.13	4553.26	4574.85	4142.35	3960.5	4231.56
ENSMUSG00000000884	2220.86	-0.0751268	0.128798	-0.583293	0.559696	0.818298	1828	2192	2181	2549	2544	3151	1518	1974.59	2519.25	2370.09	2220.35	2203.25	2446.49	1811.99
ENSMUSG00000000889	15.3328	0.266198	0.669184	0.397796	0.690781	NA	18	1	19	20	20	25	10	19.4434	1.14929	20.6472	17.4213	17.3211	19.4104	11.9367
ENSMUSG00000000901	30.2375	0.436956	0.367163	1.19009	0.234012	0.535869	19	27	22	34	40	45	31	20.5236	31.0309	23.9073	29.6163	34.6422	34.9388	37.0037
ENSMUSG00000000902	1137.72	-0.0591006	0.105616	-0.559577	0.575768	0.825974	1104	953	1110	1428	1266	1407	869	1192.53	1095.28	1206.23	1243.88	1096.43	1092.42	1037.3
ENSMUSG00000000903	5.02469	0.642673	1.19342	0.538512	0.590223	NA	2	7	1	6	5	0	12	2.16038	8.04505	1.0867	5.2264	4.33028	0	14.324
ENSMUSG00000000915	558.254	-0.553402	0.128975	-4.29077	1.78056e-05	0.000277031	632	636	585	579	499	657	345	682.68	730.95	635.718	504.348	432.162	510.106	411.816
ENSMUSG00000000916	110.414	0.279465	0.223804	1.24871	0.211772	0.506649	98	88	82	143	137	184	76	105.859	101.138	89.1092	124.563	118.65	142.861	90.7188
ENSMUSG00000000934	146.922	-0.0449922	0.183811	-0.244775	0.806631	0.936271	134	128	144	192	157	166	124	144.745	147.109	156.484	167.245	135.971	128.885	148.015
ENSMUSG00000000938	1.90956	1.15305	1.65009	0.69878	0.48469	NA	0	2	1	2	0	6	3	0	2.29858	1.0867	1.74213	0	4.6585	3.58101
ENSMUSG00000000942	0.155242	-1.23486	3.81694	-0.323521	0.746301	NA	0	0	1	0	0	0	0	0	0	1.0867	0	0	0	0
ENSMUSG00000000948	2712.74	0.563431	0.107694	5.23179	1.67874e-07	4.10548e-06	2058	1740	1998	3913	3354	4435	2378	2223.03	1999.77	2171.22	3408.49	2904.75	3443.41	2838.54
ENSMUSG00000000957	297.142	-0.0796607	0.142178	-0.560287	0.575284	0.825755	280	257	295	304	322	370	277	302.453	295.368	320.576	264.804	278.87	287.274	330.646
ENSMUSG00000000958	1151.3	-0.334761	0.13072	-2.56089	0.0104403	0.0625379	1066	1062	1422	1301	1068	1346	870	1151.48	1220.55	1545.28	1133.26	924.948	1045.06	1038.49
ENSMUSG00000000959	268.28	-0.293577	0.138869	-2.11405	0.0345106	0.153229	275	246	294	264	286	324	209	297.052	282.726	319.489	229.962	247.692	251.559	249.477
ENSMUSG00000000976	575.195	-0.0225834	0.125033	-0.180619	0.856667	0.956673	568	464	548	667	714	759	415	613.548	533.272	595.51	581.002	618.364	589.3	495.372
ENSMUSG00000000982	1.1793	0.197172	1.86158	0.105917	0.915648	NA	0	1	2	1	2	3	0	0	1.14929	2.17339	0.871067	1.73211	2.32925	0
ENSMUSG00000000983	1.21552	0.27837	1.85613	0.149974	0.880785	NA	1	0	2	0	2	3	1	1.08019	0	2.17339	0	1.73211	2.32925	1.19367
ENSMUSG00000001014	0.665885	1.11987	3.17054	0.353212	0.72393	NA	1	0	0	0	0	0	3	1.08019	0	0	0	0	0	3.58101
ENSMUSG00000001016	492.401	0.0491585	0.124182	0.395858	0.69221	0.886646	440	401	472	537	644	648	393	475.283	460.866	512.921	467.763	557.74	503.118	469.112
ENSMUSG00000001017	8115.73	-0.1592	0.0978427	-1.6271	0.103716	0.326491	8074	7858	7493	9766	9140	9804	5764	8721.45	9031.14	8142.62	8506.84	7915.75	7611.99	6880.31
ENSMUSG00000001018	30.1537	0.74754	0.408036	1.83204	0.0669449	0.246783	17	16	26	26	44	53	37	18.3632	18.3887	28.2541	22.6478	38.1065	41.1501	44.1657
ENSMUSG00000001020	1.10955	-3.04564	2.62352	-1.1609	0.245684	NA	0	6	0	1	0	0	0	0	6.89575	0	0.871067	0	0	0
ENSMUSG00000001021	18.3262	-0.227725	0.5187	-0.43903	0.66064	0.872533	8	21	25	23	14	22	16	8.64152	24.1351	27.1674	20.0345	12.1248	17.0812	19.0987
ENSMUSG00000001023	4.26327	-0.10027	1.14618	-0.0874825	0.930288	NA	6	2	4	0	2	7	8	6.48114	2.29858	4.34679	0	1.73211	5.43492	9.54935
ENSMUSG00000001025	2.04788	-2.17637	1.69298	-1.28553	0.198608	NA	2	6	2	0	0	4	0	2.16038	6.89575	2.17339	0	0	3.10567	0
ENSMUSG00000001027	37.6644	-0.649962	0.339702	-1.91333	0.0557056	0.21813	35	44	50	27	35	48	25	37.8066	50.5689	54.3349	23.5188	30.312	37.268	29.8417
ENSMUSG00000001029	31.048	-0.706422	0.38444	-1.83753	0.0661315	0.244904	51	28	30	25	29	39	17	55.0897	32.1802	32.6009	21.7767	25.1156	30.2803	20.2924
ENSMUSG00000001034	70.1641	-0.253744	0.346055	-0.733248	0.463407	0.756116	73	69	68	53	44	136	58	78.8539	79.3012	73.8954	46.1666	38.1065	105.593	69.2328
ENSMUSG00000001036	9453.75	0.309583	0.123277	2.51129	0.0120291	0.0697249	8340	6776	7504	12666	12562	14334	6856	9008.78	7787.6	8154.58	11032.9	10879.4	11129.2	8183.79
ENSMUSG00000001039	100.23	0.0982379	0.216224	0.454334	0.649589	0.866838	84	89	89	119	137	135	71	90.7359	102.287	96.716	103.657	118.65	104.816	84.7505
ENSMUSG00000001052	3757.32	-0.054472	0.102269	-0.532632	0.594288	0.838221	3616	3316	3498	4617	4248	5026	2664	3905.97	3811.05	3801.27	4021.72	3679.01	3902.27	3179.93
ENSMUSG00000001053	13.6915	0.292149	0.581199	0.502666	0.615199	NA	10	6	17	15	21	12	16	10.8019	6.89575	18.4739	13.066	18.1872	9.317	19.0987
ENSMUSG00000001054	175.937	-0.135726	0.170703	-0.795099	0.426556	0.727477	179	153	173	198	216	221	120	193.354	175.842	187.999	172.471	187.068	171.588	143.24
ENSMUSG00000001056	12.7613	-0.190601	0.627314	-0.303837	0.761252	NA	5	19	13	20	9	17	8	5.40095	21.8366	14.1271	17.4213	7.7945	13.1991	9.54935
ENSMUSG00000001062	280.116	0.0176119	0.165924	0.106145	0.915467	0.975997	256	254	246	382	342	353	186	276.529	291.92	267.327	332.748	296.191	274.075	222.022
ENSMUSG00000001065	132.603	0.151887	0.187086	0.811853	0.416876	0.718457	117	114	108	172	161	185	101	126.382	131.019	117.363	149.824	139.435	143.637	120.561
ENSMUSG00000001076	0.851962	0.363897	2.1392	0.170109	0.864925	NA	1	0	1	1	2	0	1	1.08019	0	1.0867	0.871067	1.73211	0	1.19367
ENSMUSG00000001082	133.865	-0.448061	0.245202	-1.82731	0.0676525	0.248462	164	104	163	132	93	188	102	177.151	119.526	177.132	114.981	80.5432	145.966	121.754
ENSMUSG00000001089	3005.53	0.302653	0.0982002	3.082	0.00205615	0.0169501	2245	2534	2410	4048	3643	4126	2679	2425.03	2912.31	2618.94	3526.08	3155.04	3203.5	3197.84
ENSMUSG00000001095	12.3249	-0.687679	0.617937	-1.11286	0.265767	NA	10	7	26	12	10	12	9	10.8019	8.04505	28.2541	10.4528	8.66056	9.317	10.743
ENSMUSG00000001098	190.07	-0.16162	0.174407	-0.926684	0.354091	0.668657	208	172	169	202	181	234	176	224.679	197.678	183.652	175.956	156.756	181.682	210.086
ENSMUSG00000001100	162.019	-0.171114	0.185369	-0.923096	0.355957	0.670828	186	133	152	188	192	172	127	200.915	152.856	165.178	163.761	166.283	133.544	151.596
ENSMUSG00000001103	0.248876	1.18949	3.807	0.312449	0.754699	NA	0	0	0	2	0	0	0	0	0	0	1.74213	0	0	0
ENSMUSG00000001105	632.953	-0.28848	0.155919	-1.8502	0.0642848	0.240561	754	582	586	711	682	844	373	814.463	668.888	636.805	619.329	590.65	655.296	445.238
ENSMUSG00000001119	31.1159	0.71068	0.39802	1.78554	0.0741741	0.264012	28	13	21	39	40	40	42	30.2453	14.9408	22.8206	33.9716	34.6422	31.0567	50.1341
ENSMUSG00000001120	15169	0.230764	0.0946931	2.43697	0.0148109	0.0814504	14102	11966	11428	19273	19091	20806	12820	15232.8	13752.4	12418.8	16788.1	16533.9	16154.1	15302.8
ENSMUSG00000001123	350.098	-0.0411164	0.236005	-0.174218	0.861694	0.958535	488	255	227	419	316	457	327	527.133	293.07	246.68	364.977	273.674	354.822	390.33
ENSMUSG00000001127	6526.42	-0.0731504	0.0839445	-0.871414	0.383528	0.695186	6563	5628	6066	7819	7305	8166	5075	7089.29	6468.22	6591.9	6810.88	6326.54	6340.22	6057.87
ENSMUSG00000001128	195.4	0.25225	0.173977	1.4499	0.147086	0.407899	169	135	176	277	242	266	152	182.552	155.154	191.259	241.286	209.586	206.527	181.438
ENSMUSG00000001131	39.3657	0.122699	0.456093	0.269022	0.787913	0.928349	60	22	20	31	44	44	54	64.8114	25.2844	21.7339	27.0031	38.1065	34.1623	64.4581
ENSMUSG00000001134	256.816	-0.025124	0.158512	-0.158499	0.874064	0.962331	241	261	201	314	291	325	202	260.326	299.965	218.426	273.515	252.022	252.335	241.121
ENSMUSG00000001138	357.577	0.104722	0.131568	0.795959	0.426056	0.727186	341	292	299	422	398	517	302	368.345	335.593	324.922	367.59	344.69	401.407	360.488
ENSMUSG00000001143	2271.45	0.280317	0.170527	1.64383	0.100211	0.319304	1775	1903	1811	3316	3069	3431	1355	1917.34	2187.1	1968.01	2888.46	2657.93	2663.89	1617.42
ENSMUSG00000001150	681.636	0.222521	0.124292	1.79031	0.0734046	0.262215	565	577	548	837	874	1028	518	610.307	663.142	595.51	729.083	756.933	798.156	618.32
ENSMUSG00000001151	2053.13	-0.0303644	0.102127	-0.297321	0.766221	0.918002	1854	2032	1744	2266	2368	2556	1784	2002.67	2335.36	1895.2	1973.84	2050.82	1984.52	2129.5
ENSMUSG00000001155	6.51772	-1.41544	0.916216	-1.54488	0.122376	NA	8	5	15	1	5	11	1	8.64152	5.74646	16.3005	0.871067	4.33028	8.54058	1.19367
ENSMUSG00000001156	306.239	-0.0238946	0.141643	-0.168696	0.866035	0.960533	291	296	251	348	327	401	267	314.335	340.191	272.761	303.131	283.2	311.343	318.71
ENSMUSG00000001157	1448.86	0.178617	0.149723	1.19298	0.232877	0.53492	1332	971	1370	1876	1875	2141	987	1438.81	1115.96	1488.78	1634.12	1623.85	1662.31	1178.15
ENSMUSG00000001158	313.572	0.197304	0.158105	1.24793	0.212055	0.506898	289	212	287	340	357	484	290	312.175	243.65	311.882	296.163	309.182	375.786	346.164
ENSMUSG00000001166	53.7341	-0.371617	0.300735	-1.2357	0.216571	0.513036	42	51	75	55	61	62	35	45.368	58.6139	81.5023	47.9087	52.8294	48.1378	41.7784
ENSMUSG00000001168	5.83874	0.273519	0.859367	0.31828	0.750272	NA	2	8	4	6	4	12	6	2.16038	9.19434	4.34679	5.2264	3.46422	9.317	7.16201
ENSMUSG00000001173	6660.06	0.196654	0.0992117	1.98217	0.0474607	0.193635	5567	5875	5225	8101	8502	9526	5329	6013.42	6752.09	5677.99	7056.52	7363.21	7396.15	6361.06
ENSMUSG00000001175	830.487	0.0921144	0.117247	0.785641	0.432078	0.731147	673	768	729	979	903	1203	706	726.968	882.656	792.202	852.775	782.049	934.029	842.73
ENSMUSG00000001211	8250.31	-0.0524691	0.093311	-0.562303	0.57391	0.825488	7854	7113	7923	9906	9953	10353	6029	8483.81	8174.92	8609.9	8628.79	8619.85	8038.24	7196.63
ENSMUSG00000001225	16.4375	0.551878	0.551661	1.00039	0.31712	NA	9	11	15	12	17	26	26	9.72171	12.6422	16.3005	10.4528	14.723	20.1868	31.0354
ENSMUSG00000001227	205.212	0.26212	0.198179	1.32264	0.185954	0.471887	204	116	183	284	227	293	178	220.359	133.318	198.866	247.383	196.595	227.49	212.473
ENSMUSG00000001228	81.2415	-0.45847	0.401658	-1.14144	0.253686	0.561413	90	52	120	54	48	76	112	97.2171	59.7632	130.404	47.0376	41.5707	59.0077	133.691
ENSMUSG00000001229	1215.91	-0.00698899	0.0931232	-0.075051	0.940174	0.984018	1093	1063	1156	1445	1458	1513	969	1180.65	1221.7	1256.22	1258.69	1262.71	1174.72	1156.66
ENSMUSG00000001240	4.13156	-0.381702	1.15467	-0.330572	0.740968	NA	3	2	8	0	2	9	5	3.24057	2.29858	8.69358	0	1.73211	6.98775	5.96834
ENSMUSG00000001247	751.913	-2.31924	0.16442	-14.1056	3.50779e-45	1.84707e-42	1212	1174	1373	277	367	272	287	1309.19	1349.27	1492.04	241.286	317.843	211.185	342.583
ENSMUSG00000001248	1039.83	-0.0497881	0.122805	-0.405425	0.685165	0.8829	988	984	903	1042	1234	1220	985	1067.23	1130.9	981.288	907.652	1068.71	947.229	1175.76
ENSMUSG00000001249	87.2876	0.166662	0.265049	0.628798	0.529481	0.799398	58	81	82	91	141	100	73	62.651	93.0927	89.1092	79.2671	122.114	77.6417	87.1378
ENSMUSG00000001260	137.533	0.456159	0.202365	2.25414	0.0241876	0.117814	107	82	120	207	159	200	125	115.58	94.242	130.404	180.311	137.703	155.283	149.209
ENSMUSG00000001270	84.6518	-0.0854361	0.249298	-0.342706	0.731819	0.904528	77	68	93	120	78	96	70	83.1746	78.1519	101.063	104.528	67.5524	74.536	83.5568
ENSMUSG00000001280	1565.42	-0.326716	0.100056	-3.26535	0.0010933	0.00994714	1677	1470	1668	1671	1666	1924	1049	1811.48	1689.46	1812.61	1455.55	1442.85	1493.83	1252.16
ENSMUSG00000001281	10.7438	-0.136368	0.596798	-0.2285	0.819258	NA	11	9	11	12	10	19	6	11.8821	10.3436	11.9537	10.4528	8.66056	14.7519	7.16201
ENSMUSG00000001285	200.017	-0.00334095	0.195374	-0.0171002	0.986357	0.996828	184	156	206	277	231	269	124	198.755	179.29	223.86	241.286	200.059	208.856	148.015
ENSMUSG00000001288	414.116	-0.241691	0.136656	-1.76861	0.0769591	0.270328	434	421	377	502	413	460	322	468.802	483.852	409.685	437.276	357.681	357.152	384.361
ENSMUSG00000001289	466.747	0.0424048	0.168595	0.251519	0.801413	0.934194	437	345	469	582	612	650	291	472.043	396.506	509.661	506.961	530.026	504.671	347.358
ENSMUSG00000001300	1144.94	0.188401	0.158743	1.18683	0.235296	0.537373	1016	1124	730	1364	1442	1721	887	1097.47	1291.8	793.289	1188.14	1248.85	1336.21	1058.78
ENSMUSG00000001305	208.484	-0.0561636	0.172803	-0.325015	0.74517	0.909802	205	159	217	259	254	257	146	221.439	182.737	235.813	225.606	219.978	199.539	174.276
ENSMUSG00000001313	23.1321	-0.186903	0.433206	-0.431441	0.666148	0.874927	21	24	22	19	19	29	27	22.684	27.583	23.9073	16.5503	16.4551	22.5161	32.2291
ENSMUSG00000001323	3819.06	0.152197	0.0961888	1.58227	0.113587	0.345728	3180	3228	3340	4746	4940	5172	2958	3435	3709.92	3629.57	4134.09	4278.32	4015.63	3530.87
ENSMUSG00000001333	74.233	0.861491	0.261107	3.29938	0.000968979	0.00896119	60	38	40	107	117	120	67	64.8114	43.6731	43.4679	93.2042	101.329	93.17	79.9758
ENSMUSG00000001334	15.1199	0.264029	0.537046	0.491633	0.622979	NA	18	8	11	14	15	27	16	19.4434	9.19434	11.9537	12.1949	12.9908	20.9633	19.0987
ENSMUSG00000001348	12.8626	0.659771	0.796266	0.828582	0.407341	NA	2	14	10	7	42	13	7	2.16038	16.0901	10.867	6.09747	36.3743	10.0934	8.35568
ENSMUSG00000001349	5.63075	1.3513	1.24753	1.08318	0.278726	NA	4	2	2	0	6	2	20	4.32076	2.29858	2.17339	0	5.19634	1.55283	23.8734
ENSMUSG00000001366	3193.51	0.309385	0.132407	2.33662	0.0194591	0.100148	3100	2112	2442	4188	4088	4859	2483	3348.59	2427.31	2653.71	3648.03	3540.44	3772.61	2963.88
ENSMUSG00000001376	5952.95	0.166534	0.0895254	1.86018	0.0628599	0.237061	4923	5235	4932	7164	7356	8441	4869	5317.77	6016.55	5359.59	6240.33	6370.71	6553.73	5811.97
ENSMUSG00000001380	328.076	-0.071119	0.129433	-0.549467	0.582685	0.830974	306	277	334	361	363	425	273	330.538	318.354	362.957	314.455	314.378	329.977	325.872
ENSMUSG00000001383	46.4904	0.200294	0.328319	0.610059	0.541823	0.807425	46	30	41	42	73	71	35	49.6887	34.4788	44.5546	36.5848	63.2221	55.1256	41.7784
ENSMUSG00000001403	25.5421	-1.23551	0.454077	-2.72092	0.00650998	0.0433227	31	28	44	22	10	16	21	33.4859	32.1802	47.8147	19.1635	8.66056	12.4227	25.067
ENSMUSG00000001415	428.719	-0.106487	0.120301	-0.885167	0.376067	0.687797	422	388	404	521	460	518	340	455.84	445.925	439.026	453.826	398.386	402.184	405.847
ENSMUSG00000001416	2381.1	0.0137515	0.12413	0.110784	0.911788	0.974839	2299	2054	2082	3151	2602	3331	1656	2483.36	2360.65	2262.5	2744.73	2253.48	2586.24	1976.72
ENSMUSG00000001418	491.538	-0.159776	0.132077	-1.20972	0.226387	0.525503	514	405	505	597	527	616	349	555.218	465.463	548.782	520.027	456.411	478.273	416.59
ENSMUSG00000001419	6249.44	-0.102338	0.094351	-1.08465	0.278076	0.589307	6330	5758	5575	7426	7306	7644	4609	6837.6	6617.62	6058.34	6468.55	6327.4	5934.93	5501.62
ENSMUSG00000001420	7.12992	-0.856724	1.13016	-0.758058	0.448416	NA	7	9	10	0	0	18	6	7.56133	10.3436	10.867	0	0	13.9755	7.16201
ENSMUSG00000001424	72376.1	-0.103841	0.111734	-0.92936	0.352702	0.667532	75838	67732	61047	86772	86874	88432	51143	81919.4	77843.9	66339.6	75584.3	75237.7	68660.1	61047.8
ENSMUSG00000001435	381.162	0.0721193	0.170484	0.423027	0.672276	0.877787	318	366	318	376	398	508	412	343.5	420.641	345.57	327.521	344.69	394.42	491.791
ENSMUSG00000001436	238.741	0.199112	0.200152	0.9948	0.319833	0.635293	186	221	189	372	284	245	210	200.915	253.994	205.386	324.037	245.96	190.222	250.67
ENSMUSG00000001440	758.077	-0.303182	0.139665	-2.17078	0.0299481	0.138824	816	691	807	877	852	924	448	881.435	794.161	876.965	763.926	737.88	717.409	534.764
ENSMUSG00000001441	10967.2	0.0151133	0.0817822	0.184799	0.853387	0.955961	10077	9426	10112	13204	12873	14614	8433	10885.1	10833.2	10988.7	11501.6	11148.7	11346.6	10066.2
ENSMUSG00000001444	13.9364	0.369864	0.560426	0.659971	0.509273	NA	7	15	10	17	17	14	18	7.56133	17.2394	10.867	14.8081	14.723	10.8698	21.486
ENSMUSG00000001445	409.59	0.0678009	0.17131	0.39578	0.692268	0.886646	434	316	336	559	501	556	266	468.802	363.176	365.13	486.927	433.894	431.688	317.516
ENSMUSG00000001467	353.181	-0.0995255	0.150435	-0.661587	0.508236	0.785956	329	364	301	387	425	380	311	355.382	418.342	327.096	337.103	368.074	295.038	371.231
ENSMUSG00000001472	10258.9	-0.201505	0.0753336	-2.67484	0.00747658	0.0478285	10266	10066	9750	11022	11311	12049	8216	11089.2	11568.8	10595.3	9600.9	9795.96	9355.05	9807.18
ENSMUSG00000001473	39.2134	-0.538544	0.325247	-1.6558	0.0977626	0.313951	41	47	41	29	37	45	33	44.2878	54.0167	44.5546	25.261	32.0441	34.9388	39.3911
ENSMUSG00000001482	1128.3	0.190734	0.104812	1.81977	0.0687939	0.250874	982	973	876	1353	1313	1497	1080	1060.75	1118.26	951.947	1178.55	1137.13	1162.3	1289.16
ENSMUSG00000001493	29.1499	0.569957	0.411979	1.38346	0.166523	0.441547	20	13	29	35	34	38	39	21.6038	14.9408	31.5142	30.4874	29.4459	29.5038	46.5531
ENSMUSG00000001494	0.234639	1.13098	3.81086	0.296779	0.766635	NA	0	0	0	0	1	1	0	0	0	0	0	0.866056	0.776417	0
ENSMUSG00000001496	7.96229	0.182337	0.709368	0.257041	0.797147	NA	8	5	7	7	6	12	11	8.64152	5.74646	7.60688	6.09747	5.19634	9.317	13.1304
ENSMUSG00000001497	50.3044	0.85792	0.374809	2.28895	0.0220821	0.110149	19	34	40	41	74	100	60	20.5236	39.0759	43.4679	35.7138	64.0881	77.6417	71.6201
ENSMUSG00000001504	0.748841	-2.42129	2.32034	-1.0435	0.296715	NA	1	2	1	0	0	1	0	1.08019	2.29858	1.0867	0	0	0.776417	0
ENSMUSG00000001506	32.6589	0.180087	0.452539	0.397947	0.690669	0.885726	24	22	36	24	32	34	53	25.9246	25.2844	39.1211	20.9056	27.7138	26.3982	63.2644
ENSMUSG00000001507	969.588	-0.558218	0.10943	-5.10113	3.37634e-07	7.75227e-06	1041	1091	1088	998	849	985	718	1124.48	1253.88	1182.33	869.325	735.281	764.771	857.054
ENSMUSG00000001508	18.7109	0.575968	0.528725	1.08935	0.275999	0.586478	18	13	9	25	30	38	8	19.4434	14.9408	9.78027	21.7767	25.9817	29.5038	9.54935
ENSMUSG00000001510	1.05944	-0.0378207	2.10935	-0.01793	0.985695	NA	0	0	3	1	2	2	0	0	0	3.26009	0.871067	1.73211	1.55283	0
ENSMUSG00000001517	21.8628	-0.703456	0.577503	-1.2181	0.223186	0.521015	29	15	32	11	20	9	30	31.3255	17.2394	34.7743	9.58174	17.3211	6.98775	35.8101
ENSMUSG00000001518	1215.68	-0.0373066	0.100162	-0.372463	0.709548	0.895093	1081	1111	1158	1362	1438	1643	921	1167.69	1276.86	1258.4	1186.39	1245.39	1275.65	1099.37
ENSMUSG00000001520	79.6991	1.62433	0.35104	4.62719	3.7066e-06	6.85579e-05	22	46	30	127	73	171	119	23.7642	52.8674	32.6009	110.626	63.2221	132.767	142.047
ENSMUSG00000001521	1326.36	0.220038	0.125742	1.74992	0.080132	0.278022	1311	1004	982	1801	1640	1748	1090	1416.13	1153.89	1067.14	1568.79	1420.33	1357.18	1301.1
ENSMUSG00000001524	44.5243	-0.168717	0.353372	-0.477447	0.633044	0.856632	46	48	34	46	36	44	54	49.6887	55.166	36.9477	40.0691	31.178	34.1623	64.4581
ENSMUSG00000001525	43.8439	-0.247534	0.328279	-0.754035	0.450828	0.747517	53	46	32	54	39	60	29	57.2501	52.8674	34.7743	47.0376	33.7762	46.585	34.6164
ENSMUSG00000001542	5297.84	-0.0804122	0.114519	-0.702172	0.482572	0.770648	5576	5126	4130	5914	6024	6879	4166	6023.14	5891.27	4488.06	5151.49	5217.12	5340.97	4972.82
ENSMUSG00000001552	510.985	-0.189056	0.140297	-1.34754	0.177806	0.459584	576	471	446	477	612	616	423	622.189	541.317	484.667	415.499	530.026	478.273	504.922
ENSMUSG00000001555	35.3979	0.260022	0.372788	0.697507	0.485485	0.772385	23	37	26	54	51	37	27	24.8444	42.5238	28.2541	47.0376	44.1689	28.7274	32.2291
ENSMUSG00000001558	30.2941	0.428568	0.410864	1.04309	0.296907	0.608846	17	18	34	29	41	57	26	18.3632	20.6873	36.9477	25.261	35.5083	44.2558	31.0354
ENSMUSG00000001566	2.43724	-0.534396	1.21976	-0.438117	0.661301	NA	1	3	4	1	3	3	2	1.08019	3.44788	4.34679	0.871067	2.59817	2.32925	2.38734
ENSMUSG00000001569	273.894	0.150599	0.166741	0.903189	0.366426	0.679427	261	178	264	338	315	406	219	281.93	204.574	286.888	294.421	272.808	315.225	261.413
ENSMUSG00000001576	8495.05	-0.668883	0.139884	-4.7817	1.73818e-06	3.47842e-05	11808	7360	10241	8787	7666	8774	5041	12754.9	8458.79	11128.9	7654.07	6639.18	6812.28	6017.28
ENSMUSG00000001583	76.3652	-2.58818	0.408316	-6.33866	2.31767e-10	9.18889e-09	92	152	150	29	45	9	22	99.3775	174.692	163.005	25.261	38.9725	6.98775	26.2607
ENSMUSG00000001588	12.4148	-0.773572	0.557484	-1.38761	0.165255	NA	12	17	15	7	12	14	9	12.9623	19.538	16.3005	6.09747	10.3927	10.8698	10.743
ENSMUSG00000001604	40.9155	0.112191	0.388171	0.289025	0.772562	0.920757	29	48	28	42	32	54	53	31.3255	55.166	30.4275	36.5848	27.7138	41.9265	63.2644
ENSMUSG00000001622	4.0011	-0.47509	1.13579	-0.418289	0.675736	NA	7	0	6	3	3	2	6	7.56133	0	6.52018	2.6132	2.59817	1.55283	7.16201
ENSMUSG00000001627	2389.85	-0.893281	0.5469	-1.63335	0.102395	0.323827	1777	5326	1562	1689	1875	1803	2091	1919.5	6121.13	1697.42	1471.23	1623.85	1399.88	2495.96
ENSMUSG00000001630	1367.62	0.258084	0.105943	2.43606	0.0148481	0.081628	1135	1111	1094	1834	1649	1998	1093	1226.02	1276.86	1188.85	1597.54	1428.13	1551.28	1304.68
ENSMUSG00000001632	2084.03	0.0222175	0.120347	0.184611	0.853534	0.956062	1949	1711	1958	2581	2441	2989	1429	2105.29	1966.44	2127.75	2248.22	2114.04	2320.71	1705.75
ENSMUSG00000001642	81.5748	-0.211675	0.247228	-0.856194	0.391891	0.701291	69	83	88	100	68	107	64	74.5331	95.3913	95.6293	87.1067	58.8918	83.0766	76.3948
ENSMUSG00000001655	3.13918	-0.697254	1.04849	-0.665008	0.506045	NA	5	2	4	3	3	3	2	5.40095	2.29858	4.34679	2.6132	2.59817	2.32925	2.38734
ENSMUSG00000001656	0.770462	0.028771	2.41197	0.0119284	0.990483	NA	1	1	0	0	0	1	2	1.08019	1.14929	0	0	0	0.776417	2.38734
ENSMUSG00000001657	0.155242	-1.23486	3.81694	-0.323521	0.746301	NA	0	0	1	0	0	0	0	0	0	1.0867	0	0	0	0
ENSMUSG00000001661	1.15308	1.04089	2.06406	0.504294	0.614055	NA	0	0	2	3	2	2	0	0	0	2.17339	2.6132	1.73211	1.55283	0
ENSMUSG00000001663	324.825	0.163477	0.196584	0.83159	0.40564	0.709685	368	213	247	385	403	356	337	397.51	244.799	268.414	335.361	349.021	276.404	402.266
ENSMUSG00000001665	50.3252	0.269278	0.343484	0.783959	0.433064	0.731396	51	45	26	42	76	71	50	55.0897	51.7182	28.2541	36.5848	65.8203	55.1256	59.6834
ENSMUSG00000001666	14.623	0.00734977	0.640589	0.0114734	0.990846	NA	17	10	13	6	28	28	6	18.3632	11.4929	14.1271	5.2264	24.2496	21.7397	7.16201
ENSMUSG00000001670	4.42689	-0.462201	1.05766	-0.437001	0.662111	NA	2	4	8	3	3	1	8	2.16038	4.59717	8.69358	2.6132	2.59817	0.776417	9.54935
ENSMUSG00000001672	51.4067	-0.855696	0.292596	-2.9245	0.00345014	0.0259415	70	64	53	37	50	43	37	75.6133	73.5547	57.5949	32.2295	43.3028	33.3859	44.1657
ENSMUSG00000001674	229.837	-0.106136	0.147876	-0.717737	0.472919	0.764534	227	217	206	251	274	269	189	245.203	249.396	223.86	218.638	237.299	208.856	225.603
ENSMUSG00000001687	11349.6	-0.399599	0.0749417	-5.33213	9.70661e-08	2.47064e-06	12583	11355	11842	11966	11575	12354	8291	13592	13050.2	12868.7	10423.2	10024.6	9591.85	9896.71
ENSMUSG00000001700	3947.38	-0.102633	0.0891083	-1.15178	0.249413	0.556211	3648	3882	3612	4329	4647	4950	3071	3940.53	4461.55	3925.15	3770.85	4024.56	3843.26	3665.76
ENSMUSG00000001707	223.251	-0.166777	0.163241	-1.02166	0.30694	0.621925	238	180	231	238	269	285	156	257.085	206.873	251.027	207.314	232.969	221.279	186.212
ENSMUSG00000001729	392.18	-0.00410462	0.126672	-0.0324034	0.97415	0.993419	359	313	396	451	461	482	336	387.788	359.728	430.332	392.851	399.252	374.233	401.073
ENSMUSG00000001739	28.4826	-0.541637	0.466851	-1.16019	0.24597	0.551363	17	42	34	22	31	18	30	18.3632	48.2703	36.9477	19.1635	26.8477	13.9755	35.8101
ENSMUSG00000001741	124.352	-0.66135	0.251257	-2.63217	0.00848424	0.052811	185	114	129	92	95	130	114	199.835	131.019	140.184	80.1382	82.2753	100.934	136.078
ENSMUSG00000001750	196.579	0.190895	0.218474	0.873768	0.382245	0.693866	115	180	198	207	275	293	154	124.222	206.873	215.166	180.311	238.165	227.49	183.825
ENSMUSG00000001751	57.1455	-0.360025	0.283188	-1.27133	0.203612	0.496183	51	62	64	63	65	49	46	55.0897	71.2561	69.5486	54.8772	56.2936	38.0444	54.9088
ENSMUSG00000001755	98.9445	-0.224766	0.246808	-0.910693	0.362457	0.675897	107	86	101	107	142	110	56	115.58	98.8391	109.756	93.2042	122.98	85.4058	66.8454
ENSMUSG00000001761	375.805	-0.0285238	0.144593	-0.19727	0.843616	0.952999	320	342	368	422	421	419	364	345.661	393.058	399.905	367.59	364.61	325.319	434.495
ENSMUSG00000001763	311.153	0.588623	0.181121	3.24989	0.00115451	0.0104059	188	228	238	379	358	449	390	203.076	262.039	258.634	330.135	310.048	348.611	465.531
ENSMUSG00000001767	196.187	-0.0532227	0.17746	-0.299913	0.764243	0.917537	218	160	167	238	243	217	156	235.481	183.887	181.478	207.314	210.452	168.482	186.212
ENSMUSG00000001768	1365.92	0.701267	0.108378	6.47059	9.76234e-11	4.08177e-09	990	834	912	2104	1836	2107	1243	1069.39	958.51	991.068	1832.73	1590.08	1635.91	1483.73
ENSMUSG00000001773	100.061	0.506055	0.250218	2.02245	0.0431295	0.180734	86	68	66	160	134	159	66	92.8963	78.1519	71.722	139.371	116.051	123.45	78.7821
ENSMUSG00000001774	2185.62	0.202318	0.141057	1.4343	0.151487	0.416268	1882	1825	1757	2966	2912	3138	1439	2032.92	2097.46	1909.33	2583.59	2521.95	2436.4	1717.69
ENSMUSG00000001783	569.887	-0.0246406	0.120293	-0.204839	0.837698	0.950743	547	513	504	676	670	773	412	590.864	589.587	547.695	588.842	580.257	600.17	491.791
ENSMUSG00000001785	335.114	-0.179275	0.133124	-1.34668	0.178083	0.460159	337	289	351	340	375	437	258	364.024	332.145	381.431	296.163	324.771	339.294	307.966
ENSMUSG00000001786	3288.32	-0.0148475	0.0929935	-0.159662	0.873147	0.962169	3107	2987	2886	3951	3875	4317	2466	3356.15	3432.94	3136.21	3441.59	3355.97	3351.79	2943.59
ENSMUSG00000001794	1134.55	-0.0874008	0.105583	-0.827796	0.407786	0.710936	1044	980	1168	1353	1241	1485	848	1127.72	1126.31	1269.26	1178.55	1074.78	1152.98	1012.23
ENSMUSG00000001802	291.497	0.763262	0.155544	4.90705	9.24565e-07	1.94251e-05	207	166	194	471	360	447	290	223.599	190.783	210.819	410.273	311.78	347.058	346.164
ENSMUSG00000001804	15.5601	-0.65723	0.535019	-1.22842	0.219288	NA	12	24	17	8	16	19	12	12.9623	27.583	18.4739	6.96854	13.8569	14.7519	14.324
ENSMUSG00000001815	0.904183	-1.72555	2.81234	-0.613563	0.539504	NA	0	4	0	0	2	0	0	0	4.59717	0	0	1.73211	0	0
ENSMUSG00000001819	0.154313	-1.23486	3.81694	-0.323521	0.746301	NA	1	0	0	0	0	0	0	1.08019	0	0	0	0	0	0
ENSMUSG00000001823	0	NA	NA	NA	NA	NA	0	0	0	0	0	0	0	0	0	0	0	0	0	0
ENSMUSG00000001827	163.362	-0.162763	0.272575	-0.597132	0.550419	0.813848	253	111	111	162	169	208	145	273.288	127.571	120.623	141.113	146.363	161.495	173.082
ENSMUSG00000001829	5001.11	-0.0487862	0.0958583	-0.508941	0.610794	0.845726	4454	4569	4815	6329	5650	5968	3915	4811.17	5251.12	5232.45	5512.99	4893.22	4633.66	4673.21
ENSMUSG00000001833	8407.95	-0.0999609	0.099215	-1.00752	0.313686	0.628741	7768	8071	7880	9505	9884	11192	5945	8390.91	9275.94	8563.17	8279.5	8560.1	8689.66	7096.36
ENSMUSG00000001844	373.33	0.043786	0.140381	0.311909	0.75511	0.914025	350	296	353	423	472	529	271	378.066	340.191	383.604	368.462	408.778	410.724	323.484
ENSMUSG00000001847	1429.21	-0.116102	0.103	-1.1272	0.259659	0.566733	1364	1392	1302	1603	1666	1860	1033	1473.38	1599.81	1414.88	1396.32	1442.85	1444.14	1233.06
ENSMUSG00000001855	1781.16	0.0852822	0.100948	0.844809	0.398218	0.70456	1513	1643	1512	2152	2074	2499	1417	1634.33	1888.29	1643.09	1874.54	1796.2	1940.27	1691.43
ENSMUSG00000001864	38.6934	0.738095	0.419903	1.75777	0.0787859	0.274683	22	18	36	30	46	64	60	23.7642	20.6873	39.1211	26.132	39.8386	49.6907	71.6201
ENSMUSG00000001865	13.3504	0.132804	0.599992	0.221342	0.824826	NA	8	13	13	7	15	18	19	8.64152	14.9408	14.1271	6.09747	12.9908	13.9755	22.6797
ENSMUSG00000001870	4142.59	0.480638	0.0943745	5.09287	3.52677e-07	8.08517e-06	2943	3174	3046	5009	5348	6192	4238	3179	3647.85	3310.08	4363.18	4631.67	4807.57	5058.77
ENSMUSG00000001891	3146.26	0.131196	0.141004	0.930444	0.352141	0.667069	2634	2876	2580	3772	4241	4676	2078	2845.22	3305.36	2803.68	3285.67	3672.94	3630.52	2480.44
ENSMUSG00000001901	400.765	0.747326	0.199847	3.73949	0.000184392	0.00213686	322	162	305	602	529	552	443	347.821	186.185	331.443	524.383	458.144	428.582	528.795
ENSMUSG00000001909	1336.8	0.0263119	0.123097	0.213749	0.830743	0.946708	1347	989	1268	1646	1659	1725	987	1455.02	1136.65	1377.93	1433.78	1436.79	1339.32	1178.15
ENSMUSG00000001910	275.1	-0.132471	0.205642	-0.644184	0.519456	0.793347	309	221	260	350	318	389	145	333.779	253.994	282.541	304.874	275.406	302.026	173.082
ENSMUSG00000001911	13676.2	-0.140969	0.112694	-1.25091	0.210969	0.505778	12641	13270	13278	17948	14128	16206	10008	13654.7	15251.1	14429.2	15633.9	12235.6	12582.6	11946.2
ENSMUSG00000001918	270.207	-0.77962	0.174691	-4.46285	8.08749e-06	0.000138631	392	298	276	261	249	276	141	423.434	342.489	299.928	227.349	215.648	214.291	168.307
ENSMUSG00000001924	3151.77	-0.0576633	0.0957149	-0.602449	0.546875	0.811514	3042	2741	2979	3777	3844	3840	2336	3285.94	3150.21	3237.27	3290.02	3329.12	2981.44	2788.41
ENSMUSG00000001930	145.052	-0.233428	0.306638	-0.761249	0.446508	0.743819	163	129	138	94	118	160	195	176.071	148.259	149.964	81.8803	102.195	124.227	232.765
ENSMUSG00000001942	1229.28	0.0807456	0.127083	0.635377	0.525182	0.79682	1131	1127	971	1622	1356	1740	917	1221.69	1295.25	1055.18	1412.87	1174.37	1350.97	1094.59
ENSMUSG00000001943	106.354	0.143614	0.257916	0.556825	0.577647	0.827292	76	100	96	160	150	104	78	82.0944	114.929	104.323	139.371	129.908	80.7473	93.1061
ENSMUSG00000001946	76.463	0.411541	0.272461	1.51046	0.130927	0.379712	48	61	66	119	100	118	50	51.8491	70.1068	71.722	103.657	86.6056	91.6172	59.6834
ENSMUSG00000001948	162.237	-0.111443	0.172022	-0.64784	0.517089	0.791726	141	147	172	185	188	188	132	152.307	168.946	186.912	161.147	162.819	145.966	157.564
ENSMUSG00000001962	69.1236	0.0431751	0.251705	0.171531	0.863806	0.959785	51	70	63	84	83	86	57	55.0897	80.4505	68.4619	73.1697	71.8826	66.7718	68.0391
ENSMUSG00000001964	1463	-0.738485	0.343156	-2.15204	0.0313945	0.143535	1579	2323	1211	1300	1105	1147	1315	1705.62	2669.81	1315.99	1132.39	956.992	890.55	1569.67
ENSMUSG00000001983	415.969	-0.420027	0.259638	-1.61774	0.105719	0.330923	442	350	533	684	388	339	216	477.444	402.252	579.21	595.81	336.03	263.205	257.832
ENSMUSG00000001985	3099.53	0.661693	0.164809	4.01491	5.94686e-05	0.000800996	1823	2682	1774	3838	4334	5492	2812	1969.19	3082.4	1927.8	3343.16	3753.49	4264.08	3356.6
ENSMUSG00000001986	3267.48	0.45089	0.100411	4.49046	7.10706e-06	0.000122951	2568	2401	2364	4572	4155	4212	3283	2773.93	2759.45	2568.95	3982.52	3598.46	3270.27	3918.81
ENSMUSG00000001988	20.2619	0.266609	0.700456	0.380621	0.703484	0.892605	13	12	24	8	22	9	46	14.0425	13.7915	26.0807	6.96854	19.0532	6.98775	54.9088
ENSMUSG00000001995	9677.26	-0.479707	0.119081	-4.02842	5.61531e-05	0.000762434	12400	8759	10276	10385	8831	9873	7333	13394.4	10066.7	11166.9	9046.03	7648.14	7665.56	8753.17
ENSMUSG00000001998	2347.96	0.0417477	0.0906588	0.460493	0.645162	0.8632	2270	1995	2010	2773	2731	3218	1866	2452.03	2292.84	2184.26	2415.47	2365.2	2498.51	2227.39
ENSMUSG00000001999	495.05	0.229399	0.134044	1.71137	0.0870128	0.292765	367	442	413	648	637	674	396	396.43	507.987	448.806	564.452	551.678	523.305	472.693
ENSMUSG00000002006	1877.26	0.290118	0.113009	2.5672	0.0102523	0.0618291	1449	1540	1530	2644	2302	2677	1481	1565.19	1769.91	1662.65	2303.1	1993.66	2078.47	1767.82
ENSMUSG00000002007	10.8989	1.22152	0.658136	1.85604	0.0634484	NA	7	2	8	22	16	18	9	7.56133	2.29858	8.69358	19.1635	13.8569	13.9755	10.743
ENSMUSG00000002010	466.401	0.0240728	0.124792	0.192904	0.847034	0.954137	463	401	392	555	537	645	359	500.128	460.866	425.985	483.442	465.072	500.789	428.527
ENSMUSG00000002012	39.3302	0.529207	0.396372	1.33513	0.181835	0.465994	43	27	15	49	47	48	51	46.4482	31.0309	16.3005	42.6823	40.7046	37.268	60.8771
ENSMUSG00000002014	1024.96	-0.24056	0.109931	-2.18828	0.028649	0.134467	1123	947	985	1199	1120	1192	723	1213.05	1088.38	1070.4	1044.41	969.983	925.489	863.022
ENSMUSG00000002015	1004.54	0.112984	0.135867	0.831574	0.405649	0.709685	935	858	815	1184	1303	1501	691	1009.98	986.093	885.658	1031.34	1128.47	1165.4	824.825
ENSMUSG00000002017	1745.25	-0.234728	0.135171	-1.73653	0.0824697	0.283133	1802	1690	1694	1781	2167	2301	1066	1946.5	1942.3	1840.86	1551.37	1876.74	1786.54	1272.45
ENSMUSG00000002020	107.548	0.0423734	0.370167	0.114471	0.908864	0.973763	69	69	150	138	54	162	120	74.5331	79.3012	163.005	120.207	46.767	125.78	143.24
ENSMUSG00000002028	8436.34	0.0162248	0.0991101	0.163705	0.869964	0.961743	8267	7274	7232	9841	9885	11932	6290	8929.93	8359.95	7858.99	8572.17	8560.96	9264.21	7508.18
ENSMUSG00000002031	3135.65	0.0497878	0.0927998	0.536508	0.591608	0.836477	2880	2855	2605	3773	3860	3957	2534	3110.95	3281.23	2830.85	3286.54	3342.98	3072.28	3024.76
ENSMUSG00000002032	124.029	0.190945	0.229104	0.833441	0.404596	0.709222	119	89	105	187	162	162	79	128.543	102.287	114.103	162.89	140.301	125.78	94.2998
ENSMUSG00000002033	6.0621	1.0811	0.914736	1.18187	0.237258	NA	2	2	6	4	5	12	12	2.16038	2.29858	6.52018	3.48427	4.33028	9.317	14.324
ENSMUSG00000002043	205.221	-0.431266	0.210398	-2.04976	0.0403882	0.172376	244	193	218	285	173	192	140	263.566	221.813	236.9	248.254	149.828	149.072	167.114
ENSMUSG00000002052	1889.08	-0.13856	0.089038	-1.55619	0.119663	0.359224	1838	1780	1794	1986	2255	2299	1487	1985.39	2045.74	1949.53	1729.94	1952.96	1784.98	1774.99
ENSMUSG00000002055	23.0958	-0.106964	0.504619	-0.211969	0.832131	0.947483	11	24	30	13	34	26	24	11.8821	27.583	32.6009	11.3239	29.4459	20.1868	28.648
ENSMUSG00000002057	10.9859	-0.122217	0.627592	-0.194739	0.845597	NA	12	11	8	6	14	11	14	12.9623	12.6422	8.69358	5.2264	12.1248	8.54058	16.7114
ENSMUSG00000002058	31.3461	0.120375	0.382333	0.314845	0.75288	0.91332	20	32	29	30	37	55	24	21.6038	36.7774	31.5142	26.132	32.0441	42.7029	28.648
ENSMUSG00000002059	87.1857	0.204868	0.291275	0.703349	0.481838	0.770082	84	40	95	115	96	101	91	90.7359	45.9717	103.236	100.173	83.1414	78.4181	108.624
ENSMUSG00000002064	245.781	0.168666	0.141437	1.19252	0.233059	0.53492	217	208	198	301	301	325	215	234.401	239.053	215.166	262.191	260.683	252.335	256.639
ENSMUSG00000002068	40.8841	-0.259619	0.363621	-0.713981	0.475239	0.76643	30	38	54	36	34	46	46	32.4057	43.6731	58.6816	31.3584	29.4459	35.7152	54.9088
ENSMUSG00000002076	121.559	0.0111071	0.319588	0.0347545	0.972275	0.992995	107	82	140	76	133	144	164	115.58	94.242	152.138	66.2011	115.185	111.804	195.762
ENSMUSG00000002083	33.6509	-0.192137	0.361816	-0.531036	0.595394	0.838498	25	32	41	30	34	40	34	27.0047	36.7774	44.5546	26.132	29.4459	31.0567	40.5847
ENSMUSG00000002100	25.6601	1.26457	0.616624	2.05079	0.0402875	0.172004	24	3	12	18	27	48	51	25.9246	3.44788	13.0404	15.6792	23.3835	37.268	60.8771
ENSMUSG00000002102	429.975	-0.110305	0.200773	-0.5494	0.582731	0.830974	482	375	365	525	462	679	232	520.651	430.985	396.644	457.31	400.118	527.187	276.931
ENSMUSG00000002103	780.986	0.183655	0.103749	1.77018	0.0766978	0.269803	639	648	681	1002	972	1026	654	690.241	744.741	740.041	872.81	841.806	796.604	780.659
ENSMUSG00000002104	0.492554	-2.76743	3.72171	-0.743593	0.457123	NA	0	3	0	0	0	0	0	0	3.44788	0	0	0	0	0
ENSMUSG00000002105	1005.89	-0.0416193	0.106716	-0.39	0.696537	0.889139	943	865	972	1232	1193	1267	739	1018.62	994.138	1056.27	1073.16	1033.2	983.72	882.121
ENSMUSG00000002107	109284	-0.317099	0.0975027	-3.25221	0.00114513	0.010354	108702	120609	104429	120524	110418	121436	84257	117419	138615	113483	104985	95628.2	94285	100575
ENSMUSG00000002108	403.6	0.401877	0.206624	1.94497	0.0517786	0.206453	230	411	279	473	602	615	327	248.444	472.359	303.188	412.015	521.366	477.496	390.33
ENSMUSG00000002109	858.941	-0.0641678	0.108387	-0.592022	0.553836	0.815426	869	796	726	1007	924	1084	713	938.685	914.837	788.942	877.165	800.236	841.636	851.086
ENSMUSG00000002111	52.9207	0.17582	0.279203	0.629722	0.528876	0.799172	50	43	41	69	56	79	44	54.0095	49.4196	44.5546	60.1036	48.4991	61.3369	52.5214
ENSMUSG00000002129	534.537	-0.104104	0.116799	-0.891304	0.372766	0.684589	511	491	511	636	596	693	387	551.977	564.303	555.302	553.999	516.169	538.057	461.95
ENSMUSG00000002147	221.989	-0.367678	0.169682	-2.16686	0.0302452	0.139702	212	256	223	245	237	264	138	229	294.219	242.333	213.412	205.255	204.974	164.726
ENSMUSG00000002190	218.378	-0.609066	0.275156	-2.21353	0.0268612	0.127893	350	194	196	146	178	206	229	378.066	222.963	212.993	127.176	154.158	159.942	273.35
ENSMUSG00000002204	8.80986	-0.409969	0.728557	-0.562713	0.57363	NA	11	3	14	9	10	5	9	11.8821	3.44788	15.2138	7.83961	8.66056	3.88208	10.743
ENSMUSG00000002205	572.259	-0.153349	0.110823	-1.38374	0.166439	0.441547	562	553	534	611	653	735	431	607.067	635.559	580.296	532.222	565.535	570.666	514.471
ENSMUSG00000002210	675.62	0.0658421	0.105501	0.62409	0.532568	0.801087	597	604	585	830	808	859	557	644.873	694.173	635.718	722.986	699.773	666.942	664.873
ENSMUSG00000002221	1851.75	-0.139272	0.113669	-1.22524	0.220485	0.517793	1770	1779	1757	2221	2212	2259	1250	1911.94	2044.59	1909.33	1934.64	1915.72	1753.93	1492.09
ENSMUSG00000002222	2531.28	-0.071227	0.0955388	-0.74553	0.455952	0.750069	2395	2425	2241	3074	2672	3190	2045	2587.05	2787.03	2435.29	2677.66	2314.1	2476.77	2441.05
ENSMUSG00000002227	1637.37	0.150623	0.106714	1.41145	0.158111	0.427497	1379	1417	1382	1767	2032	2103	1600	1489.58	1628.55	1501.82	1539.18	1759.83	1632.8	1909.87
ENSMUSG00000002228	6.04294	-0.266812	0.784823	-0.339964	0.733883	NA	4	7	7	5	8	5	6	4.32076	8.04505	7.60688	4.35534	6.92845	3.88208	7.16201
ENSMUSG00000002233	71.0966	0.00578792	0.299684	0.0193134	0.984591	0.996119	72	42	80	111	77	84	47	77.7737	48.2703	86.9358	96.6885	66.6863	65.219	56.1024
ENSMUSG00000002240	14.3781	-0.0618006	0.662031	-0.0933499	0.925626	NA	6	14	20	6	12	34	12	6.48114	16.0901	21.7339	5.2264	10.3927	26.3982	14.324
ENSMUSG00000002249	146.673	0.648282	0.250884	2.58399	0.00976657	0.0594963	140	69	93	224	156	204	173	151.227	79.3012	101.063	195.119	135.105	158.389	206.505
ENSMUSG00000002250	3970.41	0.111637	0.102319	1.09106	0.275245	0.585572	3862	3043	3423	4629	5162	5360	3133	4171.69	3497.3	3719.76	4032.17	4470.58	4161.59	3739.76
ENSMUSG00000002257	254.263	0.505461	0.176597	2.86222	0.0042068	0.0304618	204	182	170	339	271	362	297	220.359	209.171	184.739	295.292	234.701	281.063	354.52
ENSMUSG00000002265	16987.4	-0.335333	0.0910434	-3.68323	0.000230301	0.00261494	18576	17269	16475	17302	19113	19845	11782	20065.6	19847.1	17903.3	15071.2	16552.9	15408	14063.8
ENSMUSG00000002266	15105.7	0.528897	0.141397	3.74051	0.00018365	0.00213267	12729	10018	10034	19283	22744	25205	11317	13749.7	11513.6	10903.9	16796.8	19697.6	19569.6	13508.7
ENSMUSG00000002274	17.0106	0.182559	0.62171	0.29364	0.769033	NA	6	17	20	26	22	32	4	6.48114	19.538	21.7339	22.6478	19.0532	24.8453	4.77467
ENSMUSG00000002279	4009.38	0.217849	0.0984468	2.21286	0.0269071	0.128039	3655	3032	3286	5200	5278	5093	3357	3948.09	3484.65	3570.89	4529.55	4571.04	3954.29	4007.15
ENSMUSG00000002280	190.178	-0.182759	0.263789	-0.692823	0.488421	0.774343	224	172	160	189	208	342	90	241.963	197.678	173.872	164.632	180.14	265.535	107.43
ENSMUSG00000002289	21.5934	0.362641	0.509595	0.711626	0.476696	0.767616	19	12	20	35	30	39	7	20.5236	13.7915	21.7339	30.4874	25.9817	30.2803	8.35568
ENSMUSG00000002297	167.517	-0.206848	0.229635	-0.90077	0.367711	0.680421	171	115	208	144	175	196	168	184.712	132.169	226.033	125.434	151.56	152.178	200.536
ENSMUSG00000002307	76.4716	0.333169	0.283068	1.177	0.239197	0.542241	80	35	67	86	98	113	74	86.4152	40.2252	72.8087	74.9118	84.8735	87.7351	88.3315
ENSMUSG00000002308	54.097	0.572267	0.35854	1.5961	0.110465	0.339909	46	16	54	67	81	79	52	49.6887	18.3887	58.6816	58.3615	70.1505	61.3369	62.0708
ENSMUSG00000002319	319.732	-0.379063	0.150838	-2.51304	0.0119695	0.069526	329	295	379	361	313	390	204	355.382	339.041	411.858	314.455	271.076	302.803	243.508
ENSMUSG00000002320	1012.13	-0.25721	0.144853	-1.77566	0.0757882	0.26784	1109	852	1080	1124	1211	1269	604	1197.93	979.197	1173.63	979.08	1048.79	985.273	720.976
ENSMUSG00000002324	534.726	0.220951	0.156281	1.41381	0.157418	0.426379	356	518	448	635	677	794	436	384.548	595.333	486.84	553.128	586.32	616.475	520.44
ENSMUSG00000002325	218.489	-0.307756	0.187247	-1.64358	0.100263	0.319307	264	190	213	213	187	262	204	285.17	218.366	231.466	185.537	161.952	203.421	243.508
ENSMUSG00000002326	161.199	0.47244	0.201499	2.34463	0.0190458	0.0986879	130	103	127	203	226	281	118	140.425	118.377	138.011	176.827	195.729	218.173	140.853
ENSMUSG00000002329	19.3717	0.0466359	0.483088	0.0965372	0.923094	0.978798	24	10	18	31	21	20	15	25.9246	11.4929	19.5605	27.0031	18.1872	15.5283	17.905
ENSMUSG00000002332	163.941	-0.262441	0.192672	-1.36212	0.173161	0.452724	146	189	156	188	190	191	106	157.708	217.216	169.525	163.761	164.551	148.296	126.529
ENSMUSG00000002341	32.2237	1.56553	0.397448	3.93895	8.18399e-05	0.00105107	11	15	15	46	48	50	50	11.8821	17.2394	16.3005	40.0691	41.5707	38.8208	59.6834
ENSMUSG00000002342	507.398	-0.0651361	0.109819	-0.593124	0.553098	0.815372	481	440	494	580	571	657	402	519.571	505.689	536.828	505.219	494.518	510.106	479.855
ENSMUSG00000002343	147.803	-0.134324	0.242677	-0.55351	0.579914	0.828646	182	90	154	180	191	168	96	196.595	103.436	167.351	156.792	165.417	130.438	114.592
ENSMUSG00000002345	713.636	0.0155864	0.129599	0.120266	0.904272	0.972286	750	584	596	846	823	1013	528	810.142	671.187	647.671	736.923	712.764	786.51	630.257
ENSMUSG00000002346	998.499	0.233638	0.138526	1.6866	0.0916794	0.302519	1002	668	801	1121	1252	1299	1005	1082.35	767.727	870.444	976.467	1084.3	1008.57	1199.64
ENSMUSG00000002365	1316.92	0.353962	0.100447	3.52387	0.000425291	0.00445657	1016	1057	1011	1713	1722	1940	1104	1097.47	1214.8	1098.65	1492.14	1491.35	1506.25	1317.81
ENSMUSG00000002372	1751.2	-0.0653562	0.114939	-0.568616	0.569617	0.824141	1857	1566	1459	2169	1953	2225	1306	2005.91	1799.79	1585.49	1889.35	1691.41	1727.53	1558.93
ENSMUSG00000002379	137.227	-0.295779	0.229127	-1.29089	0.196741	0.487369	149	113	157	173	125	191	77	160.948	129.87	170.611	150.695	108.257	148.296	91.9125
ENSMUSG00000002384	6.59485	0.161351	0.794208	0.20316	0.83901	NA	8	4	5	10	5	14	3	8.64152	4.59717	5.43349	8.71067	4.33028	10.8698	3.58101
ENSMUSG00000002393	147.966	-0.295475	0.20184	-1.46391	0.14322	0.400939	143	177	128	169	137	187	107	154.467	203.425	139.097	147.21	118.65	145.19	127.723
ENSMUSG00000002395	203.635	0.20358	0.222002	0.917018	0.359133	0.67318	127	230	148	243	263	252	191	137.184	264.337	160.831	211.669	227.773	195.657	227.991
ENSMUSG00000002396	142.323	-0.191014	0.187414	-1.01921	0.308103	0.622926	131	158	126	159	154	176	107	141.505	181.588	136.924	138.5	133.373	136.649	127.723
ENSMUSG00000002409	441.565	-0.0467705	0.124918	-0.374409	0.7081	0.894781	385	433	402	512	517	568	340	415.873	497.644	436.852	445.986	447.751	441.005	405.847
ENSMUSG00000002413	7634.41	-0.387764	0.0824888	-4.7008	2.59139e-06	4.96756e-05	8379	7647	7941	8392	7653	8513	5382	9050.91	8788.64	8629.46	7310	6627.93	6609.64	6424.32
ENSMUSG00000002416	213.562	0.0814371	0.205203	0.396861	0.69147	0.886163	200	207	154	248	311	291	136	216.038	237.904	167.351	216.025	269.343	225.937	162.339
ENSMUSG00000002428	2197.98	0.0122786	0.112424	0.109217	0.91303	0.975012	2029	2075	1829	2476	2783	2991	1619	2191.71	2384.78	1987.57	2156.76	2410.23	2322.26	1932.55
ENSMUSG00000002455	5395.52	0.0315117	0.0875833	0.359791	0.719003	0.900202	4962	4833	4668	6509	6424	7187	4162	5359.9	5554.53	5072.7	5669.78	5563.54	5580.11	4968.05
ENSMUSG00000002458	209.301	0.393377	0.274609	1.4325	0.152001	0.417213	250	88	148	312	215	286	212	270.047	101.138	160.831	271.773	186.202	222.055	253.058
ENSMUSG00000002459	3976.07	0.00379877	0.0964337	0.0393925	0.968577	0.991864	3494	3522	3764	4511	5047	5208	2996	3774.18	4047.81	4090.33	3929.38	4370.98	4043.58	3576.23
ENSMUSG00000002475	1168.4	0.177897	0.167701	1.0608	0.288782	0.599628	936	969	1047	1758	1410	1680	720	1011.06	1113.66	1137.77	1531.34	1221.14	1304.38	859.441
ENSMUSG00000002477	1031.45	-0.00645482	0.111985	-0.0576402	0.954035	0.988126	1005	922	882	1306	1207	1308	769	1085.59	1059.65	958.467	1137.61	1045.33	1015.55	917.931
ENSMUSG00000002486	95.801	0.000608994	0.237583	0.00256329	0.997955	0.999383	87	68	106	124	124	104	73	93.9765	78.1519	115.19	108.012	107.391	80.7473	87.1378
ENSMUSG00000002489	15520.6	-0.493831	0.0957505	-5.15747	2.50304e-07	5.86595e-06	18273	15146	17169	16254	14248	15782	11804	19738.3	17407.2	18657.5	14158.3	12339.6	12253.4	14090.1
ENSMUSG00000002496	3511.89	0.0722941	0.113479	0.63707	0.52408	0.796549	3628	2933	2711	4418	4117	4613	2808	3918.93	3370.87	2946.04	3848.38	3565.55	3581.61	3351.82
ENSMUSG00000002500	3.88179	3.07807	1.43748	2.1413	0.0322502	NA	0	0	2	8	8	2	8	0	0	2.17339	6.96854	6.92845	1.55283	9.54935
ENSMUSG00000002504	219.122	0.0930682	0.203041	0.458372	0.646685	0.86447	153	236	182	279	234	334	163	165.269	271.233	197.779	243.028	202.657	259.323	194.568
ENSMUSG00000002524	241.301	-0.079479	0.174167	-0.456337	0.648148	0.8657	264	222	191	272	299	323	163	285.17	255.143	207.559	236.93	258.951	250.783	194.568
ENSMUSG00000002546	2309.21	-0.0908302	0.111302	-0.816072	0.414459	0.716564	2297	2201	1996	2854	2673	2864	1642	2481.2	2529.59	2169.05	2486.03	2314.97	2223.66	1960
ENSMUSG00000002550	63.5846	-0.0257363	0.277344	-0.0927957	0.926066	0.979902	79	50	46	72	72	87	50	85.335	57.4646	49.9881	62.7169	62.356	67.5483	59.6834
ENSMUSG00000002565	69.6434	-0.440053	0.347187	-1.26748	0.204983	0.497288	74	60	88	54	48	62	89	79.934	68.9575	95.6293	47.0376	41.5707	48.1378	106.237
ENSMUSG00000002578	1471.07	0.271493	0.114852	2.36385	0.0180859	0.0944954	1051	1226	1290	1842	1961	1857	1346	1135.28	1409.03	1401.84	1604.51	1698.34	1441.81	1606.68
ENSMUSG00000002580	1.60249	-0.28304	1.62097	-0.174611	0.861385	NA	3	0	2	2	2	3	0	3.24057	0	2.17339	1.74213	1.73211	2.32925	0
ENSMUSG00000002588	22.4311	0.455684	0.56942	0.800259	0.423561	0.724692	15	13	22	10	22	31	42	16.2028	14.9408	23.9073	8.71067	19.0532	24.0689	50.1341
ENSMUSG00000002602	290.272	0.173806	0.145928	1.19104	0.233637	0.535645	253	233	248	360	303	393	285	273.288	267.785	269.501	313.584	262.415	305.132	340.196
ENSMUSG00000002603	52.4728	0.503812	0.284355	1.77177	0.0764324	0.269122	37	38	40	82	61	74	49	39.967	43.6731	43.4679	71.4275	52.8294	57.4548	58.4898
ENSMUSG00000002608	307.765	-0.0727902	0.156678	-0.464584	0.642229	0.860855	330	248	285	350	374	420	208	356.463	285.024	309.709	304.874	323.905	326.095	248.283
ENSMUSG00000002617	1533.05	0.156663	0.0840989	1.86284	0.0624851	0.236091	1340	1278	1289	1838	1865	2102	1312	1447.45	1468.8	1400.75	1601.02	1615.19	1632.03	1566.09
ENSMUSG00000002625	4891.64	0.184879	0.09592	1.92743	0.0539257	0.213191	4120	4188	4003	6376	6111	6673	3854	4450.38	4813.24	4350.05	5553.93	5292.47	5181.03	4600.4
ENSMUSG00000002633	2.26106	-1.68051	1.49666	-1.12284	0.261504	NA	1	4	5	0	0	3	2	1.08019	4.59717	5.43349	0	0	2.32925	2.38734
ENSMUSG00000002635	128.911	-0.119991	0.204113	-0.587867	0.556622	0.817206	142	111	115	129	150	189	90	153.387	127.571	124.97	112.368	129.908	146.743	107.43
ENSMUSG00000002658	109.396	0.431346	0.249214	1.73083	0.0834824	0.285099	96	65	88	182	154	139	77	103.698	74.704	95.6293	158.534	133.373	107.922	91.9125
ENSMUSG00000002660	194.578	-0.0168211	0.191537	-0.0878213	0.930019	0.981089	187	151	196	252	255	240	123	201.995	173.543	212.993	219.509	220.844	186.34	146.821
ENSMUSG00000002661	14.4299	-0.29223	0.548117	-0.533153	0.593928	NA	14	15	15	18	22	15	5	15.1227	17.2394	16.3005	15.6792	19.0532	11.6463	5.96834
ENSMUSG00000002664	0.110917	0.448252	3.81694	0.117438	0.906513	NA	0	0	0	0	0	1	0	0	0	0	0	0	0.776417	0
ENSMUSG00000002668	34.7175	0.224788	0.328721	0.683826	0.494085	0.777452	29	28	29	41	43	49	31	31.3255	32.1802	31.5142	35.7138	37.2404	38.0444	37.0037
ENSMUSG00000002679	1262.07	0.268068	0.105171	2.54888	0.0108071	0.0642098	1062	1014	993	1742	1582	1680	1048	1147.16	1165.38	1079.09	1517.4	1370.1	1304.38	1250.96
ENSMUSG00000002688	3007.41	0.346671	0.11969	2.89641	0.00377464	0.0277863	2378	2538	2141	3935	3827	4722	2372	2568.69	2916.9	2326.62	3427.65	3314.4	3666.24	2831.38
ENSMUSG00000002699	264.065	0.360833	0.177164	2.03672	0.0416785	0.176442	171	186	260	305	360	354	264	184.712	213.768	282.541	265.676	311.78	274.852	315.129
ENSMUSG00000002718	1766.54	-0.0766462	0.0889138	-0.862028	0.388672	0.698695	1649	1674	1616	1946	2097	2152	1443	1781.23	1923.92	1756.1	1695.1	1816.12	1670.85	1722.46
ENSMUSG00000002728	936.917	-0.0282237	0.101059	-0.279278	0.780031	0.924363	921	803	852	1075	1111	1240	715	994.855	922.882	925.866	936.397	962.188	962.757	853.473
ENSMUSG00000002731	440.615	0.0297364	0.116364	0.255547	0.798301	0.933021	380	392	410	522	523	558	366	410.472	450.523	445.546	454.697	452.947	433.241	436.883
ENSMUSG00000002732	623.049	-0.263974	0.133315	-1.98008	0.047695	0.194403	582	707	576	616	719	733	474	628.67	812.55	625.938	536.578	622.694	569.114	565.799
ENSMUSG00000002733	436.189	-0.0201781	0.128238	-0.157348	0.874971	0.962743	436	351	410	519	530	561	324	470.963	403.402	445.546	452.084	459.01	435.57	386.749
ENSMUSG00000002741	308.477	-0.211201	0.151798	-1.39133	0.164126	0.438051	327	268	316	353	374	365	201	353.222	308.01	343.396	307.487	323.905	283.392	239.927
ENSMUSG00000002748	3361.77	-0.140646	0.124941	-1.1257	0.260294	0.56732	3173	3410	3043	3933	3978	4408	2166	3427.44	3919.09	3306.82	3425.91	3445.17	3422.45	2585.49
ENSMUSG00000002763	347.94	-0.135696	0.165315	-0.820831	0.411743	0.714286	344	274	382	396	417	472	219	371.585	314.906	415.118	344.943	361.145	366.469	261.413
ENSMUSG00000002767	142.389	-0.069668	0.197544	-0.352671	0.724335	0.902928	148	103	148	168	180	166	106	159.868	118.377	160.831	146.339	155.89	128.885	126.529
ENSMUSG00000002768	21.7606	-0.540883	0.802437	-0.674051	0.500279	0.781743	0	21	51	30	14	26	12	0	24.1351	55.4216	26.132	12.1248	20.1868	14.324
ENSMUSG00000002769	28.0528	-0.835874	0.419242	-1.99377	0.0461767	0.189729	34	35	33	14	34	34	13	36.7265	40.2252	35.861	12.1949	29.4459	26.3982	15.5177
ENSMUSG00000002771	96.0328	-0.0564068	0.22279	-0.253184	0.800126	0.933794	77	90	99	104	94	127	90	83.1746	103.436	107.583	90.591	81.4093	98.6049	107.43
ENSMUSG00000002778	1734.8	-0.235427	0.100179	-2.35007	0.01877	0.0976153	1885	1542	1737	1901	1936	2138	1219	2036.16	1772.21	1887.59	1655.9	1676.68	1659.98	1455.08
ENSMUSG00000002781	412.485	0.208446	0.143428	1.45331	0.146137	0.406548	410	325	295	531	502	573	342	442.878	373.52	320.576	462.537	434.76	444.887	408.235
ENSMUSG00000002791	68.5812	0.177243	0.252478	0.702014	0.48267	0.770648	62	51	61	77	90	106	51	66.9718	58.6139	66.2885	67.0722	77.945	82.3002	60.8771
ENSMUSG00000002797	73.1379	-0.243634	0.265267	-0.918449	0.358384	0.672543	81	70	67	56	98	88	58	87.4954	80.4505	72.8087	48.7798	84.8735	68.3247	69.2328
ENSMUSG00000002799	85.699	0.146237	0.250497	0.583787	0.559364	0.818298	80	63	77	118	76	134	71	86.4152	72.4054	83.6757	102.786	65.8203	104.04	84.7505
ENSMUSG00000002803	19.0149	-0.0901848	0.592094	-0.152315	0.878938	0.964012	18	15	21	34	13	36	4	19.4434	17.2394	22.8206	29.6163	11.2587	27.951	4.77467
ENSMUSG00000002804	136.804	0.0378743	0.258069	0.14676	0.883321	0.965845	105	95	167	188	108	194	122	113.42	109.183	181.478	163.761	93.534	150.625	145.628
ENSMUSG00000002808	1858.47	1.13238	0.0974307	11.6224	3.17075e-31	7.52495e-29	983	1021	996	2700	2861	3361	1887	1061.83	1173.43	1082.35	2351.88	2477.79	2609.54	2252.45
ENSMUSG00000002812	147.317	0.104376	0.180356	0.578723	0.562776	0.820593	119	134	130	190	177	178	126	128.543	154.005	141.271	165.503	153.292	138.202	150.402
ENSMUSG00000002814	1311.97	0.240706	0.107699	2.23499	0.025418	0.12237	1216	1002	1014	1671	1703	1818	1068	1313.51	1151.59	1101.91	1455.55	1474.89	1411.53	1274.84
ENSMUSG00000002820	86.5892	-0.0788738	0.227887	-0.346109	0.729261	0.904083	77	82	84	99	103	121	57	83.1746	94.242	91.2826	86.2357	89.2038	93.9464	68.0391
ENSMUSG00000002825	163.529	-0.275744	0.174037	-1.5844	0.113102	0.345015	179	144	171	185	152	202	126	193.354	165.498	185.825	161.147	131.641	156.836	150.402
ENSMUSG00000002831	4.13061	2.0475	1.34683	1.52023	0.128453	NA	0	0	4	6	4	2	12	0	0	4.34679	5.2264	3.46422	1.55283	14.324
ENSMUSG00000002833	1793.24	0.131371	0.094435	1.39113	0.164186	0.438091	1469	1544	1603	2075	2262	2485	1469	1586.8	1774.51	1741.98	1807.46	1959.02	1929.4	1753.5
ENSMUSG00000002835	38.5031	-0.144095	0.420833	-0.342404	0.732047	0.904528	36	34	40	26	54	26	49	38.8868	39.0759	43.4679	22.6478	46.767	20.1868	58.4898
ENSMUSG00000002844	98.241	0.277602	0.220803	1.25724	0.208666	0.502649	86	67	86	127	119	156	75	92.8963	77.0026	93.456	110.626	103.061	121.121	89.5251
ENSMUSG00000002845	11449.8	-0.126711	0.107919	-1.17414	0.24034	0.54395	11740	10382	10557	13458	13836	14302	7752	12681.4	11932	11472.3	11722.8	11982.8	11104.3	9253.32
ENSMUSG00000002846	814.455	0.0472559	0.13242	0.356865	0.721193	0.901207	819	635	722	1077	953	1090	580	884.675	729.801	784.595	938.14	825.351	846.294	692.328
ENSMUSG00000002847	26.968	0.403874	0.477661	0.845525	0.397818	0.704385	22	15	25	27	16	58	32	23.7642	17.2394	27.1674	23.5188	13.8569	45.0322	38.1974
ENSMUSG00000002870	29.0569	-0.2079	0.402308	-0.516768	0.605318	0.842665	32	18	36	26	43	31	21	34.5661	20.6873	39.1211	22.6478	37.2404	24.0689	25.067
ENSMUSG00000002871	865.132	-0.222131	0.1271	-1.74769	0.080517	0.278459	890	847	822	976	1029	1069	550	961.369	973.451	893.265	850.162	891.172	829.99	656.518
ENSMUSG00000002881	3978.49	-0.551944	0.0918999	-6.00593	1.90242e-09	6.46287e-08	4623	4314	4266	3781	4071	4442	2508	4993.72	4958.05	4635.85	3293.51	3525.71	3448.84	2993.72
ENSMUSG00000002885	355.892	0.302411	0.14203	2.12921	0.0332369	0.149185	303	267	283	496	460	425	326	327.297	306.861	307.535	432.049	398.386	329.977	389.136
ENSMUSG00000002897	268.342	-0.248282	0.184623	-1.34481	0.178687	0.46073	295	248	257	279	263	256	273	318.656	285.024	279.281	243.028	227.773	198.763	325.872
ENSMUSG00000002900	774.458	-0.186848	0.100994	-1.85008	0.0643018	0.240561	777	761	720	821	835	943	632	839.307	874.611	782.422	715.146	723.157	732.161	754.399
ENSMUSG00000002908	169.749	0.0555299	0.258541	0.214782	0.829937	0.946366	206	129	118	181	221	289	97	222.519	148.259	128.23	157.663	191.398	224.384	115.786
ENSMUSG00000002910	0.646867	-3.1619	3.01791	-1.04771	0.294771	NA	1	3	0	0	0	0	0	1.08019	3.44788	0	0	0	0	0
ENSMUSG00000002930	24.857	0.255689	0.40703	0.628182	0.529885	0.79945	25	16	20	26	27	43	23	27.0047	18.3887	21.7339	22.6478	23.3835	33.3859	27.4544
ENSMUSG00000002944	309.136	0.626991	0.175341	3.57583	0.000349112	0.00376617	208	163	272	418	461	479	269	224.679	187.335	295.582	364.106	399.252	371.904	321.097
ENSMUSG00000002948	7737.05	-0.177182	0.103946	-1.70456	0.0882765	0.295365	8186	6353	8014	9284	8435	9026	5786	8842.43	7301.45	8708.79	8086.99	7305.18	7007.94	6906.57
ENSMUSG00000002949	376.353	0.156167	0.122618	1.27361	0.202802	0.495281	322	304	334	461	432	532	323	347.821	349.385	362.957	401.562	374.136	413.054	385.555
ENSMUSG00000002957	2202.09	0.0636243	0.100209	0.634918	0.525482	0.79682	2013	1901	1917	2570	2841	2950	1661	2174.42	2184.8	2083.2	2238.64	2460.46	2290.43	1982.68
ENSMUSG00000002963	97.6087	0.98174	0.277027	3.54384	0.000394346	0.00418292	77	35	59	113	162	145	121	83.1746	40.2252	64.1151	98.4306	140.301	112.58	144.434
ENSMUSG00000002968	2608.93	-0.118747	0.0959357	-1.23778	0.215798	0.511826	2434	2267	2727	3070	2980	3198	1949	2629.18	2605.45	2963.42	2674.18	2580.85	2482.98	2326.46
ENSMUSG00000002980	37.6613	0.0525885	0.323263	0.16268	0.87077	0.96176	30	34	36	37	46	52	34	32.4057	39.0759	39.1211	32.2295	39.8386	40.3737	40.5847
ENSMUSG00000002981	587.576	-0.152114	0.143653	-1.0589	0.289646	0.600521	631	464	603	762	621	697	419	681.6	533.272	655.278	663.753	537.821	541.163	500.147
ENSMUSG00000002983	214.207	0.0307985	0.148935	0.206792	0.836173	0.950068	198	192	184	246	242	276	190	213.878	220.664	199.952	214.283	209.586	214.291	226.797
ENSMUSG00000002984	637.589	0.0726918	0.13658	0.53223	0.594567	0.838343	612	570	500	815	797	852	454	661.076	655.097	543.349	709.92	690.247	661.507	541.926
ENSMUSG00000002985	33.3869	0.00744782	0.487447	0.0152792	0.987809	0.997578	31	12	48	20	34	48	42	33.4859	13.7915	52.1615	17.4213	29.4459	37.268	50.1341
ENSMUSG00000002992	3.66257	0.751648	1.11525	0.673972	0.500329	NA	2	3	2	1	5	4	8	2.16038	3.44788	2.17339	0.871067	4.33028	3.10567	9.54935
ENSMUSG00000002996	5810.55	0.229119	0.12186	1.88018	0.0600835	0.229988	5235	4937	4181	7951	7503	7808	4453	5654.79	5674.06	4543.48	6925.86	6498.02	6062.26	5315.41
ENSMUSG00000002997	6972.87	0.886601	0.105562	8.39883	4.50942e-17	3.65306e-15	4645	3774	4355	9944	10430	12224	6314	5017.48	4337.43	4732.57	8661.89	9032.96	9490.92	7536.82
ENSMUSG00000003031	2747.34	0.169138	0.0981623	1.72304	0.0848808	0.288821	2308	2295	2362	3379	3519	3889	2114	2493.08	2637.63	2566.78	2943.34	3047.65	3019.48	2523.42
ENSMUSG00000003032	27.2746	-2.59742	0.78141	-3.32402	NA	NA	13	113	11	8	5	6	16	14.0425	129.87	11.9537	6.96854	4.33028	4.6585	19.0987
ENSMUSG00000003033	693.881	-0.133546	0.119298	-1.11943	0.262959	0.570545	628	653	704	766	856	855	495	678.359	750.488	765.035	667.238	741.344	663.836	590.866
ENSMUSG00000003037	437.173	0.00323992	0.122849	0.0263731	0.97896	0.994071	409	376	402	552	502	562	333	441.798	432.134	436.852	480.829	434.76	436.346	397.492
ENSMUSG00000003038	457.661	-0.0832356	0.142747	-0.583098	0.559828	0.818348	396	390	500	580	503	579	330	427.755	448.224	543.349	505.219	435.626	449.545	393.911
ENSMUSG00000003039	39.0098	0.315448	0.332901	0.947572	0.343347	0.658623	36	32	25	45	43	67	35	38.8868	36.7774	27.1674	39.198	37.2404	52.0199	41.7784
ENSMUSG00000003051	23.6767	0.215681	0.410263	0.525714	0.599087	0.839908	20	18	21	30	37	27	18	21.6038	20.6873	22.8206	26.132	32.0441	20.9633	21.486
ENSMUSG00000003053	35.5242	-0.418625	0.444587	-0.941604	0.346395	0.661349	31	33	48	20	29	31	49	33.4859	37.9266	52.1615	17.4213	25.1156	24.0689	58.4898
ENSMUSG00000003062	4251.08	-0.00394831	0.115266	-0.034254	0.972675	0.992995	4182	3567	3827	5081	5206	5897	2906	4517.35	4099.53	4158.79	4425.89	4508.69	4578.53	3468.8
ENSMUSG00000003068	452.661	-0.524304	0.12812	-4.09228	4.27151e-05	0.000593363	528	468	495	467	435	529	275	570.34	537.869	537.915	406.788	376.734	410.724	328.259
ENSMUSG00000003070	11.4987	-0.750355	0.621308	-1.2077	0.227161	NA	14	8	19	5	12	16	7	15.1227	9.19434	20.6472	4.35534	10.3927	12.4227	8.35568
ENSMUSG00000003072	602.549	-0.972193	0.490654	-1.98142	0.0475439	0.19388	571	1252	419	502	315	595	448	616.788	1438.91	455.326	437.276	272.808	461.968	534.764
ENSMUSG00000003099	487.613	-0.172716	0.138206	-1.2497	0.21141	0.50629	514	398	508	589	552	594	332	555.218	457.418	552.042	513.059	478.063	461.192	396.298
ENSMUSG00000003119	7041.73	-0.0661117	0.108652	-0.608472	0.542875	0.808417	6947	7013	5629	7661	8357	9062	5583	7504.08	8059.99	6117.02	6673.25	7237.63	7035.89	6664.25
ENSMUSG00000003123	616.077	0.249678	0.118145	2.11331	0.034574	0.15343	510	484	517	830	809	801	501	550.897	556.257	561.822	722.986	700.639	621.91	598.028
ENSMUSG00000003131	1404.35	-0.109157	0.0920967	-1.18525	0.23592	0.537851	1363	1290	1327	1518	1696	1726	1091	1472.3	1482.59	1442.05	1322.28	1468.83	1340.1	1302.29
ENSMUSG00000003134	3227.42	-0.33689	0.13552	-2.4859	0.0129223	0.0736609	3497	3013	3453	3612	3785	3838	1839	3777.42	3462.82	3752.37	3146.3	3278.02	2979.89	2195.16
ENSMUSG00000003135	527.667	0.0553767	0.137025	0.404134	0.686114	0.883228	512	398	496	686	626	708	381	553.057	457.418	539.002	597.552	542.151	549.703	454.788
ENSMUSG00000003153	41.5639	0.14131	0.320069	0.441498	0.658852	0.871402	29	43	34	52	46	52	40	31.3255	49.4196	36.9477	45.2955	39.8386	40.3737	47.7467
ENSMUSG00000003154	278.175	0.0444444	0.158169	0.280993	0.778716	0.92352	281	204	260	335	357	365	203	303.533	234.456	282.541	291.808	309.182	283.392	242.315
ENSMUSG00000003161	924.821	-0.0332274	0.118856	-0.279561	0.779815	0.924302	949	749	851	972	1199	1120	761	1025.1	860.82	924.779	846.677	1038.4	869.587	908.382
ENSMUSG00000003166	6199.1	0.0587596	0.0984529	0.59683	0.550621	0.813857	6001	5149	5307	8089	7154	8015	4827	6482.22	5917.71	5767.1	7046.06	6195.76	6222.98	5761.84
ENSMUSG00000003184	294.423	0.0031	0.190827	0.0162451	0.987039	0.997158	305	195	302	421	306	330	244	329.458	224.112	328.183	366.719	265.013	256.218	291.255
ENSMUSG00000003190	25.9644	-0.441792	0.421814	-1.04736	0.294932	0.606863	22	28	33	38	18	27	17	23.7642	32.1802	35.861	33.1006	15.589	20.9633	20.2924
ENSMUSG00000003198	60.9217	-0.246199	0.289541	-0.850308	0.395154	0.702431	59	66	57	64	84	75	32	63.7312	75.8533	61.9417	55.7483	72.7487	58.2313	38.1974
ENSMUSG00000003199	806.922	0.13889	0.121533	1.14281	0.253117	0.56067	680	637	758	988	975	1199	605	734.529	732.099	823.716	860.615	844.405	930.924	722.169
ENSMUSG00000003200	1398.45	-0.310856	0.115146	-2.69966	0.00694103	0.0454906	1574	1244	1463	1420	1549	1780	929	1700.22	1429.72	1589.84	1236.92	1341.52	1382.02	1108.92
ENSMUSG00000003206	4.84639	-1.55487	0.953243	-1.63114	0.102861	NA	8	4	9	2	1	3	5	8.64152	4.59717	9.78027	1.74213	0.866056	2.32925	5.96834
ENSMUSG00000003208	127.196	0.0944463	0.207361	0.455468	0.648772	0.866198	122	124	86	158	147	172	104	131.783	142.512	93.456	137.629	127.31	133.544	124.142
ENSMUSG00000003226	2630.87	-0.0242114	0.106459	-0.227424	0.820094	0.941962	2603	2382	2228	3081	3231	3455	1911	2811.73	2737.61	2421.16	2683.76	2798.23	2682.52	2281.1
ENSMUSG00000003227	44.4801	0.125377	0.357472	0.350732	0.725789	0.902928	43	41	30	53	47	39	57	46.4482	47.121	32.6009	46.1666	40.7046	30.2803	68.0391
ENSMUSG00000003228	2394.35	0.321653	0.127339	2.52595	0.0115386	0.0675321	1716	2159	1797	3130	2893	3729	1965	1853.61	2481.32	1952.79	2726.44	2505.5	2895.26	2345.56
ENSMUSG00000003233	2331.12	-0.15195	0.0856676	-1.77372	0.0761093	0.2685	2309	2055	2358	2611	2560	2970	1761	2494.16	2361.8	2562.43	2274.36	2217.1	2305.96	2102.05
ENSMUSG00000003234	547.422	0.0283282	0.132991	0.213008	0.831321	0.94711	534	500	436	646	696	723	402	576.821	574.646	473.8	562.71	602.775	561.349	479.855
ENSMUSG00000003235	185.734	-0.0819783	0.163648	-0.500943	0.616411	0.848008	196	157	169	208	224	236	139	211.717	180.439	183.652	181.182	193.997	183.234	165.92
ENSMUSG00000003269	292.064	-0.279209	0.164409	-1.69825	0.0894597	0.297669	280	307	294	372	320	299	198	302.453	352.833	319.489	324.037	277.138	232.149	236.346
ENSMUSG00000003271	92.0593	-0.473793	0.270349	-1.75252	0.079684	0.276898	116	77	105	101	99	64	78	125.302	88.4955	114.103	87.9778	85.7395	49.6907	93.1061
ENSMUSG00000003273	96.5003	0.666887	0.311787	2.13892	0.0324421	0.146476	74	90	31	125	142	155	89	79.934	103.436	33.6876	108.883	122.98	120.345	106.237
ENSMUSG00000003279	131027	0.15326	0.121419	1.26224	0.206861	0.499914	109242	97327	128428	181620	154418	178590	98157	118002	111857	139562	158203	133735	138660	117167
ENSMUSG00000003282	1032.65	0.0465695	0.106327	0.437983	0.661398	0.872758	939	880	934	1053	1279	1396	904	1014.3	1011.38	1014.98	917.234	1107.69	1083.88	1079.08
ENSMUSG00000003283	175.433	0.377876	0.18989	1.98997	0.0465941	0.191118	117	150	138	219	201	234	195	126.382	172.394	149.964	190.764	174.077	181.682	232.765
ENSMUSG00000003299	153.716	0.014111	0.185766	0.0759612	0.93945	0.984018	123	138	154	167	162	227	130	132.863	158.602	167.351	145.468	140.301	176.247	155.177
ENSMUSG00000003308	1118.06	-0.433508	0.134327	-3.22726	0.00124983	0.0110782	1483	1032	1059	1113	1192	1265	757	1601.92	1186.07	1150.81	969.498	1032.34	982.167	903.607
ENSMUSG00000003309	263.421	-2.92235	0.20852	-14.0147	1.2668e-44	6.46835e-42	529	461	427	80	57	78	83	571.42	529.824	464.02	69.6854	49.3652	60.5605	99.0745
ENSMUSG00000003316	5148.29	-0.0626591	0.0904482	-0.692762	0.488459	0.774343	4685	4958	4668	5954	5804	6837	3925	5060.69	5698.19	5072.7	5186.34	5026.59	5308.36	4685.15
ENSMUSG00000003341	15.9142	0.177555	0.536658	0.330853	0.740755	NA	15	17	8	11	20	27	16	16.2028	19.538	8.69358	9.58174	17.3211	20.9633	19.0987
ENSMUSG00000003344	338.567	0.00994409	0.164932	0.0602921	0.951923	0.987836	350	243	327	400	431	465	230	378.066	279.278	355.35	348.427	373.27	361.034	274.544
ENSMUSG00000003345	496.751	-0.127447	0.145326	-0.876973	0.380501	0.69238	511	418	491	550	664	529	374	551.977	480.404	533.568	479.087	575.061	410.724	446.432
ENSMUSG00000003346	134.534	-0.178382	0.180682	-0.987274	0.323508	0.638752	141	119	132	148	138	176	104	152.307	136.766	143.444	128.918	119.516	136.649	124.142
ENSMUSG00000003348	316.668	-0.0648463	0.157471	-0.411798	0.680487	0.881467	306	244	333	328	351	369	308	330.538	280.427	361.87	285.71	303.986	286.498	367.65
ENSMUSG00000003352	463.645	0.397399	0.156427	2.54048	0.01107	0.0653117	399	299	371	663	485	748	410	430.996	343.638	403.165	577.518	420.037	580.76	489.404
ENSMUSG00000003354	36.3485	-0.264585	0.331905	-0.797171	0.425352	0.726452	35	34	40	36	31	47	33	37.8066	39.0759	43.4679	31.3584	26.8477	36.4916	39.3911
ENSMUSG00000003355	64.0256	-0.25795	0.290122	-0.889107	0.373945	0.686008	88	42	63	72	73	70	47	95.0567	48.2703	68.4619	62.7169	63.2221	54.3492	56.1024
ENSMUSG00000003360	383.26	-0.100087	0.125762	-0.795849	0.42612	0.727186	371	338	375	436	450	494	279	400.75	388.461	407.511	379.785	389.725	383.55	333.034
ENSMUSG00000003363	2343.72	0.143604	0.119591	1.20079	0.229833	0.530723	2052	1951	2004	2885	3207	3209	1665	2216.55	2242.27	2177.74	2513.03	2777.44	2491.52	1987.46
ENSMUSG00000003378	3329.35	0.0748863	0.0955186	0.783997	0.433042	0.731396	2786	3021	2954	3951	3785	4126	3092	3009.41	3472.01	3210.1	3441.59	3278.02	3203.5	3690.82
ENSMUSG00000003379	3.30776	0.884635	1.16693	0.758091	0.448396	NA	1	1	4	2	3	5	7	1.08019	1.14929	4.34679	1.74213	2.59817	3.88208	8.35568
ENSMUSG00000003380	219.888	0.258354	0.217024	1.19044	0.233873	0.535867	216	133	191	335	303	281	145	233.321	152.856	207.559	291.808	262.415	218.173	173.082
ENSMUSG00000003382	494.985	0.00670121	0.11757	0.0569974	0.954547	0.988126	469	413	459	604	559	588	434	506.609	474.658	498.794	526.125	484.125	456.533	518.052
ENSMUSG00000003402	794.426	0.00737681	0.126108	0.0584959	0.953354	0.988126	727	764	657	937	1039	954	609	785.298	878.059	713.96	816.19	899.832	740.702	726.944
ENSMUSG00000003410	387.287	1.75252	0.155144	11.2961	1.37158e-29	3.04094e-27	146	132	169	705	549	680	503	157.708	151.707	183.652	614.103	475.465	527.963	600.415
ENSMUSG00000003411	2085.77	0.946006	0.140254	6.74493	1.53103e-11	7.22629e-10	1183	1477	1027	2851	3156	3188	2360	1277.86	1697.5	1116.04	2483.41	2733.27	2475.22	2817.06
ENSMUSG00000003418	69.8445	0.183421	0.403398	0.454689	0.649333	0.866592	54	42	80	61	45	85	115	58.3302	48.2703	86.9358	53.1351	38.9725	65.9954	137.272
ENSMUSG00000003420	122.116	0.0218748	0.204745	0.106839	0.914917	0.975683	106	110	112	151	150	125	112	114.5	126.422	121.71	131.531	129.908	97.0521	133.691
ENSMUSG00000003421	629.3	0.0933151	0.137342	0.679437	0.496861	0.779203	507	478	664	788	794	776	511	547.656	549.362	721.567	686.401	687.648	602.499	609.965
ENSMUSG00000003423	91.3375	-0.324341	0.22144	-1.46469	0.143005	0.400472	95	85	100	104	86	93	78	102.618	97.6898	108.67	90.591	74.4808	72.2068	93.1061
ENSMUSG00000003429	153.461	-0.503191	0.196755	-2.55745	0.0105444	0.0630637	185	153	164	188	149	147	95	199.835	175.842	178.218	163.761	129.042	114.133	113.399
ENSMUSG00000003435	1618.23	-0.00684185	0.100886	-0.0678173	0.945931	0.986481	1610	1258	1549	1880	1925	2089	1284	1739.11	1445.81	1683.29	1637.61	1667.16	1621.93	1532.67
ENSMUSG00000003436	13.3343	1.18058	0.599137	1.97047	0.0487845	NA	11	5	5	23	13	21	19	11.8821	5.74646	5.43349	20.0345	11.2587	16.3048	22.6797
ENSMUSG00000003437	167.268	0.0091545	0.177568	0.051555	0.958883	0.989086	127	155	170	196	198	208	140	137.184	178.14	184.739	170.729	171.479	161.495	167.114
ENSMUSG00000003438	91.4507	0.237185	0.264473	0.896822	0.369814	0.682117	83	51	93	113	105	158	66	89.6558	58.6139	101.063	98.4306	90.9359	122.674	78.7821
ENSMUSG00000003444	26.4493	-0.30182	0.432825	-0.697326	0.485599	0.772385	26	37	17	20	26	40	21	28.0849	42.5238	18.4739	17.4213	22.5175	31.0567	25.067
ENSMUSG00000003452	27552.6	0.0259121	0.0889786	0.291217	0.770885	0.919735	24947	25134	23906	34469	32468	35271	21385	26947.5	28886.3	25978.6	30024.8	28119.1	27385	25526.6
ENSMUSG00000003458	544.9	0.0634911	0.124363	0.510531	0.60968	0.845051	505	462	477	602	728	727	419	545.496	530.973	518.355	524.383	630.489	564.455	500.147
ENSMUSG00000003464	449.762	0.146701	0.128298	1.14344	0.252857	0.560168	438	351	364	540	522	655	373	473.123	403.402	395.558	470.376	452.081	508.553	445.238
ENSMUSG00000003469	43.5581	-0.637224	0.323957	-1.967	0.0491829	0.198737	45	41	63	52	38	39	27	48.6085	47.121	68.4619	45.2955	32.9101	30.2803	32.2291
ENSMUSG00000003476	96.0035	0.437353	0.413886	1.0567	0.290649	0.601816	30	47	141	101	113	193	81	32.4057	54.0167	153.224	87.9778	97.8643	149.848	96.6872
ENSMUSG00000003477	26.6136	-0.143154	0.461912	-0.309916	0.756625	0.914865	37	26	13	25	22	30	32	39.967	29.8816	14.1271	21.7767	19.0532	23.2925	38.1974
ENSMUSG00000003484	19.7947	0.511419	0.456901	1.11932	0.263003	0.570567	11	16	16	28	20	28	23	11.8821	18.3887	17.3872	24.3899	17.3211	21.7397	27.4544
ENSMUSG00000003500	1461.14	-0.224221	0.11953	-1.87586	0.0606748	0.231615	1569	1413	1341	1821	1413	1644	1144	1694.82	1623.95	1457.26	1586.21	1223.74	1276.43	1365.56
ENSMUSG00000003505	4.85052	0.230263	0.945705	0.243483	0.807631	NA	6	4	2	2	11	6	4	6.48114	4.59717	2.17339	1.74213	9.52662	4.6585	4.77467
ENSMUSG00000003518	855.93	-0.317206	0.155892	-2.03479	0.0418724	0.177007	821	940	851	828	892	806	821	886.836	1080.33	924.779	721.244	772.522	625.792	980.002
ENSMUSG00000003526	3.5685	-0.0143374	1.30531	-0.0109839	0.991236	NA	2	0	8	6	4	7	0	2.16038	0	8.69358	5.2264	3.46422	5.43492	0
ENSMUSG00000003527	144.667	-0.0559196	0.193714	-0.288671	0.772833	0.9208	131	108	164	160	164	198	112	141.505	124.124	178.218	139.371	142.033	153.731	133.691
ENSMUSG00000003528	23.4033	0.0172005	0.467643	0.0367812	0.970659	0.992693	12	21	30	21	20	40	23	12.9623	24.1351	32.6009	18.2924	17.3211	31.0567	27.4544
ENSMUSG00000003531	7.73936	0.781047	0.768938	1.01575	0.30975	NA	2	4	9	9	10	18	6	2.16038	4.59717	9.78027	7.83961	8.66056	13.9755	7.16201
ENSMUSG00000003534	3456.63	-0.193346	0.0801314	-2.41287	0.0158276	0.0856714	3414	3200	3502	3967	3676	4151	2650	3687.77	3677.74	3805.61	3455.52	3183.62	3222.91	3163.22
ENSMUSG00000003541	0.170524	0.448252	3.81694	0.117438	0.906513	NA	0	0	0	0	0	0	1	0	0	0	0	0	0	1.19367
ENSMUSG00000003545	1496.19	-2.62407	1.17253	-2.23795	0.0252245	0.121751	471	6240	856	196	231	292	1060	508.769	7171.58	930.213	170.729	200.059	226.714	1265.29
ENSMUSG00000003546	483.844	0.251	0.123371	2.0345	0.0419009	0.177083	429	371	387	632	573	716	397	463.401	426.387	420.552	550.515	496.25	555.914	473.886
ENSMUSG00000003549	250.629	-0.0636701	0.158537	-0.40161	0.687971	0.884619	237	205	257	311	308	276	194	256.005	235.605	279.281	270.902	266.745	214.291	231.572
ENSMUSG00000003555	3.21746	-1.14326	1.16927	-0.977756	0.328195	NA	8	2	3	4	2	4	0	8.64152	2.29858	3.26009	3.48427	1.73211	3.10567	0
ENSMUSG00000003559	1460.14	0.614032	0.106425	5.76965	7.9438e-09	2.43812e-07	1042	1026	974	2028	2104	2278	1257	1125.56	1179.17	1058.44	1766.52	1822.18	1768.68	1500.44
ENSMUSG00000003573	99.3852	-0.480421	0.223791	-2.14674	0.0318143	0.144535	121	90	111	83	102	100	86	130.703	103.436	120.623	72.2986	88.3377	77.6417	102.655
ENSMUSG00000003575	2406.35	0.0110077	0.104282	0.105557	0.915934	0.976178	2328	2009	2177	3051	2880	3085	1766	2514.68	2308.93	2365.74	2657.63	2494.24	2395.25	2108.02
ENSMUSG00000003581	78.72	0.253371	0.233177	1.08661	0.277211	0.588214	71	59	63	111	95	105	65	76.6935	67.8082	68.4619	96.6885	82.2753	81.5238	77.5885
ENSMUSG00000003585	45.0519	0.365715	0.306761	1.19218	0.233189	0.5351	40	38	27	57	57	69	39	43.2076	43.6731	29.3408	49.6508	49.3652	53.5728	46.5531
ENSMUSG00000003604	855.978	-0.104713	0.137775	-0.760029	0.447237	0.744291	763	899	754	1060	1011	1058	582	824.185	1033.21	819.37	923.331	875.583	821.449	694.715
ENSMUSG00000003617	1234.44	0.399687	0.138494	2.88595	0.0039023	0.0285935	901	962	971	1722	1522	2055	916	973.251	1105.62	1055.18	1499.98	1318.14	1595.54	1093.4
ENSMUSG00000003623	729.311	-0.00738886	0.122999	-0.0600727	0.952098	0.987836	674	728	580	861	813	956	598	728.048	836.685	630.284	749.989	704.103	742.254	713.814
ENSMUSG00000003644	596.975	-0.0269114	0.119884	-0.22448	0.822384	0.942921	587	546	504	712	622	746	529	634.071	627.514	547.695	620.2	538.687	579.207	631.451
ENSMUSG00000003657	23.8556	0.866366	0.478442	1.81081	0.0701708	0.254485	15	9	20	25	25	37	39	16.2028	10.3436	21.7339	21.7767	21.6514	28.7274	46.5531
ENSMUSG00000003660	820.226	0.0571308	0.113104	0.505119	0.613475	0.846609	789	702	688	974	1029	1103	619	852.27	806.803	747.648	848.42	891.172	856.388	738.881
ENSMUSG00000003662	261.873	0.13943	0.169613	0.822047	0.41105	0.713672	274	193	207	311	365	327	209	295.972	221.813	224.946	270.902	316.11	253.888	249.477
ENSMUSG00000003665	8.7701	0.54791	0.899468	0.609149	0.542426	NA	10	0	9	6	6	13	17	10.8019	0	9.78027	5.2264	5.19634	10.0934	20.2924
ENSMUSG00000003680	667.908	0.09595	0.162641	0.589949	0.555225	0.816365	725	504	519	821	673	808	690	783.138	579.243	563.996	715.146	582.856	627.345	823.631
ENSMUSG00000003721	5184.49	-0.0309808	0.12113	-0.255765	0.798132	0.933021	5325	4856	4061	5440	6382	7187	3937	5752.01	5580.96	4413.08	4738.61	5527.17	5580.11	4699.47
ENSMUSG00000003731	702.045	-0.117662	0.140828	-0.835504	0.403434	0.708627	628	593	779	813	842	923	464	678.359	681.53	846.537	708.178	729.219	716.633	553.862
ENSMUSG00000003746	4922.24	-0.11464	0.157674	-0.727066	0.467186	0.759289	4100	5086	4756	7040	5080	6084	3148	4428.78	5845.3	5168.33	6132.31	4399.56	4723.72	3757.67
ENSMUSG00000003752	472.454	-0.13068	0.14506	-0.900866	0.36766	0.680421	536	373	445	592	487	578	360	578.982	428.686	483.58	515.672	421.769	448.769	429.721
ENSMUSG00000003762	2058.14	-0.107405	0.0920319	-1.16704	0.243194	0.547983	1925	1921	1981	2478	2220	2602	1563	2079.37	2207.79	2152.75	2158.5	1922.64	2020.24	1865.7
ENSMUSG00000003778	5197.2	-0.104182	0.0923192	-1.1285	0.25911	0.566131	5233	4529	4953	6048	5699	6934	3814	5652.63	5205.14	5382.41	5268.22	4935.65	5383.67	4552.65
ENSMUSG00000003779	25.7028	-0.023544	0.516376	-0.0455947	0.963633	0.990571	25	9	37	15	39	30	27	27.0047	10.3436	40.2078	13.066	33.7762	23.2925	32.2291
ENSMUSG00000003808	535.7	-0.153377	0.128143	-1.19692	0.231338	0.532967	518	488	540	629	627	677	357	559.538	560.855	586.816	547.901	543.017	525.634	426.14
ENSMUSG00000003809	198.272	-0.120143	0.161181	-0.74539	0.456036	0.750069	200	185	180	223	217	273	142	216.038	212.619	195.605	194.248	187.934	211.962	169.501
ENSMUSG00000003810	13026.7	0.0164667	0.0962117	0.171151	0.864105	0.959864	12145	11346	11658	16759	14572	17328	9791	13118.9	13039.9	12668.7	14598.2	12620.2	13453.8	11687.2
ENSMUSG00000003812	55.1194	0.119225	0.377297	0.315998	0.752004	0.913045	57	31	56	96	72	70	23	61.5708	35.6281	60.855	83.6225	62.356	54.3492	27.4544
ENSMUSG00000003813	339.6	0.0683871	0.152136	0.449514	0.653061	0.869475	297	261	342	435	407	471	241	320.816	299.965	371.65	378.914	352.485	365.692	287.674
ENSMUSG00000003814	399.376	-0.00530607	0.157628	-0.033662	0.973147	0.992995	377	362	349	498	496	554	251	407.232	416.044	379.257	433.792	429.564	430.135	299.611
ENSMUSG00000003824	59.8256	-0.251887	0.306593	-0.821569	0.411322	0.713998	68	45	66	46	78	58	58	73.4529	51.7182	71.722	40.0691	67.5524	45.0322	69.2328
ENSMUSG00000003847	21679.6	0.257411	0.0959302	2.68332	0.00728959	0.0470071	17744	18840	16279	25954	27462	31758	18597	19166.9	21652.7	17690.3	22607.7	23783.6	24657.4	22198.7
ENSMUSG00000003848	178.395	-0.0806868	0.196647	-0.410314	0.681576	0.881596	202	131	169	222	165	247	141	218.198	150.557	183.652	193.377	142.899	191.775	168.307
ENSMUSG00000003849	96.1959	0.33821	0.284738	1.1878	0.234914	0.537037	79	93	54	81	123	170	95	85.335	106.884	58.6816	70.5565	106.525	131.991	113.399
ENSMUSG00000003863	764.38	0.329691	0.12861	2.56349	0.0103626	0.0622505	632	516	666	1096	854	1064	696	682.68	593.035	723.74	954.69	739.612	826.107	830.793
ENSMUSG00000003865	373.987	-0.666544	0.155885	-4.27588	1.90383e-05	0.000293232	467	405	415	299	301	397	308	504.449	465.463	450.979	260.449	260.683	308.237	367.65
ENSMUSG00000003868	262.348	0.0369787	0.144598	0.255734	0.798156	0.933021	242	210	251	328	279	349	220	261.406	241.351	272.761	285.71	241.63	270.969	262.607
ENSMUSG00000003872	16.1189	-0.627027	0.494211	-1.26874	0.204533	NA	22	15	18	21	12	15	10	23.7642	17.2394	19.5605	18.2924	10.3927	11.6463	11.9367
ENSMUSG00000003873	160.404	-0.0281586	0.192007	-0.146654	0.883405	0.965845	170	126	145	203	193	165	138	183.632	144.811	157.571	176.827	167.149	128.109	164.726
ENSMUSG00000003882	36.2241	-0.0986057	0.453326	-0.217516	0.827806	0.945343	27	26	49	48	20	32	48	29.1651	29.8816	53.2482	41.8112	17.3211	24.8453	57.2961
ENSMUSG00000003923	836.009	0.108837	0.126726	0.858835	0.390432	0.699932	778	636	764	957	1155	1112	631	840.388	730.95	830.237	833.611	1000.29	863.375	753.205
ENSMUSG00000003929	652.138	-0.0524909	0.125871	-0.41702	0.676664	0.879699	624	516	673	766	750	884	472	674.038	593.035	731.347	667.238	649.542	686.352	563.412
ENSMUSG00000003934	16.0234	-0.522972	0.559624	-0.934507	0.350042	NA	15	22	15	20	8	11	18	16.2028	25.2844	16.3005	17.4213	6.92845	8.54058	21.486
ENSMUSG00000003948	1641.72	-0.556334	0.37335	-1.49011	0.136195	0.388634	1277	2808	1307	1535	1329	1622	1439	1379.4	3227.21	1420.31	1337.09	1150.99	1259.35	1717.69
ENSMUSG00000003949	1779.01	0.211569	0.147092	1.43834	0.150336	0.413646	1844	1433	1156	2116	2402	2246	1584	1991.87	1646.94	1256.22	1843.18	2080.27	1743.83	1890.77
ENSMUSG00000003955	1147.76	-0.297411	0.114224	-2.60376	0.00922064	0.0567243	1170	1234	1080	1252	1252	1397	770	1263.82	1418.23	1173.63	1090.58	1084.3	1084.65	919.125
ENSMUSG00000003970	57.1926	-0.036731	0.285187	-0.128796	0.897519	0.970654	55	44	59	57	85	65	44	59.4104	50.5689	64.1151	49.6508	73.6148	50.4671	52.5214
ENSMUSG00000003974	174.942	1.62946	0.27189	5.99309	2.05889e-09	6.95236e-08	70	61	86	383	187	388	158	75.6133	70.1068	93.456	333.619	161.952	301.25	188.6
ENSMUSG00000003992	25786.4	0.0110465	0.0953793	0.115816	0.907798	0.973502	23228	23900	22513	30512	32007	33798	19220	25090.6	27468.1	24464.8	26578	27719.9	26241.3	22942.3
ENSMUSG00000004018	4334.51	-0.0811292	0.0948314	-0.855509	0.392269	0.70131	3911	4275	3945	4883	5169	5483	3292	4224.62	4913.22	4287.02	4253.42	4476.64	4257.09	3929.56
ENSMUSG00000004031	147.698	-0.109634	0.233789	-0.468945	0.639109	0.859535	135	109	175	167	124	172	156	145.826	125.273	190.172	145.468	107.391	133.544	186.212
ENSMUSG00000004032	111.835	0.566343	0.25977	2.18017	0.0292446	0.136577	96	48	96	178	130	177	96	103.698	55.166	104.323	155.05	112.587	137.426	114.592
ENSMUSG00000004035	33.6605	0.0235588	0.39676	0.0593781	0.952651	0.988126	46	25	20	30	42	54	26	49.6887	28.7323	21.7339	26.132	36.3743	41.9265	31.0354
ENSMUSG00000004038	2.05459	-1.52685	1.37389	-1.11133	0.266427	NA	6	1	2	2	1	1	1	6.48114	1.14929	2.17339	1.74213	0.866056	0.776417	1.19367
ENSMUSG00000004040	9748.79	-0.152662	0.0875813	-1.74309	0.0813181	0.280207	10267	8667	9179	10981	11285	11113	7748	11090.3	9960.92	9974.79	9565.19	9773.44	8628.32	9248.54
ENSMUSG00000004043	4517.52	-0.441462	0.148848	-2.96586	0.00301837	0.0232554	5149	3596	5763	5040	4500	5313	2725	5561.9	4132.86	6262.64	4390.18	3897.25	4125.1	3252.75
ENSMUSG00000004044	33.1831	-0.121858	0.355884	-0.342409	0.732043	0.904528	31	29	35	40	35	51	19	33.4859	33.3295	38.0344	34.8427	30.312	39.5973	22.6797
ENSMUSG00000004054	266.159	-0.0475627	0.144015	-0.330263	0.741202	0.908135	251	242	244	330	313	330	196	271.128	278.129	265.154	287.452	271.076	256.218	233.959
ENSMUSG00000004056	3205.58	-0.200036	0.0866067	-2.3097	0.0209047	0.105525	3422	2922	3064	3374	3652	3733	2559	3696.41	3358.23	3329.64	2938.98	3162.84	2898.36	3054.6
ENSMUSG00000004069	1307.08	-0.0652888	0.123882	-0.527024	0.598177	0.83973	1345	1093	1211	1478	1584	1813	886	1452.86	1256.18	1315.99	1287.44	1371.83	1407.64	1057.59
ENSMUSG00000004070	1541.52	0.0763775	0.147954	0.516225	0.605698	0.84274	1601	1174	1296	1905	1917	2289	1011	1729.38	1349.27	1408.36	1659.38	1660.23	1777.22	1206.8
ENSMUSG00000004071	4104.13	-0.0991792	0.0981205	-1.01079	0.312117	0.626988	4194	3667	3732	4940	4661	5225	2959	4530.32	4214.45	4055.55	4303.07	4036.69	4056.78	3532.07
ENSMUSG00000004085	1622.29	0.103057	0.118248	0.871531	0.383464	0.695179	1623	1402	1200	1881	1939	2054	1487	1753.15	1611.31	1304.04	1638.48	1679.28	1594.76	1774.99
ENSMUSG00000004096	531.803	-0.130242	0.139079	-0.936459	0.349037	0.664176	559	493	469	597	631	719	350	603.826	566.601	509.661	520.027	546.481	558.244	417.784
ENSMUSG00000004098	60.8687	0.444404	0.301815	1.47244	0.140903	0.396252	34	38	65	72	82	79	67	36.7265	43.6731	70.6353	62.7169	71.0166	61.3369	79.9758
ENSMUSG00000004099	2591.1	-0.237448	0.110838	-2.14231	0.0321689	0.145638	2802	2365	2548	2877	3028	3175	1701	3026.69	2718.08	2768.9	2506.06	2622.42	2465.12	2030.43
ENSMUSG00000004100	73.7519	-0.26634	0.250738	-1.06223	0.288133	0.598944	78	72	72	99	71	85	48	84.2548	82.749	78.2422	86.2357	61.49	65.9954	57.2961
ENSMUSG00000004105	190.907	0.418208	0.23006	1.81782	0.0690912	0.25177	188	91	159	279	275	252	150	203.076	104.586	172.785	243.028	238.165	195.657	179.05
ENSMUSG00000004110	8761.78	0.0482934	0.180361	0.26776	0.788884	0.92865	6770	6690	9923	12383	8181	13580	5975	7312.88	7688.77	10783.3	10786.4	7085.2	10543.7	7132.17
ENSMUSG00000004113	16152.2	0.658564	0.101287	6.50198	7.92722e-11	3.40216e-09	11269	11173	10496	23558	20841	26931	14381	12172.7	12841	11406	20520.6	18049.5	20909.7	17166.1
ENSMUSG00000004127	219.926	0.006281	0.184993	0.0339527	0.972915	0.992995	190	190	216	318	204	280	176	205.236	218.366	234.727	276.999	176.675	217.397	210.086
ENSMUSG00000004151	15758.3	0.45056	0.127946	3.52149	0.000429124	0.00448835	11440	13756	10050	18635	21412	24366	14682	12357.4	15809.7	10921.3	16232.3	18544	18918.2	17525.4
ENSMUSG00000004187	118.483	0.405004	0.218941	1.84983	0.0643381	0.240643	103	89	80	167	178	160	88	111.26	102.287	86.9358	145.468	154.158	124.227	105.043
ENSMUSG00000004207	2687.26	-0.0329893	0.123385	-0.267369	0.789185	0.928845	2720	2257	2427	3401	3066	3692	1807	2938.12	2593.95	2637.41	2962.5	2655.33	2866.53	2156.96
ENSMUSG00000004221	2562.33	0.0267228	0.113495	0.235452	0.813858	0.9395	2576	2033	2290	3024	3143	3568	1845	2782.57	2336.51	2488.54	2634.11	2722.01	2770.26	2202.32
ENSMUSG00000004231	64.2553	-0.396714	0.434854	-0.912293	0.361615	0.674923	70	52	80	36	34	64	98	75.6133	59.7632	86.9358	31.3584	29.4459	49.6907	116.98
ENSMUSG00000004233	2739.19	-0.139804	0.105729	-1.32228	0.186073	0.471976	2648	2776	2416	3272	3136	3136	2092	2860.34	3190.44	2625.46	2850.13	2715.95	2434.84	2497.15
ENSMUSG00000004263	482.801	-0.0399734	0.129918	-0.307683	0.758324	0.915443	492	406	436	606	581	568	365	531.453	466.613	473.8	527.867	503.179	441.005	435.689
ENSMUSG00000004264	196.798	-0.110035	0.16851	-0.652989	0.513763	0.789366	208	151	201	231	221	253	144	224.679	173.543	218.426	201.217	191.398	196.433	171.888
ENSMUSG00000004266	802.259	-1.95991	0.172454	-11.3648	6.25896e-30	1.4388e-27	1334	1144	1309	392	384	350	412	1440.97	1314.79	1422.49	341.458	332.565	271.746	491.791
ENSMUSG00000004267	1001.49	-0.183966	0.152602	-1.20553	0.228	0.527937	920	1071	922	1365	1044	1169	656	993.775	1230.89	1001.93	1189.01	904.162	907.631	783.047
ENSMUSG00000004268	222.69	-0.0426798	0.16234	-0.262903	0.792625	0.930843	224	164	229	239	268	289	180	241.963	188.484	248.854	208.185	232.103	224.384	214.86
ENSMUSG00000004270	734.114	-0.117651	0.140114	-0.839682	0.401087	0.706661	689	741	655	915	828	966	475	744.251	851.626	711.787	797.027	717.094	750.019	566.993
ENSMUSG00000004285	83.2878	-0.286531	0.263667	-1.08672	0.277163	0.588185	97	54	103	92	92	103	54	104.778	62.0618	111.93	80.1382	79.6771	79.9709	64.4581
ENSMUSG00000004296	11.3752	-1.36184	0.893049	-1.52493	0.127275	NA	4	4	40	2	14	8	6	4.32076	4.59717	43.4679	1.74213	12.1248	6.21133	7.16201
ENSMUSG00000004317	363.127	0.18009	0.138955	1.29603	0.194966	0.484683	271	328	316	469	446	478	304	292.731	376.968	343.396	408.531	386.261	371.127	362.875
ENSMUSG00000004319	15106.3	-0.291331	0.0986866	-2.95209	0.00315634	0.024098	14814	16719	14162	15598	16488	17219	11646	16001.9	19215	15389.8	13586.9	14279.5	13369.1	13901.5
ENSMUSG00000004328	1159.94	0.494643	0.209188	2.36459	0.0180501	0.094427	964	631	971	1739	1797	1838	670	1041.3	725.203	1055.18	1514.79	1556.3	1427.05	799.758
ENSMUSG00000004341	3.6279	-0.0915263	1.23157	-0.074317	0.940758	NA	3	4	3	0	1	5	8	3.24057	4.59717	3.26009	0	0.866056	3.88208	9.54935
ENSMUSG00000004344	3.07109	0.441309	1.31338	0.336011	0.736863	NA	4	0	3	1	1	8	5	4.32076	0	3.26009	0.871067	0.866056	6.21133	5.96834
ENSMUSG00000004347	73319.9	-0.0774651	0.100503	-0.77077	0.440843	0.738684	75027	57440	73317	78600	88895	88198	60800	81043.4	66015.3	79673.4	68465.9	76988	68478.4	72575
ENSMUSG00000004356	988.659	0.060156	0.105264	0.57148	0.567674	0.823076	892	869	860	1276	1148	1282	773	963.529	998.735	934.56	1111.48	994.232	995.366	922.706
ENSMUSG00000004359	5.35762	1.26649	0.942561	1.34367	0.179055	NA	3	2	3	3	6	10	11	3.24057	2.29858	3.26009	2.6132	5.19634	7.76417	13.1304
ENSMUSG00000004360	1960.22	0.409788	0.161709	2.5341	0.0112736	0.0661419	1306	1785	1372	2657	2785	3049	1403	1410.73	2051.49	1490.95	2314.43	2411.97	2367.29	1674.72
ENSMUSG00000004364	8789.27	-0.0238482	0.0873304	-0.273081	0.784791	0.926811	8303	8064	7714	10239	10517	11481	6672	8968.82	9267.89	8382.78	8918.86	9108.31	8914.04	7964.16
ENSMUSG00000004366	0.543265	-0.697814	2.94587	-0.236878	0.812751	NA	2	0	0	0	1	1	0	2.16038	0	0	0	0.866056	0.776417	0
ENSMUSG00000004371	56.1796	-0.989183	0.309217	-3.19899	0.0013791	0.0120181	75	78	60	32	50	68	28	81.0142	89.6448	65.2018	27.8742	43.3028	52.7963	33.4227
ENSMUSG00000004383	34253	0.14309	0.0846801	1.68977	0.0910711	0.301305	30196	29033	28525	43303	42127	46427	27258	32617.4	33367.4	30998	37719.8	36484.3	36046.7	32537
ENSMUSG00000004393	111.376	-0.250452	0.226053	-1.10793	0.26789	0.575905	144	104	85	120	121	126	88	155.547	119.526	92.3693	104.528	104.793	97.8285	105.043
ENSMUSG00000004394	160.101	0.0582038	0.177105	0.328641	0.742427	0.908358	129	134	162	200	196	196	130	139.344	154.005	176.045	174.213	169.747	152.178	155.177
ENSMUSG00000004415	555.091	0.789287	0.171596	4.59969	4.23123e-06	7.75803e-05	320	360	382	736	702	730	750	345.661	413.745	415.118	641.106	607.971	566.784	895.251
ENSMUSG00000004446	82.9662	0.346606	0.248736	1.39347	0.163478	0.436685	66	47	83	113	109	116	69	71.2925	54.0167	90.1959	98.4306	94.4001	90.0643	82.3631
ENSMUSG00000004451	381.645	0.106565	0.145862	0.730588	0.465031	0.757738	312	329	352	496	509	457	290	337.019	378.117	382.517	432.049	440.822	354.822	346.164
ENSMUSG00000004455	1351.8	0.0141	0.108239	0.130268	0.896354	0.970298	1375	1123	1157	1602	1438	1885	1110	1485.26	1290.66	1257.31	1395.45	1245.39	1463.55	1324.97
ENSMUSG00000004460	1717.56	-0.221512	0.116934	-1.89433	0.0581815	0.224745	1778	1770	1524	1922	2002	2081	1163	1920.58	2034.25	1656.13	1674.19	1733.84	1615.72	1388.24
ENSMUSG00000004462	1513.76	0.00335193	0.110735	0.0302699	0.975852	0.993731	1525	1351	1230	1808	1848	1950	1148	1647.29	1552.69	1336.64	1574.89	1600.47	1514.01	1370.33
ENSMUSG00000004473	0.958702	1.8561	2.48969	0.745515	0.45596	NA	0	0	1	2	0	5	0	0	0	1.0867	1.74213	0	3.88208	0
ENSMUSG00000004500	129.223	0.0155661	0.243162	0.0640152	0.948958	0.986912	127	90	134	147	173	199	72	137.184	103.436	145.617	128.047	149.828	154.507	85.9441
ENSMUSG00000004508	7816.09	0.300805	0.0887829	3.3881	0.00070379	0.00688668	6515	6240	5979	10637	9370	10956	6802	7037.44	7171.58	6497.36	9265.54	8114.94	8506.42	8119.33
ENSMUSG00000004530	960.033	-0.147511	0.127785	-1.15437	0.24835	0.554778	1028	733	1009	1054	1161	1122	734	1110.44	842.431	1096.48	918.105	1005.49	871.14	876.153
ENSMUSG00000004535	3016.47	-0.0412705	0.114251	-0.361228	0.717929	0.899546	2757	2879	2681	3417	3700	4166	2094	2978.08	3308.81	2913.43	2976.44	3204.41	3234.55	2499.54
ENSMUSG00000004540	2.65155	-0.341103	1.3082	-0.260741	0.794292	NA	3	5	0	4	2	1	3	3.24057	5.74646	0	3.48427	1.73211	0.776417	3.58101
ENSMUSG00000004542	5.70736	0.193351	0.929609	0.207992	0.835235	NA	4	6	4	6	2	4	12	4.32076	6.89575	4.34679	5.2264	1.73211	3.10567	14.324
ENSMUSG00000004552	35.2733	-0.113204	0.449398	-0.251902	0.801117	0.934194	48	34	18	44	18	54	34	51.8491	39.0759	19.5605	38.327	15.589	41.9265	40.5847
ENSMUSG00000004558	236.959	0.581528	0.152244	3.8197	0.000133614	0.00161934	191	152	159	337	322	343	223	206.316	174.692	172.785	293.55	278.87	266.311	266.188
ENSMUSG00000004561	357.525	0.087603	0.14857	0.58964	0.555432	0.816526	339	256	346	430	439	509	265	366.184	294.219	375.997	374.559	380.199	395.196	316.322
ENSMUSG00000004562	1425.9	0.710356	0.13507	5.25915	1.44724e-07	3.58617e-06	1074	890	879	2316	2031	2125	1187	1160.12	1022.87	955.207	2017.39	1758.96	1649.89	1416.88
ENSMUSG00000004565	3918.14	-0.0512688	0.0975586	-0.525518	0.599223	0.839908	3607	3645	3599	4385	4606	5409	2867	3896.24	4189.17	3911.02	3819.63	3989.05	4199.64	3422.25
ENSMUSG00000004567	572.192	0.196398	0.143928	1.36456	0.17239	0.451263	506	448	483	769	702	861	396	546.576	514.883	524.875	669.851	607.971	668.495	472.693
ENSMUSG00000004568	4079.74	-0.151157	0.1132	-1.33531	0.181774	0.465981	4224	3859	3664	4594	4816	5354	2722	4562.72	4435.12	3981.66	4001.68	4170.93	4156.94	3249.17
ENSMUSG00000004591	12685.9	-0.12056	0.0884531	-1.36298	0.172889	0.452288	12152	11759	12190	14261	14649	16632	9124	13126.5	13514.5	13246.8	12422.3	12686.9	12913.4	10891
ENSMUSG00000004609	70.9717	0.519169	0.31217	1.66309	0.0962935	0.310952	66	54	34	105	65	98	86	71.2925	62.0618	36.9477	91.4621	56.2936	76.0888	102.655
ENSMUSG00000004610	270.303	-0.0823536	0.140069	-0.587951	0.556565	0.8172	272	228	259	308	324	318	217	293.812	262.039	281.455	268.289	280.602	246.901	259.026
ENSMUSG00000004612	1.18536	-0.500477	2.30481	-0.217144	0.828096	NA	4	0	0	1	0	4	0	4.32076	0	0	0.871067	0	3.10567	0
ENSMUSG00000004626	579.466	-0.570418	0.11437	-4.98745	6.11802e-07	1.32675e-05	677	622	635	503	536	642	435	731.288	714.86	690.053	438.147	464.206	498.46	519.246
ENSMUSG00000004630	2.70174	-1.25254	1.5699	-0.79785	0.424958	NA	6	5	0	5	0	3	0	6.48114	5.74646	0	4.35534	0	2.32925	0
ENSMUSG00000004631	26339.6	0.193875	0.0933972	2.07581	0.0379118	0.164388	20592	23371	22008	32710	32356	37145	21784	22243.3	26860.1	23916	28492.6	28022.1	28840	26002.9
ENSMUSG00000004633	3621.79	0.0913477	0.0965225	0.946388	0.343951	0.658785	3170	3365	2929	4098	4514	4713	3133	3424.2	3867.37	3182.94	3569.63	3909.38	3659.25	3739.76
ENSMUSG00000004637	43048	-0.000917777	0.0709885	-0.0129285	0.989685	0.998027	38444	38021	40459	49176	48200	56301	36738	41526.8	43697.2	43966.7	42835.6	41743.9	43713	43853
ENSMUSG00000004642	732.245	0.00216637	0.117562	0.0184274	0.985298	0.996434	670	643	672	759	853	895	702	723.727	738.995	730.26	661.14	738.746	694.893	837.955
ENSMUSG00000004651	21.8827	-0.25785	0.453406	-0.568695	0.569563	0.824141	19	25	21	15	19	28	25	20.5236	28.7323	22.8206	13.066	16.4551	21.7397	29.8417
ENSMUSG00000004654	4828.79	0.219607	0.127981	1.71594	0.0861728	0.291569	4587	3745	3667	5762	6862	6875	3567	4954.83	4304.1	3984.92	5019.09	5942.88	5337.87	4257.82
ENSMUSG00000004655	16.7925	0.535879	0.516874	1.03677	0.299844	NA	9	16	11	19	15	31	20	9.72171	18.3887	11.9537	16.5503	12.9908	24.0689	23.8734
ENSMUSG00000004661	4165.49	-0.169078	0.127446	-1.32667	0.184619	0.470412	4434	4305	3314	4273	4857	4663	3578	4789.56	4947.7	3601.31	3722.07	4206.43	3620.43	4270.95
ENSMUSG00000004665	58.0887	-0.262991	0.272235	-0.966042	0.334023	0.649698	58	52	64	57	65	57	54	62.651	59.7632	69.5486	49.6508	56.2936	44.2558	64.4581
ENSMUSG00000004667	52.2756	-0.525459	0.31864	-1.64907	0.0991333	0.316963	79	55	38	57	47	52	38	85.335	63.2111	41.2945	49.6508	40.7046	40.3737	45.3594
ENSMUSG00000004668	237.543	-0.107938	0.222557	-0.484988	0.627685	0.853816	192	238	240	213	216	279	278	207.396	273.532	260.807	185.537	187.068	216.62	331.84
ENSMUSG00000004677	7048.78	-0.00621933	0.103363	-0.06017	0.95202	0.987836	6422	6308	6455	8522	8358	9705	4979	6936.98	7249.74	7014.63	7423.24	7238.5	7535.13	5943.28
ENSMUSG00000004698	27751.2	-0.0958142	0.117361	-0.816403	0.41427	0.716457	29115	21269	28095	32335	29795	30987	24969	31449.7	24444.3	30530.8	28166	25804.1	24058.8	29804.7
ENSMUSG00000004707	33.777	0.876585	0.420054	2.08684	0.0369024	0.161006	22	14	26	49	29	48	53	23.7642	16.0901	28.2541	42.6823	25.1156	37.268	63.2644
ENSMUSG00000004709	18.5593	0.00515455	0.456625	0.0112884	0.990993	0.99834	18	19	13	21	19	22	19	19.4434	21.8366	14.1271	18.2924	16.4551	17.0812	22.6797
ENSMUSG00000004730	449.306	0.100192	0.146245	0.685097	0.493283	0.777261	398	408	363	464	544	549	461	429.916	468.911	394.471	404.175	471.134	426.253	550.281
ENSMUSG00000004748	5.33184	0.258661	0.867733	0.298088	0.765636	NA	2	6	5	10	5	8	3	2.16038	6.89575	5.43349	8.71067	4.33028	6.21133	3.58101
ENSMUSG00000004768	574.532	-0.00935057	0.110337	-0.0847458	0.932463	0.981971	532	526	508	668	666	769	448	574.661	604.528	552.042	581.873	576.793	597.065	534.764
ENSMUSG00000004771	3932.21	0.0384609	0.0948778	0.405373	0.685204	0.8829	3368	3608	3528	4220	4876	5376	3212	3638.08	4146.65	3833.87	3675.9	4222.89	4174.02	3834.06
ENSMUSG00000004788	108.813	0.0762971	0.200389	0.380744	0.703393	0.892605	96	89	102	115	135	155	90	103.698	102.287	110.843	100.173	116.918	120.345	107.43
ENSMUSG00000004789	575	-0.170175	0.125026	-1.36112	0.173477	0.453192	550	578	539	660	643	747	393	594.104	664.291	585.73	574.904	556.874	579.983	469.112
ENSMUSG00000004791	28.2977	-0.276438	0.529221	-0.522349	0.601427	0.840645	54	22	10	22	36	44	16	58.3302	25.2844	10.867	19.1635	31.178	34.1623	19.0987
ENSMUSG00000004798	2427.29	0.0849342	0.0945335	0.898456	0.368942	0.6812	2149	2109	2112	2995	2968	3292	1856	2321.33	2423.86	2295.1	2608.85	2570.45	2555.96	2215.45
ENSMUSG00000004814	1.66606	-0.786745	1.81333	-0.433867	0.664385	NA	0	2	4	0	4	2	0	0	2.29858	4.34679	0	3.46422	1.55283	0
ENSMUSG00000004815	95.8993	-0.0710549	0.245785	-0.289093	0.77251	0.920757	78	97	93	102	105	157	61	84.2548	111.481	101.063	88.8489	90.9359	121.897	72.8138
ENSMUSG00000004821	7.32914	-0.0361893	0.764294	-0.0473499	0.962234	NA	4	7	9	4	6	11	10	4.32076	8.04505	9.78027	3.48427	5.19634	8.54058	11.9367
ENSMUSG00000004837	32.444	0.293974	0.344233	0.853996	0.393107	0.701651	28	26	24	36	43	47	30	30.2453	29.8816	26.0807	31.3584	37.2404	36.4916	35.8101
ENSMUSG00000004842	19623.3	-0.576544	0.378192	-1.52447	0.12739	0.374001	14772	33815	16290	19749	18378	22884	11690	15956.6	38863.3	17702.3	17202.7	15916.4	17767.5	13954
ENSMUSG00000004843	1444.26	-0.242768	0.109029	-2.22663	0.025972	0.124392	1442	1457	1402	1702	1531	1772	980	1557.63	1674.52	1523.55	1482.56	1325.93	1375.81	1169.8
ENSMUSG00000004846	194.235	0.0265653	0.189669	0.140062	0.888611	0.96825	171	170	182	267	228	267	121	184.712	195.38	197.779	232.575	197.461	207.303	144.434
ENSMUSG00000004849	193.446	-0.251153	0.169894	-1.47829	0.139329	0.393579	189	188	202	235	197	243	126	204.156	216.067	219.513	204.701	170.613	188.669	150.402
ENSMUSG00000004864	9.3629	-0.638062	0.664493	-0.960223	0.336943	NA	7	11	14	5	13	11	5	7.56133	12.6422	15.2138	4.35534	11.2587	8.54058	5.96834
ENSMUSG00000004865	2139.33	-0.173292	0.0965323	-1.79517	0.0726266	0.260319	2191	1871	2159	2406	2504	2582	1544	2366.7	2150.33	2346.18	2095.79	2168.6	2004.71	1843.02
ENSMUSG00000004872	73.0485	0.172603	0.374802	0.460516	0.645146	0.8632	38	62	84	50	90	80	104	41.0472	71.2561	91.2826	43.5534	77.945	62.1133	124.142
ENSMUSG00000004880	433.535	0.0939949	0.117044	0.803073	0.421933	0.72299	411	349	375	508	513	589	367	443.958	401.103	407.511	442.502	444.287	457.309	438.076
ENSMUSG00000004885	5.45755	-0.189246	0.860601	-0.2199	0.825949	NA	4	4	8	4	3	11	5	4.32076	4.59717	8.69358	3.48427	2.59817	8.54058	5.96834
ENSMUSG00000004891	63.8595	-0.51195	0.273972	-1.86862	0.0616755	0.233851	61	81	67	71	63	75	34	65.8916	93.0927	72.8087	61.8458	54.5615	58.2313	40.5847
ENSMUSG00000004892	867.213	-0.54982	0.184054	-2.98727	0.00281484	0.0219787	895	868	1117	1146	728	911	466	966.77	997.586	1213.84	998.243	630.489	707.316	556.25
ENSMUSG00000004894	2.79553	-0.15632	1.38589	-0.112794	0.910194	NA	0	4	4	5	0	5	2	0	4.59717	4.34679	4.35534	0	3.88208	2.38734
ENSMUSG00000004895	934.951	-0.0511211	0.118942	-0.429799	0.667342	0.875444	927	777	892	1121	1059	1292	657	1001.34	893	969.334	976.467	917.153	1003.13	784.24
ENSMUSG00000004896	1113.41	0.0319698	0.130397	0.245172	0.806323	0.936245	1170	870	953	1418	1327	1494	796	1263.82	999.884	1035.62	1235.17	1149.26	1159.97	950.16
ENSMUSG00000004897	193.773	-0.224191	0.16183	-1.38535	0.165945	0.440759	213	160	202	204	210	242	147	230.08	183.887	219.513	177.698	181.872	187.893	175.469
ENSMUSG00000004902	31.9942	0.348799	0.361826	0.963996	0.335048	0.650519	30	21	24	41	36	39	37	32.4057	24.1351	26.0807	35.7138	31.178	30.2803	44.1657
ENSMUSG00000004929	86.3112	-0.0308526	0.238448	-0.129389	0.89705	0.970547	80	72	86	113	113	101	56	86.4152	82.749	93.456	98.4306	97.8643	78.4181	66.8454
ENSMUSG00000004931	80.3261	-0.203902	0.258269	-0.789496	0.429822	0.729429	94	84	58	82	85	115	56	101.538	96.5406	63.0284	71.4275	73.6148	89.2879	66.8454
ENSMUSG00000004933	113.456	1.17284	0.290723	4.03421	5.47856e-05	0.000746272	40	87	51	176	215	153	115	43.2076	99.9884	55.4216	153.308	186.202	118.792	137.272
ENSMUSG00000004934	223.475	0.0475714	0.156423	0.304121	0.761036	0.916256	207	180	210	275	280	295	163	223.599	206.873	228.206	239.544	242.496	229.043	194.568
ENSMUSG00000004936	2329.48	-0.12816	0.089556	-1.43106	0.152412	0.417788	2273	2180	2196	2716	2670	2868	1721	2455.27	2505.46	2386.39	2365.82	2312.37	2226.76	2054.3
ENSMUSG00000004937	582.696	-0.0648872	0.144463	-0.449161	0.653316	0.869608	571	469	588	712	714	767	377	616.788	539.018	638.978	620.2	618.364	595.512	450.013
ENSMUSG00000004939	2.8324	0.588744	1.2869	0.457491	0.647318	NA	2	0	4	1	3	5	5	2.16038	0	4.34679	0.871067	2.59817	3.88208	5.96834
ENSMUSG00000004945	881.716	0.0581385	0.123151	0.472091	0.636862	0.858156	831	729	783	1111	1097	1198	618	897.638	837.834	850.884	967.756	950.063	930.147	737.687
ENSMUSG00000004947	1558.93	0.253673	0.132197	1.91891	0.0549958	0.216362	1394	1178	1248	1842	2089	2488	1132	1505.78	1353.87	1356.2	1604.51	1809.19	1931.73	1351.23
ENSMUSG00000004948	4.9004	0.270311	0.916925	0.294802	0.768145	NA	6	1	5	8	6	4	5	6.48114	1.14929	5.43349	6.96854	5.19634	3.10567	5.96834
ENSMUSG00000004951	7.94377	-0.0360777	0.894276	-0.0403429	0.96782	NA	3	8	11	14	13	10	0	3.24057	9.19434	11.9537	12.1949	11.2587	7.76417	0
ENSMUSG00000004952	2019.88	-0.242617	0.119423	-2.03157	0.0421967	0.177887	2078	1672	2283	2384	2205	2163	1530	2244.63	1921.62	2480.93	2076.62	1909.65	1679.39	1826.31
ENSMUSG00000004961	56.4553	0.00872282	0.316119	0.0275935	0.977986	0.993853	37	60	55	64	83	52	49	39.967	68.9575	59.7683	55.7483	71.8826	40.3737	58.4898
ENSMUSG00000004980	10083.2	-0.0946179	0.121813	-0.776748	0.437307	0.734857	8886	11044	8372	11722	11677	12129	7919	9598.57	12692.8	9097.83	10210.7	10112.9	9417.16	9452.66
ENSMUSG00000004988	16.4265	0.550448	0.599232	0.918589	0.35831	NA	6	11	18	28	17	11	24	6.48114	12.6422	19.5605	24.3899	14.723	8.54058	28.648
ENSMUSG00000004994	413.623	0.138163	0.160068	0.863149	0.388056	0.697987	308	352	401	568	408	531	387	332.698	404.551	435.766	494.766	353.351	412.277	461.95
ENSMUSG00000004996	324.941	-0.385023	0.137681	-2.79649	0.00516605	0.0361171	345	344	330	366	319	380	216	372.665	395.357	358.61	318.811	276.272	295.038	257.832
ENSMUSG00000005034	8071.35	0.0777848	0.0900596	0.863704	0.387751	0.69768	7299	6526	7443	10151	9257	11125	6308	7884.31	7500.28	8088.29	8842.2	8017.08	8637.64	7529.66
ENSMUSG00000005043	65.5998	0.127423	0.288336	0.441926	0.658542	0.871297	43	53	73	84	59	91	65	46.4482	60.9125	79.3289	73.1697	51.0973	70.6539	77.5885
ENSMUSG00000005045	4112.35	0.0387641	0.079065	0.490281	0.623935	0.851349	3756	3565	3676	4909	5007	5227	3323	4057.19	4097.23	3994.7	4276.07	4336.34	4058.33	3966.56
ENSMUSG00000005054	18.3427	0.201736	0.487984	0.413407	0.679309	0.881034	10	14	22	29	21	24	13	10.8019	16.0901	23.9073	25.261	18.1872	18.634	15.5177
ENSMUSG00000005057	165.467	0.415951	0.203978	2.0392	0.0414301	0.175661	116	126	134	180	216	206	200	125.302	144.811	145.617	156.792	187.068	159.942	238.734
ENSMUSG00000005069	2300.81	-0.313191	0.100734	-3.10908	0.00187668	0.0156622	2315	2474	2230	2271	2451	2552	1890	2500.64	2843.35	2423.33	1978.19	2122.7	1981.42	2256.03
ENSMUSG00000005078	1344.23	0.259578	0.103398	2.51047	0.0120572	0.0698398	1114	1031	1139	1814	1651	1915	1078	1203.33	1184.92	1237.75	1580.12	1429.86	1486.84	1286.77
ENSMUSG00000005087	2489.65	-1.49982	0.1389	-10.7979	3.52258e-27	6.74493e-25	2989	3753	3957	1686	1339	1781	1319	3228.69	4313.29	4300.06	1468.62	1159.65	1382.8	1574.45
ENSMUSG00000005089	3883.34	0.371589	0.14577	2.54914	0.0107988	0.0641832	3548	2274	3246	4930	4738	4822	4246	3832.51	2613.49	3527.42	4294.36	4103.37	3743.88	5068.32
ENSMUSG00000005102	12040.5	0.0893656	0.0815368	1.09602	0.273072	0.582807	10730	10696	10091	14893	13680	15748	10377	11590.4	12292.8	10965.9	12972.8	11847.6	12227	12386.7
ENSMUSG00000005103	1064.87	-0.388485	0.117045	-3.3191	0.000903078	0.00846193	1252	919	1182	1124	1033	1270	755	1352.4	1056.2	1284.48	979.08	894.636	986.049	901.22
ENSMUSG00000005107	2328.06	-0.027164	0.168759	-0.160963	0.872123	0.96176	2212	1822	2368	2298	2468	2463	2671	2389.38	2094.01	2573.3	2001.71	2137.43	1912.31	3188.29
ENSMUSG00000005124	528.438	0.147036	0.49483	0.297146	0.766355	0.918002	291	499	558	584	893	901	187	314.335	573.497	606.377	508.703	773.388	699.552	223.216
ENSMUSG00000005125	332.894	0.0186458	0.183584	0.101566	0.919102	0.977393	336	234	329	364	351	369	363	362.944	268.934	357.523	317.069	303.986	286.498	433.302
ENSMUSG00000005131	411.281	-0.291595	0.151795	-1.92098	0.0547342	0.215507	401	457	385	402	380	488	372	433.156	525.227	418.378	350.169	329.101	378.891	444.045
ENSMUSG00000005142	342.783	0.0807912	0.136384	0.592379	0.553597	0.815426	336	272	295	379	410	496	279	362.944	312.607	320.576	330.135	355.083	385.103	333.034
ENSMUSG00000005148	153.96	-0.738546	0.2126	-3.47388	0.000512987	0.00526421	176	213	150	126	129	139	126	190.113	244.799	163.005	109.754	111.721	107.922	150.402
ENSMUSG00000005150	84.2483	0.195334	0.285066	0.685225	0.493202	0.777261	83	45	85	87	105	150	61	89.6558	51.7182	92.3693	75.7829	90.9359	116.463	72.8138
ENSMUSG00000005161	553.384	-0.511209	0.227101	-2.25102	0.0243844	0.118511	444	864	486	521	519	514	478	479.604	992.989	528.135	453.826	449.483	399.078	570.574
ENSMUSG00000005198	1821.62	0.110865	0.143425	0.772983	0.439533	0.737221	1428	1837	1446	2016	2020	2279	1886	1542.51	2111.25	1571.36	1756.07	1749.43	1769.45	2251.26
ENSMUSG00000005202	2.12392	-1.48817	1.42089	-1.04735	0.294938	NA	1	3	5	2	0	1	2	1.08019	3.44788	5.43349	1.74213	0	0.776417	2.38734
ENSMUSG00000005204	939.805	0.149202	0.112	1.33216	0.182807	0.46742	872	744	790	1155	1238	1260	726	941.925	855.073	858.491	1006.08	1072.18	978.285	866.603
ENSMUSG00000005220	1099.9	1.6729	0.196056	8.53274	1.42923e-17	1.22246e-15	393	478	454	1961	1952	2404	810	424.515	549.362	493.36	1708.16	1690.54	1866.51	966.872
ENSMUSG00000005225	1246.95	0.0869707	0.114171	0.761757	0.446205	0.743611	1064	1044	1164	1650	1528	1599	932	1149.32	1199.86	1264.92	1437.26	1323.33	1241.49	1112.5
ENSMUSG00000005232	3.20593	0.232854	1.23757	0.188155	0.850755	NA	2	2	4	4	0	10	2	2.16038	2.29858	4.34679	3.48427	0	7.76417	2.38734
ENSMUSG00000005233	38.3591	-0.62838	0.538764	-1.16634	0.243479	0.548552	24	52	53	24	33	13	55	25.9246	59.7632	57.5949	20.9056	28.5798	10.0934	65.6518
ENSMUSG00000005237	869.69	-0.314581	0.16265	-1.9341	0.053101	0.21048	968	740	957	680	921	1010	819	1045.62	850.476	1039.97	592.326	797.638	784.181	977.615
ENSMUSG00000005251	132.258	-1.17745	0.186798	-6.30333	2.91322e-10	1.13105e-08	195	166	167	92	103	119	68	210.637	190.783	181.478	80.1382	89.2038	92.3936	81.1695
ENSMUSG00000005262	1681.09	-0.0532528	0.102701	-0.518524	0.604092	0.841873	1638	1544	1480	1886	1978	2298	1236	1769.35	1774.51	1608.31	1642.83	1713.06	1784.21	1475.37
ENSMUSG00000005267	1803.72	0.00370514	0.103673	0.0357388	0.971491	0.992995	1607	1757	1517	2056	1971	2437	1535	1735.86	2019.31	1648.52	1790.91	1707	1892.13	1832.28
ENSMUSG00000005268	21589.8	0.265873	0.108053	2.46058	0.0138712	0.0777025	16913	19613	15870	25232	27934	29605	20035	18269.2	22541.1	17245.9	21978.8	24192.4	22985.8	23915.1
ENSMUSG00000005299	569.143	-0.201692	0.115904	-1.74016	0.0818306	0.281742	599	566	504	629	605	690	445	647.034	650.499	547.695	547.901	523.964	535.728	531.183
ENSMUSG00000005312	3028.51	-0.114788	0.104462	-1.09884	0.271836	0.580978	3071	2682	2856	3546	3432	4034	2097	3317.26	3082.4	3103.61	3088.8	2972.3	3132.07	2503.12
ENSMUSG00000005320	14.5839	0.651134	0.545844	1.19289	0.232911	NA	11	6	13	24	23	15	14	11.8821	6.89575	14.1271	20.9056	19.9193	11.6463	16.7114
ENSMUSG00000005338	199.28	1.85931	0.223662	8.31305	9.32709e-17	7.34399e-15	76	67	73	388	273	287	301	82.0944	77.0026	79.3289	337.974	236.433	222.832	359.294
ENSMUSG00000005339	8.43685	-2.56311	0.802282	-3.19478	0.00139938	NA	24	8	12	6	2	2	2	25.9246	9.19434	13.0404	5.2264	1.73211	1.55283	2.38734
ENSMUSG00000005354	845.386	-0.0352091	0.137563	-0.255948	0.797991	0.933021	773	893	654	910	1049	1045	698	834.987	1026.32	710.7	792.671	908.493	811.356	833.181
ENSMUSG00000005355	3.16212	-0.932747	1.2166	-0.766685	0.443269	NA	8	0	4	2	4	2	2	8.64152	0	4.34679	1.74213	3.46422	1.55283	2.38734
ENSMUSG00000005357	68.5559	1.14618	0.276639	4.14325	3.4242e-05	0.000488964	46	31	33	120	94	98	81	49.6887	35.6281	35.861	104.528	81.4093	76.0888	96.6872
ENSMUSG00000005360	937.766	0.285538	0.115325	2.47594	0.0132884	0.0752099	861	735	668	1237	1155	1274	835	930.043	844.73	725.914	1077.51	1000.29	989.155	996.713
ENSMUSG00000005362	1440.67	0.121387	0.113237	1.07197	0.283732	0.594479	1418	1235	1072	1744	1759	1907	1211	1531.71	1419.38	1164.94	1519.14	1523.39	1480.63	1445.53
ENSMUSG00000005364	42.1205	-0.038458	0.522841	-0.0735558	0.941364	0.984605	25	42	48	36	24	27	79	27.0047	48.2703	52.1615	31.3584	20.7853	20.9633	94.2998
ENSMUSG00000005370	159.056	-0.0620997	0.1804	-0.344234	0.73067	0.904083	158	134	152	196	188	209	107	170.67	154.005	165.178	170.729	162.819	162.271	127.723
ENSMUSG00000005371	18004.8	-0.096868	0.0799032	-1.21232	0.225391	0.524116	17113	16533	17127	20949	20735	22726	13475	18485.3	19001.2	18611.9	18248	17957.7	17644.8	16084.7
ENSMUSG00000005373	91.7773	0.310216	0.287383	1.07945	0.280386	0.591895	68	76	74	78	104	118	127	73.4529	87.3462	80.4156	67.9433	90.0698	91.6172	151.596
ENSMUSG00000005374	197.382	-0.398866	0.173532	-2.29852	0.0215323	0.107885	198	201	224	193	226	243	118	213.878	231.008	243.42	168.116	195.729	188.669	140.853
ENSMUSG00000005378	806.603	-0.0138691	0.115302	-0.120285	0.904257	0.972286	762	683	761	956	973	1094	575	823.105	784.967	826.977	832.74	842.672	849.4	686.359
ENSMUSG00000005397	365.434	0.513798	0.134725	3.81367	0.000136917	0.00165261	283	274	240	449	501	568	344	305.694	314.906	260.807	391.109	433.894	441.005	410.622
ENSMUSG00000005410	153.341	-0.542378	0.21172	-2.56176	0.0104142	0.0624483	177	180	148	144	142	129	139	191.194	206.873	160.831	125.434	122.98	100.158	165.92
ENSMUSG00000005413	4.31171	-0.26637	1.07251	-0.248361	0.803855	NA	7	5	1	10	5	2	1	7.56133	5.74646	1.0867	8.71067	4.33028	1.55283	1.19367
ENSMUSG00000005417	20398.8	-0.0232217	0.100496	-0.231072	0.817259	0.940629	19044	18704	18124	25177	23575	27366	14605	20571.1	21496.4	19695.3	21930.9	20417.3	21247.4	17433.5
ENSMUSG00000005442	857.731	-0.234988	0.111525	-2.10705	0.0351128	0.155371	869	827	854	976	918	1094	580	938.685	950.465	928.039	850.162	795.039	849.4	692.328
ENSMUSG00000005447	43.7653	-1.32223	0.371027	-3.5637	0.000365659	0.00391197	62	56	62	34	28	17	34	66.9718	64.3604	67.3752	29.6163	24.2496	13.1991	40.5847
ENSMUSG00000005465	7.72899	-0.589904	0.72866	-0.809574	0.418185	NA	11	7	8	3	6	12	7	11.8821	8.04505	8.69358	2.6132	5.19634	9.317	8.35568
ENSMUSG00000005469	1701.88	-0.0679513	0.0869229	-0.781742	0.434366	0.732628	1550	1604	1589	1961	1911	2171	1357	1674.29	1843.46	1726.76	1708.16	1655.03	1685.6	1619.81
ENSMUSG00000005470	24.0731	-0.520117	0.452469	-1.14951	0.250346	0.55717	29	18	32	14	27	21	25	31.3255	20.6873	34.7743	12.1949	23.3835	16.3048	29.8417
ENSMUSG00000005474	17.665	-0.143971	0.546111	-0.26363	0.792065	0.930639	12	20	18	16	16	12	26	12.9623	22.9858	19.5605	13.9371	13.8569	9.317	31.0354
ENSMUSG00000005481	231.844	-0.0691237	0.169192	-0.408551	0.682869	0.882388	235	171	243	298	250	274	184	253.845	196.529	264.067	259.578	216.514	212.738	219.635
ENSMUSG00000005483	52.8426	-0.350644	0.40515	-0.865469	0.386782	0.697183	34	84	44	87	42	48	33	36.7265	96.5406	47.8147	75.7829	36.3743	37.268	39.3911
ENSMUSG00000005493	108.601	-0.231318	0.28091	-0.823459	0.410247	0.71294	87	96	139	109	152	82	96	93.9765	110.332	151.051	94.9463	131.641	63.6662	114.592
ENSMUSG00000005501	4937.53	0.257509	0.0971558	2.65048	0.00803777	0.0506979	3822	4277	3941	6213	6349	7014	4088	4128.49	4915.52	4282.67	5411.94	5498.59	5445.79	4879.72
ENSMUSG00000005503	0.341048	1.39287	3.79465	0.367062	0.713573	NA	0	0	0	0	0	0	2	0	0	0	0	0	0	2.38734
ENSMUSG00000005505	0	NA	NA	NA	NA	NA	0	0	0	0	0	0	0	0	0	0	0	0	0	0
ENSMUSG00000005506	265.166	0.38755	0.14075	2.75346	0.00589693	0.0399761	200	194	218	336	351	355	258	216.038	222.963	236.9	292.679	303.986	275.628	307.966
ENSMUSG00000005510	3.38217	1.70926	1.18596	1.44125	0.149515	NA	2	1	1	10	4	3	4	2.16038	1.14929	1.0867	8.71067	3.46422	2.32925	4.77467
ENSMUSG00000005514	2118.07	0.0392452	0.108428	0.361948	0.717391	0.89942	2159	1558	1962	2511	2502	2654	1807	2332.13	1790.6	2132.1	2187.25	2166.87	2060.61	2156.96
ENSMUSG00000005533	29577.9	-0.535266	0.116938	-4.57737	4.70869e-06	8.51602e-05	37502	26945	33457	32033	29077	30571	18757	40509.3	30967.7	36357.6	27902.9	25182.3	23735.8	22389.6
ENSMUSG00000005534	6429.1	0.158203	0.115474	1.37004	0.170676	0.448377	5570	5222	5589	8474	7968	9273	4549	6016.66	6001.6	6073.55	7381.42	6900.73	7199.71	5430
ENSMUSG00000005540	35.7482	0.395053	0.418385	0.944234	0.34505	0.660065	26	14	43	32	49	67	31	28.0849	16.0901	46.728	27.8742	42.4367	52.0199	37.0037
ENSMUSG00000005547	4.30197	-0.263009	1.00284	-0.262264	0.793118	NA	4	4	5	5	10	2	1	4.32076	4.59717	5.43349	4.35534	8.66056	1.55283	1.19367
ENSMUSG00000005553	25.4889	-0.0591981	0.461781	-0.128195	0.897994	0.970667	18	30	22	20	34	20	32	19.4434	34.4788	23.9073	17.4213	29.4459	15.5283	38.1974
ENSMUSG00000005566	126.423	0.178839	0.225786	0.792073	0.428318	0.728565	106	105	109	157	193	173	78	114.5	120.676	118.45	136.758	167.149	134.32	93.1061
ENSMUSG00000005575	427.999	0.186038	0.120666	1.54175	0.123133	0.36599	390	325	364	507	554	570	370	421.274	373.52	395.558	441.631	479.795	442.558	441.657
ENSMUSG00000005580	12191.9	-0.168149	0.108319	-1.55236	0.120577	0.360875	11463	11822	12021	13676	13107	16937	8291	12382.2	13586.9	13063.2	11912.7	11351.4	13150.2	9896.71
ENSMUSG00000005583	19854.8	0.273428	0.105475	2.59235	0.00953239	0.0583651	16759	16575	14783	25715	22177	26309	19883	18102.9	19049.5	16064.6	22399.5	19206.5	20426.7	23733.7
ENSMUSG00000005609	542.356	-0.0439991	0.148269	-0.296753	0.766655	0.918002	567	438	498	686	597	765	361	612.468	503.39	541.175	597.552	517.035	593.959	430.914
ENSMUSG00000005610	3663.3	-0.105744	0.105891	-0.998613	0.317982	0.633333	3718	3265	3391	4710	3971	4411	2700	4016.15	3752.44	3684.99	4102.73	3439.11	3424.77	3222.91
ENSMUSG00000005611	615.88	0.261105	0.160254	1.62932	0.103246	0.325616	653	419	434	745	693	856	619	705.364	481.553	471.627	648.945	600.177	664.613	738.881
ENSMUSG00000005615	2017.85	0.155897	0.109848	1.41921	0.155837	0.423867	1898	1735	1509	2495	2583	2676	1636	2050.2	1994.02	1639.83	2173.31	2237.02	2077.69	1952.84
ENSMUSG00000005621	1366.89	0.0853851	0.0923436	0.924646	0.35515	0.669885	1219	1187	1181	1623	1654	1876	1090	1316.75	1364.21	1283.39	1413.74	1432.46	1456.56	1301.1
ENSMUSG00000005625	693.614	-0.0908695	0.127304	-0.713797	0.475353	0.766478	662	562	732	840	692	930	541	715.086	645.902	795.462	731.697	599.311	722.068	645.775
ENSMUSG00000005628	24.8066	-0.315383	0.422887	-0.745786	0.455797	0.750017	28	30	18	28	28	34	12	30.2453	34.4788	19.5605	24.3899	24.2496	26.3982	14.324
ENSMUSG00000005640	10.0766	-1.15987	0.691713	-1.6768	0.0935807	NA	16	7	17	3	6	9	10	17.283	8.04505	18.4739	2.6132	5.19634	6.98775	11.9367
ENSMUSG00000005649	8.15843	-0.719636	1.06324	-0.676834	0.498511	NA	2	0	27	4	11	7	6	2.16038	0	29.3408	3.48427	9.52662	5.43492	7.16201
ENSMUSG00000005656	2741.5	0.065325	0.097886	0.667358	0.504544	0.78341	2606	2397	2249	3464	3245	3570	2159	2814.97	2754.85	2443.98	3017.38	2810.35	2771.81	2577.13
ENSMUSG00000005667	60.5741	-0.467185	0.294042	-1.58884	0.112097	0.343175	60	49	87	48	72	65	45	64.8114	56.3153	94.5426	41.8112	62.356	50.4671	53.7151
ENSMUSG00000005672	662.34	-0.420569	0.157257	-2.67441	0.00748602	0.0478707	572	654	876	684	640	667	542	617.869	751.637	951.947	595.81	554.276	517.87	646.968
ENSMUSG00000005674	30.968	-0.11047	0.386007	-0.286186	0.774736	0.921784	22	32	34	41	35	44	16	23.7642	36.7774	36.9477	35.7138	30.312	34.1623	19.0987
ENSMUSG00000005677	2.54129	-1.97296	1.85427	-1.06401	0.287324	NA	4	0	8	0	0	0	4	4.32076	0	8.69358	0	0	0	4.77467
ENSMUSG00000005681	7.86046	-0.992241	1.13102	-0.877299	0.380324	NA	1	5	24	4	16	0	4	1.08019	5.74646	26.0807	3.48427	13.8569	0	4.77467
ENSMUSG00000005682	1281.2	-0.240472	0.106201	-2.26432	0.0235544	0.11551	1197	1354	1256	1317	1483	1502	969	1292.99	1556.14	1364.89	1147.2	1284.36	1166.18	1156.66
ENSMUSG00000005683	591.821	-0.157277	0.123798	-1.27043	0.203933	0.496571	552	543	615	680	682	760	403	596.265	624.066	668.319	592.326	590.65	590.077	481.048
ENSMUSG00000005686	2563.79	0.714877	0.155858	4.58671	4.50295e-06	8.1938e-05	2208	1242	1671	3978	3547	3790	2378	2385.06	1427.42	1815.87	3465.11	3071.9	2942.62	2838.54
ENSMUSG00000005687	167.069	-0.194597	0.186071	-1.04582	0.295642	0.607434	171	175	143	188	201	208	108	184.712	201.126	155.398	163.761	174.077	161.495	128.916
ENSMUSG00000005696	24.6007	0.427353	0.511391	0.835669	0.403341	0.708538	17	12	27	12	44	37	28	18.3632	13.7915	29.3408	10.4528	38.1065	28.7274	33.4227
ENSMUSG00000005698	1304.17	-0.168032	0.106479	-1.57808	0.114548	0.347709	1279	1259	1241	1497	1511	1631	899	1381.56	1446.96	1348.59	1303.99	1308.61	1266.34	1073.11
ENSMUSG00000005699	109.208	-0.437387	0.272111	-1.60739	0.107969	0.335971	82	157	107	84	107	141	87	88.5756	180.439	116.277	73.1697	92.668	109.475	103.849
ENSMUSG00000005705	518.263	0.335311	0.12718	2.63651	0.00837627	0.0522935	427	415	382	740	635	713	441	461.241	476.956	415.118	644.59	549.946	553.585	526.408
ENSMUSG00000005716	57.2144	2.37211	0.417013	5.68834	1.28277e-08	3.80539e-07	9	15	22	67	115	170	50	9.72171	17.2394	23.9073	58.3615	99.5964	131.991	59.6834
ENSMUSG00000005718	162.788	-0.129684	0.210738	-0.61538	0.538304	0.804582	176	115	175	192	150	182	158	190.113	132.169	190.172	167.245	129.908	141.308	188.6
ENSMUSG00000005732	0.917295	0.574748	2.52133	0.227954	0.819682	NA	2	0	0	4	0	1	0	2.16038	0	0	3.48427	0	0.776417	0
ENSMUSG00000005763	330.688	0.118995	0.203967	0.583403	0.559622	0.818298	369	194	297	365	341	428	356	398.59	222.963	322.749	317.94	295.325	332.306	424.946
ENSMUSG00000005774	694.086	-0.383895	0.107133	-3.58337	0.000339196	0.00368501	790	675	713	683	745	814	488	853.35	775.772	774.815	594.939	645.212	632.003	582.51
ENSMUSG00000005779	56.7668	-0.299385	0.313111	-0.95616	0.338991	0.654014	55	76	41	65	67	67	33	59.4104	87.3462	44.5546	56.6194	58.0257	52.0199	39.3911
ENSMUSG00000005800	5.84686	-0.628607	0.830365	-0.757025	0.449035	NA	10	5	5	9	6	3	3	10.8019	5.74646	5.43349	7.83961	5.19634	2.32925	3.58101
ENSMUSG00000005802	24.599	-0.0403397	0.412421	-0.097812	0.922082	0.978798	18	23	27	34	32	28	15	19.4434	26.4337	29.3408	29.6163	27.7138	21.7397	17.905
ENSMUSG00000005803	544.619	0.436871	0.19658	2.22235	0.0262594	0.125453	416	534	273	711	697	815	500	449.359	613.722	296.668	619.329	603.641	632.78	596.834
ENSMUSG00000005804	172.8	0.132036	0.193401	0.682704	0.494794	0.777765	163	123	161	231	210	252	116	176.071	141.363	174.958	201.217	181.872	195.657	138.466
ENSMUSG00000005813	1438.45	-0.240819	0.127629	-1.88686	0.0591792	0.227612	1420	1363	1503	1566	1663	1901	884	1533.87	1566.49	1633.31	1364.09	1440.25	1475.97	1055.2
ENSMUSG00000005823	1091.28	0.16425	0.155439	1.05668	0.290658	0.601816	1051	854	872	1431	1558	1454	712	1135.28	981.496	947.6	1246.5	1349.32	1128.91	849.892
ENSMUSG00000005824	1.84081	-1.56104	1.84591	-0.845676	0.397733	NA	0	1	7	2	0	0	2	0	1.14929	7.60688	1.74213	0	0	2.38734
ENSMUSG00000005836	18.3779	-0.547153	0.559594	-0.977768	0.328189	0.643621	17	12	32	7	21	19	19	18.3632	13.7915	34.7743	6.09747	18.1872	14.7519	22.6797
ENSMUSG00000005846	475.103	0.0661437	0.118861	0.556479	0.577883	0.827358	416	426	413	584	566	573	414	449.359	489.599	448.806	508.703	490.188	444.887	494.179
ENSMUSG00000005864	12.9394	0.210789	0.58934	0.357669	0.720591	NA	11	9	12	10	11	17	20	11.8821	10.3436	13.0404	8.71067	9.52662	13.1991	23.8734
ENSMUSG00000005871	12068.4	0.158526	0.0827073	1.91671	0.0552746	0.216945	10115	10389	10203	15316	14707	16254	9908	10926.1	11940	11087.6	13341.3	12737.1	12619.9	11826.9
ENSMUSG00000005873	680.238	-0.188958	0.12294	-1.537	0.124294	0.368595	750	569	673	724	811	835	490	810.142	653.947	731.347	630.653	702.371	648.308	584.898
ENSMUSG00000005881	434.099	0.259524	0.148077	1.75263	0.0796661	0.276898	395	356	309	568	599	592	330	426.675	409.148	335.789	494.766	518.768	459.639	393.911
ENSMUSG00000005882	8541.78	0.0331412	0.0836453	0.396211	0.69195	0.88651	7984	7384	7528	10573	10130	11002	6682	8624.24	8486.37	8180.66	9209.8	8773.15	8542.14	7976.09
ENSMUSG00000005883	70.2878	-0.731429	0.322953	-2.26481	0.023524	0.115428	95	97	54	87	43	63	48	102.618	111.481	58.6816	75.7829	37.2404	48.9143	57.2961
ENSMUSG00000005886	34034.3	-0.0852256	0.0866218	-0.983881	0.325174	0.640087	33251	30448	31890	38168	40449	44596	24941	35917.4	34993.7	34654.8	33246.9	35031.1	34625.1	29771.3
ENSMUSG00000005891	4.11775	1.64761	1.07715	1.5296	0.126117	NA	2	2	1	4	11	4	6	2.16038	2.29858	1.0867	3.48427	9.52662	3.10567	7.16201
ENSMUSG00000005892	0.597248	-1.9924	2.78752	-0.714757	0.474759	NA	2	1	0	1	0	0	0	2.16038	1.14929	0	0.871067	0	0	0
ENSMUSG00000005893	9150.09	-0.0928984	0.0937697	-0.990709	0.321828	0.637415	8467	9261	7984	10354	10339	11514	7265	9145.97	10643.6	8676.19	9019.03	8954.15	8939.66	8672
ENSMUSG00000005897	3826.04	-0.242901	0.0883476	-2.74937	0.00597091	0.0403569	3783	3856	3751	4359	4190	4348	2837	4086.36	4431.67	4076.2	3796.98	3628.77	3375.86	3386.44
ENSMUSG00000005899	2702.72	0.170435	0.0943473	1.80646	0.0708466	0.256173	2250	2293	2302	3478	3459	3478	2200	2430.43	2635.33	2501.58	3029.57	2995.69	2700.38	2626.07
ENSMUSG00000005907	1768.14	0.159009	0.106237	1.49675	0.134459	0.385704	1641	1408	1458	2242	2160	2530	1352	1772.59	1618.2	1584.4	1952.93	1870.68	1964.33	1613.84
ENSMUSG00000005917	2.9682	0.675723	1.18922	0.568205	0.569896	NA	3	3	0	5	4	5	2	3.24057	3.44788	0	4.35534	3.46422	3.88208	2.38734
ENSMUSG00000005936	5411.25	0.00215827	0.103096	0.0209346	0.983298	0.995439	5329	4259	5125	6976	6061	6837	4209	5756.33	4894.84	5569.32	6076.57	5249.17	5308.36	5024.15
ENSMUSG00000005947	55.7403	0.070932	0.274722	0.258196	0.796256	0.932248	53	53	41	61	63	82	47	57.2501	60.9125	44.5546	53.1351	54.5615	63.6662	56.1024
ENSMUSG00000005949	671.245	0.519658	0.142166	3.65528	0.000256899	0.00287053	584	399	483	967	946	967	563	630.831	458.568	524.875	842.322	819.289	750.795	672.035
ENSMUSG00000005950	22.3618	1.7479	0.508892	3.43471	0.000593178	0.00595298	12	7	7	54	25	44	21	12.9623	8.04505	7.60688	47.0376	21.6514	34.1623	25.067
ENSMUSG00000005951	228.888	0.204556	0.155518	1.31531	0.188404	0.475968	206	192	173	287	255	306	220	222.519	220.664	187.999	249.996	220.844	237.584	262.607
ENSMUSG00000005952	46.6626	0.0119929	0.328203	0.0365411	0.970851	0.992714	33	37	56	40	61	58	46	35.6463	42.5238	60.855	34.8427	52.8294	45.0322	54.9088
ENSMUSG00000005958	63.9183	0.0944883	0.309807	0.304991	0.760373	0.916128	78	49	40	59	77	78	71	84.2548	56.3153	43.4679	51.393	66.6863	60.5605	84.7505
ENSMUSG00000005968	1379.53	0.338651	0.131988	2.56577	0.0102947	0.0620409	1204	1101	948	1563	2030	2023	1148	1300.55	1265.37	1030.19	1361.48	1758.09	1570.69	1370.33
ENSMUSG00000005973	359.338	-0.6531	0.18304	-3.56807	0.000359625	0.00385967	434	325	479	376	351	402	175	468.802	373.52	520.528	327.521	303.986	312.12	208.892
ENSMUSG00000005980	0.310485	-2.10994	3.77328	-0.55918	0.576039	NA	0	0	2	0	0	0	0	0	0	2.17339	0	0	0	0
ENSMUSG00000005981	895.219	0.0812381	0.104155	0.779972	0.435407	0.733603	838	755	762	1104	1095	1188	698	905.199	867.716	828.063	961.658	948.331	922.383	833.181
ENSMUSG00000005982	3039.72	0.013711	0.117451	0.116738	0.907068	0.973385	2976	2606	2633	3237	4175	3933	2277	3214.64	2995.06	2861.27	2819.65	3615.78	3053.65	2717.98
ENSMUSG00000005983	19.1085	0.841656	0.489781	1.71843	0.0857173	0.290611	14	6	16	24	34	29	18	15.1227	6.89575	17.3872	20.9056	29.4459	22.5161	21.486
ENSMUSG00000005986	498.599	0.435784	0.145715	2.99066	0.00278375	0.0217662	315	420	389	698	597	750	450	340.26	482.703	422.725	608.005	517.035	582.313	537.151
ENSMUSG00000005994	17.8525	-1.01134	0.595843	-1.69733	0.089634	0.297896	24	14	30	4	14	14	20	25.9246	16.0901	32.6009	3.48427	12.1248	10.8698	23.8734
ENSMUSG00000006005	3758.66	-0.133855	0.0916736	-1.46012	0.144256	0.403104	3702	3576	3470	4237	4442	4672	2736	3998.86	4109.87	3770.84	3690.71	3847.02	3627.42	3265.88
ENSMUSG00000006007	18.5624	0.287047	0.621783	0.461651	0.644331	0.862514	9	20	15	12	21	12	36	9.72171	22.9858	16.3005	10.4528	18.1872	9.317	42.9721
ENSMUSG00000006010	4188.66	-0.148948	0.133362	-1.11687	0.264051	0.571591	4359	4039	3648	4928	4893	5651	2587	4708.55	4641.99	3964.27	4292.62	4237.61	4387.53	3088.02
ENSMUSG00000006014	24.4221	-0.0278721	0.615152	-0.0453093	0.963861	0.990571	34	4	30	22	48	16	20	36.7265	4.59717	32.6009	19.1635	41.5707	12.4227	23.8734
ENSMUSG00000006019	1848.88	-0.208233	0.141125	-1.47552	0.140073	0.395018	1849	1788	1802	2286	2196	2244	1086	1997.27	2054.93	1958.23	1991.26	1901.86	1742.28	1296.32
ENSMUSG00000006021	37.324	0.703335	0.358594	1.96137	0.0498362	0.200895	21	34	19	45	50	58	43	22.684	39.0759	20.6472	39.198	43.3028	45.0322	51.3277
ENSMUSG00000006024	657.22	-0.126259	0.118904	-1.06186	0.288301	0.598997	655	611	608	782	772	710	527	707.524	702.218	660.712	681.175	668.595	551.256	629.063
ENSMUSG00000006050	49.7388	-0.161426	0.288604	-0.559334	0.575934	0.825974	48	40	56	63	51	55	40	51.8491	45.9717	60.855	54.8772	44.1689	42.7029	47.7467
ENSMUSG00000006056	3.57053	-0.339682	1.04672	-0.32452	0.745544	NA	1	3	7	4	4	3	3	1.08019	3.44788	7.60688	3.48427	3.46422	2.32925	3.58101
ENSMUSG00000006057	203.651	-0.338727	0.182606	-1.85495	0.0636027	0.238794	232	152	247	213	212	235	151	250.604	174.692	268.414	185.537	183.604	182.458	180.244
ENSMUSG00000006058	299.237	0.016431	0.141848	0.115835	0.907784	0.973502	267	269	272	333	369	421	222	288.411	309.16	295.582	290.065	319.575	326.871	264.994
ENSMUSG00000006095	111.993	0.00222791	0.215429	0.0103417	0.991749	0.998719	114	89	102	144	113	166	80	123.142	102.287	110.843	125.434	97.8643	128.885	95.4935
ENSMUSG00000006127	606.248	0.0694328	0.130905	0.530407	0.595829	0.838531	560	535	507	738	785	822	429	604.906	614.871	550.955	642.848	679.854	638.215	512.084
ENSMUSG00000006134	2685.37	-0.148529	0.0858655	-1.72978	0.083669	0.285326	2684	2536	2504	3004	3086	3323	2005	2899.23	2914.61	2721.09	2616.69	2672.65	2580.03	2393.31
ENSMUSG00000006143	9.03851	-1.18283	0.681985	-1.73439	0.0828481	NA	12	14	10	12	4	6	4	12.9623	16.0901	10.867	10.4528	3.46422	4.6585	4.77467
ENSMUSG00000006154	482.54	-0.0450452	0.247338	-0.18212	0.855488	0.956535	502	245	598	687	615	516	312	542.255	281.577	649.845	598.423	532.624	400.631	372.425
ENSMUSG00000006169	9598.59	-0.192461	0.103812	-1.85394	0.0637477	0.239231	10028	8720	9347	11008	11052	12069	6407	10832.1	10021.8	10157.4	9588.71	9571.65	9370.57	7647.83
ENSMUSG00000006179	7.3227	-3.10248	0.989805	-3.13444	0.00172182	NA	15	8	17	3	0	0	4	16.2028	9.19434	18.4739	2.6132	0	0	4.77467
ENSMUSG00000006191	8893.99	-0.0232336	0.082165	-0.282767	0.777355	0.922817	8590	8138	7635	10489	10075	11420	7205	9278.83	9352.94	8296.93	9136.63	8725.51	8866.68	8600.38
ENSMUSG00000006200	0	NA	NA	NA	NA	NA	0	0	0	0	0	0	0	0	0	0	0	0	0	0
ENSMUSG00000006204	78.3609	-0.250615	0.368532	-0.680036	0.496482	0.778899	63	76	94	47	60	86	110	68.052	87.3462	102.15	40.9402	51.9634	66.7718	131.304
ENSMUSG00000006205	97.6462	0.344395	0.23156	1.48728	0.136941	0.390009	61	81	87	106	126	136	103	65.8916	93.0927	94.5426	92.3331	109.123	105.593	122.948
ENSMUSG00000006215	272.241	-0.100462	0.158428	-0.634114	0.526006	0.797051	231	237	302	336	301	344	197	249.524	272.382	328.183	292.679	260.683	267.087	235.153
ENSMUSG00000006216	6.99178	1.01162	0.824723	1.22661	0.219968	NA	6	2	4	10	4	12	12	6.48114	2.29858	4.34679	8.71067	3.46422	9.317	14.324
ENSMUSG00000006218	8.73553	-0.195437	0.809397	-0.241461	0.809198	NA	20	2	4	11	7	13	6	21.6038	2.29858	4.34679	9.58174	6.06239	10.0934	7.16201
ENSMUSG00000006219	132.135	0.164368	0.232015	0.708436	0.478674	0.768448	135	87	115	188	186	137	103	145.826	99.9884	124.97	163.761	161.086	106.369	122.948
ENSMUSG00000006221	0.287907	-0.513523	3.81694	-0.134538	0.892977	NA	0	1	0	0	1	0	0	0	1.14929	0	0	0.866056	0	0
ENSMUSG00000006235	4.78862	0.632467	0.977334	0.647135	0.517544	NA	5	1	4	4	13	4	4	5.40095	1.14929	4.34679	3.48427	11.2587	3.10567	4.77467
ENSMUSG00000006241	342.786	0.463082	0.135495	3.41769	0.000631539	0.00627813	235	274	255	460	459	481	320	253.845	314.906	277.108	400.691	397.52	373.456	381.974
ENSMUSG00000006262	1644.05	-0.0990429	0.115851	-0.85492	0.392595	0.70131	1492	1608	1536	1998	1930	2088	1128	1611.64	1848.06	1669.17	1740.39	1671.49	1621.16	1346.46
ENSMUSG00000006269	6.96753	-0.288299	0.944504	-0.305238	0.760185	NA	5	6	10	5	0	12	10	5.40095	6.89575	10.867	4.35534	0	9.317	11.9367
ENSMUSG00000006270	17.2154	0.742795	0.519716	1.42923	0.152938	0.418412	14	5	15	25	18	30	19	15.1227	5.74646	16.3005	21.7767	15.589	23.2925	22.6797
ENSMUSG00000006273	1760.33	0.158793	0.0882831	1.79868	0.0720688	0.25898	1600	1385	1502	2228	2089	2378	1486	1728.3	1591.77	1632.22	1940.74	1809.19	1846.32	1773.79
ENSMUSG00000006276	11077.9	-0.00393725	0.0985977	-0.0399324	0.968147	0.991639	10364	9572	10207	13745	13343	14454	7964	11195.1	11001	11091.9	11972.8	11555.8	11222.3	9506.38
ENSMUSG00000006281	588.249	-0.258781	0.110531	-2.34126	0.019219	0.0993562	612	598	552	611	630	725	443	661.076	687.277	599.857	532.222	545.615	562.902	528.795
ENSMUSG00000006288	884.015	0.0891848	0.107647	0.828496	0.40739	0.710611	844	717	758	1057	1141	1125	709	911.68	824.043	823.716	920.718	988.17	873.469	846.311
ENSMUSG00000006289	286.89	0.291448	0.175213	1.66339	0.0962336	0.310903	290	224	177	361	378	382	257	313.255	257.441	192.345	314.455	327.369	296.591	306.773
ENSMUSG00000006299	179.565	0.000985465	0.230708	0.00427148	0.996592	0.999383	146	192	148	286	196	202	119	157.708	220.664	160.831	249.125	169.747	156.836	142.047
ENSMUSG00000006301	312.492	0.232807	0.142921	1.62892	0.103329	0.325743	253	236	284	412	396	441	243	273.288	271.233	308.622	358.88	342.958	342.4	290.061
ENSMUSG00000006304	3412.46	-0.191922	0.10763	-1.78316	0.0745596	0.26487	3525	3109	3353	4004	3725	4422	2275	3807.67	3573.15	3643.7	3487.75	3226.06	3433.32	2715.6
ENSMUSG00000006307	1054.72	-0.0532613	0.101055	-0.527052	0.598158	0.83973	1031	918	979	1175	1284	1376	793	1113.68	1055.05	1063.88	1023.5	1112.02	1068.35	946.579
ENSMUSG00000006310	6.79359	0.143617	1.02333	0.140343	0.888389	NA	2	13	2	1	18	6	6	2.16038	14.9408	2.17339	0.871067	15.589	4.6585	7.16201
ENSMUSG00000006311	1.23704	0.2085	2.25423	0.092493	0.926306	NA	0	3	0	3	3	0	0	0	3.44788	0	2.6132	2.59817	0	0
ENSMUSG00000006313	21.3702	-0.0152728	0.482266	-0.0316688	0.974736	0.993419	11	30	17	27	25	31	13	11.8821	34.4788	18.4739	23.5188	21.6514	24.0689	15.5177
ENSMUSG00000006315	634.044	0.0384705	0.165242	0.232813	0.815907	0.940456	603	461	638	877	763	846	404	651.354	529.824	693.313	763.926	660.801	656.849	482.242
ENSMUSG00000006333	350.601	-0.403211	0.190071	-2.12137	0.0338906	0.151394	384	396	325	439	408	329	201	414.793	455.12	353.177	382.399	353.351	255.441	239.927
ENSMUSG00000006335	269.472	-0.026995	0.152268	-0.177286	0.859284	0.957711	266	242	231	268	294	368	248	287.33	278.129	251.027	233.446	254.62	285.721	296.03
ENSMUSG00000006342	42.8624	-0.0535792	0.310414	-0.172606	0.862961	0.959224	36	41	42	45	45	67	32	38.8868	47.121	45.6413	39.198	38.9725	52.0199	38.1974
ENSMUSG00000006344	774.544	0.2987	0.22123	1.35018	0.176959	0.458299	608	441	820	1162	973	1259	448	656.755	506.838	891.092	1012.18	842.672	977.509	534.764
ENSMUSG00000006345	30.469	-1.00497	0.442592	-2.27066	0.0231678	0.114404	52	19	46	15	33	27	19	56.1699	21.8366	49.9881	13.066	28.5798	20.9633	22.6797
ENSMUSG00000006356	62.0452	-0.238279	0.283184	-0.841426	0.400109	0.706253	51	53	81	59	62	89	47	55.0897	60.9125	88.0225	51.393	53.6955	69.1011	56.1024
ENSMUSG00000006360	49.2829	-0.553841	0.333847	-1.65897	0.0971228	0.312699	71	52	41	62	53	41	27	76.6935	59.7632	44.5546	54.0062	45.901	31.8331	32.2291
ENSMUSG00000006362	592.55	-0.105339	0.128057	-0.822595	0.410739	0.7135	583	600	490	607	663	748	513	629.751	689.575	532.482	528.738	574.195	580.76	612.352
ENSMUSG00000006369	147.813	0.221673	0.211252	1.04933	0.294027	0.605815	113	128	124	166	153	188	174	122.061	147.109	134.75	144.597	132.507	145.966	207.698
ENSMUSG00000006373	223.461	-0.0442813	0.158786	-0.278875	0.780341	0.924433	209	181	229	271	275	271	165	225.76	208.022	248.854	236.059	238.165	210.409	196.955
ENSMUSG00000006378	26.6829	0.101427	0.399829	0.253676	0.799746	0.933669	28	14	28	28	34	37	23	30.2453	16.0901	30.4275	24.3899	29.4459	28.7274	27.4544
ENSMUSG00000006386	2162.32	0.0206241	0.146345	0.140928	0.887927	0.967885	1910	2282	1608	2197	2584	2655	2086	2063.16	2622.68	1747.41	1913.74	2237.89	2061.39	2489.99
ENSMUSG00000006389	17.6163	-0.941535	0.634631	-1.4836	0.137916	0.391887	12	24	29	6	12	9	24	12.9623	27.583	31.5142	5.2264	10.3927	6.98775	28.648
ENSMUSG00000006390	109.256	-0.0262464	0.225805	-0.116235	0.907466	0.973502	102	93	106	136	131	160	64	110.179	106.884	115.19	118.465	113.453	124.227	76.3948
ENSMUSG00000006392	290.091	-0.134287	0.200461	-0.669891	0.502927	0.783053	349	258	225	300	380	402	176	376.986	296.517	244.507	261.32	329.101	312.12	210.086
ENSMUSG00000006395	23.4091	-0.204908	0.433506	-0.472675	0.636445	0.857996	26	17	26	17	35	26	19	28.0849	19.538	28.2541	14.8081	30.312	20.1868	22.6797
ENSMUSG00000006398	8.38031	-0.13429	0.736154	-0.182421	0.855252	NA	9	3	12	6	10	7	11	9.72171	3.44788	13.0404	5.2264	8.66056	5.43492	13.1304
ENSMUSG00000006403	22.5618	-0.0879998	0.523179	-0.168202	0.866424	0.960533	18	17	28	14	17	24	36	19.4434	19.538	30.4275	12.1949	14.723	18.634	42.9721
ENSMUSG00000006411	89.1049	-0.632917	0.290527	-2.17852	0.0293677	0.136962	137	66	102	102	76	67	69	147.986	75.8533	110.843	88.8489	65.8203	52.0199	82.3631
ENSMUSG00000006412	228.377	-0.0412921	0.147328	-0.280273	0.779268	0.923979	218	214	198	268	248	297	187	235.481	245.949	215.166	233.446	214.782	230.596	223.216
ENSMUSG00000006418	931.907	-0.0513901	0.126507	-0.406223	0.684579	0.8829	899	782	906	1196	1112	1164	637	971.091	898.747	984.548	1041.8	963.054	903.749	760.367
ENSMUSG00000006423	2039.54	-0.00708287	0.099494	-0.0711889	0.943247	0.985413	2034	1806	1713	2273	2269	2559	1852	2197.11	2075.62	1861.51	1979.94	1965.08	1986.85	2210.67
ENSMUSG00000006435	8188.2	-0.312283	0.111549	-2.79951	0.00511808	0.0358436	8069	9169	7718	8842	8808	10057	5477	8716.05	10537.9	8387.13	7701.98	7628.22	7808.42	6537.72
ENSMUSG00000006442	52.2334	-0.269485	0.302261	-0.891563	0.372627	0.684484	63	38	57	67	45	65	37	68.052	43.6731	61.9417	58.3615	38.9725	50.4671	44.1657
ENSMUSG00000006445	49.9728	-0.0286043	0.337466	-0.084762	0.932451	0.981971	44	60	32	60	56	46	52	47.5283	68.9575	34.7743	52.264	48.4991	35.7152	62.0708
ENSMUSG00000006456	3965.3	-0.0430989	0.103015	-0.418376	0.675672	0.879293	3696	3668	3583	5019	4541	5066	2863	3992.38	4215.6	3893.64	4371.89	3932.76	3933.33	3417.47
ENSMUSG00000006457	8.04663	0.568259	0.778245	0.73018	0.46528	NA	5	4	8	4	8	12	15	5.40095	4.59717	8.69358	3.48427	6.92845	9.317	17.905
ENSMUSG00000006462	59.6232	0.677058	0.292032	2.31844	0.0204255	0.103697	50	38	33	68	94	106	51	54.0095	43.6731	35.861	59.2326	81.4093	82.3002	60.8771
ENSMUSG00000006463	118.304	-0.21391	0.211095	-1.01334	0.310899	0.62551	128	120	100	122	146	119	99	138.264	137.915	108.67	106.27	126.444	92.3936	118.173
ENSMUSG00000006464	856.941	0.230957	0.115575	1.99834	0.0456799	0.1881	812	673	633	1099	1041	1130	774	877.114	773.474	687.879	957.303	901.564	877.351	923.899
ENSMUSG00000006469	1.61477	1.64459	1.81548	0.905871	0.365004	NA	1	0	1	0	6	2	2	1.08019	0	1.0867	0	5.19634	1.55283	2.38734
ENSMUSG00000006471	592.217	-0.300863	0.113973	-2.63977	0.00829618	0.0518896	619	610	573	622	645	724	411	668.637	701.068	622.677	541.804	558.606	562.126	490.598
ENSMUSG00000006476	1925.33	0.206078	0.128538	1.60324	0.108881	0.337313	1547	1712	1540	2691	2323	2740	1409	1671.05	1967.59	1673.51	2344.04	2011.85	2127.38	1681.88
ENSMUSG00000006488	16.0289	1.01187	1.61577	0.626246	0.531154	NA	21	0	7	3	9	6	56	22.684	0	7.60688	2.6132	7.7945	4.6585	66.8454
ENSMUSG00000006490	1.65917	-0.241356	1.41667	-0.170369	0.86472	NA	2	1	2	2	1	3	1	2.16038	1.14929	2.17339	1.74213	0.866056	2.32925	1.19367
ENSMUSG00000006494	482.743	-0.125277	0.118651	-1.05584	0.291039	0.602236	471	436	471	540	516	656	361	508.769	501.091	511.834	470.376	446.885	509.329	430.914
ENSMUSG00000006498	2737.34	-0.398705	0.0965868	-4.12795	3.66018e-05	0.0005174	3071	2672	2888	3098	2625	2980	1968	3317.26	3070.91	3138.38	2698.57	2273.4	2313.72	2349.14
ENSMUSG00000006517	17.987	0.22848	0.495273	0.461321	0.644569	0.862736	9	20	15	22	18	22	21	9.72171	22.9858	16.3005	19.1635	15.589	17.0812	25.067
ENSMUSG00000006519	44.2545	-0.222645	0.374005	-0.5953	0.551643	0.814295	50	43	38	25	45	79	36	54.0095	49.4196	41.2945	21.7767	38.9725	61.3369	42.9721
ENSMUSG00000006522	9.12907	-0.0250037	0.857004	-0.0291757	0.976724	NA	10	7	8	0	12	15	12	10.8019	8.04505	8.69358	0	10.3927	11.6463	14.324
ENSMUSG00000006526	1291.11	0.142331	0.12517	1.13711	0.255493	0.562872	1130	1091	1090	1507	1649	1977	924	1220.61	1253.88	1184.5	1312.7	1428.13	1534.98	1102.95
ENSMUSG00000006527	11331	0.0421427	0.0887499	0.474848	0.634895	0.857623	9927	10335	9964	12600	13616	15877	9042	10723	11877.9	10827.9	10975.4	11792.2	12327.2	10793.2
ENSMUSG00000006529	9.84428	0.207109	0.930701	0.22253	0.823901	NA	0	14	10	8	12	4	18	0	16.0901	10.867	6.96854	10.3927	3.10567	21.486
ENSMUSG00000006538	8.16565	-0.0971237	0.672218	-0.144482	0.885119	NA	7	8	8	12	10	7	6	7.56133	9.19434	8.69358	10.4528	8.66056	5.43492	7.16201
ENSMUSG00000006542	11.659	0.423083	0.812661	0.520614	0.602636	NA	3	12	11	12	3	11	26	3.24057	13.7915	11.9537	10.4528	2.59817	8.54058	31.0354
ENSMUSG00000006546	63.4021	0.524619	0.277918	1.88767	0.0590698	0.227243	48	34	56	95	70	90	66	51.8491	39.0759	60.855	82.7514	60.6239	69.8775	78.7821
ENSMUSG00000006567	414.365	0.267495	0.159779	1.67416	0.0940997	0.307092	341	259	412	548	551	560	333	368.345	297.667	447.719	477.345	477.197	434.793	397.492
ENSMUSG00000006570	1.11228	-0.755378	1.90924	-0.395644	0.692367	NA	2	1	1	3	0	1	0	2.16038	1.14929	1.0867	2.6132	0	0.776417	0
ENSMUSG00000006574	3.98863	1.2702	1.06834	1.18895	0.234459	NA	3	1	2	2	9	6	6	3.24057	1.14929	2.17339	1.74213	7.7945	4.6585	7.16201
ENSMUSG00000006575	3604.17	-0.233453	0.0982345	-2.37649	0.0174784	0.0924394	3320	3814	3546	4071	3795	4326	2693	3586.23	4383.4	3853.43	3546.12	3286.68	3358.78	3214.55
ENSMUSG00000006576	185.348	0.282464	0.18069	1.56325	0.117994	0.355037	124	151	172	214	222	256	189	133.944	173.543	186.912	186.408	192.264	198.763	225.603
ENSMUSG00000006585	4.69531	-1.25498	0.918054	-1.367	0.171626	NA	7	8	4	6	3	2	2	7.56133	9.19434	4.34679	5.2264	2.59817	1.55283	2.38734
ENSMUSG00000006586	38895.3	0.335583	0.0905603	3.70563	0.000210869	0.00241218	32424	29924	29524	51562	49499	57722	31976	35024.1	34391.4	32083.6	44914	42868.9	44816.3	38168.7
ENSMUSG00000006587	3.84076	-1.39753	1.15887	-1.20595	0.227837	NA	5	3	8	0	3	1	5	5.40095	3.44788	8.69358	0	2.59817	0.776417	5.96834
ENSMUSG00000006589	41.0503	-0.590471	0.363151	-1.62597	0.103957	0.326927	33	45	60	42	53	32	23	35.6463	51.7182	65.2018	36.5848	45.901	24.8453	27.4544
ENSMUSG00000006599	1534.7	0.0629882	0.104989	0.599951	0.548539	0.812704	1420	1287	1360	2024	1802	1962	1177	1533.87	1479.14	1477.91	1763.04	1560.63	1523.33	1404.95
ENSMUSG00000006611	60.5829	0.811481	0.285569	2.84162	0.00448843	0.0320466	42	42	31	99	75	106	53	45.368	48.2703	33.6876	86.2357	64.9542	82.3002	63.2644
ENSMUSG00000006638	47.5826	-0.0712591	0.373544	-0.190765	0.84871	0.954365	69	31	34	72	50	63	26	74.5331	35.6281	36.9477	62.7169	43.3028	48.9143	31.0354
ENSMUSG00000006641	146.128	0.482958	0.196304	2.46026	0.0138837	0.077747	118	113	92	208	161	226	142	127.462	129.87	99.9761	181.182	139.435	175.47	169.501
ENSMUSG00000006642	1.8708	0.535151	1.43448	0.373064	0.709101	NA	1	1	2	1	4	1	3	1.08019	1.14929	2.17339	0.871067	3.46422	0.776417	3.58101
ENSMUSG00000006649	20.9754	0.433086	0.549276	0.788466	0.430424	0.729978	15	20	12	10	21	38	32	16.2028	22.9858	13.0404	8.71067	18.1872	29.5038	38.1974
ENSMUSG00000006651	307.794	-0.0573845	0.160471	-0.3576	0.720643	0.900916	281	229	348	359	366	398	227	303.533	263.188	378.171	312.713	316.976	309.014	270.963
ENSMUSG00000006673	11773.1	0.0302037	0.099019	0.30503	0.760344	0.916128	11421	9872	10322	14463	14433	15596	8633	12336.8	11345.8	11216.9	12598.2	12499.8	12109	10304.9
ENSMUSG00000006675	853.374	0.150833	0.115453	1.30645	0.1914	0.480139	769	666	749	1004	1118	1217	650	830.666	765.429	813.936	874.552	968.251	944.899	775.885
ENSMUSG00000006676	2487.85	-0.260131	0.0968157	-2.68687	0.0072126	0.0467073	2573	2362	2529	2864	2772	2857	1725	2779.33	2714.63	2748.26	2494.74	2400.71	2218.22	2059.08
ENSMUSG00000006678	1922.7	0.017633	0.0904197	0.195013	0.845383	0.95346	1816	1612	1759	2120	2212	2413	1757	1961.62	1852.66	1911.5	1846.66	1915.72	1873.49	2097.28
ENSMUSG00000006699	8552.09	-0.126426	0.0975722	-1.29572	0.195073	0.484822	7668	8765	7908	9548	9960	10644	6457	8282.9	10073.5	8593.6	8316.95	8625.92	8264.18	7707.52
ENSMUSG00000006705	2378.01	-0.106174	0.127838	-0.830533	0.406238	0.709965	2167	2197	2367	2991	2744	3108	1519	2340.77	2525	2572.21	2605.36	2376.46	2413.1	1813.18
ENSMUSG00000006711	171.581	-1.39583	0.188528	-7.40383	1.32316e-13	7.688e-12	249	253	218	122	91	138	94	268.967	290.771	236.9	106.27	78.8111	107.146	112.205
ENSMUSG00000006715	43.4522	-0.272678	0.352565	-0.773412	0.439279	0.736871	52	29	51	54	58	46	22	56.1699	33.3295	55.4216	47.0376	50.2312	35.7152	26.2607
ENSMUSG00000006717	267.514	0.696374	0.166052	4.1937	2.74439e-05	0.000406352	217	156	165	388	396	419	229	234.401	179.29	179.305	337.974	342.958	325.319	273.35
ENSMUSG00000006720	399.89	-0.281335	0.207297	-1.35716	0.174731	0.455128	456	445	303	344	427	394	411	492.567	511.435	329.269	299.647	369.806	305.908	490.598
ENSMUSG00000006724	16.507	-0.122023	0.506697	-0.24082	0.809695	NA	17	20	10	18	22	23	9	18.3632	22.9858	10.867	15.6792	19.0532	17.8576	10.743
ENSMUSG00000006728	1242.77	-0.43404	0.104635	-4.14814	3.35192e-05	0.000479863	1375	1288	1302	1364	1251	1404	802	1485.26	1480.29	1414.88	1188.14	1083.44	1090.09	957.322
ENSMUSG00000006731	38.9385	0.292749	0.377453	0.775591	0.437991	0.73566	29	33	32	68	39	65	21	31.3255	37.9266	34.7743	59.2326	33.7762	50.4671	25.067
ENSMUSG00000006732	495.751	-0.118362	0.144019	-0.82185	0.411162	0.713794	474	510	424	600	598	605	336	512.01	586.139	460.76	522.64	517.901	469.732	401.073
ENSMUSG00000006736	53.6611	-0.0273328	0.305074	-0.0895939	0.92861	0.980635	50	59	38	50	75	74	39	54.0095	67.8082	41.2945	43.5534	64.9542	57.4548	46.5531
ENSMUSG00000006740	1961.43	-0.0860831	0.0995207	-0.864977	0.387051	0.6972	1818	1893	1793	2279	2332	2474	1438	1963.78	2175.61	1948.45	1985.16	2019.64	1920.86	1716.5
ENSMUSG00000006763	243.12	0.148407	0.145566	1.01952	0.307957	0.622926	216	181	226	297	288	336	206	233.321	208.022	245.594	258.707	249.424	260.876	245.896
ENSMUSG00000006764	72.9292	-0.294022	0.305416	-0.962694	0.335701	0.651048	63	50	109	61	76	84	69	68.052	57.4646	118.45	53.1351	65.8203	65.219	82.3631
ENSMUSG00000006777	5.9091	-0.469982	0.867302	-0.54189	0.587894	NA	7	3	9	7	3	3	8	7.56133	3.44788	9.78027	6.09747	2.59817	2.32925	9.54935
ENSMUSG00000006782	8.0775	0.484226	0.708593	0.683363	0.494378	NA	7	3	8	11	7	15	8	7.56133	3.44788	8.69358	9.58174	6.06239	11.6463	9.54935
ENSMUSG00000006784	255.873	-0.462041	0.172617	-2.67669	0.00743537	0.0476554	245	321	254	230	238	289	210	264.646	368.923	276.021	200.345	206.121	224.384	250.67
ENSMUSG00000006800	2786.46	0.672737	0.151421	4.44281	8.87914e-06	0.000148573	1779	2085	1771	3301	4219	5178	2273	1921.66	2396.27	1924.54	2875.39	3653.89	4020.29	2713.21
ENSMUSG00000006818	257.117	-0.214535	0.168496	-1.27323	0.202935	0.49543	285	251	223	311	257	341	170	307.854	288.472	242.333	270.902	222.576	264.758	202.924
ENSMUSG00000006850	135.626	-0.0696659	0.182509	-0.381711	0.702676	0.892446	135	123	121	166	152	174	100	145.826	141.363	131.49	144.597	131.641	135.097	119.367
ENSMUSG00000006906	1913.39	-0.064052	0.0900295	-0.711455	0.476802	0.767663	1883	1740	1706	2260	2173	2439	1476	2034	1999.77	1853.91	1968.61	1881.94	1893.68	1761.85
ENSMUSG00000006920	2600.35	-0.128099	0.105977	-1.20874	0.226761	0.525673	2598	2317	2514	3216	2907	3251	1808	2806.33	2662.91	2731.96	2801.35	2517.62	2524.13	2158.15
ENSMUSG00000006930	544.839	0.697527	0.11744	5.9394	2.86058e-09	9.43265e-08	348	375	367	748	704	840	582	375.906	430.985	398.818	651.558	609.703	652.19	694.715
ENSMUSG00000006931	65.4516	-0.500755	0.282283	-1.77395	0.076072	0.2685	92	53	70	73	69	73	35	99.3775	60.9125	76.0688	63.5879	59.7579	56.6784	41.7784
ENSMUSG00000006932	4138.07	0.0459292	0.0843322	0.544623	0.586013	0.833628	3962	3620	3450	4933	4860	5326	3465	4279.71	4160.44	3749.11	4296.98	4209.03	4135.2	4136.06
ENSMUSG00000006941	12.114	-0.0586418	0.610501	-0.0960552	0.923477	NA	19	8	7	17	16	15	6	20.5236	9.19434	7.60688	14.8081	13.8569	11.6463	7.16201
ENSMUSG00000006948	1.19447	-1.45584	1.87754	-0.775397	0.438105	NA	1	3	1	0	0	2	1	1.08019	3.44788	1.0867	0	0	1.55283	1.19367
ENSMUSG00000006958	468.34	0.429545	0.174997	2.45458	0.014105	0.0786465	332	426	299	512	732	661	429	358.623	489.599	324.922	445.986	633.953	513.212	512.084
ENSMUSG00000006998	313.895	-0.0506111	0.142932	-0.354092	0.72327	0.902528	298	289	283	373	399	379	227	321.897	332.145	307.535	324.908	345.556	294.262	270.963
ENSMUSG00000007021	4.01394	-0.278075	1.09615	-0.253683	0.79974	NA	0	5	7	5	2	5	4	0	5.74646	7.60688	4.35534	1.73211	3.88208	4.77467
ENSMUSG00000007029	309.077	-0.0443209	0.155203	-0.285567	0.77521	0.921892	271	259	325	414	335	358	244	292.731	297.667	353.177	360.622	290.129	277.957	291.255
ENSMUSG00000007030	29.774	-0.379538	0.419152	-0.90549	0.365206	0.678327	20	38	35	42	23	38	16	21.6038	43.6731	38.0344	36.5848	19.9193	29.5038	19.0987
ENSMUSG00000007033	3.28096	-0.928709	1.09597	-0.847384	0.396781	NA	2	6	4	2	4	1	3	2.16038	6.89575	4.34679	1.74213	3.46422	0.776417	3.58101
ENSMUSG00000007034	30.3239	-1.34796	0.548658	-2.45682	0.0140172	0.0782668	57	18	52	6	17	29	26	61.5708	20.6873	56.5083	5.2264	14.723	22.5161	31.0354
ENSMUSG00000007035	74.4001	0.275103	0.34295	0.802166	0.422457	0.723477	91	42	48	56	110	94	88	98.2973	48.2703	52.1615	48.7798	95.2662	72.9832	105.043
ENSMUSG00000007036	456.729	-0.041815	0.136941	-0.305351	0.760099	0.916128	424	408	430	588	467	628	334	458	468.911	467.28	512.188	404.448	487.59	398.685
ENSMUSG00000007038	44.2127	-0.00519905	0.308632	-0.0168455	0.98656	0.996933	39	42	39	62	44	49	39	42.1274	48.2703	42.3812	54.0062	38.1065	38.0444	46.5531
ENSMUSG00000007039	13.6722	0.584258	0.718875	0.812739	0.416368	NA	9	2	18	12	10	18	26	9.72171	2.29858	19.5605	10.4528	8.66056	13.9755	31.0354
ENSMUSG00000007041	127.988	-0.0357607	0.209393	-0.170783	0.864395	0.96003	117	93	143	156	133	147	119	126.382	106.884	155.398	135.887	115.185	114.133	142.047
ENSMUSG00000007050	72.5511	-0.468824	0.363599	-1.2894	0.19726	0.487723	101	67	67	127	45	68	39	109.099	77.0026	72.8087	110.626	38.9725	52.7963	46.5531
ENSMUSG00000007080	134.12	-0.10652	0.327473	-0.325278	0.744971	0.909802	147	114	118	84	119	144	195	158.788	131.019	128.23	73.1697	103.061	111.804	232.765
ENSMUSG00000007097	545.652	0.885113	0.164942	5.36621	8.04104e-08	2.0877e-06	255	399	340	723	751	930	598	275.448	458.568	369.477	629.782	650.408	722.068	713.814
ENSMUSG00000007107	13.7698	0.977005	0.663429	1.47266	0.140843	NA	11	4	9	13	10	20	29	11.8821	4.59717	9.78027	11.3239	8.66056	15.5283	34.6164
ENSMUSG00000007122	5.76251	-0.714176	0.889275	-0.803099	0.421917	NA	3	5	12	2	5	5	7	3.24057	5.74646	13.0404	1.74213	4.33028	3.88208	8.35568
ENSMUSG00000007207	144.987	-0.00504687	0.177304	-0.0284644	0.977292	0.993739	134	122	139	181	153	192	117	144.745	140.214	151.051	157.663	132.507	149.072	139.659
ENSMUSG00000007209	1.13068	-0.792966	2.32899	-0.340477	0.733498	NA	2	0	2	0	0	0	3	2.16038	0	2.17339	0	0	0	3.58101
ENSMUSG00000007216	216.685	0.405654	0.179652	2.258	0.0239457	0.116952	199	144	155	321	283	311	169	214.958	165.498	168.438	279.613	245.094	241.466	201.73
ENSMUSG00000007279	618.744	-0.355135	0.181136	-1.9606	0.0499259	0.201064	681	609	629	745	450	632	572	735.609	699.919	683.532	648.945	389.725	490.695	682.778
ENSMUSG00000007338	60.4711	-0.190318	0.254151	-0.74884	0.453954	0.749255	66	53	58	67	68	72	46	71.2925	60.9125	63.0284	58.3615	58.8918	55.902	54.9088
ENSMUSG00000007379	165.41	-0.251144	0.192529	-1.30445	0.192082	0.480445	192	150	152	190	166	162	149	207.396	172.394	165.178	165.503	143.765	125.78	177.857
ENSMUSG00000007411	24814.9	-0.0945424	0.0945795	-0.999608	0.3175	0.632748	22865	23617	23379	29276	28455	32356	17752	24698.5	27142.8	25405.9	25501.4	24643.6	25121.7	21190
ENSMUSG00000007415	261.186	0.0387612	0.160453	0.241574	0.80911	0.936991	270	198	233	298	325	371	190	291.651	227.56	253.2	259.578	281.468	288.051	226.797
ENSMUSG00000007440	7269.6	-0.235673	0.0961771	-2.45041	0.0142695	0.0793013	7039	7401	7138	8174	8342	8515	5081	7603.46	8505.91	7756.84	7120.1	7224.64	6611.19	6065.03
ENSMUSG00000007457	0.247445	1.18379	3.80737	0.31092	0.755861	NA	0	0	0	0	2	0	0	0	0	0	0	1.73211	0	0
ENSMUSG00000007458	293.539	-0.0357674	0.157373	-0.227278	0.820207	0.941964	330	246	234	332	330	400	231	356.463	282.726	254.287	289.194	285.798	310.567	275.737
ENSMUSG00000007476	803.842	0.172042	0.134423	1.27985	0.200598	0.492469	713	665	659	1046	1091	1091	564	770.175	764.279	716.133	911.136	944.867	847.071	673.229
ENSMUSG00000007480	0.848312	0.307796	2.13752	0.143997	0.885503	NA	0	1	1	0	2	1	1	0	1.14929	1.0867	0	1.73211	0.776417	1.19367
ENSMUSG00000007564	577.449	0.0253124	0.134447	0.18827	0.850665	0.954499	551	532	469	732	729	714	421	595.185	611.423	509.661	637.621	631.355	554.362	502.534
ENSMUSG00000007570	433.95	0.0422239	0.122573	0.34448	0.730485	0.904083	370	385	403	483	550	541	369	399.67	442.478	437.939	420.726	476.331	420.041	440.464
ENSMUSG00000007589	198.853	-0.718209	0.201618	-3.56223	0.000367718	0.00393151	279	248	168	165	199	197	129	301.373	285.024	182.565	143.726	172.345	152.954	153.983
ENSMUSG00000007591	152.139	-0.254719	0.223503	-1.13967	0.254424	0.561738	191	99	168	167	142	194	120	206.316	113.78	182.565	145.468	122.98	150.625	143.24
ENSMUSG00000007594	74.1892	0.710484	0.335072	2.12039	0.033973	0.151641	80	30	39	116	83	139	63	86.4152	34.4788	42.3812	101.044	71.8826	107.922	75.2011
ENSMUSG00000007603	97.6655	0.0742409	0.224406	0.330832	0.740771	0.908133	91	81	86	141	102	131	72	98.2973	93.0927	93.456	122.821	88.3377	101.711	85.9441
ENSMUSG00000007610	47.1436	-0.46918	0.352192	-1.33217	0.182804	0.46742	75	42	36	42	61	53	26	81.0142	48.2703	39.1211	36.5848	52.8294	41.1501	31.0354
ENSMUSG00000007613	8291.8	0.148306	0.105911	1.40029	0.161427	0.433059	7023	7557	6586	9739	10663	11827	6462	7586.17	8685.2	7156.99	8483.33	9234.75	9182.68	7713.49
ENSMUSG00000007617	54327.2	-0.828898	0.462442	-1.79244	0.0730628	0.261271	59566	98512	36506	44250	34598	43392	50985	64342.6	113219	39671	38544.7	29963.8	33690.3	60859.2
ENSMUSG00000007646	338.446	-0.284131	0.182434	-1.55744	0.119365	0.358521	330	396	295	440	335	403	210	356.463	455.12	320.576	383.27	290.129	312.896	250.67
ENSMUSG00000007653	3301.3	-0.0262477	0.20714	-0.126715	0.899166	0.97113	1994	3770	3240	4978	3566	3605	2411	2153.9	4332.83	3520.9	4336.17	3088.36	2798.98	2877.93
ENSMUSG00000007655	299.304	0.799334	0.195175	4.09548	4.21299e-05	0.000586685	186	188	196	356	332	487	410	200.915	216.067	212.993	310.1	287.531	378.115	489.404
ENSMUSG00000007656	4136.89	-0.0325728	0.0982971	-0.331371	0.740364	0.908016	3892	3640	3852	4749	5157	5432	2986	4204.1	4183.42	4185.96	4136.7	4466.25	4217.5	3564.29
ENSMUSG00000007659	3347.87	0.169849	0.139503	1.21753	0.223402	0.521288	2935	2695	2861	4341	4227	5173	2178	3170.36	3097.34	3109.04	3781.3	3660.82	4016.4	2599.81
ENSMUSG00000007670	689.836	-0.214928	0.128419	-1.67365	0.0941995	0.307181	737	595	707	838	674	880	489	796.1	683.829	768.295	729.954	583.722	683.247	583.704
ENSMUSG00000007682	277.539	0.583092	0.200501	2.90817	0.00363547	0.0270217	140	229	216	403	388	443	220	151.227	263.188	234.727	351.04	336.03	343.953	262.607
ENSMUSG00000007721	47.1294	-0.540416	0.301764	-1.79086	0.0733162	0.261995	57	52	47	58	41	49	28	61.5708	59.7632	51.0748	50.5219	35.5083	38.0444	33.4227
ENSMUSG00000007739	1032.44	-0.0394747	0.118026	-0.334458	0.738034	0.906911	934	978	934	1235	1287	1315	727	1008.9	1124.01	1014.98	1075.77	1114.61	1020.99	867.797
ENSMUSG00000007777	130.711	-0.0826379	0.210909	-0.391817	0.695193	0.887963	104	125	138	168	147	174	84	112.34	143.662	149.964	146.339	127.31	135.097	100.268
ENSMUSG00000007783	1310.66	0.619083	0.0988529	6.26266	3.78456e-10	1.44603e-08	989	864	874	1880	1770	2007	1202	1068.31	992.989	949.773	1637.61	1532.92	1558.27	1434.79
ENSMUSG00000007805	65.0655	0.271223	0.370058	0.732921	0.463607	0.756222	26	58	73	77	59	78	86	28.0849	66.659	79.3289	67.0722	51.0973	60.5605	102.655
ENSMUSG00000007812	2516.38	0.0179568	0.0833397	0.215464	0.829405	0.9462	2313	2267	2200	2941	2899	3131	2192	2498.48	2605.45	2390.73	2561.81	2510.7	2430.96	2616.52
ENSMUSG00000007815	1314.48	-0.202102	0.105432	-1.91688	0.0552527	0.216917	1370	1212	1280	1413	1556	1638	911	1479.86	1392.94	1390.97	1230.82	1347.58	1271.77	1087.43
ENSMUSG00000007817	15360.8	-0.0138402	0.0898921	-0.153965	0.877637	0.963558	13926	13403	14621	19573	17253	18336	12535	15042.7	15404	15888.6	17049.4	14942.1	14236.4	14962.6
ENSMUSG00000007827	1040.03	0.262788	0.121231	2.16766	0.0301843	0.139571	832	810	895	1387	1385	1475	775	898.718	930.927	972.594	1208.17	1199.49	1145.21	925.093
ENSMUSG00000007833	106.467	0.0146336	0.208143	0.0703056	0.94395	0.985719	116	84	88	123	118	143	90	125.302	96.5406	95.6293	107.141	102.195	111.028	107.43
ENSMUSG00000007837	301.956	-2.03011	0.204351	-9.93445	2.94795e-23	4.20958e-21	478	449	515	125	103	200	141	516.331	516.032	559.649	108.883	89.2038	155.283	168.307
ENSMUSG00000007850	12460.2	-0.00928134	0.106449	-0.0871907	0.93052	0.981365	11173	12503	10197	14717	14834	16068	9684	12069	14369.6	11081.1	12819.5	12847.1	12475.5	11559.5
ENSMUSG00000007867	2989.55	-0.213745	0.088935	-2.40339	0.016244	0.087368	2988	2920	2902	3353	3270	3725	2132	3227.61	3355.93	3153.6	2920.69	2832	2892.15	2544.9
ENSMUSG00000007872	4.10388	-0.209072	1.07856	-0.193844	0.846298	NA	4	3	5	6	5	0	5	4.32076	3.44788	5.43349	5.2264	4.33028	0	5.96834
ENSMUSG00000007877	0	NA	NA	NA	NA	NA	0	0	0	0	0	0	0	0	0	0	0	0	0	0
ENSMUSG00000007880	11947.2	-0.181548	0.0845219	-2.14794	0.0317182	0.144329	11621	11397	11769	13906	13403	14257	8712	12552.9	13098.5	12789.3	12113.1	11607.7	11069.4	10399.2
ENSMUSG00000007888	36.9452	0.78173	0.336586	2.32252	0.0202047	0.102948	22	21	28	50	52	52	43	23.7642	24.1351	30.4275	43.5534	45.0349	40.3737	51.3277
ENSMUSG00000007891	191.889	0.365646	0.172292	2.12225	0.0338172	0.151186	163	144	140	275	221	247	190	176.071	165.498	152.138	239.544	191.398	191.775	226.797
ENSMUSG00000007892	13.2525	-1.32959	0.555463	-2.39366	0.0166812	NA	24	18	13	10	7	13	6	25.9246	20.6873	14.1271	8.71067	6.06239	10.0934	7.16201
ENSMUSG00000007907	0.123722	0.448252	3.81694	0.117438	0.906513	NA	0	0	0	0	1	0	0	0	0	0	0	0.866056	0	0
ENSMUSG00000007908	20999.3	0.29867	0.0981989	3.04148	0.00235418	0.0189708	16093	18338	15848	26859	26345	30242	18113	17383.5	21075.7	17222	23396	22816.2	23480.4	21620.9
ENSMUSG00000007944	0.123722	0.448252	3.81694	0.117438	0.906513	NA	0	0	0	0	1	0	0	0	0	0	0	0.866056	0	0
ENSMUSG00000007946	0.985556	0.642009	2.06493	0.310911	0.755868	NA	0	1	1	1	3	0	1	0	1.14929	1.0867	0.871067	2.59817	0	1.19367
ENSMUSG00000007950	71.4617	0.172258	0.272032	0.633228	0.526585	0.797569	64	52	66	84	100	114	43	69.1321	59.7632	71.722	73.1697	86.6056	88.5115	51.3277
ENSMUSG00000007987	109.467	-0.450835	0.249288	-1.80849	0.0705298	0.255411	117	121	114	111	118	154	49	126.382	139.064	123.883	96.6885	102.195	119.568	58.4898
ENSMUSG00000007989	1210.28	-0.00639359	0.112744	-0.0567089	0.954777	0.988126	1042	1211	1034	1469	1346	1566	980	1125.56	1391.79	1123.64	1279.6	1165.71	1215.87	1169.8
ENSMUSG00000008028	18.0903	-0.557286	0.457813	-1.21728	0.223498	0.521382	17	19	24	14	17	20	15	18.3632	21.8366	26.0807	12.1949	14.723	15.5283	17.905
ENSMUSG00000008035	13.096	0.95475	0.683495	1.39686	0.162455	NA	13	8	2	15	10	22	23	14.0425	9.19434	2.17339	13.066	8.66056	17.0812	27.4544
ENSMUSG00000008036	463.907	-0.0824445	0.135523	-0.608345	0.542959	0.808417	452	382	470	572	463	631	352	488.246	439.03	510.748	498.251	400.984	489.919	420.171
ENSMUSG00000008090	57.7363	0.298553	0.29006	1.02928	0.303348	0.61747	41	56	41	88	70	68	51	44.2878	64.3604	44.5546	76.6539	60.6239	52.7963	60.8771
ENSMUSG00000008129	49.2281	-0.20272	0.335878	-0.603553	0.546141	0.811005	35	38	72	46	62	62	36	37.8066	43.6731	78.2422	40.0691	53.6955	48.1378	42.9721
ENSMUSG00000008136	462.471	0.329705	0.138111	2.38724	0.0169753	0.0904597	342	402	349	520	623	700	411	369.425	462.015	379.257	452.955	539.553	543.492	490.598
ENSMUSG00000008140	553.046	-0.123736	0.121605	-1.01752	0.308904	0.623295	521	561	491	637	641	636	441	562.779	644.753	533.568	554.87	555.142	493.801	526.408
ENSMUSG00000008153	1896.53	-0.455386	0.111778	-4.07402	4.6209e-05	0.000636128	2130	2056	1900	1978	1764	1889	1533	2300.8	2362.94	2064.72	1722.97	1527.72	1466.65	1829.89
ENSMUSG00000008167	63.5065	0.193851	0.274339	0.70661	0.479809	0.768654	45	63	51	85	88	78	48	48.6085	72.4054	55.4216	74.0407	76.2129	60.5605	57.2961
ENSMUSG00000008193	2.87242	-0.413051	1.3682	-0.301894	0.762733	NA	0	4	5	3	0	5	3	0	4.59717	5.43349	2.6132	0	3.88208	3.58101
ENSMUSG00000008200	5244.29	-0.00919041	0.0906134	-0.101424	0.919214	0.977393	5102	4528	4672	6180	6396	6804	3948	5511.13	5204	5077.05	5383.2	5539.29	5282.74	4712.6
ENSMUSG00000008206	1150.1	0.466305	0.100486	4.64051	3.47555e-06	6.4639e-05	821	896	843	1435	1479	1716	1135	886.836	1029.77	916.086	1249.98	1280.9	1332.33	1354.81
ENSMUSG00000008226	751.61	0.068338	0.128672	0.531102	0.595348	0.838498	672	673	641	880	1003	1021	534	725.888	773.474	696.573	766.539	868.654	792.722	637.419
ENSMUSG00000008301	542.922	0.179946	0.116494	1.54468	0.122424	0.364717	488	413	472	637	677	790	445	527.133	474.658	512.921	554.87	586.32	613.369	531.183
ENSMUSG00000008305	12520.2	0.10833	0.0999731	1.08359	0.278547	0.589787	11061	11058	10402	14544	16163	17579	9521	11948	12708.9	11303.8	12668.8	13998.1	13648.6	11364.9
ENSMUSG00000008307	773.624	0.113373	0.109334	1.03694	0.299766	0.612529	686	653	669	983	860	1096	624	741.01	750.488	727	856.259	744.808	850.953	744.849
ENSMUSG00000008318	41.7208	-1.04842	0.370676	-2.8284	0.00467817	0.0331764	45	67	47	24	28	32	38	48.6085	77.0026	51.0748	20.9056	24.2496	24.8453	45.3594
ENSMUSG00000008333	150.674	0.0391237	0.194395	0.201258	0.840497	0.952028	144	125	135	157	204	219	105	155.547	143.662	146.704	136.758	176.675	170.035	125.335
ENSMUSG00000008348	141.492	-0.885302	0.212029	-4.17539	2.97482e-05	0.000433613	145	202	172	145	113	124	79	156.628	232.157	186.912	126.305	97.8643	96.2757	94.2998
ENSMUSG00000008373	507.922	0.183785	0.13689	1.34257	0.17941	0.462172	503	381	399	618	675	702	396	543.335	437.88	433.592	538.32	584.588	545.045	472.693
ENSMUSG00000008384	18.8183	-0.316475	0.479295	-0.660293	0.509066	0.786264	18	23	16	13	20	19	21	19.4434	26.4337	17.3872	11.3239	17.3211	14.7519	25.067
ENSMUSG00000008393	31.9153	-0.205789	0.352029	-0.584579	0.558831	0.818298	33	28	33	39	40	32	22	35.6463	32.1802	35.861	33.9716	34.6422	24.8453	26.2607
ENSMUSG00000008398	4032.32	-0.47719	0.0990249	-4.81889	1.44362e-06	2.91667e-05	4424	4337	4280	3648	4047	4172	3259	4778.76	4984.48	4651.06	3177.65	3504.93	3239.21	3890.17
ENSMUSG00000008429	2446.82	-0.0767781	0.0826462	-0.928997	0.35289	0.667706	2307	2292	2244	2723	2875	2994	1991	2492	2634.18	2438.55	2371.92	2489.91	2324.59	2376.59
ENSMUSG00000008435	257.699	0.0538459	0.148056	0.363686	0.716093	0.898756	245	222	217	304	285	313	246	264.646	255.143	235.813	264.804	246.826	243.018	293.642
ENSMUSG00000008438	22.5576	0.435923	0.462925	0.941671	0.346361	0.661349	11	16	24	31	19	41	22	11.8821	18.3887	26.0807	27.0031	16.4551	31.8331	26.2607
ENSMUSG00000008450	897.528	-0.191973	0.132545	-1.44836	0.147517	0.408461	928	803	898	1030	1077	1139	559	1002.42	922.882	975.854	897.199	932.742	884.339	667.261
ENSMUSG00000008461	3.36932	-2.06567	1.14495	-1.80415	0.0712082	NA	6	6	4	2	2	0	2	6.48114	6.89575	4.34679	1.74213	1.73211	0	2.38734
ENSMUSG00000008475	1004.86	-0.1724	0.104391	-1.65148	0.0986399	0.315745	1026	881	1013	986	1126	1292	817	1108.27	1012.53	1100.82	858.872	975.179	1003.13	975.227
ENSMUSG00000008482	3.48443	1.77022	1.33983	1.32123	0.186425	NA	0	2	2	6	8	10	0	0	2.29858	2.17339	5.2264	6.92845	7.76417	0
ENSMUSG00000008489	20865.1	0.234172	0.111169	2.10646	0.035164	0.155519	17204	18502	15665	26393	25942	31271	16293	18583.6	21264.2	17023.1	22990.1	22467.2	24279.3	19448.4
ENSMUSG00000008496	836.479	0.69722	0.159318	4.37629	1.20716e-05	0.000195551	611	507	561	1457	919	1343	750	659.996	582.691	609.637	1269.15	795.905	1042.73	895.251
ENSMUSG00000008540	482.572	0.356111	0.164864	2.16003	0.0307705	0.141507	479	301	354	719	578	657	413	517.411	345.937	384.691	626.297	500.58	510.106	492.985
ENSMUSG00000008575	28164.3	0.11214	0.0867141	1.29322	0.195936	0.486091	25766	24570	22722	35268	32005	36579	24754	27832.2	28238.1	24691.9	30720.8	27718.1	28400.6	29548.1
ENSMUSG00000008590	12.2701	-0.0388212	0.740448	-0.0524294	0.958187	NA	10	3	21	8	6	18	19	10.8019	3.44788	22.8206	6.96854	5.19634	13.9755	22.6797
ENSMUSG00000008601	40.4104	-3.12065	0.376018	-8.29922	1.04799e-16	8.18522e-15	75	79	67	8	12	10	11	81.0142	90.7941	72.8087	6.96854	10.3927	7.76417	13.1304
ENSMUSG00000008604	370.638	0.00664664	0.133898	0.0496396	0.96041	0.989528	388	312	305	431	421	491	305	419.114	358.579	331.443	375.43	364.61	381.221	364.069
ENSMUSG00000008658	66788.4	1.51143	0.138638	10.902	1.12745e-27	2.18361e-25	32016	21981	34534	122502	98880	115665	73720	34583.4	25262.6	37528	106707	85635.6	89804.2	87997.2
ENSMUSG00000008668	234.496	-0.51528	0.168439	-3.05916	0.00221961	0.0181116	256	250	264	245	262	253	129	276.529	287.323	286.888	213.412	226.907	196.433	153.983
ENSMUSG00000008682	820.939	-0.31691	0.161871	-1.95779	0.0502548	0.201858	870	957	678	1006	911	832	552	939.765	1099.87	736.781	876.294	788.977	645.979	658.905
ENSMUSG00000008683	321.675	-0.0697768	0.168151	-0.414964	0.678168	0.880568	368	255	278	395	393	408	216	397.51	293.07	302.102	344.072	340.36	316.778	257.832
ENSMUSG00000008690	1323.16	-0.107289	0.098274	-1.09173	0.27495	0.585332	1390	1134	1228	1434	1562	1645	1042	1501.46	1303.3	1334.46	1249.11	1352.78	1277.21	1243.8
ENSMUSG00000008730	4158.36	0.0803804	0.109338	0.735154	0.462246	0.755025	3978	3464	3500	5326	5211	5487	3028	4296.99	3981.15	3803.44	4639.3	4513.02	4260.2	3614.43
ENSMUSG00000008734	301.413	0.403032	0.153045	2.63342	0.008453	0.0526749	254	234	202	358	403	398	316	274.368	268.934	219.513	311.842	349.021	309.014	377.199
ENSMUSG00000008763	4448.86	0.0557767	0.0987874	0.564614	0.572337	0.82525	4164	3840	3813	5661	5259	5962	3328	4497.91	4413.28	4143.58	4931.11	4554.59	4629	3972.53
ENSMUSG00000008789	18.6571	-0.0184552	0.559078	-0.0330101	0.973667	0.993237	15	11	25	8	23	23	25	16.2028	12.6422	27.1674	6.96854	19.9193	17.8576	29.8417
ENSMUSG00000008813	2.4616	4.42405	1.85815	2.38089	0.0172709	NA	0	0	0	6	4	11	0	0	0	0	5.2264	3.46422	8.54058	0
ENSMUSG00000008822	795.558	0.113168	0.108474	1.04327	0.296822	0.608781	749	635	683	989	1007	1024	636	809.062	729.801	742.214	861.486	872.118	795.051	759.173
ENSMUSG00000008843	0.325767	-0.513523	3.81694	-0.134538	0.892977	NA	0	0	1	0	0	0	1	0	0	1.0867	0	0	0	1.19367
ENSMUSG00000008845	30.6892	0.219117	0.514821	0.425619	0.670386	0.87695	16	22	38	28	14	54	44	17.283	25.2844	41.2945	24.3899	12.1248	41.9265	52.5214
ENSMUSG00000008855	4273.2	-0.406438	0.34497	-1.17818	0.238723	0.541457	3931	5900	3574	4041	3647	3700	4566	4246.23	6780.82	3883.86	3519.98	3158.51	2872.74	5450.29
ENSMUSG00000008859	1735.04	-0.280056	0.114639	-2.44293	0.0145684	0.0805752	1808	1652	1785	1982	1914	2140	1096	1952.98	1898.63	1939.75	1726.46	1657.63	1661.53	1308.26
ENSMUSG00000008874	3.96771	0.952266	1.14957	0.828365	0.407464	NA	1	1	5	4	1	8	8	1.08019	1.14929	5.43349	3.48427	0.866056	6.21133	9.54935
ENSMUSG00000008892	459.219	0.0595528	0.121315	0.490893	0.623502	0.85092	444	366	410	544	516	646	374	479.604	420.641	445.546	473.861	446.885	501.565	446.432
ENSMUSG00000008932	512.058	-0.708442	0.245484	-2.8859	0.00390297	0.0285935	380	834	556	356	422	544	430	410.472	958.51	604.204	310.1	365.476	422.371	513.277
ENSMUSG00000008958	395.035	-0.0267749	0.147178	-0.181922	0.855644	0.956582	342	360	383	444	444	596	278	369.425	413.745	416.205	386.754	384.529	462.744	331.84
ENSMUSG00000008976	1564.15	-0.118058	0.107748	-1.09568	0.273219	0.5829	1506	1466	1476	1784	1859	2040	1077	1626.77	1684.86	1603.96	1553.98	1610	1583.89	1285.58
ENSMUSG00000008999	115.206	-0.629369	0.237846	-2.64612	0.00814219	0.0511925	104	150	136	82	104	126	96	112.34	172.394	147.791	71.4275	90.0698	97.8285	114.592
ENSMUSG00000009013	52.0152	-0.0969173	0.322971	-0.30008	0.764116	0.917505	45	59	42	77	59	45	41	48.6085	67.8082	45.6413	67.0722	51.0973	34.9388	48.9404
ENSMUSG00000009030	239.256	0.214098	0.167952	1.27476	0.202393	0.494825	225	174	198	304	342	307	182	243.043	199.977	215.166	264.804	296.191	238.36	217.248
ENSMUSG00000009035	5432.45	-0.364726	0.0960714	-3.7964	0.00014681	0.00175693	5998	5311	5615	5878	5858	6335	3544	6478.98	6103.89	6101.8	5120.13	5073.36	4918.6	4230.36
ENSMUSG00000009070	193.378	-0.402014	0.276628	-1.45327	0.14615	0.406548	224	164	223	180	264	113	174	241.963	188.484	242.333	156.792	228.639	87.7351	207.698
ENSMUSG00000009073	7498.29	0.287313	0.133639	2.14992	0.0315619	0.143974	6184	6083	5807	9882	10148	11568	5134	6679.89	6991.14	6310.45	8607.89	8788.74	8981.59	6128.29
ENSMUSG00000009075	23.5415	1.78457	0.529962	3.36736	0.000758919	0.00733244	13	5	9	38	48	58	13	14.0425	5.74646	9.78027	33.1006	41.5707	45.0322	15.5177
ENSMUSG00000009076	195.885	0.240658	0.195833	1.2289	0.219111	0.516035	166	139	179	256	245	320	129	179.312	159.752	194.519	222.993	212.184	248.453	153.983
ENSMUSG00000009079	10722.7	0.018737	0.0815405	0.229788	0.818257	0.941135	10271	9087	9564	12848	12796	13999	8365	11094.6	10443.6	10393.2	11191.5	11082.1	10869.1	9985.04
ENSMUSG00000009090	4283.7	-0.127876	0.0843728	-1.5156	0.12962	0.377806	4254	3935	4040	4928	4889	5372	3167	4595.13	4522.47	4390.26	4292.62	4234.15	4170.91	3780.35
ENSMUSG00000009092	44.2185	-0.733512	0.462591	-1.58566	0.112816	0.344514	101	25	31	44	27	46	34	109.099	28.7323	33.6876	38.327	23.3835	35.7152	40.5847
ENSMUSG00000009093	3.70729	0.300583	1.03433	0.290606	0.771353	NA	2	3	4	4	5	9	1	2.16038	3.44788	4.34679	3.48427	4.33028	6.98775	1.19367
ENSMUSG00000009097	9.37594	1.02071	0.780679	1.30747	0.191055	NA	7	8	1	9	10	28	8	7.56133	9.19434	1.0867	7.83961	8.66056	21.7397	9.54935
ENSMUSG00000009108	63.0688	-0.667882	0.289953	-2.30341	0.0212557	0.106913	81	52	86	58	64	76	30	87.4954	59.7632	93.456	50.5219	55.4276	59.0077	35.8101
ENSMUSG00000009112	942.034	0.0573821	0.102904	0.557627	0.577099	0.82674	825	864	808	1138	1143	1157	798	891.157	992.989	878.051	991.275	989.902	898.314	952.548
ENSMUSG00000009114	8.34511	0.0680807	0.680263	0.10008	0.920281	NA	8	6	8	6	8	13	10	8.64152	6.89575	8.69358	5.2264	6.92845	10.0934	11.9367
ENSMUSG00000009115	8.88716	0.908018	0.938895	0.967114	0.333487	NA	0	4	12	6	18	6	16	0	4.59717	13.0404	5.2264	15.589	4.6585	19.0987
ENSMUSG00000009145	38.4235	0.169209	0.351534	0.481344	0.630272	0.855106	40	20	38	37	49	58	35	43.2076	22.9858	41.2945	32.2295	42.4367	45.0322	41.7784
ENSMUSG00000009185	0.234639	1.13098	3.81086	0.296779	0.766635	NA	0	0	0	0	1	1	0	0	0	0	0	0.866056	0.776417	0
ENSMUSG00000009207	6008.17	-0.0669249	0.104276	-0.641808	0.520998	0.794607	5608	5483	5657	7156	6976	8133	4156	6057.7	6301.57	6147.45	6233.36	6041.61	6314.6	4960.89
ENSMUSG00000009210	12.8394	-0.259149	0.804955	-0.321942	0.747497	NA	16	3	20	6	3	31	13	17.283	3.44788	21.7339	5.2264	2.59817	24.0689	15.5177
ENSMUSG00000009214	9.91459	0.669528	0.691536	0.968175	0.332957	NA	2	7	11	14	10	14	13	2.16038	8.04505	11.9537	12.1949	8.66056	10.8698	15.5177
ENSMUSG00000009216	71.4826	1.95009	0.352492	5.53229	3.16076e-08	8.81769e-07	27	11	36	88	138	120	109	29.1651	12.6422	39.1211	76.6539	119.516	93.17	130.11
ENSMUSG00000009246	12.8312	-0.428045	0.562155	-0.761436	0.446397	NA	15	8	18	15	9	14	11	16.2028	9.19434	19.5605	13.066	7.7945	10.8698	13.1304
ENSMUSG00000009248	1.01972	-1.96852	2.43898	-0.807107	0.419605	NA	5	0	0	1	1	0	0	5.40095	0	0	0.871067	0.866056	0	0
ENSMUSG00000009281	40.9429	0.960018	0.342128	2.80602	0.00501571	0.0352144	22	26	24	64	42	74	48	23.7642	29.8816	26.0807	55.7483	36.3743	57.4548	57.2961
ENSMUSG00000009291	914.421	0.194218	0.120582	1.61068	0.10725	0.334413	769	743	784	1213	1145	1306	672	830.666	853.924	851.971	1056.6	991.634	1014	802.145
ENSMUSG00000009292	64.4112	0.359323	0.261256	1.37537	0.169017	0.445617	47	51	52	84	75	80	71	50.7689	58.6139	56.5083	73.1697	64.9542	62.1133	84.7505
ENSMUSG00000009293	666.256	-0.258253	0.172483	-1.49727	0.134324	0.385682	739	545	720	720	838	859	366	798.26	626.364	782.422	627.169	725.755	666.942	436.883
ENSMUSG00000009350	8.77659	0.895794	0.866573	1.03372	0.301267	NA	6	2	8	4	4	20	18	6.48114	2.29858	8.69358	3.48427	3.46422	15.5283	21.486
ENSMUSG00000009356	5.40245	-1.47276	0.873625	-1.68581	0.0918332	NA	8	6	9	4	4	1	4	8.64152	6.89575	9.78027	3.48427	3.46422	0.776417	4.77467
ENSMUSG00000009376	1563.5	-0.0815405	0.115149	-0.708133	0.478863	0.768448	1462	1527	1390	1920	1839	1969	1094	1579.24	1754.97	1510.51	1672.45	1592.68	1528.76	1305.87
ENSMUSG00000009378	198.192	1.05883	0.237975	4.44932	8.61428e-06	0.000145441	140	77	117	278	208	403	239	151.227	88.4955	127.144	242.157	180.14	312.896	285.287
ENSMUSG00000009394	19235.6	0.903061	0.16229	5.56449	2.62927e-08	7.39618e-07	11645	11568	11661	33278	27106	35150	13697	12578.8	13295	12672	28987.4	23475.3	27291.1	16349.7
ENSMUSG00000009406	585.764	0.352753	0.120167	2.93553	0.00332976	0.0252254	440	475	457	779	803	774	509	475.283	545.914	496.621	678.561	695.443	600.947	607.577
ENSMUSG00000009418	7036.17	0.234406	0.0853464	2.74653	0.00602298	0.0405624	5915	5607	5836	9190	7896	9868	6344	6389.32	6444.08	6341.96	8005.11	6838.38	7661.68	7572.63
ENSMUSG00000009470	10351	-0.0982669	0.0866207	-1.13445	0.256605	0.564097	10428	9569	9209	11752	11936	13298	7782	11264.2	10997.6	10007.4	10236.8	10337.2	10324.8	9289.13
ENSMUSG00000009471	0	NA	NA	NA	NA	NA	0	0	0	0	0	0	0	0	0	0	0	0	0	0
ENSMUSG00000009487	38.4919	0.0611883	0.369849	0.165441	0.868597	0.961241	41	28	33	26	44	58	43	44.2878	32.1802	35.861	22.6478	38.1065	45.0322	51.3277
ENSMUSG00000009535	1470.09	-0.1754	0.129005	-1.35964	0.173945	0.454134	1336	1630	1290	1515	1698	1643	1262	1443.13	1873.35	1401.84	1319.67	1470.56	1275.65	1506.41
ENSMUSG00000009545	5870.59	-0.4387	0.1138	-3.855	0.000115732	0.00142759	6243	5206	7351	6279	5975	6098	4189	6743.62	5983.22	7988.31	5469.43	5174.68	4734.59	5000.28
ENSMUSG00000009549	67.9536	-0.208941	0.299409	-0.697846	0.485273	0.772385	88	68	44	93	68	74	48	95.0567	78.1519	47.8147	81.0093	58.8918	57.4548	57.2961
ENSMUSG00000009551	4.80658	1.92714	1.00595	1.91574	0.0553987	NA	2	2	1	7	5	12	7	2.16038	2.29858	1.0867	6.09747	4.33028	9.317	8.35568
ENSMUSG00000009555	298.318	-0.206333	0.175396	-1.17638	0.239441	0.542586	328	233	320	368	336	373	182	354.302	267.785	347.743	320.553	290.995	289.603	217.248
ENSMUSG00000009563	283.179	-0.162577	0.181772	-0.894402	0.371107	0.683306	282	198	343	330	328	344	200	304.614	227.56	372.737	287.452	284.066	267.087	238.734
ENSMUSG00000009566	263.91	-0.42832	0.155874	-2.74786	0.00599861	0.040463	296	226	320	250	278	284	202	319.736	259.74	347.743	217.767	240.764	220.502	241.121
ENSMUSG00000009569	17760.7	0.153544	0.110167	1.39374	0.163397	0.436606	15953	14817	14549	23406	22253	24762	12874	17232.3	17029.1	15810.4	20388.2	19272.3	19225.6	15367.3
ENSMUSG00000009575	3497.33	-0.394222	0.116579	-3.3816	0.000720653	0.00701502	3568	3550	3884	3994	3750	3933	2133	3854.12	4079.99	4220.73	3479.04	3247.71	3053.65	2546.1
ENSMUSG00000009580	3.14975	3.69047	1.6914	2.18191	0.0291165	NA	0	1	0	1	3	4	12	0	1.14929	0	0.871067	2.59817	3.10567	14.324
ENSMUSG00000009585	1259.65	0.112123	0.158159	0.708929	0.478368	0.768328	1389	853	1042	1550	1455	1933	916	1500.38	980.346	1132.34	1350.15	1260.11	1500.81	1093.4
ENSMUSG00000009588	2.04547	-0.219296	1.35026	-0.16241	0.870983	NA	1	1	4	2	1	2	3	1.08019	1.14929	4.34679	1.74213	0.866056	1.55283	3.58101
ENSMUSG00000009596	13.3291	-0.921578	0.68043	-1.35441	0.175607	NA	28	4	18	6	12	10	13	30.2453	4.59717	19.5605	5.2264	10.3927	7.76417	15.5177
ENSMUSG00000009614	118.807	0.480293	0.228597	2.10105	0.0356365	0.157046	89	73	101	158	150	135	142	96.1369	83.8983	109.756	137.629	129.908	104.816	169.501
ENSMUSG00000009621	1200.85	0.24568	0.133853	1.83545	0.0664386	0.245562	919	1106	914	1419	1283	1819	1164	992.694	1271.12	993.241	1236.04	1111.15	1412.3	1389.43
ENSMUSG00000009628	5.45089	0.112391	0.822972	0.136568	0.891373	NA	4	5	5	5	7	5	7	4.32076	5.74646	5.43349	4.35534	6.06239	3.88208	8.35568
ENSMUSG00000009630	400.123	-0.0106314	0.124185	-0.08561	0.931776	0.981818	387	328	378	494	449	512	317	418.033	376.968	410.772	430.307	388.859	397.525	378.393
ENSMUSG00000009633	0.65979	1.14699	2.78565	0.411748	0.680524	NA	0	1	0	1	3	0	0	0	1.14929	0	0.871067	2.59817	0	0
ENSMUSG00000009640	87.5447	0.0415726	0.230983	0.179981	0.857167	0.956825	85	64	86	103	109	125	61	91.8161	73.5547	93.456	89.7199	94.4001	97.0521	72.8138
ENSMUSG00000009646	6.12032	0.108308	0.906976	0.119417	0.904945	NA	3	1	12	7	5	7	8	3.24057	1.14929	13.0404	6.09747	4.33028	5.43492	9.54935
ENSMUSG00000009647	4582.68	-0.0108185	0.0977078	-0.110723	0.911836	0.974839	4064	4190	4236	5882	5108	5849	3503	4389.89	4815.53	4603.25	5123.62	4423.81	4541.26	4181.42
ENSMUSG00000009654	34.2745	-0.0209589	0.389757	-0.0537742	0.957115	0.98885	31	21	42	43	25	43	37	33.4859	24.1351	45.6413	37.4559	21.6514	33.3859	44.1657
ENSMUSG00000009670	849.214	0.319923	0.208894	1.53151	0.125643	0.371005	928	578	520	1100	1383	1118	577	1002.42	664.291	565.083	958.174	1197.76	868.034	688.747
ENSMUSG00000009681	4493.38	-0.206924	0.0921364	-2.24584	0.0247143	0.119906	4734	4016	4479	5078	4990	5564	3177	5113.62	4615.56	4867.32	4423.28	4321.62	4319.98	3792.29
ENSMUSG00000009687	192.019	-0.459498	0.239941	-1.91505	0.0554861	0.217428	256	146	218	183	223	143	167	276.529	167.797	236.9	159.405	193.13	111.028	199.343
ENSMUSG00000009731	35.2558	0.112408	0.341669	0.328997	0.742158	0.908331	28	32	31	40	42	38	38	30.2453	36.7774	33.6876	34.8427	36.3743	29.5038	45.3594
ENSMUSG00000009733	4386.14	0.0355352	0.098512	0.360719	0.718309	0.899701	4235	3865	3643	5382	5317	5744	3330	4574.6	4442.01	3958.84	4688.08	4604.82	4459.74	3974.92
ENSMUSG00000009734	107.612	-2.58339	0.282741	-9.13693	6.42484e-20	6.89545e-18	155	153	252	54	35	45	20	167.429	175.842	273.848	47.0376	30.312	34.9388	23.8734
ENSMUSG00000009739	1172.07	-0.201021	0.100254	-2.00512	0.0449503	0.186142	1103	1173	1158	1328	1188	1386	959	1191.45	1348.12	1258.4	1156.78	1028.87	1076.11	1144.73
ENSMUSG00000009741	9392.83	-0.0719673	0.0753867	-0.954641	0.339759	0.654803	9040	8254	8958	11054	10552	11916	7326	9764.92	9486.26	9734.63	9628.78	9138.62	9251.78	8744.82
ENSMUSG00000009772	183.631	0.121195	0.191388	0.633244	0.526574	0.797569	159	184	130	232	230	208	166	171.75	211.47	141.271	202.088	199.193	161.495	198.149
ENSMUSG00000009828	5713.86	0.286347	0.135323	2.11602	0.0343429	0.152887	5385	4050	4381	8191	7254	8258	4135	5816.82	4654.63	4760.82	7134.91	6282.37	6411.65	4935.82
ENSMUSG00000009863	367.937	-0.0949145	0.150806	-0.629381	0.5291	0.799364	357	332	349	460	469	414	252	385.628	381.565	379.257	400.691	406.18	321.437	300.804
ENSMUSG00000009876	18.7481	0.598536	0.588695	1.01672	0.309289	0.623749	8	15	16	9	36	20	28	8.64152	17.2394	17.3872	7.83961	31.178	15.5283	33.4227
ENSMUSG00000009894	5038.56	0.0720686	0.0915571	0.787143	0.431198	0.730846	4972	3924	4422	6114	6081	6472	4161	5370.7	4509.82	4805.37	5325.71	5266.49	5024.97	4966.85
ENSMUSG00000009900	15.8662	-0.970847	0.572181	-1.69675	0.0897446	NA	11	24	24	10	11	9	17	11.8821	27.583	26.0807	8.71067	9.52662	6.98775	20.2924
ENSMUSG00000009905	634	0.209482	0.109298	1.91661	0.0552878	0.216945	532	489	560	780	804	800	583	574.661	562.004	608.55	679.433	696.309	621.133	695.909
ENSMUSG00000009907	2892.64	-0.0033791	0.0968375	-0.0348946	0.972164	0.992995	2696	2501	2673	3493	3614	3619	2157	2912.19	2874.38	2904.74	3042.64	3129.93	2809.85	2574.74
ENSMUSG00000009927	655.422	-0.149958	0.135595	-1.10593	0.268758	0.577182	686	541	665	783	755	843	429	741.01	621.767	722.654	682.046	653.872	654.519	512.084
ENSMUSG00000009941	30.4178	0.710709	0.454039	1.5653	0.117512	0.35409	18	21	21	42	27	30	53	19.4434	24.1351	22.8206	36.5848	23.3835	23.2925	63.2644
ENSMUSG00000009995	1682.88	0.0288173	0.12688	0.227122	0.820329	0.942039	1706	1312	1511	2030	2189	2221	1172	1842.8	1507.87	1642	1768.27	1895.8	1724.42	1398.98
ENSMUSG00000010021	15.5705	-0.271619	0.529231	-0.513233	0.607789	NA	22	12	13	9	19	21	14	23.7642	13.7915	14.1271	7.83961	16.4551	16.3048	16.7114
ENSMUSG00000010025	1245.76	-0.0062057	0.0921199	-0.0673654	0.946291	0.98651	1181	1105	1106	1485	1394	1651	997	1275.7	1269.97	1201.89	1293.54	1207.28	1281.86	1190.09
ENSMUSG00000010044	5.95604	0.193134	0.876007	0.220471	0.825505	NA	2	6	7	13	5	9	2	2.16038	6.89575	7.60688	11.3239	4.33028	6.98775	2.38734
ENSMUSG00000010045	12.5285	-0.136759	0.654953	-0.208807	0.834599	NA	12	9	15	28	6	10	9	12.9623	10.3436	16.3005	24.3899	5.19634	7.76417	10.743
ENSMUSG00000010047	25.7132	0.283971	0.393627	0.721421	0.470651	0.762105	16	24	22	35	32	36	21	17.283	27.583	23.9073	30.4874	27.7138	27.951	25.067
ENSMUSG00000010048	31.3178	-0.209567	0.353608	-0.592655	0.553412	0.815426	32	30	30	36	26	39	28	34.5661	34.4788	32.6009	31.3584	22.5175	30.2803	33.4227
ENSMUSG00000010051	41.3293	0.0966227	0.32434	0.297906	0.765775	0.918002	39	39	30	61	44	55	30	42.1274	44.8224	32.6009	53.1351	38.1065	42.7029	35.8101
ENSMUSG00000010054	20.6909	-0.0992169	0.474301	-0.209185	0.834303	0.948904	30	10	19	24	21	30	15	32.4057	11.4929	20.6472	20.9056	18.1872	23.2925	17.905
ENSMUSG00000010057	34.9584	-0.0505969	0.338548	-0.149453	0.881196	0.964736	33	33	31	43	47	41	23	35.6463	37.9266	33.6876	37.4559	40.7046	31.8331	27.4544
ENSMUSG00000010064	277.66	0.19971	0.20006	0.998253	0.318157	0.633376	283	159	257	415	316	349	226	305.694	182.737	279.281	361.493	273.674	270.969	269.769
ENSMUSG00000010066	2303.96	0.168196	0.106478	1.57963	0.114192	0.34688	1921	1939	1979	2968	2509	2884	2242	2075.04	2228.48	2150.57	2585.33	2172.93	2239.19	2676.2
ENSMUSG00000010067	399.751	-0.426889	0.163807	-2.60605	0.00915943	0.0564095	450	459	360	317	447	470	306	486.085	527.525	391.211	276.128	387.127	364.916	365.263
ENSMUSG00000010080	18.4502	-0.18211	0.488069	-0.373123	0.709057	0.895064	17	11	26	23	14	24	16	18.3632	12.6422	28.2541	20.0345	12.1248	18.634	19.0987
ENSMUSG00000010086	106.117	0.578458	0.249527	2.31822	0.0204372	0.103715	102	72	51	129	154	162	103	110.179	82.749	55.4216	112.368	133.373	125.78	122.948
ENSMUSG00000010095	1056.37	0.0154373	0.165953	0.0930221	0.925886	0.979902	910	1194	731	1215	1242	1243	960	982.973	1372.25	794.376	1058.35	1075.64	965.086	1145.92
ENSMUSG00000010097	1757.69	-0.0341281	0.103293	-0.330401	0.741097	0.908135	1670	1586	1583	1997	2102	2418	1273	1803.92	1822.78	1720.24	1739.52	1820.45	1877.38	1519.54
ENSMUSG00000010110	6035.41	-0.0967318	0.119617	-0.808683	0.418698	0.719757	6233	5617	5169	6915	7267	8124	4036	6732.82	6455.57	5617.14	6023.43	6293.63	6307.61	4817.65
ENSMUSG00000010122	79.1361	0.656792	0.381256	1.72271	0.0849413	0.28884	43	68	49	85	93	67	142	46.4482	78.1519	53.2482	74.0407	80.5432	52.0199	169.501
ENSMUSG00000010136	12.6193	0.540365	0.854619	0.632287	0.527199	NA	8	9	10	1	6	26	27	8.64152	10.3436	10.867	0.871067	5.19634	20.1868	32.2291
ENSMUSG00000010142	12.4516	-0.0895698	0.62655	-0.142957	0.886324	NA	6	10	19	16	19	8	10	6.48114	11.4929	20.6472	13.9371	16.4551	6.21133	11.9367
ENSMUSG00000010154	501.424	0.214617	0.163328	1.31402	0.188839	0.476694	374	410	464	727	570	753	351	403.991	471.21	504.227	633.266	493.652	584.642	418.978
ENSMUSG00000010175	4625.11	-0.0326363	0.179666	-0.18165	0.855858	0.956671	3366	5210	4077	4088	5990	5273	4590	3635.92	5987.81	4430.46	3560.92	5187.68	4094.05	5478.94
ENSMUSG00000010205	1089.44	-0.176393	0.0987632	-1.78602	0.0740961	0.263846	1017	1039	1111	1235	1207	1354	799	1098.55	1194.11	1207.32	1075.77	1045.33	1051.27	953.741
ENSMUSG00000010277	678.79	-0.00358463	0.132896	-0.0269732	0.978481	0.994015	673	612	562	853	768	944	477	726.968	703.367	610.724	743.02	665.131	732.937	569.38
ENSMUSG00000010290	391.943	0.127731	0.149773	0.852833	0.393752	0.701861	389	314	310	456	524	558	286	420.194	360.878	336.876	397.207	453.813	433.241	341.389
ENSMUSG00000010307	126.244	-1.84903	0.206785	-8.94179	3.82921e-19	3.8406e-17	196	166	223	80	61	73	50	211.717	190.783	242.333	69.6854	52.8294	56.6784	59.6834
ENSMUSG00000010311	33.6215	-0.530821	0.474592	-1.11848	0.263363	0.57099	22	62	25	26	20	42	34	23.7642	71.2561	27.1674	22.6478	17.3211	32.6095	40.5847
ENSMUSG00000010342	230.285	-0.568887	0.209588	-2.71432	0.00664123	0.0440917	196	328	239	195	223	230	186	211.717	376.968	259.721	169.858	193.13	178.576	222.022
ENSMUSG00000010358	180.971	0.591263	0.180346	3.27848	0.00104367	0.00954197	137	124	121	257	255	297	142	147.986	142.512	131.49	223.864	220.844	230.596	169.501
ENSMUSG00000010362	36.3813	0.500272	0.339954	1.47159	0.141132	0.396549	33	23	24	40	54	54	36	35.6463	26.4337	26.0807	34.8427	46.767	41.9265	42.9721
ENSMUSG00000010376	228.484	-0.072223	0.150988	-0.478335	0.632412	0.85619	200	211	227	240	281	283	186	216.038	242.501	246.68	209.056	243.362	219.726	222.022
ENSMUSG00000010392	1023.34	0.0555811	0.114506	0.485398	0.627394	0.853816	881	928	908	1236	1219	1455	751	951.647	1066.54	986.721	1076.64	1055.72	1129.69	896.445
ENSMUSG00000010406	117.105	0.201018	0.212387	0.946472	0.343908	0.658785	82	97	114	160	152	145	94	88.5756	111.481	123.883	139.371	131.641	112.58	112.205
ENSMUSG00000010435	32.3944	0.00239661	0.582936	0.00411128	0.99672	0.999383	18	36	33	9	21	51	54	19.4434	41.3745	35.861	7.83961	18.1872	39.5973	64.4581
ENSMUSG00000010453	3575.47	-0.0644246	0.108883	-0.591685	0.554061	0.815426	3325	3499	3120	3960	4262	4914	2571	3591.63	4021.37	3390.5	3449.43	3691.13	3815.31	3068.92
ENSMUSG00000010461	7557.74	0.0467634	0.111942	0.417747	0.676132	0.879551	7563	6440	6148	8608	8314	9168	7402	8169.48	7401.44	6681.01	7498.15	7200.39	7118.19	8835.53
ENSMUSG00000010476	586.51	0.105964	0.179924	0.588937	0.555904	0.816864	499	481	545	569	727	621	682	539.015	552.81	592.25	495.637	629.623	482.155	814.082
ENSMUSG00000010492	7.85574	0.945435	0.827775	1.14214	0.253396	NA	3	1	10	11	12	7	12	3.24057	1.14929	10.867	9.58174	10.3927	5.43492	14.324
ENSMUSG00000010505	7939.21	0.0224044	0.120798	0.18547	0.85286	0.955689	7157	7812	6346	9801	8380	9389	7443	7730.92	8978.27	6896.18	8537.33	7257.55	7289.78	8884.48
ENSMUSG00000010517	13093.3	0.0197128	0.102469	0.192378	0.847446	0.954202	11476	12788	10934	16067	15142	17305	10164	12396.3	14697.1	11881.9	13995.4	13113.8	13435.9	12132.4
ENSMUSG00000010538	609.545	-0.0546377	0.126793	-0.430919	0.666527	0.875126	514	588	588	684	746	808	442	555.218	675.784	638.978	595.81	646.078	627.345	527.602
ENSMUSG00000010554	1943.88	0.0275548	0.0875137	0.314863	0.752866	0.91332	1822	1628	1776	2281	2174	2682	1580	1968.11	1871.05	1929.97	1986.9	1882.81	2082.35	1886
ENSMUSG00000010592	14.8056	-0.122704	0.623573	-0.196776	0.844003	NA	12	18	12	20	4	28	12	12.9623	20.6873	13.0404	17.4213	3.46422	21.7397	14.324
ENSMUSG00000010601	7.15064	-2.64245	0.975435	-2.709	0.00674864	NA	5	10	22	0	2	2	5	5.40095	11.4929	23.9073	0	1.73211	1.55283	5.96834
ENSMUSG00000010607	2.13025	0.825673	2.06409	0.400017	0.689144	NA	2	2	0	12	0	0	0	2.16038	2.29858	0	10.4528	0	0	0
ENSMUSG00000010608	5500.52	0.0431662	0.101474	0.425391	0.670551	0.877031	5050	5041	4577	6763	6717	7305	4106	5454.96	5793.58	4973.81	5891.03	5817.3	5671.72	4901.2
ENSMUSG00000010609	1573.29	-0.429927	0.10776	-3.98969	6.61589e-05	0.000874336	1738	1545	1734	1664	1525	1941	1004	1877.37	1775.66	1884.33	1449.46	1320.74	1507.03	1198.44
ENSMUSG00000010651	5.43857	-0.554297	0.966155	-0.573715	0.566161	NA	5	4	9	10	1	2	6	5.40095	4.59717	9.78027	8.71067	0.866056	1.55283	7.16201
ENSMUSG00000010660	316.821	0.615468	0.194284	3.16788	0.00153556	0.0132011	305	166	192	399	470	506	286	329.458	190.783	208.646	347.556	407.046	392.867	341.389
ENSMUSG00000010663	615.763	0.216994	0.11898	1.82379	0.0681836	0.24978	556	504	471	799	742	880	500	600.586	579.243	511.834	695.983	642.614	683.247	596.834
ENSMUSG00000010721	20040.9	-0.455251	0.0733892	-6.20324	5.53134e-10	2.05746e-08	22497	20669	21226	20361	20511	22032	13872	24301	23754.7	23066.2	17735.8	17763.7	17106	16558.6
ENSMUSG00000010751	43.9007	-0.229997	0.392379	-0.586161	0.557767	0.81791	20	59	50	36	50	53	40	21.6038	67.8082	54.3349	31.3584	43.3028	41.1501	47.7467
ENSMUSG00000010755	1493.12	-0.234963	0.112615	-2.08643	0.03694	0.161045	1440	1594	1394	1575	1598	1970	1059	1555.47	1831.97	1514.86	1371.93	1383.96	1529.54	1264.1
ENSMUSG00000010760	0.123722	0.448252	3.81694	0.117438	0.906513	NA	0	0	0	0	1	0	0	0	0	0	0	0.866056	0	0
ENSMUSG00000010796	18.0708	-0.367783	0.722114	-0.509314	0.610532	0.845591	18	17	21	1	14	22	29	19.4434	19.538	22.8206	0.871067	12.1248	17.0812	34.6164
ENSMUSG00000010797	28.6597	-0.034553	0.458024	-0.0754393	0.939865	0.984018	14	34	30	20	33	32	36	15.1227	39.0759	32.6009	17.4213	28.5798	24.8453	42.9721
ENSMUSG00000010803	655.419	1.52623	0.244868	6.23289	4.5791e-10	1.72227e-08	178	366	309	1330	1024	1278	504	192.274	420.641	335.789	1158.52	886.841	992.261	601.609
ENSMUSG00000010825	43.756	0.45697	0.328098	1.39279	0.163685	0.437098	38	26	34	62	63	45	46	41.0472	29.8816	36.9477	54.0062	54.5615	34.9388	54.9088
ENSMUSG00000010830	206.135	-0.773474	0.218235	-3.54423	0.000393769	0.00418085	301	210	226	199	221	209	87	325.137	241.351	245.594	173.342	191.398	162.271	103.849
ENSMUSG00000010841	7.16173	-0.818765	1.01278	-0.808433	0.418841	NA	12	4	10	0	15	2	6	12.9623	4.59717	10.867	0	12.9908	1.55283	7.16201
ENSMUSG00000010911	312.294	0.258064	0.131682	1.95974	0.0500259	0.201274	275	234	254	393	388	410	291	297.052	268.934	276.021	342.329	336.03	318.331	347.358
ENSMUSG00000010914	1406.56	-0.023887	0.121365	-0.19682	0.843968	0.953074	1367	1183	1312	1689	1685	1957	950	1476.62	1359.61	1425.75	1471.23	1459.3	1519.45	1133.99
ENSMUSG00000010936	1563.46	0.191619	0.112875	1.69763	0.0895776	0.297791	1242	1379	1301	2071	1928	2176	1207	1341.6	1584.87	1413.79	1803.98	1669.76	1689.48	1440.76
ENSMUSG00000011008	41.7263	-0.2993	0.384256	-0.77891	0.436033	0.734055	42	42	42	26	40	40	54	45.368	48.2703	45.6413	22.6478	34.6422	31.0567	64.4581
ENSMUSG00000011034	29.6914	-0.00163414	0.492995	-0.00331473	0.997355	0.999383	21	28	31	17	20	40	47	22.684	32.1802	33.6876	14.8081	17.3211	31.0567	56.1024
ENSMUSG00000011096	163.482	0.0457632	0.26524	0.172535	0.863017	0.959224	88	168	178	142	237	204	147	95.0567	193.081	193.432	123.692	205.255	158.389	175.469
ENSMUSG00000011114	559.966	-0.273261	0.140843	-1.94018	0.0523573	0.208366	504	619	561	640	617	680	364	544.416	711.412	609.637	557.483	534.357	527.963	434.495
ENSMUSG00000011118	1.52138	0.00157394	1.62744	0.000967126	0.999228	NA	1	2	1	1	2	0	3	1.08019	2.29858	1.0867	0.871067	1.73211	0	3.58101
ENSMUSG00000011148	214.669	-0.20566	0.609353	-0.337505	0.735736	0.905166	264	250	114	194	167	118	336	285.17	287.323	123.883	168.987	144.631	91.6172	401.073
ENSMUSG00000011154	143.841	-1.07089	0.250802	-4.26984	1.95611e-05	0.000300734	152	168	238	158	90	106	78	164.189	193.081	258.634	137.629	77.945	82.3002	93.1061
ENSMUSG00000011158	1315.56	-0.288036	0.100572	-2.86398	0.00418354	0.0303586	1397	1321	1266	1492	1423	1482	941	1509.03	1518.22	1375.76	1299.63	1232.4	1150.65	1123.24
ENSMUSG00000011171	39.9033	0.166472	0.32387	0.514008	0.607246	0.843954	39	31	31	47	42	49	44	42.1274	35.6281	33.6876	40.9402	36.3743	38.0444	52.5214
ENSMUSG00000011179	306.529	0.101445	0.208031	0.487646	0.625801	0.85274	227	344	223	304	318	471	299	245.203	395.357	242.333	264.804	275.406	365.692	356.907
ENSMUSG00000011254	71.6204	0.311687	0.274205	1.13669	0.255668	0.562938	78	40	54	94	98	100	57	84.2548	45.9717	58.6816	81.8803	84.8735	77.6417	68.0391
ENSMUSG00000011256	201.232	0.460532	0.20557	2.24026	0.0250739	0.121265	146	137	166	223	230	268	261	157.708	157.453	180.392	194.248	199.193	208.08	311.547
ENSMUSG00000011257	1244.92	-0.489721	0.129469	-3.78254	0.000155233	0.00184073	1493	1313	1241	1428	1267	1181	826	1612.72	1509.02	1348.59	1243.88	1097.29	916.948	985.97
ENSMUSG00000011263	271.119	0.222784	0.183939	1.21118	0.225825	0.524777	204	272	193	274	358	389	255	220.359	312.607	209.733	238.672	310.048	302.026	304.385
ENSMUSG00000011267	1.34733	-1.77882	2.22152	-0.800721	0.423293	NA	0	5	1	0	3	0	0	0	5.74646	1.0867	0	2.59817	0	0
ENSMUSG00000011305	6.71603	-0.249545	0.939801	-0.265529	0.790602	NA	4	6	10	0	7	12	8	4.32076	6.89575	10.867	0	6.06239	9.317	9.54935
ENSMUSG00000011306	1020.91	-0.0641011	0.113262	-0.565955	0.571424	0.824916	1031	807	1012	1256	1089	1299	804	1113.68	927.479	1099.74	1094.06	943.135	1008.57	959.71
ENSMUSG00000011349	3.29623	0.323016	1.12922	0.286052	0.774838	NA	4	1	3	2	6	8	1	4.32076	1.14929	3.26009	1.74213	5.19634	6.21133	1.19367
ENSMUSG00000011350	8.59409	-0.207983	0.780189	-0.26658	0.789792	NA	4	7	14	8	4	7	14	4.32076	8.04505	15.2138	6.96854	3.46422	5.43492	16.7114
ENSMUSG00000011382	236.041	0.304924	0.159192	1.91545	0.0554357	0.217332	197	186	181	287	260	329	250	212.797	213.768	196.692	249.996	225.175	255.441	298.417
ENSMUSG00000011427	493.142	0.113532	0.137861	0.823525	0.41021	0.71294	461	372	450	655	584	686	359	497.967	427.537	489.014	570.549	505.777	532.622	428.527
ENSMUSG00000011463	10.2962	0.56695	0.806975	0.702562	0.482329	NA	6	1	15	10	9	10	20	6.48114	1.14929	16.3005	8.71067	7.7945	7.76417	23.8734
ENSMUSG00000011486	7.89138	0.187335	0.962567	0.19462	0.84569	NA	6	0	14	10	4	6	14	6.48114	0	15.2138	8.71067	3.46422	4.6585	16.7114
ENSMUSG00000011589	50.6463	0.775314	0.334135	2.32036	0.0203212	0.103292	38	34	26	98	67	77	36	41.0472	39.0759	28.2541	85.3646	58.0257	59.7841	42.9721
ENSMUSG00000011632	1.70432	-0.195961	1.43706	-0.136362	0.891535	NA	3	1	1	1	1	3	2	3.24057	1.14929	1.0867	0.871067	0.866056	2.32925	2.38734
ENSMUSG00000011658	915.473	-0.343722	0.145157	-2.36793	0.017888	0.0938687	869	990	967	1085	967	1112	532	938.685	1137.8	1050.84	945.108	837.476	863.375	635.032
ENSMUSG00000011751	2958.39	0.181817	0.10606	1.71428	0.0864769	0.291894	2650	2462	2348	4089	3535	3845	2393	2862.5	2829.56	2551.56	3561.79	3061.51	2985.32	2856.45
ENSMUSG00000011752	89.3431	-0.257873	0.23052	-1.11866	0.263286	0.57099	82	85	101	97	114	96	60	88.5756	97.6898	109.756	84.4935	98.7304	74.536	71.6201
ENSMUSG00000011831	2596.71	-0.0830561	0.131018	-0.633929	0.526127	0.797162	2255	2760	2247	3021	2940	3606	1801	2435.83	3172.05	2441.81	2631.49	2546.2	2799.76	2149.8
ENSMUSG00000011832	3683.78	0.218335	0.110003	1.98481	0.047166	0.192759	2965	2846	3346	4751	4705	5351	2772	3202.76	3270.89	3636.09	4138.44	4074.79	4154.61	3308.85
ENSMUSG00000011837	67.0569	0.0685691	0.294582	0.232767	0.815942	0.940456	43	59	75	58	97	90	58	46.4482	67.8082	81.5023	50.5219	84.0074	69.8775	69.2328
ENSMUSG00000011877	400.105	-0.231455	0.154035	-1.50262	0.132938	0.382666	466	315	411	426	483	481	273	503.368	362.027	446.633	371.075	418.305	373.456	325.872
ENSMUSG00000011884	365.017	-0.2026	0.1779	-1.13884	0.254768	0.561919	440	258	379	344	393	507	283	475.283	296.517	411.858	299.647	340.36	393.643	337.808
ENSMUSG00000011958	2461.56	0.0354458	0.0967723	0.366281	0.714156	0.897488	2255	2073	2268	3109	2959	3166	1859	2435.83	2382.48	2464.63	2708.15	2562.66	2458.14	2219.03
ENSMUSG00000011960	2414.55	-0.193666	0.116485	-1.66258	0.0963972	0.311167	2168	2664	2210	2564	2801	2951	1798	2341.85	3061.71	2401.6	2233.42	2425.82	2291.21	2146.22
ENSMUSG00000012017	86.8078	0.440218	0.244669	1.79924	0.0719809	0.258815	60	78	57	114	93	137	88	64.8114	89.6448	61.9417	99.3017	80.5432	106.369	105.043
ENSMUSG00000012042	48.3344	0.220216	0.439151	0.501459	0.616048	0.848008	23	64	31	40	48	55	73	24.8444	73.5547	33.6876	34.8427	41.5707	42.7029	87.1378
ENSMUSG00000012076	974.469	0.114545	0.0965766	1.18606	0.2356	0.537615	821	809	898	1190	1154	1326	807	886.836	929.777	975.854	1036.57	999.429	1029.53	963.291
ENSMUSG00000012114	9776.04	-0.182419	0.101901	-1.79017	0.0734269	0.262239	9971	9095	9426	11064	11108	12722	6560	10770.6	10452.8	10243.2	9637.49	9620.15	9877.57	7830.47
ENSMUSG00000012117	9678.27	0.0605978	0.115407	0.525079	0.599528	0.839908	9725	8107	7840	12129	12291	12645	7019	10504.8	9317.31	8519.71	10565.2	10644.7	9817.79	8378.36
ENSMUSG00000012123	32.8326	-0.314742	0.561873	-0.560166	0.575366	0.825781	15	17	69	26	17	53	34	16.2028	19.538	74.9821	22.6478	14.723	41.1501	40.5847
ENSMUSG00000012126	323.345	-0.117544	0.142096	-0.827213	0.408116	0.711143	310	302	308	344	410	412	228	334.859	347.086	334.703	299.647	355.083	319.884	272.156
ENSMUSG00000012187	47.7705	-0.0926445	0.362029	-0.255903	0.798026	0.933021	30	42	62	56	36	54	54	32.4057	48.2703	67.3752	48.7798	31.178	41.9265	64.4581
ENSMUSG00000012211	42.9336	0.352442	0.336361	1.04781	0.294726	0.606513	37	27	37	47	76	51	36	39.967	31.0309	40.2078	40.9402	65.8203	39.5973	42.9721
ENSMUSG00000012282	1.75051	1.75645	1.60318	1.09561	0.273252	NA	0	1	1	3	4	2	2	0	1.14929	1.0867	2.6132	3.46422	1.55283	2.38734
ENSMUSG00000012296	1729.09	-0.0418852	0.106271	-0.394136	0.69348	0.887053	1811	1434	1537	2100	1995	2208	1305	1956.22	1648.09	1670.25	1829.24	1727.78	1714.33	1557.74
ENSMUSG00000012350	277.067	-2.11463	0.205823	-10.274	9.22668e-25	1.48066e-22	327	498	513	141	104	163	98	353.222	572.348	557.476	122.821	90.0698	126.556	116.98
ENSMUSG00000012396	5.32896	1.06553	1.01036	1.05461	0.291605	NA	3	0	6	3	7	12	8	3.24057	0	6.52018	2.6132	6.06239	9.317	9.54935
ENSMUSG00000012405	67.8781	-0.188809	0.305139	-0.618765	0.536071	0.803809	62	51	86	57	59	114	56	66.9718	58.6139	93.456	49.6508	51.0973	88.5115	66.8454
ENSMUSG00000012422	2117.27	-0.0366243	0.108294	-0.338194	0.735217	0.905089	1941	1857	2039	2416	2564	2926	1489	2096.65	2134.24	2215.78	2104.5	2220.57	2271.8	1777.37
ENSMUSG00000012428	41.95	0.27232	0.312003	0.872812	0.382765	0.694476	36	28	38	46	60	55	39	38.8868	32.1802	41.2945	40.0691	51.9634	42.7029	46.5531
ENSMUSG00000012429	503.989	-0.0479069	0.160181	-0.29908	0.764879	0.917702	539	405	455	631	644	644	317	582.222	465.463	494.447	549.644	557.74	500.012	378.393
ENSMUSG00000012443	1.19812	0.253107	2.08077	0.121641	0.903183	NA	0	0	3	4	1	1	0	0	0	3.26009	3.48427	0.866056	0.776417	0
ENSMUSG00000012483	153.375	-0.250925	0.185221	-1.35474	0.175502	0.456023	157	165	136	164	185	178	105	169.59	189.633	147.791	142.855	160.22	138.202	125.335
ENSMUSG00000012519	114.731	-0.276505	0.217745	-1.26986	0.204134	0.496701	120	96	130	110	130	112	106	129.623	110.332	141.271	95.8174	112.587	86.9587	126.529
ENSMUSG00000012520	1.349	-1.60969	1.96305	-0.819994	0.412219	NA	2	0	4	2	0	0	1	2.16038	0	4.34679	1.74213	0	0	1.19367
ENSMUSG00000012535	4276.88	-0.0033192	0.0872069	-0.0380612	0.969639	0.992169	3998	3850	3778	5317	4811	5490	3375	4318.6	4424.78	4105.54	4631.47	4166.6	4262.53	4028.63
ENSMUSG00000012609	10993.9	0.338154	0.0819078	4.12847	3.65177e-05	0.000516645	9234	8322	8390	14645	14084	14630	10043	9974.47	9564.41	9117.39	12756.8	12197.5	11359	11988
ENSMUSG00000012640	2262.91	0.0648603	0.095051	0.682374	0.495002	0.777923	2169	1872	1953	2707	2745	3095	1747	2342.93	2151.48	2122.32	2357.98	2377.32	2403.01	2085.34
ENSMUSG00000012705	7.89258	0.675518	0.768915	0.878535	0.379654	NA	5	2	9	12	11	6	11	5.40095	2.29858	9.78027	10.4528	9.52662	4.6585	13.1304
ENSMUSG00000012777	2.26642	0.433005	1.82959	0.236668	0.812915	NA	3	2	0	0	0	1	8	3.24057	2.29858	0	0	0	0.776417	9.54935
ENSMUSG00000012819	704.181	-0.128784	0.389354	-0.330764	0.740823	0.908133	549	681	777	499	602	756	977	593.024	782.668	844.364	434.663	521.366	586.971	1166.21
ENSMUSG00000012848	344.777	-0.114927	0.145487	-0.789947	0.429559	0.729345	340	349	289	426	388	410	256	367.265	401.103	314.055	371.075	336.03	318.331	305.579
ENSMUSG00000012889	2.57447	0.799921	1.3176	0.607105	0.543781	NA	1	1	3	4	1	9	1	1.08019	1.14929	3.26009	3.48427	0.866056	6.98775	1.19367
ENSMUSG00000013033	9119.7	-0.366251	0.112867	-3.24496	0.00117465	0.0105675	9574	9132	9703	11061	9002	10317	5877	10341.7	10495.3	10544.2	9634.88	7796.24	8010.29	7015.19
ENSMUSG00000013076	2261.99	0.318657	0.105392	3.02354	0.00249832	0.0199039	1888	1892	1595	2874	2726	3374	2013	2039.4	2174.46	1733.28	2503.45	2360.87	2619.63	2402.85
ENSMUSG00000013089	1132.27	0.085642	0.200303	0.427562	0.66897	0.876391	1017	1130	814	832	1517	1637	1118	1098.55	1298.7	884.571	724.728	1313.81	1270.99	1334.52
ENSMUSG00000013091	0.90393	2.93383	2.80693	1.04521	0.295925	NA	0	0	0	0	0	2	4	0	0	0	0	0	1.55283	4.77467
ENSMUSG00000013150	1389.37	-0.157328	0.116386	-1.35178	0.176446	0.457869	1346	1202	1469	1575	1605	1822	936	1453.94	1381.45	1596.36	1371.93	1390.02	1414.63	1117.27
ENSMUSG00000013155	15.6957	-0.549705	0.486747	-1.12934	0.258753	NA	15	18	19	16	18	14	10	16.2028	20.6873	20.6472	13.9371	15.589	10.8698	11.9367
ENSMUSG00000013158	1.30307	-0.343971	2.5733	-0.133669	0.893664	NA	0	0	4	0	0	0	4	0	0	4.34679	0	0	0	4.77467
ENSMUSG00000013160	2006.63	-0.104959	0.0979419	-1.07165	0.283878	0.594649	2084	1873	1718	2236	2261	2406	1677	2251.12	2152.62	1866.95	1947.71	1958.15	1868.06	2001.78
ENSMUSG00000013236	23179.2	-0.155945	0.116918	-1.3338	0.182269	0.466682	21685	20611	24617	30077	25387	26974	16137	23423.9	23688.1	26751.2	26199.1	21986.6	20943.1	19262.2
ENSMUSG00000013275	159.326	0.326738	0.195256	1.67338	0.0942517	0.307181	138	134	105	205	166	238	160	149.066	154.005	114.103	178.569	143.765	184.787	190.987
ENSMUSG00000013338	16.3868	-0.639099	0.518229	-1.23324	0.217487	NA	25	16	15	15	22	10	11	27.0047	18.3887	16.3005	13.066	19.0532	7.76417	13.1304
ENSMUSG00000013353	26.5033	-1.31255	0.584711	-2.24479	0.0247819	0.120165	34	28	47	3	22	15	27	36.7265	32.1802	51.0748	2.6132	19.0532	11.6463	32.2291
ENSMUSG00000013367	219.683	0.721273	0.15456	4.66661	3.06203e-06	5.77774e-05	153	144	138	319	314	312	222	165.269	165.498	149.964	277.87	271.942	242.242	264.994
ENSMUSG00000013415	19.4802	-0.593512	0.523082	-1.13465	0.256524	0.563993	14	20	31	16	16	12	23	15.1227	22.9858	33.6876	13.9371	13.8569	9.317	27.4544
ENSMUSG00000013418	18.5172	-0.0243043	0.490219	-0.0495784	0.960458	0.989528	14	10	27	19	21	24	17	15.1227	11.4929	29.3408	16.5503	18.1872	18.634	20.2924
ENSMUSG00000013419	90.34	0.443941	0.260036	1.70723	0.0877801	0.294406	53	55	96	119	130	125	79	57.2501	63.2111	104.323	103.657	112.587	97.0521	94.2998
ENSMUSG00000013465	178.895	-0.0876932	0.17657	-0.496649	0.619436	0.84913	183	147	174	200	237	207	131	197.675	168.946	189.085	174.213	205.255	160.718	156.371
ENSMUSG00000013483	39.2215	0.273163	0.384704	0.710061	0.477667	0.767711	22	25	48	44	49	41	48	23.7642	28.7323	52.1615	38.327	42.4367	31.8331	57.2961
ENSMUSG00000013495	3497.68	0.132061	0.146972	0.89855	0.368893	0.6812	3109	3042	2849	4611	4611	5035	2190	3358.31	3496.15	3096	4016.49	3993.38	3909.26	2614.13
ENSMUSG00000013523	151.057	0.537149	0.546295	0.983259	0.32548	0.640245	129	84	114	98	143	174	296	139.344	96.5406	123.883	85.3646	123.846	135.097	353.326
ENSMUSG00000013539	9.92723	0.428765	0.797653	0.537533	0.5909	NA	16	1	6	15	12	21	4	17.283	1.14929	6.52018	13.066	10.3927	16.3048	4.77467
ENSMUSG00000013584	739.844	-0.219964	0.118832	-1.85105	0.0641618	0.24041	725	748	711	892	717	907	554	783.138	859.671	772.642	776.992	620.962	704.21	661.292
ENSMUSG00000013593	528.546	-0.0214934	0.150622	-0.142698	0.886529	0.967378	574	378	502	619	609	745	381	620.029	434.432	545.522	539.191	527.428	578.431	454.788
ENSMUSG00000013611	33.2806	0.271528	0.539524	0.503273	0.614772	0.847147	18	30	32	40	14	30	62	19.4434	34.4788	34.7743	34.8427	12.1248	23.2925	74.0075
ENSMUSG00000013622	320.163	0.0657973	0.155672	0.422666	0.672539	0.877827	311	228	311	397	417	400	241	335.939	262.039	337.963	345.814	361.145	310.567	287.674
ENSMUSG00000013629	1157.39	-0.322116	0.142888	-2.25433	0.0241755	0.117802	1381	898	1286	1306	1231	1376	761	1491.74	1032.06	1397.49	1137.61	1066.11	1068.35	908.382
ENSMUSG00000013643	6.83289	-0.161699	0.830998	-0.194584	0.845718	NA	8	4	8	8	2	16	4	8.64152	4.59717	8.69358	6.96854	1.73211	12.4227	4.77467
ENSMUSG00000013646	672.828	0.0220003	0.113687	0.193516	0.846555	0.953991	644	571	596	810	782	778	606	695.642	656.246	647.671	705.565	677.256	604.052	723.363
ENSMUSG00000013653	2.45315	1.05593	1.8459	0.57204	0.567295	NA	2	2	0	0	0	1	10	2.16038	2.29858	0	0	0	0.776417	11.9367
ENSMUSG00000013662	10195.2	-0.0554892	0.0984068	-0.563876	0.572839	0.825323	9841	8749	9733	12143	12188	13330	7223	10630.1	10055.2	10576.8	10577.4	10555.5	10349.6	8621.87
ENSMUSG00000013663	5732.17	0.129313	0.134158	0.963884	0.335104	0.650519	5068	4852	4853	7386	7190	8592	3744	5474.4	5576.37	5273.74	6433.7	6226.94	6670.97	4469.1
ENSMUSG00000013668	4.38238	-0.929997	1.002	-0.928139	0.353336	NA	3	7	6	1	2	4	6	3.24057	8.04505	6.52018	0.871067	1.73211	3.10567	7.16201
ENSMUSG00000013698	979.767	0.213115	0.0919687	2.31726	0.0204896	0.103866	831	776	832	1216	1168	1321	895	897.638	891.851	904.132	1059.22	1011.55	1025.65	1068.33
ENSMUSG00000013701	1984.17	-0.246691	0.103669	-2.3796	0.0173315	0.0918211	2075	1927	1920	2128	2138	2613	1351	2241.39	2214.69	2086.46	1853.63	1851.63	2028.78	1612.65
ENSMUSG00000013707	1.32828	-0.971617	1.83369	-0.52987	0.596202	NA	0	1	4	2	1	0	1	0	1.14929	4.34679	1.74213	0.866056	0	1.19367
ENSMUSG00000013736	989.734	-0.104849	0.12077	-0.86817	0.385301	0.696653	1070	904	827	1146	1193	1151	762	1155.8	1038.96	898.699	998.243	1033.2	893.656	909.575
ENSMUSG00000013766	5.64543	0.586175	1.48228	0.395455	0.692507	NA	4	0	8	0	0	8	17	4.32076	0	8.69358	0	0	6.21133	20.2924
ENSMUSG00000013787	2020.43	-0.132899	0.125679	-1.05745	0.290308	0.601315	1852	1736	2198	2456	2256	2658	1342	2000.51	1995.17	2388.56	2139.34	1953.82	2063.72	1601.9
ENSMUSG00000013822	165.584	-0.357229	0.232096	-1.53915	0.123769	0.36736	165	182	167	223	124	221	98	178.231	209.171	181.478	194.248	107.391	171.588	116.98
ENSMUSG00000013833	173.948	-0.142553	0.166824	-0.854509	0.392823	0.70147	172	150	178	214	184	208	133	185.793	172.394	193.432	186.408	159.354	161.495	158.758
ENSMUSG00000013846	1246.76	0.505918	0.14025	3.60725	0.00030946	0.00339038	1085	669	989	1706	1585	1825	1203	1172.01	768.877	1074.74	1486.04	1372.7	1416.96	1435.98
ENSMUSG00000013858	320.74	-0.117525	0.155708	-0.754779	0.450381	0.747162	317	306	289	429	356	372	223	342.42	351.683	314.055	373.688	308.316	288.827	266.188
ENSMUSG00000013878	2694.59	0.219801	0.115833	1.89756	0.0577537	0.223661	2616	2000	2085	3523	3306	3870	2124	2825.78	2298.58	2265.76	3068.77	2863.18	3004.73	2535.35
ENSMUSG00000013921	393.475	0.327689	0.135795	2.41312	0.0158166	0.0856396	343	273	319	536	523	543	320	370.505	313.757	346.656	466.892	452.947	421.594	381.974
ENSMUSG00000013936	11.5908	1.09191	0.909712	1.20028	0.230032	NA	6	6	7	0	13	23	26	6.48114	6.89575	7.60688	0	11.2587	17.8576	31.0354
ENSMUSG00000013973	1688.73	0.156721	0.116796	1.34184	0.179648	0.46243	1622	1225	1468	2223	2135	2205	1314	1752.07	1407.88	1595.27	1936.38	1849.03	1712	1568.48
ENSMUSG00000013974	1.45605	0.0016045	2.17579	0.000737432	0.999412	NA	4	0	0	4	0	0	2	4.32076	0	0	3.48427	0	0	2.38734
ENSMUSG00000013997	310.145	-0.1023	0.151034	-0.67733	0.498197	0.779892	333	275	270	320	344	447	233	359.703	316.055	293.408	278.742	297.923	347.058	278.125
ENSMUSG00000014030	749.109	-0.108337	0.428252	-0.252975	0.800287	0.933894	567	729	822	432	765	820	1026	612.468	837.834	893.265	376.301	662.533	636.662	1224.7
ENSMUSG00000014039	1679.52	-0.128838	0.128985	-0.998863	0.317861	0.633167	1616	1661	1514	1954	2000	2245	1072	1745.59	1908.97	1645.26	1702.07	1732.11	1743.06	1279.61
ENSMUSG00000014074	524.122	0.0296488	0.144612	0.205023	0.837554	0.950692	536	400	474	576	728	614	424	578.982	459.717	515.094	501.735	630.489	476.72	506.115
ENSMUSG00000014075	424.329	-0.112927	0.15062	-0.749752	0.453404	0.748985	480	317	412	459	522	532	314	518.491	364.326	447.719	399.82	452.081	413.054	374.812
ENSMUSG00000014077	1539.84	-0.134181	0.118135	-1.13583	0.256028	0.563343	1507	1560	1329	1545	1684	1839	1409	1627.85	1792.9	1444.22	1345.8	1458.44	1427.83	1681.88
ENSMUSG00000014104	5.25127	-0.504917	1.07883	-0.468025	0.639767	NA	9	5	3	0	8	2	8	9.72171	5.74646	3.26009	0	6.92845	1.55283	9.54935
ENSMUSG00000014158	865.288	0.0636603	0.102218	0.622792	0.533421	0.80194	777	787	724	1047	985	1114	751	839.307	904.493	786.769	912.008	853.065	864.928	896.445
ENSMUSG00000014164	1294.29	0.193704	0.124702	1.55334	0.120341	0.360361	979	1167	1096	1786	1554	1751	1013	1057.51	1341.22	1191.02	1555.73	1345.85	1359.51	1209.19
ENSMUSG00000014177	817.758	-0.0387883	0.112367	-0.345193	0.729949	0.904083	803	715	739	1013	980	1000	607	867.392	821.744	803.069	882.391	848.735	776.417	724.557
ENSMUSG00000014195	6680.85	-0.071143	0.10503	-0.677362	0.498177	0.779892	6834	5501	6356	7715	7836	9009	4736	7382.02	6322.26	6907.05	6720.28	6786.41	6994.74	5653.21
ENSMUSG00000014198	5.61166	-0.477055	0.906912	-0.526021	0.598874	NA	5	11	2	3	5	11	3	5.40095	12.6422	2.17339	2.6132	4.33028	8.54058	3.58101
ENSMUSG00000014226	179.01	0.276314	0.184845	1.49485	0.134955	0.386798	169	124	142	238	256	221	145	182.552	142.512	154.311	207.314	221.71	171.588	173.082
ENSMUSG00000014232	972.242	0.0992971	0.108324	0.91667	0.359316	0.67318	840	913	779	1167	1168	1270	828	907.359	1049.3	846.537	1016.54	1011.55	986.049	988.358
ENSMUSG00000014243	282.84	0.250529	0.148105	1.69157	0.0907283	0.300625	241	245	206	323	380	387	254	260.326	281.577	223.86	281.355	329.101	300.473	303.192
ENSMUSG00000014245	571.18	0.0771377	0.130186	0.59252	0.553502	0.815426	516	524	463	756	674	747	430	557.378	602.229	503.141	658.527	583.722	579.983	513.277
ENSMUSG00000014294	17.1481	0.193839	0.507549	0.381911	0.702527	NA	9	18	16	26	17	28	11	9.72171	20.6873	17.3872	22.6478	14.723	21.7397	13.1304
ENSMUSG00000014301	170.771	-0.0382511	0.1697	-0.225405	0.821664	0.942481	161	140	171	205	207	216	125	173.911	160.901	185.825	178.569	179.274	167.706	149.209
ENSMUSG00000014303	147.312	0.139052	0.183828	0.756427	0.449393	0.746625	120	130	127	163	169	189	150	129.623	149.408	138.011	141.984	146.363	146.743	179.05
ENSMUSG00000014313	875.318	-0.110704	0.179218	-0.617707	0.536768	0.804245	799	864	817	1091	1091	1211	459	863.072	992.989	887.832	950.335	944.867	940.241	547.894
ENSMUSG00000014329	6415.42	-0.292688	0.0781504	-3.74519	0.00018026	0.00210491	6346	6419	6690	6822	6413	7661	4994	6854.88	7377.31	7270	5942.42	5554.02	5948.13	5961.18
ENSMUSG00000014349	549.015	-0.326542	0.108839	-3.00023	0.00269773	0.0212018	554	527	606	569	585	628	411	598.425	605.677	658.538	495.637	506.643	487.59	490.598
ENSMUSG00000014351	5.7339	0.269248	0.895745	0.300586	0.76373	NA	2	6	6	9	4	14	2	2.16038	6.89575	6.52018	7.83961	3.46422	10.8698	2.38734
ENSMUSG00000014353	2323.18	0.0748725	0.104162	0.718805	0.472261	0.763905	2217	2031	1874	2757	2926	3135	1782	2394.78	2334.21	2036.47	2401.53	2534.08	2434.07	2127.12
ENSMUSG00000014355	5266.73	0.0486599	0.0884344	0.550237	0.582157	0.830634	4725	4666	4631	6221	6396	7195	4041	5103.9	5362.6	5032.49	5418.91	5539.29	5586.32	4823.61
ENSMUSG00000014361	563.84	0.495151	0.156289	3.16817	0.00153404	0.0131947	499	352	394	826	779	860	430	539.015	404.551	428.159	719.502	674.658	667.718	513.277
ENSMUSG00000014402	1304.91	-0.00893139	0.116706	-0.076529	0.938998	0.984018	1183	1136	1240	1565	1597	1781	900	1277.86	1305.6	1347.5	1363.22	1383.09	1382.8	1074.3
ENSMUSG00000014418	3696.5	0.0369929	0.095521	0.387275	0.698553	0.890628	3388	3127	3383	4376	4522	5082	2741	3659.68	3593.84	3676.3	3811.79	3916.3	3945.75	3271.85
ENSMUSG00000014426	3345.28	0.16785	0.0942476	1.78095	0.074921	0.26566	2998	2688	2806	4263	4043	4758	2623	3238.41	3089.3	3049.27	3713.36	3501.46	3694.19	3130.99
ENSMUSG00000014444	309.112	-0.0454396	0.152516	-0.297933	0.765754	0.918002	284	306	262	371	340	340	284	306.774	351.683	284.715	323.166	294.459	263.982	339.002
ENSMUSG00000014453	24.2164	-0.176702	0.468146	-0.37745	0.70584	0.894341	29	21	20	14	26	25	32	31.3255	24.1351	21.7339	12.1949	22.5175	19.4104	38.1974
ENSMUSG00000014470	293.667	-0.204956	0.145114	-1.41238	0.157839	0.427128	288	272	304	352	337	339	201	311.095	312.607	330.356	306.616	291.861	263.205	239.927
ENSMUSG00000014496	7159.84	-0.142549	0.0968198	-1.47231	0.140936	0.396252	6524	7370	6609	7991	7469	8733	6040	7047.16	8470.28	7181.98	6960.7	6468.57	6780.45	7209.76
ENSMUSG00000014498	696.986	-0.0344446	0.11115	-0.309893	0.756642	0.914865	708	593	620	834	830	857	543	764.774	681.53	673.752	726.47	718.826	665.389	648.162
ENSMUSG00000014503	169.745	-0.191624	0.175536	-1.09165	0.274987	0.585337	188	140	169	172	170	218	146	203.076	160.901	183.652	149.824	147.23	169.259	174.276
ENSMUSG00000014504	753.446	-0.137527	0.131828	-1.04323	0.29684	0.608781	799	622	743	834	962	914	519	863.072	714.86	807.416	726.47	833.146	709.645	619.514
ENSMUSG00000014529	16.1441	-0.517724	0.613575	-0.843782	0.398791	NA	12	19	22	4	18	30	10	12.9623	21.8366	23.9073	3.48427	15.589	23.2925	11.9367
ENSMUSG00000014542	4.01209	0.121774	1.3002	0.093658	0.925381	NA	0	7	3	1	1	4	10	0	8.04505	3.26009	0.871067	0.866056	3.10567	11.9367
ENSMUSG00000014543	32.4657	0.224856	0.413881	0.543287	0.586932	0.833886	24	22	34	32	30	36	48	25.9246	25.2844	36.9477	27.8742	25.9817	27.951	57.2961
ENSMUSG00000014547	3073.68	0.139252	0.094077	1.4802	0.138821	0.39306	2738	2497	2660	3694	4060	4085	2423	2957.56	2869.78	2890.61	3217.72	3516.19	3171.66	2892.26
ENSMUSG00000014550	579.924	0.0604085	0.138209	0.43708	0.662053	0.873072	520	458	563	746	703	803	400	561.699	526.376	611.81	649.816	608.837	623.463	477.467
ENSMUSG00000014551	55.5625	0.204516	0.354439	0.577012	0.563932	0.820812	57	34	49	85	82	79	24	61.5708	39.0759	53.2482	74.0407	71.0166	61.3369	28.648
ENSMUSG00000014554	1862.61	-0.0995219	0.0897106	-1.10937	0.267272	0.575311	1858	1638	1768	2120	2131	2407	1396	2006.99	1882.54	1921.28	1846.66	1845.57	1868.84	1666.36
ENSMUSG00000014592	130028	0.158214	0.160353	0.986663	0.323808	0.638903	113770	77735	141364	178079	137113	179522	109824	122893	89340.2	153620	155119	118748	139384	131093
ENSMUSG00000014599	439.19	0.357086	0.170621	2.09287	0.0363611	0.159392	438	242	353	594	545	601	405	473.123	278.129	383.604	517.414	472	466.626	483.436
ENSMUSG00000014601	186.456	0.0715737	0.177143	0.404045	0.68618	0.883228	170	164	158	247	243	208	146	183.632	188.484	171.698	215.154	210.452	161.495	174.276
ENSMUSG00000014602	14562	-0.199825	0.0751971	-2.65735	0.00787583	0.0498901	15000	13262	14473	16386	15114	17762	11400	16202.8	15241.9	15727.8	14273.3	13089.6	13790.7	13607.8
ENSMUSG00000014603	15.9851	-0.287671	0.617919	-0.465548	0.641539	NA	15	21	12	29	16	5	13	16.2028	24.1351	13.0404	25.261	13.8569	3.88208	15.5177
ENSMUSG00000014606	52.0115	-0.175279	0.308975	-0.567292	0.570516	0.824601	53	45	54	56	71	71	26	57.2501	51.7182	58.6816	48.7798	61.49	55.1256	31.0354
ENSMUSG00000014609	11.7313	-0.0312221	0.59754	-0.0522509	0.958329	NA	14	12	6	10	12	14	14	15.1227	13.7915	6.52018	8.71067	10.3927	10.8698	16.7114
ENSMUSG00000014633	1476.1	0.325373	0.142171	2.28861	0.0221021	0.110189	1479	1005	1028	1930	1916	2209	1179	1597.6	1155.04	1117.12	1681.16	1659.36	1715.1	1407.34
ENSMUSG00000014668	3942.11	0.0653356	0.10341	0.631809	0.527512	0.798112	3597	3558	3266	4585	4861	5582	2960	3885.44	4089.18	3549.15	3993.84	4209.9	4333.96	3533.26
ENSMUSG00000014686	5.69316	0.0438549	0.905957	0.0484073	0.961392	NA	4	5	6	2	3	9	10	4.32076	5.74646	6.52018	1.74213	2.59817	6.98775	11.9367
ENSMUSG00000014704	0.497037	2.10738	3.39501	0.620728	0.534778	NA	0	0	0	3	1	0	0	0	0	0	2.6132	0.866056	0	0
ENSMUSG00000014725	320.73	-0.481162	0.181977	-2.64408	0.00819126	0.0514082	446	302	293	289	275	371	268	481.765	347.086	318.402	251.738	238.165	288.051	319.903
ENSMUSG00000014747	3.24507	-1.28526	1.31363	-0.978404	0.327875	NA	4	6	3	0	4	0	4	4.32076	6.89575	3.26009	0	3.46422	0	4.77467
ENSMUSG00000014748	44.8586	0.0915191	0.310532	0.294717	0.76821	0.918755	39	45	33	46	63	54	40	42.1274	51.7182	35.861	40.0691	54.5615	41.9265	47.7467
ENSMUSG00000014763	1874.75	-0.0307943	0.117024	-0.263146	0.792438	0.930793	1780	1811	1556	2142	2358	2460	1349	1922.74	2081.37	1690.9	1865.83	2042.16	1909.99	1610.26
ENSMUSG00000014767	3095.22	-0.157331	0.0915639	-1.71827	0.0857479	0.290656	2989	3115	2817	3398	3511	3866	2341	3228.69	3580.05	3061.23	2959.89	3040.72	3001.63	2794.38
ENSMUSG00000014769	3991.94	-0.0426869	0.0827219	-0.516029	0.605834	0.84274	3840	3615	3568	4704	4702	4961	3135	4147.93	4154.69	3877.34	4097.5	4072.2	3851.8	3742.15
ENSMUSG00000014771	269.531	-0.00945686	0.137178	-0.0689385	0.945039	0.986122	237	236	262	320	304	351	218	256.005	271.233	284.715	278.742	263.281	272.522	260.22
ENSMUSG00000014773	16.044	-0.482271	0.522059	-0.923787	0.355597	NA	24	19	9	19	16	16	10	25.9246	21.8366	9.78027	16.5503	13.8569	12.4227	11.9367
ENSMUSG00000014776	7.38629	0.414069	0.880348	0.470347	0.638107	NA	2	1	14	8	8	11	9	2.16038	1.14929	15.2138	6.96854	6.92845	8.54058	10.743
ENSMUSG00000014778	54.9188	0.328366	0.318918	1.02962	0.303187	0.617304	55	44	31	52	89	71	53	59.4104	50.5689	33.6876	45.2955	77.079	55.1256	63.2644
ENSMUSG00000014782	27.5188	0.179291	0.503037	0.356417	0.721528	0.901362	12	26	31	45	34	15	30	12.9623	29.8816	33.6876	39.198	29.4459	11.6463	35.8101
ENSMUSG00000014786	37.1748	0.178408	0.349467	0.510516	0.60969	0.845051	34	28	32	35	62	44	32	36.7265	32.1802	34.7743	30.4874	53.6955	34.1623	38.1974
ENSMUSG00000014791	181.287	-1.06255	0.184022	-5.77401	7.7408e-09	2.38015e-07	213	214	275	133	170	150	96	230.08	245.949	298.842	115.852	147.23	116.463	114.592
ENSMUSG00000014813	14.9009	-0.0344629	0.519632	-0.0663218	0.947122	NA	15	16	10	23	14	19	10	16.2028	18.3887	10.867	20.0345	12.1248	14.7519	11.9367
ENSMUSG00000014837	468.039	0.265064	0.129612	2.04507	0.0408484	0.173724	352	385	401	623	575	579	442	380.227	442.478	435.766	542.675	497.982	449.545	527.602
ENSMUSG00000014846	60.2678	0.365762	0.286983	1.27451	0.202483	0.494825	36	48	56	86	69	72	64	38.8868	55.166	60.855	74.9118	59.7579	55.902	76.3948
ENSMUSG00000014850	4085.4	-0.136928	0.0976871	-1.4017	0.161006	0.432404	3743	4213	3717	4474	4477	4868	3451	4043.15	4841.97	4039.25	3897.16	3877.33	3779.6	4119.35
ENSMUSG00000014852	18.3867	-0.267243	0.663357	-0.402865	0.687048	0.88389	14	7	35	11	10	45	12	15.1227	8.04505	38.0344	9.58174	8.66056	34.9388	14.324
ENSMUSG00000014856	210.566	0.0158411	0.163072	0.0971419	0.922614	0.978798	216	152	202	248	237	277	176	233.321	174.692	219.513	216.025	205.255	215.067	210.086
ENSMUSG00000014859	501.642	-0.31076	0.155334	-2.00059	0.0454367	0.187465	538	453	545	583	593	581	289	581.142	520.629	592.25	507.832	513.571	451.098	344.97
ENSMUSG00000014867	355.091	-0.303722	0.161366	-1.8822	0.0598094	0.229303	425	318	342	375	428	429	217	459.081	365.475	371.65	326.65	370.672	333.083	259.026
ENSMUSG00000014873	68.6317	0.0538758	0.274986	0.195922	0.844671	0.953307	68	60	55	74	102	97	42	73.4529	68.9575	59.7683	64.459	88.3377	75.3124	50.1341
ENSMUSG00000014905	79.3239	-0.285729	0.309438	-0.923381	0.355809	0.670624	96	77	68	91	114	94	32	103.698	88.4955	73.8954	79.2671	98.7304	72.9832	38.1974
ENSMUSG00000014907	348.515	-0.162875	0.150085	-1.08522	0.277826	0.589074	320	367	320	398	395	462	232	345.661	421.79	347.743	346.685	342.092	358.705	276.931
ENSMUSG00000014932	7729.36	-0.461652	0.0843056	-5.47593	4.35217e-08	1.17711e-06	7906	8116	8855	7750	8075	8237	5425	8539.98	9327.66	9622.7	6750.77	6993.4	6395.35	6475.65
ENSMUSG00000014956	4744.32	-0.217449	0.0834673	-2.60519	0.00918221	0.0565292	4860	4690	4446	5259	5046	5856	3553	5249.72	5390.18	4831.46	4580.94	4370.12	4546.7	4241.1
ENSMUSG00000014959	12955.2	-0.264559	0.106737	-2.4786	0.01319	0.074807	13988	12217	12729	14209	15001	15870	8388	15109.7	14040.9	13832.6	12377	12991.7	12321.7	10012.5
ENSMUSG00000014980	1187.48	0.051924	0.0983247	0.528087	0.597439	0.839533	1037	1055	1066	1442	1354	1641	937	1120.16	1212.5	1158.42	1256.08	1172.64	1274.1	1118.47
ENSMUSG00000015001	29.8979	0.294625	0.552961	0.532813	0.594163	0.838216	18	28	25	32	26	14	58	19.4434	32.1802	27.1674	27.8742	22.5175	10.8698	69.2328
ENSMUSG00000015002	10298.4	-0.0144914	0.0972022	-0.149085	0.881487	0.964922	8995	10202	8864	11661	11617	13860	8407	9716.31	11725.1	9632.48	10157.5	10061	10761.1	10035.2
ENSMUSG00000015013	36.7742	0.221877	0.355732	0.623719	0.532812	0.801311	25	31	35	59	43	37	33	27.0047	35.6281	38.0344	51.393	37.2404	28.7274	39.3911
ENSMUSG00000015016	909.814	-0.117173	0.107515	-1.08983	0.275786	0.586282	870	909	803	946	1032	1165	745	939.765	1044.71	872.618	824.03	893.77	904.526	889.283
ENSMUSG00000015023	449.057	-0.0293925	0.137172	-0.214274	0.830333	0.946561	460	383	393	537	566	572	316	496.887	440.179	427.072	467.763	490.188	444.11	377.199
ENSMUSG00000015027	438.001	0.196971	0.127148	1.54915	0.121347	0.362364	375	352	371	580	566	536	370	405.071	404.551	403.165	505.219	490.188	416.159	441.657
ENSMUSG00000015053	77.2164	0.294021	0.241348	1.21824	0.223131	0.520959	57	55	74	97	109	100	66	61.5708	63.2111	80.4156	84.4935	94.4001	77.6417	78.7821
ENSMUSG00000015083	5.74741	0.774736	0.845053	0.916789	0.359253	NA	4	4	3	4	7	10	9	4.32076	4.59717	3.26009	3.48427	6.06239	7.76417	10.743
ENSMUSG00000015085	4.8857	-1.64487	1.2186	-1.3498	0.17708	NA	2	18	1	5	0	3	3	2.16038	20.6873	1.0867	4.35534	0	2.32925	3.58101
ENSMUSG00000015087	1893.86	0.0450335	0.118244	0.380853	0.703313	0.892605	1765	1669	1618	2338	2324	2650	1313	1906.53	1918.17	1758.28	2036.56	2012.71	2057.5	1567.29
ENSMUSG00000015090	50.1156	1.35899	0.309907	4.38514	1.1591e-05	0.000188521	28	23	21	92	77	85	49	30.2453	26.4337	22.8206	80.1382	66.6863	65.9954	58.4898
ENSMUSG00000015092	47.093	0.173771	0.314059	0.553309	0.580052	0.828646	41	41	37	40	56	77	46	44.2878	47.121	40.2078	34.8427	48.4991	59.7841	54.9088
ENSMUSG00000015093	1.51803	3.68602	2.4361	1.51308	0.130258	NA	0	0	0	0	4	0	6	0	0	0	0	3.46422	0	7.16201
ENSMUSG00000015094	642.71	-0.0409987	0.135605	-0.302338	0.762394	0.916714	617	495	667	831	686	839	477	666.477	568.9	724.827	723.857	594.114	651.414	569.38
ENSMUSG00000015095	86.3976	-0.44518	0.24473	-1.81907	0.0689014	0.251187	90	109	77	95	96	91	52	97.2171	125.273	83.6757	82.7514	83.1414	70.6539	62.0708
ENSMUSG00000015112	2590.15	-0.733629	0.112999	-6.49233	8.45188e-11	3.58726e-09	2716	3276	3094	2370	2340	2342	1810	2933.8	3765.08	3362.24	2064.43	2026.57	1818.37	2160.54
ENSMUSG00000015120	3262.09	-0.137955	0.104102	-1.32519	0.18511	0.470939	3430	3136	2776	3547	3740	4233	2424	3705.05	3604.18	3016.67	3089.68	3239.05	3286.57	2893.45
ENSMUSG00000015126	56.0851	-0.276417	0.319562	-0.864987	0.387046	0.6972	46	70	53	70	59	78	27	49.6887	80.4505	57.5949	60.9747	51.0973	60.5605	32.2291
ENSMUSG00000015127	2736	0.0338412	0.0998418	0.338948	0.734649	0.905089	2555	2519	2250	3358	3215	3631	2114	2759.88	2895.07	2445.07	2925.04	2784.37	2819.17	2523.42
ENSMUSG00000015133	617.387	0.0551124	0.11602	0.475026	0.634768	0.857558	575	535	531	746	788	788	473	621.109	614.871	577.036	649.816	682.452	611.816	564.605
ENSMUSG00000015134	36.7408	-0.0879241	0.515033	-0.170716	0.864447	0.96003	58	12	34	28	28	38	55	62.651	13.7915	36.9477	24.3899	24.2496	29.5038	65.6518
ENSMUSG00000015143	2385.72	0.320565	0.156624	2.04672	0.0406857	0.173207	2246	1527	1920	3400	3174	3582	1626	2426.11	1754.97	2086.46	2961.63	2748.86	2781.12	1940.91
ENSMUSG00000015149	2915.05	0.109833	0.0884041	1.2424	0.214091	0.509549	2616	2364	2600	3746	3447	3843	2350	2825.78	2716.93	2825.41	3263.02	2985.29	2983.77	2805.12
ENSMUSG00000015165	3879.97	-0.0478617	0.0776714	-0.616208	0.537757	0.804582	3622	3599	3509	4413	4502	4906	3138	3912.45	4136.3	3813.22	3844.02	3898.98	3809.1	3745.73
ENSMUSG00000015176	521.875	-0.426362	0.13028	-3.27266	0.00106539	0.00970896	568	520	571	477	554	521	437	613.548	597.632	620.504	415.499	479.795	404.513	521.633
ENSMUSG00000015189	2607.93	-0.045445	0.0987232	-0.460327	0.645282	0.8632	2378	2359	2473	3191	3033	3379	1892	2568.69	2711.18	2687.4	2779.58	2626.75	2623.51	2258.42
ENSMUSG00000015202	685.456	0.0229825	0.116701	0.196935	0.843879	0.953074	666	616	561	749	756	918	621	719.406	707.964	609.637	652.429	654.738	712.751	741.268
ENSMUSG00000015214	4174.68	0.0833267	0.113576	0.733661	0.463155	0.756071	3630	3842	3477	5191	5136	5866	3002	3921.09	4415.58	3778.45	4521.71	4448.06	4554.46	3583.39
ENSMUSG00000015217	140.937	-0.25147	0.297801	-0.844422	0.398434	0.704624	159	142	119	110	90	186	171	171.75	163.2	129.317	95.8174	77.945	144.414	204.117
ENSMUSG00000015222	104257	0.557042	0.105784	5.26586	1.39536e-07	3.46781e-06	73854	74643	74404	154150	142277	159726	85345	79776.3	85786.6	80854.6	134275	123220	124014	101874
ENSMUSG00000015224	110.262	0.00168199	0.234139	0.0071837	0.994268	0.999158	104	78	118	159	107	125	95	112.34	89.6448	128.23	138.5	92.668	97.0521	113.399
ENSMUSG00000015242	7.34987	0.240959	0.84842	0.284009	0.776403	NA	4	6	8	2	18	6	8	4.32076	6.89575	8.69358	1.74213	15.589	4.6585	9.54935
ENSMUSG00000015243	4091.51	0.567213	0.126169	4.49567	6.93506e-06	0.000120666	3433	2921	2356	5237	5385	6525	3957	3708.29	3357.08	2560.26	4561.78	4663.71	5066.12	4723.35
ENSMUSG00000015247	235.598	-0.179102	0.180631	-0.991536	0.321424	0.637232	194	253	237	287	288	248	167	209.557	290.771	257.547	249.996	249.424	192.551	199.343
ENSMUSG00000015289	30.9997	-0.0498145	0.403632	-0.123416	0.901778	0.971711	18	23	45	38	33	38	26	19.4434	26.4337	48.9014	33.1006	28.5798	29.5038	31.0354
ENSMUSG00000015290	289.65	-0.148523	0.150864	-0.984484	0.324878	0.639807	308	229	298	348	303	331	239	332.698	263.188	323.836	303.131	262.415	256.994	285.287
ENSMUSG00000015291	709.224	0.0283926	0.118097	0.240417	0.810007	0.937402	619	587	701	893	838	930	531	668.637	674.635	761.775	777.863	725.755	722.068	633.838
ENSMUSG00000015305	2913.65	-0.343354	0.0858703	-3.99853	6.37382e-05	0.000849675	3257	2858	2892	3121	2992	3401	2094	3518.18	3284.68	3142.73	2718.6	2591.24	2640.59	2499.54
ENSMUSG00000015312	19.1964	-2.73535	0.717959	-3.80989	0.000139027	0.00167209	9	66	24	6	2	8	8	9.72171	75.8533	26.0807	5.2264	1.73211	6.21133	9.54935
ENSMUSG00000015314	71.3194	0.111954	0.300684	0.37233	0.709647	0.895093	71	64	50	51	103	109	64	76.6935	73.5547	54.3349	44.4244	89.2038	84.6294	76.3948
ENSMUSG00000015316	15.4957	-0.0717594	0.517419	-0.138687	0.889697	NA	11	16	16	11	16	22	17	11.8821	18.3887	17.3872	9.58174	13.8569	17.0812	20.2924
ENSMUSG00000015335	174.334	-0.351491	0.181094	-1.94093	0.0522667	0.208054	208	144	190	158	192	212	130	224.679	165.498	206.472	137.629	166.283	164.6	155.177
ENSMUSG00000015337	12.0665	0.452422	0.596858	0.758006	0.448448	NA	13	8	6	20	13	12	14	14.0425	9.19434	6.52018	17.4213	11.2587	9.317	16.7114
ENSMUSG00000015340	59.1975	0.389485	0.281275	1.38471	0.166141	0.440931	43	52	41	90	68	72	59	46.4482	59.7632	44.5546	78.3961	58.8918	55.902	70.4264
ENSMUSG00000015341	613.097	-0.0590672	0.114057	-0.517873	0.604547	0.842291	528	560	616	672	714	812	481	570.34	643.604	669.405	585.357	618.364	630.45	574.155
ENSMUSG00000015342	169.109	0.147093	0.198163	0.742283	0.457916	0.75154	150	130	154	245	174	253	121	162.028	149.408	167.351	213.412	150.694	196.433	144.434
ENSMUSG00000015354	87.0638	0.945808	0.2776	3.40709	0.000656587	0.00649455	49	50	55	93	109	140	130	52.9293	57.4646	59.7683	81.0093	94.4001	108.698	155.177
ENSMUSG00000015355	81.1647	0.46797	0.233564	2.0036	0.0451124	0.186584	59	62	60	99	106	137	70	63.7312	71.2561	65.2018	86.2357	91.8019	106.369	83.5568
ENSMUSG00000015357	3242.12	-0.0572863	0.0864865	-0.662372	0.507733	0.785538	3166	2914	2927	3719	3656	4346	2484	3419.88	3349.04	3180.76	3239.5	3166.3	3374.31	2965.07
ENSMUSG00000015363	1744.81	-0.387816	0.136189	-2.84764	0.00440451	0.0316486	2283	1546	1663	1753	1958	2009	1157	2466.07	1776.81	1807.18	1526.98	1695.74	1559.82	1381.07
ENSMUSG00000015365	58.9603	-0.27163	0.414913	-0.654667	0.512682	0.788949	60	70	46	28	48	66	84	64.8114	80.4505	49.9881	24.3899	41.5707	51.2435	100.268
ENSMUSG00000015377	164.753	0.0591299	0.172069	0.343641	0.731116	0.904266	162	123	153	199	203	205	136	174.991	141.363	166.265	173.342	175.809	159.165	162.339
ENSMUSG00000015396	39.1395	0.21322	0.445028	0.479115	0.631857	0.856013	33	25	39	32	34	37	68	35.6463	28.7323	42.3812	27.8742	29.4459	28.7274	81.1695
ENSMUSG00000015401	38.5097	-0.00264797	0.420561	-0.00629628	0.994976	0.999383	38	32	34	31	29	40	60	41.0472	36.7774	36.9477	27.0031	25.1156	31.0567	71.6201
ENSMUSG00000015405	54.6601	0.0625626	0.431924	0.144846	0.884832	0.96671	30	52	62	24	58	85	72	32.4057	59.7632	67.3752	20.9056	50.2312	65.9954	85.9441
ENSMUSG00000015437	0.319427	-2.14542	3.76987	-0.569097	0.56929	NA	0	1	1	0	0	0	0	0	1.14929	1.0867	0	0	0	0
ENSMUSG00000015441	2.11624	-0.118644	1.57153	-0.0754958	0.93982	NA	0	4	2	2	1	7	0	0	4.59717	2.17339	1.74213	0.866056	5.43492	0
ENSMUSG00000015443	8.52499	0.0707467	0.841879	0.0840343	0.933029	NA	4	16	2	8	4	16	10	4.32076	18.3887	2.17339	6.96854	3.46422	12.4227	11.9367
ENSMUSG00000015451	23.9551	0.332308	0.429397	0.773896	0.438993	0.736535	20	14	23	21	34	43	20	21.6038	16.0901	24.994	18.2924	29.4459	33.3859	23.8734
ENSMUSG00000015452	24.5399	-0.49875	0.567735	-0.87849	0.379678	0.691405	22	36	21	33	21	6	27	23.7642	41.3745	22.8206	28.7452	18.1872	4.6585	32.2291
ENSMUSG00000015461	248.597	-0.115063	0.161934	-0.710552	0.477362	0.767663	232	190	286	274	278	312	200	250.604	218.366	310.795	238.672	240.764	242.242	238.734
ENSMUSG00000015467	17.0426	-0.726927	0.708692	-1.02573	0.305018	NA	10	29	20	5	4	28	20	10.8019	33.3295	21.7339	4.35534	3.46422	21.7397	23.8734
ENSMUSG00000015468	128.801	0.518566	0.19866	2.61032	0.00904574	0.0557909	91	84	106	189	184	174	111	98.2973	96.5406	115.19	164.632	159.354	135.097	132.497
ENSMUSG00000015474	1198.19	-0.265124	0.130528	-2.03117	0.0422379	0.178016	1208	1287	1099	1295	1415	1479	760	1304.87	1479.14	1194.28	1128.03	1225.47	1148.32	907.188
ENSMUSG00000015476	1838.3	-0.133956	0.104785	-1.27838	0.201115	0.493261	1575	1805	1872	2143	2077	2191	1417	1701.3	2074.47	2034.3	1866.7	1798.8	1701.13	1691.43
ENSMUSG00000015478	26.3482	-0.270343	0.427679	-0.632116	0.527311	0.797951	38	17	25	36	22	35	16	41.0472	19.538	27.1674	31.3584	19.0532	27.1746	19.0987
ENSMUSG00000015484	122.486	-1.10581	0.270665	-4.08552	4.39791e-05	0.000608914	160	106	215	106	89	75	85	172.83	121.825	233.64	92.3331	77.079	58.2313	101.462
ENSMUSG00000015488	2461.87	-0.262864	0.0971937	-2.70454	0.00683994	0.0449505	2694	2235	2471	2673	2812	2881	1733	2910.03	2568.67	2685.23	2328.36	2435.35	2236.86	2068.63
ENSMUSG00000015501	30969.1	-0.335137	0.103766	-3.22972	0.00123911	0.0110179	35097	28733	31710	35023	32975	36360	20185	37911.4	33022.6	34459.2	30507.4	28558.2	28230.5	24094.2
ENSMUSG00000015519	13.8444	0.776184	0.853015	0.909931	0.362859	NA	12	0	15	24	6	12	27	12.9623	0	16.3005	20.9056	5.19634	9.317	32.2291
ENSMUSG00000015522	12080	-0.0374649	0.0865391	-0.432924	0.66507	0.874582	11367	11458	10429	13747	14473	15290	9550	12278.5	13168.6	11333.2	11974.6	12534.4	11871.4	11399.5
ENSMUSG00000015533	198.288	-0.0511275	0.255344	-0.20023	0.841301	0.952191	168	178	202	144	244	202	242	181.472	204.574	219.513	125.434	211.318	156.836	288.868
ENSMUSG00000015536	3029.46	-0.0425366	0.102931	-0.413254	0.67942	0.881034	3152	2567	2658	3576	3572	3966	2241	3404.76	2950.23	2888.44	3114.94	3093.55	3079.27	2675.01
ENSMUSG00000015542	227.125	-0.100708	0.18668	-0.53947	0.589562	0.835147	207	200	236	262	310	283	137	223.599	229.858	256.461	228.22	268.477	219.726	163.533
ENSMUSG00000015568	71.6366	-1.17172	0.279567	-4.1912	2.77485e-05	0.000409783	83	110	90	46	47	53	55	89.6558	126.422	97.8027	40.0691	40.7046	41.1501	65.6518
ENSMUSG00000015575	4748.42	-0.134976	0.138808	-0.972391	0.330856	0.646144	4081	5550	3888	5336	5369	5623	3823	4408.25	6378.57	4225.08	4648.02	4649.85	4365.79	4563.39
ENSMUSG00000015579	0.310485	-2.10994	3.77328	-0.55918	0.576039	NA	0	0	2	0	0	0	0	0	0	2.17339	0	0	0	0
ENSMUSG00000015597	1397.04	0.168799	0.111054	1.51997	0.128518	0.375829	1148	1266	1123	1798	1694	1953	1101	1240.06	1455	1220.36	1566.18	1467.1	1516.34	1314.23
ENSMUSG00000015599	759.503	0.766813	0.10652	7.19878	6.07517e-13	3.34532e-11	495	482	494	1060	1020	1134	841	534.694	553.959	536.828	923.331	883.377	880.457	1003.88
ENSMUSG00000015605	101.881	-0.303573	0.23156	-1.31099	0.189862	0.477936	105	91	114	121	86	102	94	113.42	104.586	123.883	105.399	74.4808	79.1945	112.205
ENSMUSG00000015619	14.0092	-0.169453	0.591906	-0.286284	0.774661	NA	11	16	13	10	14	10	21	11.8821	18.3887	14.1271	8.71067	12.1248	7.76417	25.067
ENSMUSG00000015627	1.90544	-0.406133	1.50127	-0.270525	0.786756	NA	4	1	1	1	0	3	3	4.32076	1.14929	1.0867	0.871067	0	2.32925	3.58101
ENSMUSG00000015647	212.934	0.047397	0.148374	0.319442	0.749392	0.912159	192	186	189	254	250	263	186	207.396	213.768	205.386	221.251	216.514	204.198	222.022
ENSMUSG00000015652	5.4583	-0.339403	0.861496	-0.393969	0.693604	NA	7	3	7	7	2	9	4	7.56133	3.44788	7.60688	6.09747	1.73211	6.98775	4.77467
ENSMUSG00000015653	999.627	0.413057	0.139573	2.95943	0.00308212	0.0236492	839	701	744	1360	1456	1125	970	906.279	805.654	808.503	1184.65	1260.98	873.469	1157.86
ENSMUSG00000015656	1787.13	-0.694563	0.166851	-4.16277	3.14408e-05	0.000454248	1768	2558	1849	1962	1423	1631	1209	1909.78	2939.89	2009.3	1709.03	1232.4	1266.34	1443.15
ENSMUSG00000015659	910.03	0.239533	0.110092	2.17576	0.0295733	0.137562	724	809	702	1137	1093	1228	842	782.057	929.777	762.861	990.404	946.599	953.44	1005.07
ENSMUSG00000015665	1.7737	0.44769	1.55036	0.288764	0.772762	NA	0	1	3	1	1	5	2	0	1.14929	3.26009	0.871067	0.866056	3.88208	2.38734
ENSMUSG00000015668	248.302	-0.176981	0.210504	-0.840751	0.400488	0.706619	186	274	260	341	221	323	168	200.915	314.906	282.541	297.034	191.398	250.783	200.536
ENSMUSG00000015671	271.286	0.0662403	0.151247	0.437962	0.661413	0.872758	277	213	229	353	308	353	216	299.213	244.799	248.854	307.487	266.745	274.075	257.832
ENSMUSG00000015672	54.6764	-0.0673434	0.293616	-0.229358	0.81859	0.941326	53	58	41	68	47	75	47	57.2501	66.659	44.5546	59.2326	40.7046	58.2313	56.1024
ENSMUSG00000015697	3353.9	0.0242208	0.101727	0.238096	0.811807	0.938199	2996	3065	2953	4163	3960	4527	2462	3236.25	3522.58	3209.02	3626.25	3429.58	3514.84	2938.81
ENSMUSG00000015702	112.719	0.451366	0.263447	1.71331	0.0866559	0.292147	114	68	72	200	124	149	94	123.142	78.1519	78.2422	174.213	107.391	115.686	112.205
ENSMUSG00000015709	5153.31	0.26767	0.122467	2.18565	0.0288415	0.134994	4291	3978	4268	7138	5564	6231	5323	4635.09	4571.88	4638.02	6217.68	4818.74	4837.85	6353.9
ENSMUSG00000015711	275.196	-0.117701	0.138245	-0.851391	0.394552	0.702129	243	258	281	302	300	350	224	262.486	296.517	305.362	263.062	259.817	271.746	267.382
ENSMUSG00000015714	177.99	-0.0224241	0.193698	-0.115768	0.907836	0.973502	174	148	167	239	169	261	125	187.953	170.095	181.478	208.185	146.363	202.645	149.209
ENSMUSG00000015721	61.5251	-0.290626	0.374826	-0.775361	0.438127	0.735742	53	67	65	49	44	53	87	57.2501	77.0026	70.6353	42.6823	38.1065	41.1501	103.849
ENSMUSG00000015733	1676.24	0.020803	0.0914276	0.227536	0.820007	0.941962	1582	1465	1469	2029	1982	2192	1306	1708.86	1683.71	1596.36	1767.4	1716.52	1701.91	1558.93
ENSMUSG00000015745	113.43	0.343263	0.20279	1.6927	0.0905122	0.300163	80	94	93	151	153	159	93	86.4152	108.033	101.063	131.531	132.507	123.45	111.011
ENSMUSG00000015747	1553.57	0.157919	0.103853	1.52061	0.128358	0.375696	1374	1320	1263	1959	1973	2133	1198	1484.18	1517.07	1372.5	1706.42	1708.73	1656.1	1430.01
ENSMUSG00000015748	1594.55	0.00527864	0.106067	0.049767	0.960308	0.989528	1548	1341	1437	1853	2069	1993	1201	1672.13	1541.2	1561.58	1614.09	1791.87	1547.4	1433.6
ENSMUSG00000015749	1421.6	0.00405326	0.114676	0.0353452	0.971804	0.992995	1364	1172	1321	1634	1426	1813	1365	1473.38	1346.97	1435.53	1423.32	1235	1407.64	1629.36
ENSMUSG00000015750	98.5889	-0.0939637	0.25059	-0.374969	0.707683	0.894763	106	105	66	125	89	128	82	114.5	120.676	71.722	108.883	77.079	99.3814	97.8808
ENSMUSG00000015755	2783.89	-0.00975511	0.0941605	-0.103601	0.917486	0.976912	2588	2564	2433	3327	3207	3747	2108	2795.53	2946.79	2643.93	2898.04	2777.44	2909.23	2516.25
ENSMUSG00000015757	1094.33	-0.0517306	0.106512	-0.485679	0.627195	0.853816	1003	1035	993	1180	1360	1432	830	1083.43	1189.52	1079.09	1027.86	1177.84	1111.83	990.745
ENSMUSG00000015759	537.782	-0.171668	0.136606	-1.25666	0.208876	0.502939	578	524	457	529	651	613	453	624.35	602.229	496.621	460.795	563.802	475.944	540.732
ENSMUSG00000015766	1704.18	-0.134784	0.10842	-1.24317	0.213805	0.509204	1911	1439	1535	1880	1904	2025	1411	2064.24	1653.83	1668.08	1637.61	1648.97	1572.24	1684.27
ENSMUSG00000015776	129.787	0.18777	0.223646	0.839587	0.40114	0.706661	120	122	84	182	174	153	100	129.623	140.214	91.2826	158.534	150.694	118.792	119.367
ENSMUSG00000015787	13.7287	0.732786	0.688635	1.06411	0.287277	NA	6	5	16	24	7	14	24	6.48114	5.74646	17.3872	20.9056	6.06239	10.8698	28.648
ENSMUSG00000015790	59.8039	0.211516	0.258114	0.819469	0.412519	0.715117	46	49	54	71	78	82	51	49.6887	56.3153	58.6816	61.8458	67.5524	63.6662	60.8771
ENSMUSG00000015804	443.486	-0.0058837	0.13004	-0.0452454	0.963912	0.990571	423	349	438	556	526	547	340	456.92	401.103	475.973	484.313	455.545	424.7	405.847
ENSMUSG00000015806	1340.78	0.492073	0.147941	3.32615	0.00088056	0.00830764	1266	898	795	1834	1693	1851	1358	1367.52	1032.06	863.924	1597.54	1466.23	1437.15	1621
ENSMUSG00000015812	133.305	-0.192	0.215263	-0.891933	0.372429	0.68431	108	153	128	159	151	170	84	116.66	175.842	139.097	138.5	130.774	131.991	100.268
ENSMUSG00000015829	22930.4	0.991702	0.114048	8.69551	3.45273e-18	3.11115e-16	13689	14079	11957	35080	36481	38018	20845	14786.7	16180.9	12993.6	30557	31594.6	29517.8	24882
ENSMUSG00000015837	1961.42	0.124006	0.107734	1.15104	0.249717	0.556211	1681	1767	1612	2528	2507	2433	1566	1815.8	2030.8	1751.76	2202.06	2171.2	1889.02	1869.28
ENSMUSG00000015839	1076.37	0.100636	0.133236	0.755324	0.450055	0.747033	1052	973	778	1190	1215	1410	1048	1136.36	1118.26	845.45	1036.57	1052.26	1094.75	1250.96
ENSMUSG00000015843	4207.56	0.517416	0.130855	3.95412	7.68165e-05	0.000994894	2862	3096	3201	4957	6386	7004	3383	3091.5	3558.21	3478.52	4317.88	5530.63	5438.02	4038.18
ENSMUSG00000015846	1446.84	0.352954	0.173722	2.03171	0.042183	0.177874	1451	804	1156	2045	1989	2075	1060	1567.36	924.031	1256.22	1781.33	1722.59	1611.06	1265.29
ENSMUSG00000015850	80.938	1.59667	0.390974	4.08383	4.43001e-05	0.000612854	42	18	43	117	152	216	44	45.368	20.6873	46.728	101.915	131.641	167.706	52.5214
ENSMUSG00000015852	22.7978	0.0900856	0.473311	0.190331	0.84905	0.954466	20	29	10	25	24	26	26	21.6038	33.3295	10.867	21.7767	20.7853	20.1868	31.0354
ENSMUSG00000015854	6.1132	0.228978	0.825698	0.277315	0.781538	NA	3	5	7	9	3	8	8	3.24057	5.74646	7.60688	7.83961	2.59817	6.21133	9.54935
ENSMUSG00000015869	675.494	0.166605	0.116849	1.42582	0.153919	0.420279	567	555	594	829	840	988	516	612.468	637.857	645.498	722.115	727.487	767.1	615.933
ENSMUSG00000015879	184.166	-0.39101	0.28043	-1.39433	0.163219	0.436339	146	294	132	182	152	213	163	157.708	337.892	143.444	158.534	131.641	165.377	194.568
ENSMUSG00000015880	41.1899	-1.35661	0.35057	-3.86972	0.000108959	0.00135296	52	51	68	28	29	20	29	56.1699	58.6139	73.8954	24.3899	25.1156	15.5283	34.6164
ENSMUSG00000015882	64251.2	-0.672976	0.107509	-6.25972	3.85674e-10	1.47027e-08	77113	64416	80609	65469	54478	59799	45401	83296.7	74032.8	87597.6	57027.9	47181	46428.9	54193.7
ENSMUSG00000015889	882.864	0.0917501	0.119477	0.767928	0.44253	0.740406	810	821	677	1067	1064	1216	696	874.954	943.569	735.694	929.429	921.484	944.123	830.793
ENSMUSG00000015890	39.7588	-0.679046	0.326948	-2.07693	0.0378084	0.164067	49	42	46	29	38	35	35	52.9293	48.2703	49.9881	25.261	32.9101	27.1746	41.7784
ENSMUSG00000015932	1098.29	-0.35147	0.128669	-2.73159	0.00630298	0.0421951	1219	1217	960	1140	1192	1124	864	1316.75	1398.69	1043.23	993.017	1032.34	872.692	1031.33
ENSMUSG00000015937	6311.96	0.0894821	0.0728008	1.22914	0.219021	0.516035	5681	5426	5425	7478	7602	8172	5423	6136.56	6236.06	5895.33	6513.84	6583.76	6344.88	6473.26
ENSMUSG00000015942	500.24	0.00161379	0.117746	0.0137056	0.989065	0.998027	472	452	432	588	551	612	451	509.85	519.48	469.453	512.188	477.197	475.167	538.345
ENSMUSG00000015943	98.4447	-0.484234	0.20661	-2.34371	0.0190931	0.0988078	111	100	108	97	97	97	78	119.901	114.929	117.363	84.4935	84.0074	75.3124	93.1061
ENSMUSG00000015944	864.136	0.246931	0.125443	1.96846	0.0490146	0.198295	727	608	790	1227	996	1150	739	785.298	698.77	858.491	1068.8	862.592	892.879	882.121
ENSMUSG00000015947	11.2745	0.480457	0.611158	0.786142	0.431784	NA	10	10	5	15	11	23	9	10.8019	11.4929	5.43349	13.066	9.52662	17.8576	10.743
ENSMUSG00000015950	47.8427	0.407864	0.427755	0.953498	0.340338	0.655543	55	42	12	57	63	54	57	59.4104	48.2703	13.0404	49.6508	54.5615	41.9265	68.0391
ENSMUSG00000015957	16.2987	0.280821	0.643024	0.43672	0.662314	NA	4	14	21	21	15	11	26	4.32076	16.0901	22.8206	18.2924	12.9908	8.54058	31.0354
ENSMUSG00000015961	871.944	-0.336515	0.108867	-3.09106	0.00199446	0.016497	943	920	823	908	928	1047	608	1018.62	1057.35	894.352	790.929	803.7	812.908	725.75
ENSMUSG00000015962	11.0895	-0.293591	0.807173	-0.363728	0.716061	NA	8	1	25	13	7	10	13	8.64152	1.14929	27.1674	11.3239	6.06239	7.76417	15.5177
ENSMUSG00000015966	18.0959	0.362272	0.537847	0.673559	0.500591	0.782029	16	16	10	12	16	35	24	17.283	18.3887	10.867	10.4528	13.8569	27.1746	28.648
ENSMUSG00000015968	158864	-0.166766	0.0795123	-2.09737	0.0359613	0.158201	164687	146856	148734	175464	171852	204592	119988	177893	168780	161629	152841	148833	158849	143226
ENSMUSG00000015970	219.292	-1.57342	0.227681	-6.91062	4.82528e-12	2.39841e-10	421	247	296	135	184	121	87	454.76	283.875	321.662	117.594	159.354	93.9464	103.849
ENSMUSG00000015971	1131.29	0.0925723	0.115106	0.804236	0.421261	0.722467	996	986	978	1491	1394	1474	835	1075.87	1133.2	1062.79	1298.76	1207.28	1144.44	996.713
ENSMUSG00000015980	4.24885	0.306441	1.07669	0.284614	0.77594	NA	2	6	2	12	2	2	4	2.16038	6.89575	2.17339	10.4528	1.73211	1.55283	4.77467
ENSMUSG00000015981	19.6192	0.378306	0.484049	0.781546	0.434481	0.732687	14	19	12	25	26	17	25	15.1227	21.8366	13.0404	21.7767	22.5175	13.1991	29.8417
ENSMUSG00000015994	674.417	0.019325	0.107424	0.179895	0.857235	0.956837	630	593	595	769	749	948	551	680.52	681.53	646.585	669.851	648.676	736.043	657.711
ENSMUSG00000016018	1615.77	0.0220373	0.101472	0.217176	0.828071	0.945517	1553	1382	1418	1972	1986	2090	1209	1677.53	1588.32	1540.94	1717.74	1719.99	1622.71	1443.15
ENSMUSG00000016024	213.474	0.364299	0.159806	2.27964	0.0226292	0.112412	181	171	146	269	283	315	184	195.514	196.529	158.658	234.317	245.094	244.571	219.635
ENSMUSG00000016028	234.335	-0.137052	0.150057	-0.913331	0.361069	0.674507	244	204	223	262	251	267	207	263.566	234.456	242.333	228.22	217.38	207.303	247.089
ENSMUSG00000016087	836.217	0.213092	0.100386	2.12273	0.0337763	0.151083	678	703	699	1069	988	1144	736	732.369	807.952	759.601	931.171	855.663	888.221	878.54
ENSMUSG00000016128	10189.5	-0.475816	0.111717	-4.25911	2.05241e-05	0.000314392	12937	9146	10975	9951	10091	10461	7862	13974.4	10511.4	11926.5	8667.99	8739.37	8122.1	9384.62
ENSMUSG00000016150	5994.65	0.107028	0.108	0.990997	0.321687	0.637415	5242	5396	4934	7779	7465	6850	5175	5662.35	6201.58	5361.76	6776.03	6465.11	5318.46	6177.23
ENSMUSG00000016179	577.203	0.469685	0.151308	3.10416	0.0019082	0.015886	385	374	527	800	698	757	614	415.873	429.835	572.689	696.854	604.507	587.748	732.913
ENSMUSG00000016181	481.47	0.0274577	0.14029	0.195721	0.844829	0.953307	457	377	463	618	540	679	341	493.647	433.283	503.141	538.32	467.67	527.187	407.041
ENSMUSG00000016194	437.872	-0.0169587	0.154507	-0.10976	0.912599	0.975012	507	359	333	506	501	548	371	547.656	412.596	361.87	440.76	433.894	425.476	442.851
ENSMUSG00000016200	19009.2	0.123049	0.0927847	1.32617	0.184782	0.470562	16730	16436	15927	23259	24051	26157	14574	18071.6	18889.8	17307.8	20260.2	20829.5	20308.7	17396.5
ENSMUSG00000016206	40.5764	0.232518	0.337929	0.688069	0.49141	0.776497	36	41	23	48	55	60	31	38.8868	47.121	24.994	41.8112	47.6331	46.585	37.0037
ENSMUSG00000016239	162.481	0.392759	0.222032	1.76893	0.0769054	0.270195	103	153	116	191	169	244	186	111.26	175.842	126.057	166.374	146.363	189.446	222.022
ENSMUSG00000016252	71.9105	-0.462241	0.26491	-1.7449	0.0810018	0.279517	82	87	62	89	65	71	49	88.5756	99.9884	67.3752	77.525	56.2936	55.1256	58.4898
ENSMUSG00000016253	377.014	-0.0417192	0.146886	-0.284023	0.776392	0.922517	392	294	358	382	446	544	291	423.434	337.892	389.038	332.748	386.261	422.371	347.358
ENSMUSG00000016255	9.95621	-0.0967039	0.703022	-0.137555	0.890592	NA	6	15	7	11	8	22	4	6.48114	17.2394	7.60688	9.58174	6.92845	17.0812	4.77467
ENSMUSG00000016256	278.407	0.698651	0.17443	4.00534	6.19294e-05	0.000827526	229	171	159	403	385	476	233	247.363	196.529	172.785	351.04	333.432	369.574	278.125
ENSMUSG00000016257	771.755	-0.16045	0.107784	-1.48863	0.136585	0.389315	746	772	710	810	869	1000	589	805.822	887.254	771.555	705.565	752.603	776.417	703.071
ENSMUSG00000016262	140.312	0.681077	0.234699	2.90192	0.00370888	0.0274702	129	63	93	164	203	238	139	139.344	72.4054	101.063	142.855	175.809	184.787	165.92
ENSMUSG00000016283	4.88484	-2.09057	1.31626	-1.58827	0.112225	NA	6	0	18	6	2	0	1	6.48114	0	19.5605	5.2264	1.73211	0	1.19367
ENSMUSG00000016308	776.653	-0.135211	0.134544	-1.00496	0.314918	0.629962	847	731	644	933	885	824	639	914.921	840.133	699.833	812.706	766.46	639.767	762.754
ENSMUSG00000016319	27.3504	-0.28752	0.370922	-0.77515	0.438251	0.735804	27	28	28	32	29	34	17	29.1651	32.1802	30.4275	27.8742	25.1156	26.3982	20.2924
ENSMUSG00000016327	10.4147	-0.733773	0.731663	-1.00288	0.315917	NA	10	18	8	12	2	8	12	10.8019	20.6873	8.69358	10.4528	1.73211	6.21133	14.324
ENSMUSG00000016344	8.37777	-0.252088	0.687146	-0.366863	0.713722	NA	10	8	7	10	4	12	8	10.8019	9.19434	7.60688	8.71067	3.46422	9.317	9.54935
ENSMUSG00000016346	7350.36	0.951456	0.179566	5.29865	1.1666e-07	2.91218e-06	3706	5087	4169	12987	10651	13089	5339	4003.18	5846.45	4530.44	11312.6	9224.36	10162.5	6373
ENSMUSG00000016349	263.82	0.07632	0.162643	0.469247	0.638893	0.859372	228	225	242	373	264	343	217	246.283	258.591	262.981	324.908	228.639	266.311	259.026
ENSMUSG00000016356	1692.1	0.24814	0.156011	1.59053	0.111716	0.342444	1515	1596	1026	2034	2249	2454	1369	1636.49	1834.27	1114.95	1771.75	1947.76	1905.33	1634.13
ENSMUSG00000016382	4049.11	0.579512	0.153525	3.77471	0.000160197	0.00189028	2840	2775	2960	5938	6040	6697	2737	3067.74	3189.29	3216.62	5172.4	5230.98	5199.66	3267.07
ENSMUSG00000016386	3302.24	-0.0996182	0.123089	-0.809321	0.41833	0.719587	2861	3377	3061	3915	3573	3525	2996	3090.42	3881.16	3326.38	3410.23	3094.42	2736.87	3576.23
ENSMUSG00000016409	316.662	0.1201	0.141866	0.846575	0.397232	0.703863	299	280	240	399	383	414	260	322.977	321.802	260.807	347.556	331.699	321.437	310.354
ENSMUSG00000016427	30.9661	-0.262608	0.383348	-0.685038	0.49332	0.777261	28	32	33	30	23	52	23	30.2453	36.7774	35.861	26.132	19.9193	40.3737	27.4544
ENSMUSG00000016458	54.0996	0.163769	0.408221	0.401179	0.688289	0.884686	39	60	37	31	57	70	81	42.1274	68.9575	40.2078	27.0031	49.3652	54.3492	96.6872
ENSMUSG00000016477	5128.13	0.21172	0.100388	2.10901	0.0349439	0.154814	3882	4447	4423	6643	6526	6580	4389	4193.3	5110.9	4806.46	5786.5	5651.88	5108.82	5239.01
ENSMUSG00000016481	4340.08	0.135208	0.112349	1.20346	0.228799	0.529352	3715	3799	3636	5883	5287	5834	3198	4012.9	4366.16	3951.23	5124.49	4578.84	4529.62	3817.35
ENSMUSG00000016487	7414.16	0.21026	0.161666	1.30058	0.193402	0.482003	6913	5135	6483	10979	8999	11006	4677	7467.35	5901.62	7045.06	9563.45	7793.64	8545.24	5582.79
ENSMUSG00000016493	992.442	0.176077	0.108276	1.62619	0.103909	0.326897	927	820	761	1174	1177	1310	936	1001.34	942.42	826.977	1022.63	1019.35	1017.11	1117.27
ENSMUSG00000016494	167.759	0.116583	0.183287	0.636068	0.524732	0.79675	140	163	131	183	219	239	133	151.227	187.335	142.357	159.405	189.666	185.564	158.758
ENSMUSG00000016495	1447.05	0.181913	0.11679	1.55761	0.119326	0.358521	1281	1311	1051	1861	1699	2000	1216	1383.72	1506.72	1142.12	1621.06	1471.43	1552.83	1451.5
ENSMUSG00000016496	152.856	-0.05786	0.193403	-0.299168	0.764812	0.917687	162	143	119	192	156	176	136	174.991	164.349	129.317	167.245	135.105	136.649	162.339
ENSMUSG00000016498	41.5203	-0.000157511	0.539468	-0.000291974	0.999767	0.999909	45	19	49	34	21	32	79	48.6085	21.8366	53.2482	29.6163	18.1872	24.8453	94.2998
ENSMUSG00000016503	173.359	-0.30365	0.179593	-1.69076	0.0908822	0.300857	211	161	157	202	174	200	124	227.92	185.036	170.611	175.956	150.694	155.283	148.015
ENSMUSG00000016510	362.754	-0.190272	0.172532	-1.10282	0.270107	0.578898	442	277	346	384	392	515	246	477.444	318.354	375.997	334.49	339.494	399.855	293.642
ENSMUSG00000016520	1082.69	-0.462362	0.124583	-3.71128	0.000206214	0.00236857	1186	1010	1299	1169	1078	1271	659	1281.11	1160.79	1411.62	1018.28	933.608	986.826	786.628
ENSMUSG00000016524	16.4795	-1.89655	0.789771	-2.4014	0.0163327	NA	8	7	63	4	11	16	4	8.64152	8.04505	68.4619	3.48427	9.52662	12.4227	4.77467
ENSMUSG00000016526	34.6765	-0.177856	0.374265	-0.475214	0.634635	0.857532	43	31	27	31	28	57	30	46.4482	35.6281	29.3408	27.0031	24.2496	44.2558	35.8101
ENSMUSG00000016528	965.395	-0.0617708	0.113125	-0.546041	0.585038	0.832873	991	851	847	1081	1104	1341	712	1070.47	978.048	920.432	941.624	956.126	1041.17	849.892
ENSMUSG00000016529	1.96102	-1.28514	1.44886	-0.887001	0.375079	NA	3	1	4	1	2	0	2	3.24057	1.14929	4.34679	0.871067	1.73211	0	2.38734
ENSMUSG00000016534	12552	0.272423	0.0906848	3.00407	0.00266397	0.0209855	11330	9693	9461	15807	15852	18007	10661	12238.6	11140.1	10281.2	13769	13728.7	13980.9	12725.7
ENSMUSG00000016541	5195.88	0.100591	0.0986488	1.01969	0.307874	0.622926	4547	4739	4246	6357	6264	7237	4036	4911.62	5446.5	4614.12	5537.38	5424.97	5618.93	4817.65
ENSMUSG00000016552	203.992	0.00444538	0.183884	0.0241749	0.980713	0.994345	205	200	147	202	242	285	176	221.439	229.858	159.744	175.956	209.586	221.279	210.086
ENSMUSG00000016554	258.856	-0.156353	0.155461	-1.00574	0.314542	0.629647	257	271	218	294	296	324	186	277.609	311.458	236.9	256.094	256.353	251.559	222.022
ENSMUSG00000016559	73.947	-0.887436	0.269602	-3.29166	0.00099599	0.00916072	93	65	115	63	65	57	52	100.458	74.704	124.97	54.8772	56.2936	44.2558	62.0708
ENSMUSG00000016619	636.291	-0.0830705	0.129059	-0.643664	0.519794	0.793512	553	607	624	790	770	743	460	597.345	697.62	678.099	688.143	666.863	576.878	549.088
ENSMUSG00000016624	3870.75	-0.375051	0.102803	-3.64825	0.000264036	0.00294497	4131	3665	4314	4224	3969	4687	2494	4462.26	4212.16	4688.01	3679.39	3437.38	3639.07	2977.01
ENSMUSG00000016626	15.9442	0.375247	0.636491	0.589556	0.555488	NA	19	6	12	8	18	18	29	20.5236	6.89575	13.0404	6.96854	15.589	13.9755	34.6164
ENSMUSG00000016637	376.221	0.10072	0.142098	0.708807	0.478444	0.768328	307	300	376	455	463	534	282	331.618	344.788	408.598	396.336	400.984	414.607	336.615
ENSMUSG00000016664	4442.18	0.0844896	0.141398	0.597528	0.550155	0.813596	4136	3779	3749	6049	5365	6345	2822	4467.66	4343.18	4074.03	5269.09	4646.39	4926.36	3368.53
ENSMUSG00000016756	389.892	0.115194	0.259223	0.444381	0.656767	0.871189	281	343	384	312	387	441	557	303.533	394.207	417.292	271.773	335.164	342.4	664.873
ENSMUSG00000016757	97.6121	0.283405	0.233023	1.21621	0.223905	0.52197	93	54	90	118	122	141	88	100.458	62.0618	97.8027	102.786	105.659	109.475	105.043
ENSMUSG00000016758	118.978	-0.0527292	0.242682	-0.217277	0.827993	0.945492	127	98	106	103	178	167	79	137.184	112.631	115.19	89.7199	154.158	129.662	94.2998
ENSMUSG00000016763	1386.26	-0.0455857	0.132033	-0.345261	0.729898	0.904083	1221	1366	1236	1447	1454	1653	1398	1318.91	1569.93	1343.16	1260.43	1259.25	1283.42	1668.75
ENSMUSG00000016831	348.564	-0.115321	0.13488	-0.854991	0.392556	0.70131	319	359	310	390	403	419	278	344.581	412.596	336.876	339.716	349.021	325.319	331.84
ENSMUSG00000016833	339.399	0.202634	0.144959	1.39787	0.162152	0.434727	287	265	296	449	370	418	338	310.014	304.562	321.662	391.109	320.441	324.542	403.46
ENSMUSG00000016918	9819.29	0.137485	0.110493	1.24429	0.213393	0.508556	9723	8045	7469	12242	12439	11817	8594	10502.7	9246.06	8116.54	10663.6	10772.9	9174.92	10258.4
ENSMUSG00000016921	723.677	-0.249582	0.172239	-1.44905	0.147324	0.408225	671	835	649	895	841	871	412	724.807	959.659	705.266	779.605	728.353	676.259	491.791
ENSMUSG00000016933	1667.51	0.399709	0.117713	3.39562	0.000684735	0.00673149	1262	1334	1230	2200	2215	2629	1310	1363.2	1533.16	1336.64	1916.35	1918.31	2041.2	1563.71
ENSMUSG00000016940	380.571	0.047024	0.156337	0.300787	0.763577	0.917316	390	301	326	409	525	521	274	421.274	345.937	354.263	356.267	454.679	404.513	327.065
ENSMUSG00000016942	91.3385	0.00391591	0.300013	0.0130525	0.989586	0.998027	64	75	108	70	100	110	112	69.1321	86.1969	117.363	60.9747	86.6056	85.4058	133.691
ENSMUSG00000016946	283.726	0.186909	0.137515	1.35919	0.174086	0.454323	242	219	254	364	327	398	241	261.406	251.695	276.021	317.069	283.2	309.014	287.674
ENSMUSG00000016982	0.699081	1.25312	2.75105	0.455505	0.648746	NA	0	0	1	3	0	0	1	0	0	1.0867	2.6132	0	0	1.19367
ENSMUSG00000016984	222.291	-0.0139656	0.153573	-0.0909379	0.927542	0.980618	207	196	205	260	272	298	160	223.599	225.261	222.773	226.478	235.567	231.372	190.987
ENSMUSG00000016995	23.6911	0.0113592	0.466016	0.0243752	0.980553	0.994302	20	20	24	15	20	45	25	21.6038	22.9858	26.0807	13.066	17.3211	34.9388	29.8417
ENSMUSG00000016998	0.481009	-1.38929	3.42999	-0.405041	0.685447	NA	0	0	2	0	0	0	1	0	0	2.17339	0	0	0	1.19367
ENSMUSG00000017000	1.0124	-1.09332	2.15981	-0.506212	0.612708	NA	1	0	3	0	0	2	1	1.08019	0	3.26009	0	0	1.55283	1.19367
ENSMUSG00000017002	0.746629	2.69102	3.44255	0.781694	0.434395	NA	0	0	0	6	0	0	0	0	0	0	5.2264	0	0	0
ENSMUSG00000017003	0.248876	1.18949	3.807	0.312449	0.754699	NA	0	0	0	2	0	0	0	0	0	0	1.74213	0	0	0
ENSMUSG00000017004	0.110917	0.448252	3.81694	0.117438	0.906513	NA	0	0	0	0	0	1	0	0	0	0	0	0	0.776417	0
ENSMUSG00000017007	4.92765	-0.122838	0.878508	-0.139825	0.888798	NA	2	5	7	4	7	6	4	2.16038	5.74646	7.60688	3.48427	6.06239	4.6585	4.77467
ENSMUSG00000017009	57.0399	0.189352	0.336523	0.562673	0.573658	0.825459	37	64	41	47	68	76	69	39.967	73.5547	44.5546	40.9402	58.8918	59.0077	82.3631
ENSMUSG00000017049	4.23794	-0.747997	1.00398	-0.745032	0.456252	NA	4	2	9	2	6	2	4	4.32076	2.29858	9.78027	1.74213	5.19634	1.55283	4.77467
ENSMUSG00000017057	279.057	-1.03596	0.160009	-6.47439	9.51984e-11	4.00023e-09	339	394	337	238	241	246	135	366.184	452.821	366.217	207.314	208.719	190.999	161.145
ENSMUSG00000017064	1.96493	-0.862848	1.58206	-0.545395	0.585482	NA	2	4	1	0	0	3	3	2.16038	4.59717	1.0867	0	0	2.32925	3.58101
ENSMUSG00000017119	13662	0.0253658	0.0844032	0.300531	0.763772	0.917375	12611	12369	11722	16932	15819	17397	10976	13622.3	14215.6	12738.3	14748.9	13700.1	13507.3	13101.7
ENSMUSG00000017132	2525.95	0.0686521	0.0997497	0.688244	0.491299	0.776497	2353	2068	2260	2945	3269	3384	1913	2541.69	2376.74	2455.94	2565.29	2831.14	2627.39	2283.49
ENSMUSG00000017144	1383.46	-2.18043	0.646069	-3.37492	0.000738384	0.00715867	897	4609	1120	589	728	661	456	968.93	5297.09	1217.1	513.059	630.489	513.212	544.313
ENSMUSG00000017146	91.7181	-0.24785	0.290564	-0.852996	0.393662	0.701861	80	81	112	68	92	94	108	86.4152	93.0927	121.71	59.2326	79.6771	72.9832	128.916
ENSMUSG00000017165	0.789635	-2.38571	2.51675	-0.947933	0.343164	NA	2	0	2	0	0	0	1	2.16038	0	2.17339	0	0	0	1.19367
ENSMUSG00000017167	306.059	0.148557	0.178122	0.83402	0.40427	0.709208	235	243	306	445	344	434	213	253.845	279.278	332.529	387.625	297.923	336.965	254.251
ENSMUSG00000017176	2074.62	0.139542	0.150922	0.924592	0.355178	0.669885	1787	1719	1821	2728	2654	3136	1280	1930.3	1975.63	1978.88	2376.27	2298.51	2434.84	1527.9
ENSMUSG00000017188	74.9968	-0.083629	0.232852	-0.359151	0.719482	0.900488	66	75	69	87	85	89	62	71.2925	86.1969	74.9821	75.7829	73.6148	69.1011	74.0075
ENSMUSG00000017195	32.3871	-0.65283	0.553243	-1.18001	0.237998	0.540904	35	55	20	10	60	25	20	37.8066	63.2111	21.7339	8.71067	51.9634	19.4104	23.8734
ENSMUSG00000017204	7.9526	-0.748939	0.734944	-1.01904	0.308183	NA	12	6	10	3	8	6	9	12.9623	6.89575	10.867	2.6132	6.92845	4.6585	10.743
ENSMUSG00000017210	733.7	0.0438924	0.114534	0.383226	0.701552	0.892008	636	620	704	850	880	1040	554	687.001	712.561	765.035	740.407	762.129	807.473	661.292
ENSMUSG00000017211	13.7478	-1.05934	0.523761	-2.02257	0.0431172	NA	17	16	20	8	11	12	10	18.3632	18.3887	21.7339	6.96854	9.52662	9.317	11.9367
ENSMUSG00000017221	225.664	0.202541	0.156178	1.29686	0.194679	0.484183	194	187	184	277	282	339	173	209.557	214.918	199.952	241.286	244.228	263.205	206.505
ENSMUSG00000017264	904.728	-0.043982	0.107924	-0.407529	0.683619	0.882523	902	780	821	1106	1005	1194	678	974.331	896.448	892.178	963.401	870.386	927.042	809.307
ENSMUSG00000017286	1502.29	-0.0238372	0.112702	-0.211506	0.832492	0.947483	1508	1210	1409	1905	1743	1912	1099	1628.93	1390.64	1531.16	1659.38	1509.54	1484.51	1311.84
ENSMUSG00000017288	12122.6	0.082008	0.0870778	0.941779	0.346306	0.661349	10826	10641	10371	15158	14490	16258	9457	11694.1	12229.6	11270.1	13203.6	12549.2	12623	11288.5
ENSMUSG00000017291	5614.09	-0.0808303	0.0909057	-0.889166	0.373914	0.686008	5307	5256	5165	6572	6604	7172	4105	5732.57	6040.68	5612.79	5724.65	5719.43	5568.46	4900.01
ENSMUSG00000017299	1484.57	-0.1373	0.0922837	-1.4878	0.136803	0.389842	1472	1405	1374	1681	1730	1744	1154	1590.04	1614.76	1493.12	1464.26	1498.28	1354.07	1377.49
ENSMUSG00000017300	2.88542	4.62513	1.82365	2.53619	0.0112065	NA	0	0	0	9	6	0	6	0	0	0	7.83961	5.19634	0	7.16201
ENSMUSG00000017307	390.301	0.0727579	0.145151	0.501256	0.616191	0.848008	407	307	318	444	455	577	306	439.637	352.833	345.57	386.754	394.055	447.992	365.263
ENSMUSG00000017309	33.4867	0.855935	0.578043	1.48075	0.138674	0.392777	42	3	18	54	30	46	48	45.368	3.44788	19.5605	47.0376	25.9817	35.7152	57.2961
ENSMUSG00000017310	0.981593	-0.273882	1.99494	-0.137289	0.890803	NA	1	0	2	1	0	2	1	1.08019	0	2.17339	0.871067	0	1.55283	1.19367
ENSMUSG00000017311	0.341048	1.39287	3.79465	0.367062	0.713573	NA	0	0	0	0	0	0	2	0	0	0	0	0	0	2.38734
ENSMUSG00000017314	868.636	0.149008	0.149254	0.99835	0.31811	0.633376	575	811	828	1047	1060	1059	817	621.109	932.076	899.785	912.008	918.019	822.225	975.227
ENSMUSG00000017316	1.64188	-0.823972	1.815	-0.453979	0.649844	NA	0	2	4	2	0	4	0	0	2.29858	4.34679	1.74213	0	3.10567	0
ENSMUSG00000017344	4.3943	-0.604705	1.00666	-0.600707	0.548035	NA	5	5	5	5	1	10	1	5.40095	5.74646	5.43349	4.35534	0.866056	7.76417	1.19367
ENSMUSG00000017376	10872.8	0.30438	0.0850269	3.57981	0.00034384	0.00372586	8633	9095	8264	13376	13969	14915	10071	9325.28	10452.8	8980.47	11651.4	12097.9	11580.3	12021.4
ENSMUSG00000017386	21.5023	-0.183403	0.453936	-0.404028	0.686192	0.883228	14	28	20	24	19	23	22	15.1227	32.1802	21.7339	20.9056	16.4551	17.8576	26.2607
ENSMUSG00000017390	27.9717	0.736537	0.407328	1.80821	0.0705731	0.255513	24	15	16	47	37	31	32	25.9246	17.2394	17.3872	40.9402	32.0441	24.0689	38.1974
ENSMUSG00000017400	80.6853	1.57007	0.362646	4.32947	1.49469e-05	0.000235819	24	52	26	90	94	175	130	25.9246	59.7632	28.2541	78.3961	81.4093	135.873	155.177
ENSMUSG00000017404	324.121	-0.138658	0.145478	-0.953123	0.340528	0.655684	320	322	287	359	359	448	226	345.661	370.072	311.882	312.713	310.914	347.835	269.769
ENSMUSG00000017405	20.95	0.0663682	0.45668	0.145328	0.884452	0.966536	17	23	15	32	22	19	20	18.3632	26.4337	16.3005	27.8742	19.0532	14.7519	23.8734
ENSMUSG00000017412	3318.63	0.588591	0.11628	5.06185	4.15202e-07	9.30339e-06	2672	2202	2129	4936	4713	4447	3071	2886.27	2530.74	2313.58	4299.59	4081.72	3452.73	3665.76
ENSMUSG00000017417	657.155	1.21095	0.133289	9.0852	1.0351e-19	1.09694e-17	399	336	284	1034	1037	1068	709	430.996	386.162	308.622	900.684	898.1	829.213	846.311
ENSMUSG00000017418	4673.79	-0.224159	0.135227	-1.65766	0.0973868	0.313222	4406	5423	3943	4645	5062	5290	4107	4759.32	6232.61	4284.85	4046.11	4383.98	4107.24	4902.4
ENSMUSG00000017421	12200.3	0.0204825	0.103491	0.197915	0.843111	0.952841	11448	11142	10247	14680	14719	16725	8859	12366	12805.4	11135.4	12787.3	12747.5	12985.6	10574.7
ENSMUSG00000017428	3666.1	-0.00409147	0.0944947	-0.0432984	0.965464	0.990898	3446	3091	3445	4372	4327	4968	2707	3722.33	3552.46	3743.67	3808.31	3747.42	3857.24	3231.26
ENSMUSG00000017446	57.6029	0.0384356	0.3342	0.115008	0.908439	0.973502	60	36	58	60	50	63	75	64.8114	41.3745	63.0284	52.264	43.3028	48.9143	89.5251
ENSMUSG00000017453	17.5584	0.0752697	0.500435	0.150409	0.880442	0.964543	14	14	18	13	17	24	23	15.1227	16.0901	19.5605	11.3239	14.723	18.634	27.4544
ENSMUSG00000017466	694.185	0.235793	0.112427	2.0973	0.0359673	0.158201	578	509	627	892	794	990	616	624.35	584.99	681.359	776.992	687.648	768.653	735.3
ENSMUSG00000017478	3185.22	-0.107282	0.109844	-0.976675	0.32873	0.644007	3252	2632	3154	3962	3590	3963	2257	3512.78	3024.94	3427.44	3451.17	3109.14	3076.94	2694.11
ENSMUSG00000017485	3521.78	-0.0431538	0.0915029	-0.471612	0.637204	0.858264	3152	3380	3183	3957	4079	4717	2733	3404.76	3884.61	3458.96	3446.81	3532.64	3662.36	3262.3
ENSMUSG00000017491	4393.8	-0.0693279	0.112913	-0.613994	0.53922	0.805345	4277	4103	3871	4431	4755	5358	4253	4619.97	4715.55	4206.6	3859.7	4118.1	4160.04	5076.67
ENSMUSG00000017493	71.9091	0.77896	0.288561	2.69946	0.00694521	0.0455003	54	45	39	97	81	96	102	58.3302	51.7182	42.3812	84.4935	70.1505	74.536	121.754
ENSMUSG00000017499	28.0657	-0.283171	0.432872	-0.654169	0.513003	0.788966	16	42	26	36	26	29	22	17.283	48.2703	28.2541	31.3584	22.5175	22.5161	26.2607
ENSMUSG00000017548	3484.44	0.0896804	0.101428	0.884182	0.376598	0.68804	2867	3265	2978	4164	4387	4606	2767	3096.9	3752.44	3236.18	3627.12	3799.39	3576.18	3302.88
ENSMUSG00000017550	537.284	0.301001	0.122388	2.4594	0.013917	0.0778558	402	434	452	707	718	733	444	434.236	498.793	491.187	615.845	621.828	569.114	529.989
ENSMUSG00000017561	914.426	0.248777	0.11102	2.24083	0.0250372	0.121194	784	787	668	1124	1088	1306	828	846.869	904.493	725.914	979.08	942.269	1014	988.358
ENSMUSG00000017588	1.53749	0.081535	1.79889	0.0453252	0.963848	NA	1	0	3	1	0	1	4	1.08019	0	3.26009	0.871067	0	0.776417	4.77467
ENSMUSG00000017607	10.2051	-0.58349	0.62332	-0.936101	0.349221	NA	9	10	15	7	8	10	11	9.72171	11.4929	16.3005	6.09747	6.92845	7.76417	13.1304
ENSMUSG00000017615	662.258	0.0203529	0.126645	0.160708	0.872324	0.961765	612	602	570	770	876	853	479	661.076	691.874	619.417	670.722	758.665	662.284	571.767
ENSMUSG00000017631	7776.58	0.149624	0.105472	1.41861	0.156013	0.424002	7472	5709	6742	10161	9754	9927	6259	8071.18	6561.31	7326.51	8850.92	8447.51	7707.49	7471.17
ENSMUSG00000017639	447.791	1.00214	0.151872	6.59859	4.15085e-11	1.84543e-09	261	267	245	752	700	718	386	281.93	306.861	266.241	655.043	606.239	557.467	460.756
ENSMUSG00000017652	173.675	-0.192379	0.202634	-0.949391	0.342422	0.658178	163	205	138	174	221	207	126	176.071	235.605	149.964	151.566	191.398	160.718	150.402
ENSMUSG00000017664	823.191	-0.271439	0.144029	-1.88461	0.0594821	0.228406	965	713	807	1048	804	973	552	1042.38	819.445	876.965	912.879	696.309	755.454	658.905
ENSMUSG00000017667	161.642	0.292444	0.199808	1.46363	0.143296	0.401087	144	100	146	165	225	221	161	155.547	114.929	158.658	143.726	194.863	171.588	192.181
ENSMUSG00000017670	2816.21	-0.0689957	0.105491	-0.654041	0.513085	0.788966	2576	2547	2735	3472	3429	3358	2036	2782.57	2927.25	2972.12	3024.35	2969.71	2607.21	2430.31
ENSMUSG00000017677	783.679	0.455188	0.123471	3.68658	0.000227284	0.00258416	580	645	526	1011	971	1108	808	626.51	741.294	571.603	880.649	840.94	860.27	964.484
ENSMUSG00000017679	1248.67	-0.0715327	0.101219	-0.70671	0.479747	0.768654	1164	1221	1098	1383	1483	1594	972	1257.34	1403.29	1193.19	1204.69	1284.36	1237.61	1160.25
ENSMUSG00000017686	8495.17	0.0343845	0.100057	0.343649	0.73111	0.904266	7868	7635	7240	10714	9806	11556	6306	8498.93	8774.85	7867.69	9332.62	8492.54	8972.27	7527.27
ENSMUSG00000017688	164.799	-0.484627	0.201446	-2.40574	0.0161399	0.0869429	185	163	186	146	128	185	153	199.835	187.335	202.126	127.176	110.855	143.637	182.631
ENSMUSG00000017692	597.676	-1.22038	0.181437	-6.72617	1.74191e-11	8.08572e-10	1027	545	852	492	428	496	283	1109.35	626.364	925.866	428.565	370.672	385.103	337.808
ENSMUSG00000017697	16.8137	-0.208048	0.551599	-0.377173	0.706045	NA	26	6	18	19	13	24	14	28.0849	6.89575	19.5605	16.5503	11.2587	18.634	16.7114
ENSMUSG00000017707	1343.46	0.156646	0.140491	1.11499	0.264855	0.572449	1283	1113	1030	1817	1696	1895	919	1385.88	1279.16	1119.3	1582.73	1468.83	1471.31	1096.98
ENSMUSG00000017713	49.127	-0.283428	0.310784	-0.911977	0.361781	0.674984	47	42	60	69	50	49	32	50.7689	48.2703	65.2018	60.1036	43.3028	38.0444	38.1974
ENSMUSG00000017715	411.761	-0.0993	0.125469	-0.791429	0.428694	0.728909	396	363	405	465	436	568	313	427.755	417.193	440.112	405.046	377.6	441.005	373.618
ENSMUSG00000017716	19.4304	-0.87381	0.472296	-1.85013	0.0642949	0.240561	19	22	30	14	21	12	15	20.5236	25.2844	32.6009	12.1949	18.1872	9.317	17.905
ENSMUSG00000017718	78.6153	0.0908265	0.25425	0.357234	0.720917	0.90107	68	72	65	107	83	81	80	73.4529	82.749	70.6353	93.2042	71.8826	62.8898	95.4935
ENSMUSG00000017720	1.66091	-0.868614	1.66013	-0.52322	0.600821	NA	3	2	1	3	0	0	2	3.24057	2.29858	1.0867	2.6132	0	0	2.38734
ENSMUSG00000017721	260.789	-0.078487	0.151915	-0.516651	0.6054	0.842709	256	221	255	279	283	381	196	276.529	253.994	277.108	243.028	245.094	295.815	233.959
ENSMUSG00000017723	18.1184	0.326787	0.694333	0.470649	0.637891	0.858654	19	10	14	31	2	24	27	20.5236	11.4929	15.2138	27.0031	1.73211	18.634	32.2291
ENSMUSG00000017724	85.1247	0.854883	0.233164	3.66644	0.000245954	0.00276288	57	50	51	103	122	142	97	61.5708	57.4646	55.4216	89.7199	105.659	110.251	115.786
ENSMUSG00000017733	1.70956	-0.775657	2.07647	-0.373545	0.708743	NA	0	4	2	0	6	0	0	0	4.59717	2.17339	0	5.19634	0	0
ENSMUSG00000017734	71.3096	0.348424	0.328571	1.06042	0.288953	0.59976	57	74	36	87	117	111	42	61.5708	85.0476	39.1211	75.7829	101.329	86.1823	50.1341
ENSMUSG00000017737	4.54341	-2.25746	1.08515	-2.08032	0.0374964	NA	13	2	8	4	2	2	0	14.0425	2.29858	8.69358	3.48427	1.73211	1.55283	0
ENSMUSG00000017740	2408.9	0.525336	0.110322	4.76184	1.91838e-06	3.78751e-05	1551	1811	1860	3330	3401	3495	2115	1675.37	2081.37	2021.26	2900.65	2945.46	2713.58	2524.61
ENSMUSG00000017747	21.5216	0.423555	0.446765	0.948049	0.343104	0.658522	13	13	23	23	25	37	22	14.0425	14.9408	24.994	20.0345	21.6514	28.7274	26.2607
ENSMUSG00000017754	153.476	0.0831032	0.322646	0.257568	0.79674	0.932621	164	160	77	100	196	188	190	177.151	183.887	83.6757	87.1067	169.747	145.966	226.797
ENSMUSG00000017756	454.899	-0.212332	0.140838	-1.50763	0.131648	0.380232	434	464	439	415	494	540	416	468.802	533.272	477.06	361.493	427.832	419.265	496.566
ENSMUSG00000017760	264.779	0.227059	0.152462	1.48928	0.136413	0.389059	249	191	217	316	362	367	214	268.967	219.515	235.813	275.257	313.512	284.945	255.445
ENSMUSG00000017764	11.3284	0.419292	0.644043	0.651031	0.515027	NA	12	9	5	13	16	25	5	12.9623	10.3436	5.43349	11.3239	13.8569	19.4104	5.96834
ENSMUSG00000017765	817.421	0.340543	0.125401	2.71562	0.00661515	0.0439532	726	622	580	1038	1164	1128	674	784.218	714.86	630.284	904.168	1008.09	875.798	804.533
ENSMUSG00000017767	2.40622	-1.01662	1.48728	-0.683544	0.494263	NA	4	5	0	0	1	3	3	4.32076	5.74646	0	0	0.866056	2.32925	3.58101
ENSMUSG00000017774	987.592	-0.193272	0.112606	-1.71636	0.0860967	0.291545	998	828	1070	1049	1080	1296	725	1078.03	951.614	1162.77	913.75	935.34	1006.24	865.41
ENSMUSG00000017776	5217.9	-0.0770565	0.0971696	-0.793011	0.427772	0.728356	5161	4919	4515	5864	6434	6434	3950	5574.86	5653.37	4906.44	5107.94	5572.2	4995.47	4714.99
ENSMUSG00000017778	319.166	-0.104636	0.149708	-0.698934	0.484593	0.772214	287	322	293	406	360	387	226	310.014	370.072	318.402	353.653	311.78	300.473	269.769
ENSMUSG00000017781	1394.47	0.0550923	0.114889	0.479526	0.631564	0.855799	1303	1160	1246	1693	1707	1976	988	1407.49	1333.18	1354.02	1474.72	1478.36	1534.2	1179.34
ENSMUSG00000017801	247.679	-0.102397	0.209282	-0.489276	0.624646	0.851905	318	186	199	341	265	288	176	343.5	213.768	216.253	297.034	229.505	223.608	210.086
ENSMUSG00000017802	2478.49	-0.170135	0.0934121	-1.82134	0.068555	0.250521	2443	2481	2254	2820	2677	2864	2020	2638.9	2851.39	2449.42	2456.41	2318.43	2223.66	2411.21
ENSMUSG00000017817	265.405	0.67488	0.465584	1.44953	0.147189	0.407983	78	229	227	292	441	516	190	84.2548	263.188	246.68	254.352	381.931	400.631	226.797
ENSMUSG00000017830	36.2877	-0.00096892	0.36081	-0.0026854	0.997857	0.999383	37	34	27	46	34	35	41	39.967	39.0759	29.3408	40.0691	29.4459	27.1746	48.9404
ENSMUSG00000017831	2352.49	-0.0530887	0.102048	-0.520233	0.602901	0.841182	2192	2183	2146	2727	2875	3068	1685	2367.78	2508.91	2332.05	2375.4	2489.91	2382.05	2011.33
ENSMUSG00000017837	226.186	-0.130922	0.19147	-0.683776	0.494117	0.777452	256	158	235	289	254	236	180	276.529	181.588	255.374	251.738	219.978	183.234	214.86
ENSMUSG00000017843	14565.6	-0.0317166	0.085836	-0.369503	0.711753	0.896035	13750	13664	12599	17158	17307	18086	11506	14852.6	15703.9	13691.3	14945.8	14988.8	14042.3	13734.4
ENSMUSG00000017858	673.774	-0.0761079	0.116843	-0.651366	0.51481	0.790019	684	567	638	763	818	872	488	738.85	651.649	693.313	664.624	708.434	677.035	582.51
ENSMUSG00000017861	58.2129	0.116769	0.292245	0.399557	0.689483	0.885343	53	51	46	68	64	59	68	57.2501	58.6139	49.9881	59.2326	55.4276	45.8086	81.1695
ENSMUSG00000017868	24.1546	-0.238345	0.466634	-0.510776	0.609508	0.845051	20	32	19	14	28	26	28	21.6038	36.7774	20.6472	12.1949	24.2496	20.1868	33.4227
ENSMUSG00000017897	840.809	0.813637	0.122351	6.65005	2.9299e-11	1.30952e-09	508	517	567	1204	1190	1147	969	548.736	594.184	616.157	1048.77	1030.61	890.55	1156.66
ENSMUSG00000017922	3.22915	-2.3532	1.19356	-1.97159	0.0486563	NA	5	7	4	1	0	2	2	5.40095	8.04505	4.34679	0.871067	0	1.55283	2.38734
ENSMUSG00000017929	1979.21	0.0794373	0.0970824	0.818246	0.413217	0.715731	1884	1716	1606	2276	2495	2611	1618	2035.08	1972.19	1745.24	1982.55	2160.81	2027.22	1931.36
ENSMUSG00000017943	5029.07	0.0714612	0.107376	0.665523	0.505716	0.784383	4692	3829	4779	5974	6688	6186	3973	5068.25	4400.64	5193.33	5203.76	5792.18	4802.91	4742.45
ENSMUSG00000017950	15.7676	-0.860093	0.631142	-1.36276	0.172959	NA	16	6	36	16	10	10	14	17.283	6.89575	39.1211	13.9371	8.66056	7.76417	16.7114
ENSMUSG00000017969	148.885	0.0686004	0.19851	0.345577	0.72966	0.904083	139	138	115	153	185	172	152	150.146	158.602	124.97	133.273	160.22	133.544	181.438
ENSMUSG00000017978	173611	-0.874812	0.148942	-5.87352	4.26648e-09	1.35028e-07	201675	261151	170856	162419	152134	158131	96857	217847	300139	185669	141478	131757	122776	115615
ENSMUSG00000017999	299.86	-0.0776099	0.135909	-0.571042	0.567971	0.823202	289	272	278	365	327	348	252	312.175	312.607	302.102	317.94	283.2	270.193	300.804
ENSMUSG00000018001	2456.27	0.286782	0.0827274	3.46659	0.0005271	0.00536331	2006	1871	2052	3132	2965	3577	2156	2166.86	2150.33	2229.9	2728.18	2567.86	2777.24	2573.55
ENSMUSG00000018008	69.0163	0.0838893	0.294695	0.284665	0.775901	0.922258	74	67	40	92	63	103	57	79.934	77.0026	43.4679	80.1382	54.5615	79.9709	68.0391
ENSMUSG00000018012	5.31928	-0.586604	0.936524	-0.626363	0.531077	NA	8	2	8	3	10	2	4	8.64152	2.29858	8.69358	2.6132	8.66056	1.55283	4.77467
ENSMUSG00000018040	73.6505	-0.371983	0.264016	-1.40894	0.158852	0.428952	87	66	78	64	93	96	42	93.9765	75.8533	84.7624	55.7483	80.5432	74.536	50.1341
ENSMUSG00000018042	315.717	-0.0425978	0.159519	-0.267039	0.789439	0.928948	364	249	261	331	363	424	264	393.189	286.174	283.628	288.323	314.378	329.201	315.129
ENSMUSG00000018068	2488.22	0.182795	0.117782	1.55198	0.120668	0.361083	2054	2225	1984	3312	3179	3390	1856	2218.71	2557.18	2156.01	2884.98	2753.19	2632.05	2215.45
ENSMUSG00000018076	16020.7	0.0306271	0.115892	0.264272	0.79157	0.93032	14666	13964	14348	20476	18806	22545	10920	15842.1	16048.7	15591.9	17836	16287	17504.3	13034.9
ENSMUSG00000018102	443.504	-0.574178	0.188141	-3.05185	0.00227439	0.0184692	548	323	621	399	442	510	285	591.944	371.221	674.839	347.556	382.797	395.973	340.196
ENSMUSG00000018126	20.3129	0.334965	0.444357	0.753821	0.450957	0.747528	21	14	13	27	21	29	21	22.684	16.0901	14.1271	23.5188	18.1872	22.5161	25.067
ENSMUSG00000018143	35.4154	-0.748544	0.373436	-2.00448	0.045019	0.186335	54	40	31	38	35	23	24	58.3302	45.9717	33.6876	33.1006	30.312	17.8576	28.648
ENSMUSG00000018160	3429.33	-0.05261	0.0875088	-0.601196	0.547709	0.812117	3251	3142	3112	4143	3974	4275	2623	3511.7	3611.08	3381.8	3608.83	3441.71	3319.18	3130.99
ENSMUSG00000018166	274.731	-0.0180599	0.185034	-0.0976029	0.922248	0.978798	310	201	244	357	324	371	178	334.859	231.008	265.154	310.971	280.602	288.051	212.473
ENSMUSG00000018167	189.494	-0.18011	0.15851	-1.13627	0.255843	0.563229	202	171	179	208	192	241	153	218.198	196.529	194.519	181.182	166.283	187.116	182.631
ENSMUSG00000018168	56.6802	-0.15714	0.363905	-0.431815	0.665876	0.874854	59	50	54	34	47	75	74	63.7312	57.4646	58.6816	29.6163	40.7046	58.2313	88.3315
ENSMUSG00000018169	99.2363	0.493163	0.238838	2.06485	0.0389373	0.167799	93	66	60	123	113	172	96	100.458	75.8533	65.2018	107.141	97.8643	133.544	114.592
ENSMUSG00000018171	1711.16	0.0097274	0.0990473	0.0982096	0.921766	0.978798	1708	1428	1499	2062	2022	2255	1311	1844.96	1641.19	1628.96	1796.14	1751.17	1750.82	1564.9
ENSMUSG00000018189	1205.15	-0.208213	0.115283	-1.8061	0.0709021	0.256311	1281	1133	1134	1252	1451	1532	822	1383.72	1302.15	1232.31	1090.58	1256.65	1189.47	981.196
ENSMUSG00000018196	1038.88	-0.0633147	0.169541	-0.373448	0.708815	0.894922	936	1102	846	1302	1375	1295	624	1011.06	1266.52	919.346	1134.13	1190.83	1005.46	744.849
ENSMUSG00000018199	339.364	0.0859273	0.131398	0.653948	0.513145	0.788986	331	267	294	405	390	471	281	357.543	306.861	319.489	352.782	337.762	365.692	335.421
ENSMUSG00000018209	2187	0.00695438	0.117327	0.0592734	0.952734	0.988126	1954	1981	1986	2683	2601	3071	1499	2110.69	2276.75	2158.18	2337.07	2252.61	2384.38	1789.31
ENSMUSG00000018211	7.48757	0.0655791	0.979628	0.0669428	0.946627	NA	12	2	6	0	14	10	9	12.9623	2.29858	6.52018	0	12.1248	7.76417	10.743
ENSMUSG00000018217	409.211	0.336686	0.151271	2.22572	0.0260328	0.124582	292	306	367	508	470	532	449	315.415	351.683	398.818	442.502	407.046	413.054	535.957
ENSMUSG00000018238	3.27758	1.63514	1.29018	1.26737	0.205023	NA	3	1	0	3	2	6	8	3.24057	1.14929	0	2.6132	1.73211	4.6585	9.54935
ENSMUSG00000018239	61.1369	-0.0980488	0.281218	-0.348657	0.727346	0.90341	63	60	49	79	51	73	57	68.052	68.9575	53.2482	68.8143	44.1689	56.6784	68.0391
ENSMUSG00000018259	2.82016	0.562386	1.4283	0.393746	0.693768	NA	0	4	2	2	4	10	0	0	4.59717	2.17339	1.74213	3.46422	7.76417	0
ENSMUSG00000018263	18.797	0.0426848	0.485669	0.0878886	0.929965	0.981089	15	14	21	13	22	24	23	16.2028	16.0901	22.8206	11.3239	19.0532	18.634	27.4544
ENSMUSG00000018286	50.4946	0.558647	0.29077	1.92126	0.0546985	0.215444	33	37	38	77	59	80	45	35.6463	42.5238	41.2945	67.0722	51.0973	62.1133	53.7151
ENSMUSG00000018287	96.5379	0.0242634	0.256238	0.094691	0.92456	0.979208	108	73	80	132	129	122	56	116.66	83.8983	86.9358	114.981	111.721	94.7229	66.8454
ENSMUSG00000018293	205.062	-0.39435	0.192474	-2.04885	0.0404764	0.172599	255	189	203	262	204	218	124	275.448	217.216	220.6	228.22	176.675	169.259	148.015
ENSMUSG00000018322	1020.34	-0.11191	0.126571	-0.884169	0.376605	0.68804	1012	962	921	1140	1281	1331	676	1093.15	1105.62	1000.85	993.017	1109.42	1033.41	806.92
ENSMUSG00000018326	720.047	0.0281437	0.131436	0.214125	0.830449	0.946565	664	595	678	893	927	946	492	717.246	683.829	736.781	777.863	802.834	734.49	587.285
ENSMUSG00000018334	4892.89	0.592978	0.0909193	6.52203	6.93641e-11	3.00459e-09	3399	3405	3487	7209	6214	6971	4861	3671.57	3913.34	3789.31	6279.52	5381.67	5412.4	5802.42
ENSMUSG00000018339	179.547	0.194607	0.195453	0.995675	0.319408	0.634898	145	169	136	226	258	243	125	156.628	194.23	147.791	196.861	223.442	188.669	149.209
ENSMUSG00000018340	5816.12	-0.547899	0.0838696	-6.53275	6.4571e-11	2.81143e-09	6548	6077	6657	5827	5676	5716	4182	7073.08	6984.25	7234.14	5075.71	4915.73	4438	4991.92
ENSMUSG00000018341	49.2626	0.12372	0.430335	0.287498	0.773731	0.921174	48	20	60	47	31	75	66	51.8491	22.9858	65.2018	40.9402	26.8477	58.2313	78.7821
ENSMUSG00000018347	736.967	-0.0110444	0.139378	-0.0792411	0.936841	0.983384	676	770	558	885	817	981	584	730.208	884.955	606.377	770.895	707.568	761.665	697.102
ENSMUSG00000018362	111.418	-0.524233	0.20515	-2.55536	0.0106078	0.0632711	123	106	138	93	108	134	81	132.863	121.825	149.964	81.0093	93.534	104.04	96.6872
ENSMUSG00000018363	5096.72	-0.0672274	0.0827376	-0.812538	0.416483	0.71833	4698	4844	4655	5721	5849	6666	3981	5074.73	5567.17	5058.58	4983.38	5065.56	5175.59	4751.99
ENSMUSG00000018372	877.767	0.120244	0.119667	1.00483	0.314981	0.629962	847	757	667	1043	1126	1182	698	914.921	870.014	724.827	908.523	975.179	917.725	833.181
ENSMUSG00000018377	3.73801	-0.442263	1.04896	-0.421621	0.673301	NA	5	2	5	3	7	1	3	5.40095	2.29858	5.43349	2.6132	6.06239	0.776417	3.58101
ENSMUSG00000018378	5.98734	0.0694904	0.846017	0.0821383	0.934537	NA	9	4	3	11	8	7	2	9.72171	4.59717	3.26009	9.58174	6.92845	5.43492	2.38734
ENSMUSG00000018379	3.40627	-0.150715	1.44946	-0.10398	0.917185	NA	8	1	1	13	1	1	0	8.64152	1.14929	1.0867	11.3239	0.866056	0.776417	0
ENSMUSG00000018381	63.4015	-0.0664561	0.256274	-0.259316	0.795391	0.931818	68	57	52	67	77	85	48	73.4529	65.5097	56.5083	58.3615	66.6863	65.9954	57.2961
ENSMUSG00000018387	33.2504	0.915333	0.464497	1.97059	0.0487708	0.197593	24	12	24	60	42	24	50	25.9246	13.7915	26.0807	52.264	36.3743	18.634	59.6834
ENSMUSG00000018395	3556.5	0.0802604	0.11227	0.714884	0.47468	0.765996	2927	3183	3234	4462	4272	5029	2572	3161.72	3658.2	3514.38	3886.7	3699.79	3904.6	3070.12
ENSMUSG00000018398	3601.38	0.353736	0.0889803	3.97544	7.02479e-05	0.000924026	2784	2682	2977	4932	4636	4975	3109	3007.25	3082.4	3235.1	4296.1	4015.04	3862.67	3711.12
ENSMUSG00000018401	1052.41	0.0510755	0.144993	0.352263	0.724641	0.902928	971	910	921	1363	1387	1398	668	1048.86	1045.86	1000.85	1187.26	1201.22	1085.43	797.371
ENSMUSG00000018405	73.5258	-0.552079	0.250969	-2.19979	0.0278217	0.131536	67	96	80	65	71	82	53	72.3727	110.332	86.9358	56.6194	61.49	63.6662	63.2644
ENSMUSG00000018411	5194.94	0.720307	0.12061	5.97218	2.341e-09	7.82303e-08	3518	2965	3836	8236	6534	8496	4657	3800.11	3407.65	4168.57	7174.11	5658.81	6596.44	5558.91
ENSMUSG00000018412	43585.8	-0.0183767	0.0946736	-0.194106	0.846093	0.953878	38812	40938	39329	51627	51604	58440	32129	41924.3	47049.7	42738.7	44970.6	44692	45373.8	38351.4
ENSMUSG00000018415	576.76	-0.17958	0.135849	-1.32191	0.186197	0.472219	568	494	620	731	641	656	403	613.548	567.75	673.752	636.75	555.142	509.329	481.048
ENSMUSG00000018417	28902.8	0.815443	0.173002	4.7135	2.435e-06	4.68912e-05	20017	16941	17822	40175	46133	56375	19386	21622.2	19470.2	19367.1	34995.1	39953.8	43770.5	23140.5
ENSMUSG00000018425	1529.45	0.0386286	0.123095	0.31381	0.753665	0.913616	1431	1480	1171	1754	1986	1916	1216	1545.75	1700.95	1272.52	1527.85	1719.99	1487.61	1451.5
ENSMUSG00000018427	3203.09	-7.85295e-05	0.129869	-0.000604681	0.999518	0.999818	2713	3225	2736	4324	3211	4069	2601	2930.55	3706.47	2973.2	3766.5	2780.91	3159.24	3104.73
ENSMUSG00000018428	724.017	-0.111361	0.128209	-0.868588	0.385072	0.696531	714	618	725	921	720	955	529	771.255	710.263	787.855	802.253	623.56	741.478	631.451
ENSMUSG00000018433	818.93	0.068228	0.122582	0.556589	0.577808	0.827334	740	623	806	1071	985	1030	633	799.34	716.009	875.878	932.913	853.065	799.709	755.592
ENSMUSG00000018442	1691.88	0.142065	0.121003	1.17406	0.240371	0.54395	1672	1263	1413	2214	2177	2177	1295	1806.08	1451.56	1535.5	1928.54	1885.4	1690.26	1545.8
ENSMUSG00000018446	22.3619	-0.0487795	0.429445	-0.113587	0.909565	0.974164	23	20	19	30	32	21	15	24.8444	22.9858	20.6472	26.132	27.7138	16.3048	17.905
ENSMUSG00000018449	556.618	0.304817	0.206117	1.47885	0.139179	0.393419	569	451	313	778	732	869	366	614.628	518.331	340.136	677.69	633.953	674.706	436.883
ENSMUSG00000018459	83.6052	0.147884	0.351107	0.421195	0.673613	0.878405	80	52	82	53	84	110	122	86.4152	59.7632	89.1092	46.1666	72.7487	85.4058	145.628
ENSMUSG00000018470	15.0985	0.130217	0.554162	0.23498	0.814224	NA	10	9	20	22	10	22	15	10.8019	10.3436	21.7339	19.1635	8.66056	17.0812	17.905
ENSMUSG00000018474	863.58	0.0906987	0.125779	0.721098	0.470849	0.762353	786	766	706	1074	1003	969	831	849.029	880.358	767.208	935.526	868.654	752.348	991.939
ENSMUSG00000018476	301.097	-0.297492	0.151365	-1.9654	0.0493681	0.199294	280	345	287	314	293	360	243	302.453	396.506	311.882	273.515	253.754	279.51	290.061
ENSMUSG00000018479	10.1954	-0.0422086	0.692399	-0.0609599	0.951391	NA	12	9	7	18	4	9	12	12.9623	10.3436	7.60688	15.6792	3.46422	6.98775	14.324
ENSMUSG00000018481	2907.89	-0.0131376	0.0931047	-0.141105	0.887787	0.967858	2765	2539	2638	3471	3423	3891	2157	2986.72	2918.05	2866.71	3023.47	2964.51	3021.04	2574.74
ENSMUSG00000018486	6.26275	-0.29854	0.857401	-0.348191	0.727697	NA	5	3	11	4	3	8	9	5.40095	3.44788	11.9537	3.48427	2.59817	6.21133	10.743
ENSMUSG00000018500	15.9202	0.127621	0.51602	0.247317	0.804663	NA	8	14	19	21	22	17	13	8.64152	16.0901	20.6472	18.2924	19.0532	13.1991	15.5177
ENSMUSG00000018501	38004.7	0.0421421	0.0988416	0.42636	0.669846	0.876653	32801	36337	32138	45474	45899	51078	29234	35431.3	41761.8	34924.3	39610.9	39751.1	39657.8	34895.7
ENSMUSG00000018507	72.276	0.307443	0.287881	1.06795	0.285543	0.59602	68	50	55	104	57	112	74	73.4529	57.4646	59.7683	90.591	49.3652	86.9587	88.3315
ENSMUSG00000018509	131.194	0.111277	0.190968	0.582699	0.560096	0.818669	115	107	118	152	145	161	134	124.222	122.974	128.23	132.402	125.578	125.003	159.952
ENSMUSG00000018537	987.785	-0.152835	0.117784	-1.29758	0.19443	0.48371	1025	802	1025	1149	975	1199	834	1107.19	921.732	1113.86	1000.86	844.405	930.924	995.52
ENSMUSG00000018541	512.278	-0.633706	0.566999	-1.11765	0.263717	0.571412	397	1039	281	351	413	458	535	428.835	1194.11	305.362	305.745	357.681	355.599	638.613
ENSMUSG00000018543	15.5338	0.0377308	0.534784	0.0705534	0.943753	NA	12	19	10	15	19	14	19	12.9623	21.8366	10.867	13.066	16.4551	10.8698	22.6797
ENSMUSG00000018547	485.793	-0.0318274	0.137278	-0.231846	0.816658	0.940461	459	402	478	592	607	627	331	495.807	462.015	519.441	515.672	525.696	486.813	395.104
ENSMUSG00000018548	1881.95	0.16746	0.0876628	1.91027	0.0560978	0.218858	1603	1630	1537	2267	2342	2479	1651	1731.54	1873.35	1670.25	1974.71	2028.3	1924.74	1970.75
ENSMUSG00000018554	33.7088	-0.172575	0.500673	-0.344686	0.730331	0.904083	51	15	33	24	69	33	18	55.0897	17.2394	35.861	20.9056	59.7579	25.6218	21.486
ENSMUSG00000018559	227.951	-0.206375	0.14318	-1.44137	0.149481	0.412166	225	221	224	245	256	272	175	243.043	253.994	243.42	213.412	221.71	211.185	208.892
ENSMUSG00000018565	217.123	0.0682482	0.163437	0.417581	0.676254	0.879622	173	204	195	234	266	266	206	186.873	234.456	211.906	203.83	230.371	206.527	245.896
ENSMUSG00000018566	7.4282	-0.591724	0.895165	-0.661022	0.508598	NA	5	2	18	4	4	6	11	5.40095	2.29858	19.5605	3.48427	3.46422	4.6585	13.1304
ENSMUSG00000018567	1597.76	-0.315093	0.125906	-2.50261	0.0123282	0.0710672	1793	1368	1740	1907	1625	1890	1046	1936.78	1572.23	1890.85	1661.13	1407.34	1467.43	1248.58
ENSMUSG00000018569	42.6245	-0.777104	0.32293	-2.40642	0.0161099	0.0868365	59	45	48	39	26	48	31	63.7312	51.7182	52.1615	33.9716	22.5175	37.268	37.0037
ENSMUSG00000018570	36.8594	-0.271014	0.462131	-0.586444	0.557577	0.81791	43	51	16	28	24	58	38	46.4482	58.6139	17.3872	24.3899	20.7853	45.0322	45.3594
ENSMUSG00000018572	94.0266	0.310274	0.237999	1.30368	0.192344	0.480932	74	75	75	104	143	105	96	79.934	86.1969	81.5023	90.591	123.846	81.5238	114.592
ENSMUSG00000018574	190.875	0.0587448	0.189066	0.310711	0.75602	0.914563	161	173	173	251	221	283	122	173.911	198.828	187.999	218.638	191.398	219.726	145.628
ENSMUSG00000018581	323.74	0.0324968	0.174931	0.185769	0.852626	0.95549	265	269	333	320	332	423	347	286.25	309.16	361.87	278.742	287.531	328.424	414.203
ENSMUSG00000018583	891.328	-0.200809	0.112628	-1.78294	0.0745956	0.26487	975	762	884	1009	970	1121	637	1053.19	875.761	960.64	878.907	840.074	870.363	760.367
ENSMUSG00000018585	129.632	0.00308791	0.206265	0.0149706	0.988056	0.997647	105	125	120	140	139	150	135	113.42	143.662	130.404	121.949	120.382	116.463	161.145
ENSMUSG00000018589	2647.51	-0.323413	0.166522	-1.94217	0.0521169	0.207556	2780	3147	2163	2714	2510	2577	2533	3002.93	3616.82	2350.53	2364.08	2173.8	2000.83	3023.56
ENSMUSG00000018593	1273.42	0.0878383	0.110061	0.798084	0.424822	0.725898	1150	1023	1170	1674	1433	1752	976	1242.22	1175.73	1271.44	1458.17	1241.06	1360.28	1165.02
ENSMUSG00000018595	10.4322	-0.151483	0.797122	-0.190038	0.84928	NA	5	5	20	16	6	4	15	5.40095	5.74646	21.7339	13.9371	5.19634	3.10567	17.905
ENSMUSG00000018599	9.45413	1.05116	0.666199	1.57784	0.114602	NA	5	5	6	10	17	20	8	5.40095	5.74646	6.52018	8.71067	14.723	15.5283	9.54935
ENSMUSG00000018604	149.638	0.796255	0.214682	3.709	0.000208081	0.00238438	112	82	92	161	212	237	188	120.981	94.242	99.9761	140.242	183.604	184.011	224.41
ENSMUSG00000018620	24.4638	-0.178344	0.430772	-0.41401	0.678867	0.881	26	20	25	19	35	21	25	28.0849	22.9858	27.1674	16.5503	30.312	16.3048	29.8417
ENSMUSG00000018623	8.0367	-0.57568	0.683179	-0.842649	0.399425	NA	12	9	6	7	9	10	4	12.9623	10.3436	6.52018	6.09747	7.7945	7.76417	4.77467
ENSMUSG00000018634	397.607	0.635211	0.156017	4.07143	4.67248e-05	0.000641657	268	289	263	562	471	722	350	289.491	332.145	285.801	489.54	407.912	560.573	417.784
ENSMUSG00000018648	4904.69	-1.89947	1.12532	-1.68794	0.0914228	0.301995	2751	17926	1582	1090	1265	1256	5043	2971.6	20602.2	1719.15	949.463	1095.56	975.18	6019.67
ENSMUSG00000018651	2013	0.05322	0.101284	0.525455	0.599267	0.839908	1847	1762	1743	2476	2491	2675	1496	1995.11	2025.05	1894.11	2156.76	2157.35	2076.91	1785.73
ENSMUSG00000018654	807.242	0.0720875	0.143359	0.502846	0.615072	0.847353	671	791	661	1080	845	938	752	724.807	909.09	718.307	940.753	731.817	728.279	897.639
ENSMUSG00000018656	3.78635	-0.666154	1.00417	-0.663389	0.507082	NA	4	3	6	1	4	4	4	4.32076	3.44788	6.52018	0.871067	3.46422	3.10567	4.77467
ENSMUSG00000018659	107.315	-0.75281	0.399809	-1.88293	0.0597103	0.229028	120	183	72	61	88	64	129	129.623	210.32	78.2422	53.1351	76.2129	49.6907	153.983
ENSMUSG00000018661	797.331	-0.0414599	0.125152	-0.331277	0.740435	0.908016	734	745	722	948	950	1096	543	792.859	856.223	784.595	825.772	822.753	850.953	648.162
ENSMUSG00000018666	2059.52	-0.13099	0.100496	-1.30344	0.192425	0.481063	2071	1831	1989	2499	2296	2568	1470	2237.07	2104.35	2161.44	2176.8	1988.46	1993.84	1754.69
ENSMUSG00000018669	283.783	0.00408871	0.162919	0.0250965	0.979978	0.994243	266	233	272	390	345	333	200	287.33	267.785	295.582	339.716	298.789	258.547	238.734
ENSMUSG00000018672	477.583	-0.602581	0.147007	-4.099	4.14933e-05	0.000579257	614	477	525	488	467	541	261	663.237	548.212	570.516	425.081	404.448	420.041	311.547
ENSMUSG00000018677	190.716	-0.281233	0.19643	-1.43172	0.152225	0.417684	153	204	218	227	217	186	141	165.269	234.456	236.9	197.732	187.934	144.414	168.307
ENSMUSG00000018678	486.635	0.0561805	0.12976	0.432956	0.665046	0.874582	383	410	499	574	575	612	424	413.713	471.21	542.262	499.993	497.982	475.167	506.115
ENSMUSG00000018697	3576.12	-0.178317	0.0998518	-1.78581	0.0741292	0.263908	3451	3278	3680	4114	4162	4385	2468	3727.73	3767.38	3999.05	3583.57	3604.52	3404.59	2945.97
ENSMUSG00000018698	4.2975	0.1799	1.2726	0.141364	0.887582	NA	0	0	11	7	3	6	4	0	0	11.9537	6.09747	2.59817	4.6585	4.77467
ENSMUSG00000018707	2210.19	-0.083862	0.0972493	-0.86234	0.388501	0.698563	2134	1899	2177	2686	2481	2822	1624	2305.12	2182.51	2365.74	2339.69	2148.68	2191.05	1938.52
ENSMUSG00000018727	39.194	0.754801	0.516509	1.46135	0.143919	0.402362	31	8	38	71	28	39	62	33.4859	9.19434	41.2945	61.8458	24.2496	30.2803	74.0075
ENSMUSG00000018733	69.855	0.867945	0.309665	2.80286	0.00506522	0.0355029	41	41	47	108	59	144	75	44.2878	47.121	51.0748	94.0753	51.0973	111.804	89.5251
ENSMUSG00000018736	3570.21	-0.309951	0.155071	-1.99877	0.0456336	0.187978	3133	4614	3086	3716	3546	4019	2951	3384.23	5302.83	3353.55	3236.89	3071.03	3120.42	3522.52
ENSMUSG00000018740	73.3366	-0.128019	0.245878	-0.52066	0.602604	0.841094	65	64	80	71	76	92	70	70.2123	73.5547	86.9358	61.8458	65.8203	71.4303	83.5568
ENSMUSG00000018750	1353.84	-0.0329377	0.0981552	-0.335567	0.737197	0.906434	1200	1320	1198	1522	1548	1745	1123	1296.23	1517.07	1301.86	1325.76	1340.65	1354.85	1340.49
ENSMUSG00000018752	841.685	0.69689	0.159787	4.36138	1.29246e-05	0.000207804	698	545	444	1054	1063	1302	988	753.972	626.364	482.494	918.105	920.617	1010.89	1179.34
ENSMUSG00000018761	116.437	0.20984	0.200127	1.04853	0.294393	0.606051	99	82	110	139	134	176	101	106.939	94.242	119.537	121.078	116.051	136.649	120.561
ENSMUSG00000018765	1293.73	-0.12307	0.102447	-1.20131	0.229633	0.530552	1300	1170	1219	1435	1478	1732	928	1404.25	1344.67	1324.68	1249.98	1280.03	1344.75	1107.72
ENSMUSG00000018770	184.906	-0.0866712	0.183628	-0.471992	0.636932	0.858173	189	163	169	229	213	255	115	204.156	187.335	183.652	199.474	184.47	197.986	137.272
ENSMUSG00000018774	35.6628	0.0429171	0.44738	0.09593	0.923576	0.978882	18	56	20	48	42	48	24	19.4434	64.3604	21.7339	41.8112	36.3743	37.268	28.648
ENSMUSG00000018776	0.995506	3.10554	3.15864	0.983188	0.325515	NA	0	0	0	8	0	0	0	0	0	0	6.96854	0	0	0
ENSMUSG00000018796	1518.74	0.539332	0.327805	1.64528	0.0999114	0.318605	910	1391	954	1457	1821	1998	2191	982.973	1598.67	1036.71	1269.15	1577.09	1551.28	2615.33
ENSMUSG00000018800	964.287	0.173294	0.1169	1.48241	0.138232	0.39216	914	804	723	1116	1266	1326	800	987.293	924.031	785.682	972.111	1096.43	1029.53	954.935
ENSMUSG00000018809	571.155	-0.250933	0.125806	-1.9946	0.0460862	0.189431	569	589	548	638	669	665	385	614.628	676.933	595.51	555.741	579.391	516.317	459.562
ENSMUSG00000018819	869.597	0.906488	0.143854	6.30145	2.94867e-10	1.13957e-08	527	605	437	1303	1118	1358	997	569.26	695.322	474.887	1135	968.251	1054.37	1190.09
ENSMUSG00000018820	895.01	-0.0832975	0.0971898	-0.85706	0.391412	0.700732	890	810	812	981	1039	1149	707	961.369	930.927	882.398	854.517	899.832	892.103	843.924
ENSMUSG00000018821	14.4591	-0.0578482	0.566195	-0.10217	0.918622	NA	14	19	7	19	11	24	10	15.1227	21.8366	7.60688	16.5503	9.52662	18.634	11.9367
ENSMUSG00000018822	1.8589	1.11243	1.74904	0.636026	0.52476	NA	2	0	1	1	2	0	6	2.16038	0	1.0867	0.871067	1.73211	0	7.16201
ENSMUSG00000018830	319.234	0.51151	0.206989	2.47119	0.0134665	0.0759368	262	162	276	330	408	458	393	283.01	186.185	299.928	287.452	353.351	355.599	469.112
ENSMUSG00000018841	622.816	0.08612	0.110902	0.776538	0.437431	0.73494	563	520	551	681	705	875	563	608.147	597.632	598.77	593.197	610.569	679.365	672.035
ENSMUSG00000018844	2.59898	-1.43626	1.40829	-1.01987	0.307792	NA	3	6	2	0	5	2	0	3.24057	6.89575	2.17339	0	4.33028	1.55283	0
ENSMUSG00000018845	56.523	-0.14458	0.349583	-0.413578	0.679183	0.881004	66	42	54	45	54	54	75	71.2925	48.2703	58.6816	39.198	46.767	41.9265	89.5251
ENSMUSG00000018846	510.768	0.196016	0.116505	1.68246	0.0924791	0.303816	465	382	436	639	646	693	424	502.288	439.03	473.8	556.612	559.472	538.057	506.115
ENSMUSG00000018848	818.025	-0.171242	0.117711	-1.45477	0.145733	0.406018	844	733	800	940	977	997	556	911.68	842.431	869.358	818.803	846.137	774.088	663.68
[truncated: 30,616 more rows]
