# Supplementary material for: Derepression of a single microRNA target causes female infertility in mice
Source: Nucleic Acids Res. 2026 Jan 14;54(2):gkaf1357. doi: 10.1093/nar/gkaf1357 (PMC12802903; doi:10.1093/nar/gkaf1357)
Supplement: gkaf1357_Supplemental_Files [file gkaf1357_supplemental_files.zip › SupplementalTable_S5.xlsx]

## Sheet: Legend
Table S5. RNA sequencing of pituitary from WT and Zeb1_200M female mice (28–36 weeks old) - intron analysis
Column Headers
Feature.ID	Ensembl gene name
baseMean	mean normalized intron counts across all samples
log2(Genotype1/Genotype2)	log2 fold change with comparison indicated in parentheses
lfcSE	standard error of the log2 fold change
stat	Wald statistic (log2 fold change / standard error)
pvalue	DESeq2 calculated P value of significance of fold change
padj	DESeq2 calculated adjusted P value of significance of fold change
WT, Zeb1_200H, and Zeb1_200M replicates	raw intron counts
WT, Zeb1_200H, and Zeb1_200M replicates.norm	DESeq2 normalized intron counts

## Sheet: pituitary_introns_200MvWT
Feature.ID	baseMean	log2(200M/WT)	lfcSE	stat	pvalue	padj	WT_pit1	WT_pit2	WT_pit3	WT_pit4	Zeb1_200M_pit1	Zeb1_200M_pit2	Zeb1_200M_pit3	WT_pit1.norm	WT_pit2.norm	WT_pit3.norm	WT_pit4.norm	Zeb1_200M_pit1.norm	Zeb1_200M_pit2.norm	Zeb1_200M_pit3.norm
ENSMUSG00000000001	57.343	0.0208106	0.245089	0.0849102	0.932333	0.983342	67	94	43	72	39	66	42	60.2057	59.4683	57.2026	50.9643	56.7753	56.1189	60.6658
ENSMUSG00000000003	0	NA	NA	NA	NA	NA	0	0	0	0	0	0	0	0	0	0	0	0	0	0
ENSMUSG00000000028	37.9352	0.475983	0.358427	1.32798	0.184185	0.520202	41	47	33	28	34	38	37	36.8423	29.7341	43.8996	19.8194	49.4964	32.3109	53.4436
ENSMUSG00000000031	0	NA	NA	NA	NA	NA	0	0	0	0	0	0	0	0	0	0	0	0	0	0
ENSMUSG00000000037	25.1802	1.11426	0.488381	2.28154	0.0225167	0.157572	20	17	23	14	24	61	14	17.9719	10.7549	30.5967	9.90972	34.9386	51.8674	20.2219
ENSMUSG00000000049	1.38425	1.20018	1.51372	0.79287	0.427854	NA	1	0	1	2	1	2	2	0.898593	0	1.33029	1.41567	1.45578	1.70057	2.88885
ENSMUSG00000000056	74.6304	0.04734	0.278706	0.169856	0.865123	0.962954	92	102	37	136	46	81	65	82.6705	64.5294	49.2208	96.2658	66.9657	68.8732	93.8875
ENSMUSG00000000058	26.2543	0.296318	0.357132	0.829715	0.4067	0.742356	24	37	18	38	15	37	24	21.5662	23.4077	23.9453	26.8978	21.8366	31.4606	34.6661
ENSMUSG00000000078	14.0043	-0.660352	0.581154	-1.13628	0.255841	0.609023	25	10	12	31	5	13	9	22.4648	6.32641	15.9635	21.9429	7.27888	11.0537	12.9998
ENSMUSG00000000085	632.599	0.452532	0.164983	2.7429	0.00609001	0.0659288	544	802	544	664	522	908	489	488.834	507.378	723.679	470.004	759.915	772.06	706.323
ENSMUSG00000000088	46.5282	0.0224238	0.313355	0.0715602	0.942952	0.985912	56	77	41	45	41	54	24	50.3212	48.7134	54.542	31.8527	59.6868	45.9154	34.6661
ENSMUSG00000000093	24.4494	0.13995	0.393495	0.355659	0.722096	0.911294	16	40	22	35	15	28	22	14.3775	25.3057	29.2664	24.7743	21.8366	23.808	31.7773
ENSMUSG00000000094	1.37117	-0.797733	2.11456	-0.377257	0.705982	NA	3	0	3	0	2	0	0	2.69578	0	3.99088	0	2.91155	0	0
ENSMUSG00000000103	0	NA	NA	NA	NA	NA	0	0	0	0	0	0	0	0	0	0	0	0	0	0
ENSMUSG00000000120	0.624477	0.0511829	2.31272	0.022131	0.982343	NA	0	1	1	1	0	2	0	0	0.632641	1.33029	0.707837	0	1.70057	0
ENSMUSG00000000125	0.311511	0.738414	3.56938	0.206874	0.836108	NA	0	0	1	0	0	1	0	0	0	1.33029	0	0	0.850286	0
ENSMUSG00000000126	61.2138	-0.792935	0.265754	-2.98372	0.0028477	0.0372447	82	108	51	124	37	43	28	73.6846	68.3253	67.8449	87.7718	53.8637	36.5623	40.4438
ENSMUSG00000000127	149.553	-0.138982	0.21186	-0.656009	0.511819	0.812343	140	224	154	215	83	166	111	125.803	141.712	204.865	152.185	120.829	141.147	160.331
ENSMUSG00000000131	614.355	-0.181378	0.131749	-1.37669	0.168609	0.49707	829	926	436	956	392	664	400	744.933	585.826	580.007	676.692	570.664	564.59	577.769
ENSMUSG00000000134	736.342	0.0857043	0.145147	0.590467	0.554878	0.834962	679	1261	560	1015	563	972	441	610.145	797.761	744.964	718.454	819.602	826.478	636.99
ENSMUSG00000000142	249.5	-0.122832	0.17828	-0.688988	0.490831	0.800862	262	440	234	297	182	270	150	235.431	278.362	311.288	210.228	264.951	229.577	216.663
ENSMUSG00000000148	186.207	0.0403021	0.186346	0.216276	0.828773	0.953101	191	244	147	301	146	188	136	171.631	154.364	195.553	213.059	212.543	159.854	196.441
ENSMUSG00000000149	53.8373	-0.22755	0.270871	-0.840067	0.400871	0.7367	54	93	41	94	41	50	32	48.524	58.8356	54.542	66.5367	59.6868	42.5143	46.2215
ENSMUSG00000000154	12.1676	0.447851	0.553858	0.808602	0.418744	0.750346	8	28	6	12	10	14	12	7.18874	17.714	7.98175	8.49404	14.5578	11.904	17.3331
ENSMUSG00000000157	3.94274	0.221583	0.898202	0.246696	0.805144	NA	4	6	2	6	4	2	4	3.59437	3.79585	2.66058	4.24702	5.8231	1.70057	5.77769
ENSMUSG00000000159	7.05946	-0.695509	0.803526	-0.865572	0.386725	0.725179	6	7	13	10	1	6	6	5.39156	4.42849	17.2938	7.07837	1.45578	5.10172	8.66654
ENSMUSG00000000167	29.9546	-0.0261357	0.332306	-0.0786495	0.937311	0.984565	38	45	19	46	22	35	19	34.1465	28.4689	25.2755	32.5605	32.0271	29.76	27.444
ENSMUSG00000000168	63.4086	0.110894	0.238346	0.465264	0.641742	0.875607	74	87	47	87	40	78	51	66.4959	55.0398	62.5237	61.5818	58.231	66.3223	73.6656
ENSMUSG00000000171	42.5935	-0.0776048	0.287391	-0.270032	0.787135	0.936807	47	80	30	59	28	55	25	42.2339	50.6113	39.9088	41.7624	40.7617	46.7657	36.1106
ENSMUSG00000000182	0.309088	0.757339	3.58373	0.211327	0.832632	NA	0	0	0	1	1	0	0	0	0	0	0.707837	1.45578	0	0
ENSMUSG00000000183	0	NA	NA	NA	NA	NA	0	0	0	0	0	0	0	0	0	0	0	0	0	0
ENSMUSG00000000184	171.764	0.0654376	0.171062	0.382537	0.702063	0.902286	163	302	120	248	112	212	129	146.471	191.058	159.635	175.544	163.047	180.261	186.331
ENSMUSG00000000194	145.617	0.0309613	0.182944	0.169239	0.865609	0.962954	156	223	111	210	81	177	120	140.18	141.079	147.662	148.646	117.918	150.501	173.331
ENSMUSG00000000197	235.992	0.237271	0.18691	1.26944	0.204284	0.548371	212	309	175	367	140	342	193	190.502	195.486	232.801	259.776	203.809	290.798	278.774
ENSMUSG00000000202	4.33002	0.683896	0.882901	0.774601	0.438575	NA	5	8	2	2	2	6	6	4.49296	5.06113	2.66058	1.41567	2.91155	5.10172	8.66654
ENSMUSG00000000204	0	NA	NA	NA	NA	NA	0	0	0	0	0	0	0	0	0	0	0	0	0	0
ENSMUSG00000000214	9.21281	3.00729	0.711547	4.22642	2.37442e-05	0.000790833	2	4	3	2	9	32	10	1.79719	2.53057	3.99088	1.41567	13.102	27.2091	14.4442
ENSMUSG00000000215	0.535784	2.97437	2.54334	1.16948	0.242212	NA	0	0	0	0	1	1	1	0	0	0	0	1.45578	0.850286	1.44442
ENSMUSG00000000216	29.9474	-0.0681179	0.483228	-0.140964	0.887898	0.97034	23	64	38	16	22	37	16	20.6676	40.489	50.5511	11.3254	32.0271	31.4606	23.1108
ENSMUSG00000000223	32.3881	0.62482	0.366516	1.70476	0.0882399	0.359061	24	60	12	40	32	49	24	21.5662	37.9585	15.9635	28.3135	46.5848	41.664	34.6661
ENSMUSG00000000244	59.5002	0.418198	0.344334	1.21451	0.224552	0.572124	35	56	49	108	40	81	56	31.4507	35.4279	65.1843	76.4464	58.231	68.8732	80.8877
ENSMUSG00000000247	18.7609	0.524685	0.442494	1.18575	0.235723	0.585529	14	34	10	22	10	31	19	12.5803	21.5098	13.3029	15.5724	14.5578	26.3589	27.444
ENSMUSG00000000248	5.60979	-1.61478	1.01115	-1.59698	0.110271	NA	2	24	8	5	3	1	2	1.79719	15.1834	10.6423	3.53918	4.36733	0.850286	2.88885
ENSMUSG00000000253	17.8743	1.07436	0.510984	2.10253	0.0355066	0.209506	8	26	9	17	28	16	16	7.18874	16.4487	11.9726	12.0332	40.7617	13.6046	23.1108
ENSMUSG00000000263	33.1733	1.53407	0.450512	3.40517	0.000661232	0.012064	19	13	25	24	32	87	25	17.0733	8.22434	33.2573	16.9881	46.5848	73.9749	36.1106
ENSMUSG00000000266	256.959	0.0776689	0.179668	0.432291	0.66553	0.886127	303	325	180	408	154	361	181	272.274	205.608	239.453	288.797	224.19	306.953	261.44
ENSMUSG00000000275	217.07	0.0416209	0.172457	0.241341	0.809291	0.946467	213	319	158	356	175	230	148	191.4	201.813	210.186	251.99	254.761	195.566	213.775
ENSMUSG00000000276	135.821	0.206305	0.238804	0.863909	0.387638	0.725794	186	176	84	170	70	194	120	167.138	111.345	111.745	120.332	101.904	164.955	173.331
ENSMUSG00000000278	101.554	0.432373	0.210975	2.04941	0.0404224	0.227371	94	129	60	149	85	121	92	84.4677	81.6107	79.8175	105.468	123.741	102.885	132.887
ENSMUSG00000000282	93.4787	-0.538241	0.233661	-2.30351	0.0212502	0.151067	116	218	70	134	48	83	58	104.237	137.916	93.1204	94.8501	69.8773	70.5737	83.7765
ENSMUSG00000000290	9.50201	0.4547	0.6258	0.72659	0.467477	0.784676	4	18	6	13	9	8	10	3.59437	11.3875	7.98175	9.20188	13.102	6.80229	14.4442
ENSMUSG00000000295	20.0734	-0.224469	0.462844	-0.484978	0.627692	0.868419	36	25	14	28	9	31	10	32.3493	15.816	18.6241	19.8194	13.102	26.3589	14.4442
ENSMUSG00000000296	116.897	-0.266056	0.296573	-0.897102	0.369665	0.712651	155	194	130	101	75	150	52	139.282	122.732	172.938	71.4915	109.183	127.543	75.11
ENSMUSG00000000301	288.594	-0.410322	0.145829	-2.81372	0.00489723	0.0559163	401	483	235	443	148	292	183	360.336	305.566	312.619	313.572	215.455	248.283	264.329
ENSMUSG00000000303	1.71642	0.739818	1.53986	0.480445	0.630911	NA	0	2	2	2	4	1	0	0	1.26528	2.66058	1.41567	5.8231	0.850286	0
ENSMUSG00000000305	79.08	0.315775	0.278249	1.13486	0.256432	0.60982	58	90	76	109	74	93	55	52.1184	56.9377	101.102	77.1542	107.727	79.0766	79.4432
ENSMUSG00000000308	51.5516	-0.831566	0.271649	-3.06118	0.00220463	0.030704	70	110	42	93	23	47	23	62.9015	69.5905	55.8723	65.8288	33.4829	39.9634	33.2217
ENSMUSG00000000317	2.55755	-0.91662	1.23547	-0.741918	0.458137	NA	1	8	4	2	2	1	1	0.898593	5.06113	5.32117	1.41567	2.91155	0.850286	1.44442
ENSMUSG00000000318	0.202239	-0.889455	3.80376	-0.233836	0.815113	NA	0	0	0	2	0	0	0	0	0	0	1.41567	0	0	0
ENSMUSG00000000320	11.7294	0.265801	0.631705	0.420768	0.673924	0.890347	8	9	11	22	16	10	5	7.18874	5.69377	14.6332	15.5724	23.2924	8.50286	7.22211
ENSMUSG00000000326	620.513	-0.157949	0.129007	-1.22435	0.220822	0.56745	796	1028	423	946	378	745	389	715.28	650.355	562.714	669.614	550.283	633.463	561.88
ENSMUSG00000000339	71.2952	0.037273	0.233224	0.159816	0.873026	0.965409	77	109	63	86	55	82	46	69.1916	68.9579	83.8084	60.874	80.0677	69.7234	66.4434
ENSMUSG00000000340	44.8139	-0.0137843	0.354063	-0.0389318	0.968945	0.992367	72	41	31	68	38	48	26	64.6987	25.9383	41.2391	48.1329	55.3195	40.8137	37.555
ENSMUSG00000000346	27.2846	0.161301	0.36692	0.439608	0.660221	0.883675	24	46	15	46	24	35	16	21.5662	29.1015	19.9544	32.5605	34.9386	29.76	23.1108
ENSMUSG00000000355	566.216	-0.168702	0.14515	-1.16226	0.245128	0.597889	803	915	408	753	392	596	353	721.57	578.867	542.759	533.001	570.664	506.77	509.881
ENSMUSG00000000359	8.16896	0.380673	0.629216	0.604995	0.545182	0.830713	5	10	7	13	5	14	6	4.49296	6.32641	9.31204	9.20188	7.27888	11.904	8.66654
ENSMUSG00000000365	6.30207	1.18752	0.804344	1.47638	0.139842	0.453712	5	1	5	7	9	10	4	4.49296	0.632641	6.65146	4.95486	13.102	8.50286	5.77769
ENSMUSG00000000374	136.598	0.016538	0.179204	0.0922859	0.926471	0.981192	159	209	100	194	81	183	95	142.876	132.222	133.029	137.32	117.918	155.602	137.22
ENSMUSG00000000378	206.461	-0.0141818	0.1661	-0.0853815	0.931958	0.983342	234	352	136	302	163	240	122	210.271	222.69	180.92	213.767	237.292	204.069	176.22
ENSMUSG00000000381	0.0903773	-0.21653	3.81695	-0.0567287	0.954761	NA	0	1	0	0	0	0	0	0	0.632641	0	0	0	0	0
ENSMUSG00000000384	234.737	-0.226796	0.16108	-1.40797	0.159139	0.483758	287	407	197	314	145	218	171	257.896	257.485	262.068	222.261	211.088	185.362	246.996
ENSMUSG00000000385	76.381	0.682645	0.341651	1.99808	0.0457082	0.244466	66	79	27	136	44	120	88	59.3071	49.9787	35.9179	96.2658	64.0542	102.034	127.109
ENSMUSG00000000386	4.95626	-0.0520295	0.78741	-0.0660768	0.947317	NA	6	10	2	8	3	7	3	5.39156	6.32641	2.66058	5.6627	4.36733	5.952	4.33327
ENSMUSG00000000392	92.1884	-0.00985781	0.406145	-0.0242717	0.980636	0.994614	60	158	130	64	48	144	56	53.9156	99.9573	172.938	45.3016	69.8773	122.441	80.8877
ENSMUSG00000000394	0	NA	NA	NA	NA	NA	0	0	0	0	0	0	0	0	0	0	0	0	0	0
ENSMUSG00000000399	130.112	0.051331	0.194992	0.263246	0.792361	0.939236	132	176	94	222	94	155	90	118.614	111.345	125.047	157.14	136.843	131.794	129.998
ENSMUSG00000000402	0.318412	-1.14679	3.56886	-0.321332	0.747959	NA	1	0	1	0	0	0	0	0.898593	0	1.33029	0	0	0	0
ENSMUSG00000000409	27.8258	0.0928708	0.443344	0.209478	0.834075	0.954419	36	62	13	26	13	28	31	32.3493	39.2238	17.2938	18.4038	18.9251	23.808	44.7771
ENSMUSG00000000411	0.12837	-0.21653	3.81695	-0.0567287	0.954761	NA	1	0	0	0	0	0	0	0.898593	0	0	0	0	0	0
ENSMUSG00000000416	113.709	0.0860543	0.233824	0.36803	0.712851	0.907252	137	122	92	170	84	115	92	123.107	77.1822	122.387	120.332	122.285	97.7829	132.887
ENSMUSG00000000420	137.718	-0.0532084	0.215069	-0.247401	0.804598	0.944949	130	187	142	195	96	164	85	116.817	118.304	188.901	138.028	139.755	139.447	122.776
ENSMUSG00000000435	0.242939	2.02572	3.79571	0.533686	0.593558	NA	0	0	0	0	0	2	0	0	0	0	0	0	1.70057	0
ENSMUSG00000000439	21.7423	0.241713	0.384943	0.627919	0.530057	0.82121	24	26	17	29	14	29	18	21.5662	16.4487	22.615	20.5273	20.3809	24.6583	25.9996
ENSMUSG00000000440	16.8733	1.03922	0.624832	1.6632	0.0962718	0.375944	4	8	17	23	9	37	18	3.59437	5.06113	22.615	16.2802	13.102	31.4606	25.9996
ENSMUSG00000000441	773.972	0.0928901	0.123507	0.752104	0.451989	0.774202	927	1157	512	1076	612	905	519	832.996	731.966	681.11	761.632	890.935	769.509	749.655
ENSMUSG00000000486	2.17648	-2.31254	1.6907	-1.3678	0.171375	NA	0	6	2	10	0	2	0	0	3.79585	2.66058	7.07837	0	1.70057	0
ENSMUSG00000000489	15.019	-0.125415	0.468188	-0.267873	0.788797	0.937715	18	22	14	19	12	13	10	16.1747	13.9181	18.6241	13.4489	17.4693	11.0537	14.4442
ENSMUSG00000000530	93.7144	0.804581	0.240189	3.34979	0.000808737	0.0140354	68	130	38	123	90	129	93	61.1043	82.2434	50.5511	87.0639	131.02	109.687	134.331
ENSMUSG00000000531	20.8205	-0.285323	0.470388	-0.606569	0.544137	0.830288	12	43	19	37	18	15	12	10.7831	27.2036	25.2755	26.19	26.204	12.7543	17.3331
ENSMUSG00000000532	137.437	-0.11122	0.174891	-0.635941	0.524815	0.818517	150	206	117	209	86	154	95	134.789	130.324	155.644	147.938	125.197	130.944	137.22
ENSMUSG00000000538	4642.86	-0.254287	0.0881354	-2.88519	0.00391178	0.0475428	5190	7727	3895	7374	2904	4839	2911	4663.7	4888.42	5181.49	5219.59	4227.57	4114.53	4204.71
ENSMUSG00000000544	4.4015	0.266362	1.04691	0.254428	0.799165	NA	4	12	4	0	2	10	2	3.59437	7.5917	5.32117	0	2.91155	8.50286	2.88885
ENSMUSG00000000552	181.321	0.964863	0.22031	4.37957	1.18912e-05	0.000443471	99	183	114	224	186	251	187	88.9607	115.773	151.653	158.555	270.774	213.422	270.107
ENSMUSG00000000555	9.55764	-0.304788	0.608353	-0.501005	0.616368	0.863387	7	17	12	13	4	12	6	6.29015	10.7549	15.9635	9.20188	5.8231	10.2034	8.66654
ENSMUSG00000000560	87.862	0.741856	0.213008	3.48275	0.000496286	0.00962684	69	123	53	89	80	146	70	62.0029	77.8149	70.5055	62.9975	116.462	124.142	101.11
ENSMUSG00000000561	93.1244	0.131809	0.203734	0.646967	0.517653	0.815226	113	127	63	130	69	114	67	101.541	80.3455	83.8084	92.0188	100.449	96.9326	96.7763
ENSMUSG00000000562	3.95062	-1.13465	0.972386	-1.16687	0.243263	NA	7	9	5	3	1	3	2	6.29015	5.69377	6.65146	2.12351	1.45578	2.55086	2.88885
ENSMUSG00000000563	114.643	0.176138	0.187393	0.93994	0.347249	0.694964	134	182	73	143	85	147	83	120.411	115.141	97.1113	101.221	123.741	124.992	119.887
ENSMUSG00000000567	1.09731	-0.474419	1.97838	-0.239802	0.810484	NA	1	5	0	1	2	0	0	0.898593	3.16321	0	0.707837	2.91155	0	0
ENSMUSG00000000568	1452.41	-0.0201504	0.111386	-0.180905	0.856442	0.959862	1826	2368	1000	1942	992	1738	970	1640.83	1498.09	1330.29	1374.62	1444.13	1477.8	1401.09
ENSMUSG00000000579	21.6231	0.066509	0.45224	0.147066	0.88308	0.968456	12	36	16	41	17	18	19	10.7831	22.7751	21.2847	29.0213	24.7482	15.3051	27.444
ENSMUSG00000000581	37.4084	0.0535184	0.307929	0.173801	0.862022	0.961871	47	51	25	55	24	40	32	42.2339	32.2647	33.2573	38.931	34.9386	34.0114	46.2215
ENSMUSG00000000594	13.523	0.66629	0.495311	1.3452	0.178562	0.513483	14	14	7	17	11	15	16	12.5803	8.85698	9.31204	12.0332	16.0135	12.7543	23.1108
ENSMUSG00000000600	598	0.213659	0.175261	1.21909	0.22281	0.569262	787	782	349	809	494	814	371	707.193	494.726	464.272	572.64	719.153	692.133	535.881
ENSMUSG00000000605	450.072	-0.100377	0.126082	-0.796126	0.425959	0.755918	562	696	345	639	289	553	279	505.009	440.318	458.951	452.308	420.719	470.208	402.994
ENSMUSG00000000606	0	NA	NA	NA	NA	NA	0	0	0	0	0	0	0	0	0	0	0	0	0	0
ENSMUSG00000000617	0.415936	2.59634	3.73995	0.694217	0.487546	NA	0	0	0	0	2	0	0	0	0	0	0	2.91155	0	0
ENSMUSG00000000627	31.7264	0.754176	0.355773	2.11982	0.0340209	0.204314	39	33	13	34	34	41	28	35.0451	20.8772	17.2938	24.0665	49.4964	34.8617	40.4438
ENSMUSG00000000628	14.2319	0.303363	0.543298	0.558373	0.57659	0.845072	6	26	12	20	6	22	14	5.39156	16.4487	15.9635	14.1567	8.73466	18.7063	20.2219
ENSMUSG00000000631	2298.09	-0.266187	0.176377	-1.5092	0.131249	0.43899	2097	3485	1919	4614	1271	2483	1535	1884.35	2204.76	2552.83	3265.96	1850.29	2111.26	2217.19
ENSMUSG00000000632	51.5677	0.0283586	0.321676	0.0881589	0.92975	0.982373	55	64	28	109	32	70	35	49.4226	40.489	37.2482	77.1542	46.5848	59.52	50.5548
ENSMUSG00000000673	33.9892	-0.0544973	0.317867	-0.171447	0.863872	0.962685	42	46	24	56	22	42	22	37.7409	29.1015	31.927	39.6389	32.0271	35.712	31.7773
ENSMUSG00000000682	0.696355	1.13044	2.49178	0.453667	0.650068	NA	0	1	1	0	2	0	0	0	0.632641	1.33029	0	2.91155	0	0
ENSMUSG00000000686	5.26033	0.290026	0.771431	0.375959	0.706948	NA	4	8	4	7	4	4	6	3.59437	5.06113	5.32117	4.95486	5.8231	3.40114	8.66654
ENSMUSG00000000690	0	NA	NA	NA	NA	NA	0	0	0	0	0	0	0	0	0	0	0	0	0	0
ENSMUSG00000000693	26.5504	-0.0178725	0.388157	-0.0460446	0.963275	0.990874	32	33	21	40	23	19	21	28.755	20.8772	27.9361	28.3135	33.4829	16.1554	30.3329
ENSMUSG00000000701	0	NA	NA	NA	NA	NA	0	0	0	0	0	0	0	0	0	0	0	0	0	0
ENSMUSG00000000706	0	NA	NA	NA	NA	NA	0	0	0	0	0	0	0	0	0	0	0	0	0	0
ENSMUSG00000000708	93.0287	0.54856	0.1968	2.78739	0.00531339	0.0594113	83	120	60	113	84	128	76	74.5832	75.917	79.8175	79.9856	122.285	108.837	109.776
ENSMUSG00000000711	61.9665	-0.00973124	0.27565	-0.0353028	0.971838	0.992367	65	83	41	117	34	75	50	58.4085	52.5092	54.542	82.8169	49.4964	63.7714	72.2211
ENSMUSG00000000724	0.63522	-0.0148574	2.54427	-0.00583958	0.995341	NA	0	0	1	2	0	2	0	0	0	1.33029	1.41567	0	1.70057	0
ENSMUSG00000000730	12.3273	1.27671	0.828912	1.54023	0.123505	0.425661	20	12	4	0	14	31	6	17.9719	7.5917	5.32117	0	20.3809	26.3589	8.66654
ENSMUSG00000000731	11.106	-0.0987415	3.50185	-0.0281969	0.977505	0.994197	0	26	22	0	22	0	0	0	16.4487	29.2664	0	32.0271	0	0
ENSMUSG00000000732	13.7881	0.438862	0.486221	0.902599	0.366739	0.709896	12	25	7	16	14	17	10	10.7831	15.816	9.31204	11.3254	20.3809	14.4549	14.4442
ENSMUSG00000000738	671.229	0.0851514	0.114348	0.744671	0.456471	0.777117	784	1019	475	899	505	839	438	704.497	644.662	631.889	636.345	735.167	713.39	632.657
ENSMUSG00000000739	16.8915	0.673363	0.518922	1.29762	0.194418	0.535042	11	24	5	30	9	24	22	9.88452	15.1834	6.65146	21.2351	13.102	20.4069	31.7773
ENSMUSG00000000740	74.8479	-0.523832	0.277473	-1.88787	0.059044	0.287846	81	164	79	88	39	60	50	72.786	103.753	105.093	62.2896	56.7753	51.0172	72.2211
ENSMUSG00000000743	114.582	-0.343181	0.201636	-1.70198	0.0887586	0.360235	164	200	91	156	60	129	69	147.369	126.528	121.057	110.423	87.3466	109.687	99.6652
ENSMUSG00000000751	122.537	-0.104642	0.223735	-0.467704	0.639996	0.874017	135	173	110	182	60	131	106	121.31	109.447	146.332	128.826	87.3466	111.387	153.109
ENSMUSG00000000753	8.05591	0.401456	0.618601	0.648973	0.516356	0.814165	6	11	5	13	5	11	8	5.39156	6.95905	6.65146	9.20188	7.27888	9.35314	11.5554
ENSMUSG00000000759	231.649	-0.163545	0.189963	-0.860929	0.389277	0.727664	266	368	228	279	176	241	130	239.026	232.812	303.307	197.486	256.217	204.919	187.775
ENSMUSG00000000766	580.814	0.586658	0.14157	4.14396	3.41363e-05	0.00107257	566	804	353	597	560	721	504	508.604	508.644	469.593	422.579	815.235	613.056	727.989
ENSMUSG00000000776	97.4445	-0.486786	0.2537	-1.91875	0.0550159	0.276209	97	191	108	130	64	74	57	87.1635	120.834	143.672	92.0188	93.1697	62.9212	82.3321
ENSMUSG00000000782	21.4941	1.53571	0.468679	3.27667	0.00105037	0.0172354	4	26	12	16	26	36	24	3.59437	16.4487	15.9635	11.3254	37.8502	30.6103	34.6661
ENSMUSG00000000787	146.747	0.0788373	0.18087	0.435879	0.662924	0.884615	161	249	102	191	117	186	87	144.673	157.528	135.69	135.197	170.326	158.153	125.665
ENSMUSG00000000791	0	NA	NA	NA	NA	NA	0	0	0	0	0	0	0	0	0	0	0	0	0	0
ENSMUSG00000000792	2.79315	1.43996	1.18845	1.21163	0.225656	NA	0	5	0	4	4	4	3	0	3.16321	0	2.83135	5.8231	3.40114	4.33327
ENSMUSG00000000794	14.4287	-0.891912	0.604595	-1.47522	0.140152	0.454068	10	23	23	27	4	19	4	8.98593	14.5508	30.5967	19.1116	5.8231	16.1554	5.77769
ENSMUSG00000000804	54.018	0.396497	0.291014	1.36247	0.17305	0.503332	55	54	41	75	32	75	53	49.4226	34.1626	54.542	53.0878	46.5848	63.7714	76.5544
ENSMUSG00000000805	0.541001	-0.690124	2.42748	-0.284296	0.776183	NA	1	0	1	1	0	1	0	0.898593	0	1.33029	0.707837	0	0.850286	0
ENSMUSG00000000811	22.7827	0.194395	0.448959	0.432991	0.665021	0.885677	17	40	21	25	8	30	25	15.2761	25.3057	27.9361	17.6959	11.6462	25.5086	36.1106
ENSMUSG00000000817	0.909336	0.112986	2.31527	0.0488001	0.961079	NA	0	0	1	3	2	0	0	0	0	1.33029	2.12351	2.91155	0	0
ENSMUSG00000000823	101.573	-0.277778	0.228427	-1.21605	0.223966	0.570818	103	188	101	133	52	104	74	92.5551	118.937	134.36	94.1423	75.7004	88.4297	106.887
ENSMUSG00000000826	144.461	0.0734789	0.186817	0.393321	0.694083	0.898996	131	228	105	230	113	174	93	117.716	144.242	139.681	162.802	164.503	147.95	134.331
ENSMUSG00000000827	1078.06	0.100466	0.0988634	1.01621	0.309528	0.660485	1236	1606	769	1461	792	1345	738	1110.66	1016.02	1022.99	1034.15	1152.97	1143.63	1065.98
ENSMUSG00000000838	517.069	-0.0430557	0.135386	-0.318021	0.750469	0.924264	617	734	368	825	374	551	356	554.432	464.359	489.547	583.965	544.46	468.508	514.214
ENSMUSG00000000861	165.739	-0.284468	0.300277	-0.947354	0.343458	0.691956	140	251	227	190	101	211	78	125.803	158.793	301.976	134.489	147.033	179.41	112.665
ENSMUSG00000000869	2.7519	0.00762937	1.26784	0.00601761	0.995199	NA	5	4	0	5	3	0	3	4.49296	2.53057	0	3.53918	4.36733	0	4.33327
ENSMUSG00000000876	78.7713	-0.0637141	0.251269	-0.25357	0.799828	0.942525	95	120	46	136	65	74	52	85.3663	75.917	61.1934	96.2658	94.6255	62.9212	75.11
ENSMUSG00000000881	808.003	-0.00627605	0.126003	-0.0498087	0.960275	0.990234	881	1196	568	1318	512	951	599	791.66	756.639	755.606	932.929	745.357	808.622	865.209
ENSMUSG00000000884	412.052	-0.0502018	0.137085	-0.366208	0.71421	0.907673	470	724	280	589	312	456	258	422.339	458.032	372.482	416.916	454.202	387.73	372.661
ENSMUSG00000000889	13.4428	0.0814883	0.567963	0.143475	0.885915	0.969201	10	39	8	11	10	17	9	8.98593	24.673	10.6423	7.78621	14.5578	14.4549	12.9998
ENSMUSG00000000901	17.8681	0.926899	0.490893	1.88819	0.0590008	0.287725	11	25	8	20	27	16	15	9.88452	15.816	10.6423	14.1567	39.306	13.6046	21.6663
ENSMUSG00000000902	312.781	-0.207547	0.156294	-1.32793	0.184201	0.520202	439	509	226	435	213	302	206	394.482	322.014	300.646	307.909	310.08	256.786	297.551
ENSMUSG00000000903	9.62732	0.32595	0.678766	0.48021	0.631078	0.869392	6	8	8	19	4	8	14	5.39156	5.06113	10.6423	13.4489	5.8231	6.80229	20.2219
ENSMUSG00000000915	196.545	-0.56404	0.155127	-3.636	0.000276903	0.0061049	236	359	179	331	114	169	107	212.068	227.118	238.122	234.294	165.958	143.698	154.553
ENSMUSG00000000916	50.2173	0.176832	0.317032	0.557775	0.576998	0.845162	79	59	33	55	30	71	39	70.9888	37.3258	43.8996	38.931	43.6733	60.3703	56.3325
ENSMUSG00000000934	84.3492	-0.0163783	0.214483	-0.0763619	0.939131	0.984804	96	138	59	122	49	97	68	86.2649	87.3045	78.4872	86.3561	71.333	82.4777	98.2207
ENSMUSG00000000938	0	NA	NA	NA	NA	NA	0	0	0	0	0	0	0	0	0	0	0	0	0	0
ENSMUSG00000000942	0	NA	NA	NA	NA	NA	0	0	0	0	0	0	0	0	0	0	0	0	0	0
ENSMUSG00000000948	512.026	0.679353	0.148967	4.56044	5.10466e-06	0.000209184	472	765	288	475	425	782	466	424.136	483.971	383.124	336.223	618.705	664.924	673.101
ENSMUSG00000000957	187.677	0.00576495	0.185019	0.0311587	0.975143	0.993226	186	323	124	296	128	187	154	167.138	204.343	164.956	209.52	186.339	159.003	222.441
ENSMUSG00000000958	240.629	-0.755631	0.15234	-4.96015	7.04393e-07	3.63913e-05	356	473	214	373	112	217	117	319.899	299.239	284.683	264.023	163.047	184.512	168.997
ENSMUSG00000000959	64.518	-0.0361723	0.237903	-0.152047	0.87915	0.966991	81	101	41	97	46	72	44	72.786	63.8968	54.542	68.6602	66.9657	61.2206	63.5546
ENSMUSG00000000976	83.728	0.101614	0.237357	0.428108	0.668572	0.887768	81	133	49	144	63	112	52	72.786	84.1413	65.1843	101.929	91.7139	95.232	75.11
ENSMUSG00000000982	0.48822	-0.316257	2.72184	-0.116193	0.9075	NA	0	2	0	1	0	0	1	0	1.26528	0	0.707837	0	0	1.44442
ENSMUSG00000000983	0	NA	NA	NA	NA	NA	0	0	0	0	0	0	0	0	0	0	0	0	0	0
ENSMUSG00000001014	1.13439	-1.13941	1.78368	-0.638797	0.522955	NA	1	2	2	2	0	2	0	0.898593	1.26528	2.66058	1.41567	0	1.70057	0
ENSMUSG00000001016	147.89	-0.0257903	0.172212	-0.149759	0.880955	0.967752	147	241	115	225	102	183	93	132.093	152.467	152.984	159.263	148.489	155.602	134.331
ENSMUSG00000001017	1791.79	0.124535	0.123231	1.01058	0.312219	0.662439	2257	2602	1217	2268	1382	2053	1306	2028.12	1646.13	1618.97	1605.37	2011.88	1745.64	1886.42
ENSMUSG00000001018	28.2766	0.486933	0.346085	1.40698	0.159435	0.483923	24	36	22	34	20	48	21	21.5662	22.7751	29.2664	24.0665	29.1155	40.8137	30.3329
ENSMUSG00000001020	0	NA	NA	NA	NA	NA	0	0	0	0	0	0	0	0	0	0	0	0	0	0
ENSMUSG00000001021	0.667767	0.675897	2.79461	0.241858	0.80889	NA	0	0	0	3	0	3	0	0	0	0	2.12351	0	2.55086	0
ENSMUSG00000001023	0	NA	NA	NA	NA	NA	0	0	0	0	0	0	0	0	0	0	0	0	0	0
ENSMUSG00000001025	0.83963	1.96456	2.25795	0.870066	0.384264	NA	0	2	0	0	2	2	0	0	1.26528	0	0	2.91155	1.70057	0
ENSMUSG00000001027	11.9538	-2.09905	0.641416	-3.27252	0.00106593	0.0174358	19	32	8	33	3	6	2	17.0733	20.2445	10.6423	23.3586	4.36733	5.10172	2.88885
ENSMUSG00000001029	4.27652	-0.0804923	0.897158	-0.0897192	0.92851	NA	5	11	3	3	4	6	1	4.49296	6.95905	3.99088	2.12351	5.8231	5.10172	1.44442
ENSMUSG00000001034	39.2567	0.000874207	0.398969	0.00219116	0.998252	0.999628	45	70	11	80	30	51	22	40.4367	44.2849	14.6332	56.627	43.6733	43.3646	31.7773
ENSMUSG00000001036	1167.99	0.50088	0.139248	3.59703	0.000321865	0.00684576	1224	1538	646	1460	804	1754	1072	1099.88	973.002	859.369	1033.44	1170.44	1491.4	1548.42
ENSMUSG00000001039	97.4304	-0.124305	0.224988	-0.552497	0.580608	0.846497	111	145	63	180	72	105	59	99.7438	91.733	83.8084	127.411	104.816	89.28	85.2209
ENSMUSG00000001052	327.407	0.115675	0.157312	0.73532	0.462145	0.780789	390	477	227	441	188	451	255	350.451	301.77	301.976	312.156	273.686	383.479	368.328
ENSMUSG00000001053	5.69679	-2.08978	0.933899	-2.2377	0.0252408	NA	7	20	8	6	1	2	2	6.29015	12.6528	10.6423	4.24702	1.45578	1.70057	2.88885
ENSMUSG00000001054	94.1104	-0.282334	0.223265	-1.26457	0.206026	0.550176	102	175	77	142	71	78	58	91.6565	110.712	102.432	100.513	103.36	66.3223	83.7765
ENSMUSG00000001056	2.91101	-0.525017	1.12812	-0.46539	0.641652	NA	2	6	3	6	0	6	1	1.79719	3.79585	3.99088	4.24702	0	5.10172	1.44442
ENSMUSG00000001062	209.175	-0.235095	0.187067	-1.25674	0.208847	0.553418	248	382	166	300	109	286	114	222.851	241.669	220.828	212.351	158.68	243.182	164.664
ENSMUSG00000001065	60.661	0.0957982	0.260415	0.367868	0.712972	0.907252	63	101	40	85	41	59	56	56.6113	63.8968	53.2117	60.1661	59.6868	50.1669	80.8877
ENSMUSG00000001076	0	NA	NA	NA	NA	NA	0	0	0	0	0	0	0	0	0	0	0	0	0	0
ENSMUSG00000001082	170.326	-0.307558	0.18563	-1.65684	0.0975524	0.377624	235	317	121	236	106	152	117	211.169	200.547	160.965	167.05	154.312	129.243	168.997
ENSMUSG00000001089	52.1109	0.745867	0.301129	2.4769	0.0132528	0.111198	57	60	26	54	30	92	56	51.2198	37.9585	34.5876	38.2232	43.6733	78.2263	80.8877
ENSMUSG00000001095	0.523358	0.633252	2.68761	0.235619	0.813728	NA	0	1	1	0	0	2	0	0	0.632641	1.33029	0	0	1.70057	0
ENSMUSG00000001098	80.9191	-0.649581	0.218905	-2.96741	0.00300323	0.038921	110	145	66	148	43	74	40	98.8452	91.733	87.7993	104.76	62.5984	62.9212	57.7769
ENSMUSG00000001100	97.0258	-0.394652	0.208059	-1.89683	0.0578505	0.284226	106	167	95	151	52	104	56	95.2508	105.651	126.378	106.883	75.7004	88.4297	80.8877
ENSMUSG00000001103	0	NA	NA	NA	NA	NA	0	0	0	0	0	0	0	0	0	0	0	0	0	0
ENSMUSG00000001105	348.579	-0.249533	0.189671	-1.31562	0.188303	0.525628	499	655	252	418	206	315	262	448.398	414.38	335.234	295.876	299.89	267.84	378.439
ENSMUSG00000001119	9.43019	0.708663	0.588106	1.20499	0.228206	0.576172	8	15	4	10	12	11	7	7.18874	9.48962	5.32117	7.07837	17.4693	9.35314	10.111
ENSMUSG00000001120	1190.94	0.0447488	0.121605	0.367984	0.712885	0.907252	1166	1728	1010	1723	794	1489	838	1047.76	1093.2	1343.6	1219.6	1155.89	1266.08	1210.43
ENSMUSG00000001123	42.2404	0.346186	0.322003	1.0751	0.28233	0.635638	39	78	27	45	27	75	28	35.0451	49.346	35.9179	31.8527	39.306	63.7714	40.4438
ENSMUSG00000001127	1839.58	-0.0739674	0.0980722	-0.754214	0.450721	0.773045	2214	3116	1292	2596	1231	2105	1231	1989.48	1971.31	1718.74	1837.54	1792.06	1789.85	1778.08
ENSMUSG00000001128	93.9403	0.144706	0.235052	0.615634	0.538136	0.826886	97	148	52	151	65	98	85	87.1635	93.6309	69.1752	106.883	94.6255	83.328	122.776
ENSMUSG00000001131	34.4774	0.457181	0.340959	1.34087	0.179963	0.51511	36	56	22	31	35	50	20	32.3493	35.4279	29.2664	21.9429	50.9522	42.5143	28.8885
ENSMUSG00000001134	39.5932	-0.214686	0.301717	-0.711546	0.476746	0.789918	57	56	30	59	27	41	24	51.2198	35.4279	39.9088	41.7624	39.306	34.8617	34.6661
ENSMUSG00000001138	120.007	0.125698	0.206957	0.607364	0.543609	0.829968	140	166	72	189	78	138	103	125.803	105.018	95.781	133.781	113.551	117.339	148.776
ENSMUSG00000001143	521.548	0.199436	0.168789	1.18157	0.237378	0.587497	587	703	304	824	326	661	453	527.474	444.747	404.409	583.258	474.583	562.039	654.323
ENSMUSG00000001150	89.799	0.14987	0.238744	0.627745	0.530171	0.821306	112	138	43	137	65	122	61	100.642	87.3045	57.2026	96.9737	94.6255	103.735	88.1098
ENSMUSG00000001151	224.083	-0.426748	0.160686	-2.65578	0.00791255	0.0795013	277	416	186	352	104	246	138	248.91	263.179	247.434	249.159	151.401	209.17	199.33
ENSMUSG00000001155	0.794231	0.501573	2.17909	0.230175	0.817956	NA	0	1	1	1	0	0	2	0	0.632641	1.33029	0.707837	0	0	2.88885
ENSMUSG00000001156	43.7931	0.116726	0.325517	0.358588	0.719903	0.910141	46	72	18	80	35	51	31	41.3353	45.5502	23.9453	56.627	50.9522	43.3646	44.7771
ENSMUSG00000001157	121.088	0.274565	0.220974	1.24252	0.214044	0.559776	124	154	86	175	75	205	81	111.426	97.4268	114.405	123.871	109.183	174.309	116.998
ENSMUSG00000001158	73.8793	-0.0782214	0.25862	-0.302456	0.762304	0.927024	100	124	42	111	50	102	38	89.8593	78.4475	55.8723	78.5699	72.7888	86.7292	54.8881
ENSMUSG00000001166	25.5789	-0.356457	0.370765	-0.96141	0.336346	0.685211	31	45	17	47	19	24	13	27.8564	28.4689	22.615	33.2683	27.6597	20.4069	18.7775
ENSMUSG00000001168	13.9388	0.55816	0.558237	0.999862	0.317377	0.666636	8	14	8	28	6	26	14	7.18874	8.85698	10.6423	19.8194	8.73466	22.1074	20.2219
ENSMUSG00000001173	1048.42	0.196297	0.142172	1.3807	0.167371	0.495937	1211	1272	739	1517	687	1449	801	1088.2	804.72	983.086	1073.79	1000.12	1232.06	1156.98
ENSMUSG00000001175	210.353	0.00991427	0.176282	0.0562409	0.95515	0.989128	213	386	162	263	137	222	171	191.4	244.2	215.507	186.161	199.441	188.763	246.996
ENSMUSG00000001211	783.621	-0.0812819	0.153394	-0.529891	0.596187	0.854331	723	1361	617	1240	443	889	606	649.683	861.025	820.79	877.718	644.909	755.904	875.32
ENSMUSG00000001225	0.408789	-1.63275	2.86083	-0.570727	0.568185	NA	1	1	1	0	0	0	0	0.898593	0.632641	1.33029	0	0	0	0
ENSMUSG00000001227	77.6601	0.516572	0.244128	2.11599	0.0343459	0.205681	53	121	56	89	65	98	72	47.6254	76.5496	74.4964	62.9975	94.6255	83.328	103.998
ENSMUSG00000001228	20.327	-0.641001	0.569056	-1.12643	0.259983	0.612163	12	68	16	28	12	8	16	10.7831	43.0196	21.2847	19.8194	17.4693	6.80229	23.1108
ENSMUSG00000001229	241.968	-0.152461	0.149313	-1.02108	0.307215	0.659238	291	395	193	341	155	237	178	261.491	249.893	256.746	241.372	225.645	201.518	257.107
ENSMUSG00000001240	6.85186	0.365388	0.712914	0.512527	0.608282	0.859598	5	10	2	15	6	11	4	4.49296	6.32641	2.66058	10.6176	8.73466	9.35314	5.77769
ENSMUSG00000001247	499.697	-1.73308	0.191692	-9.041	1.55248e-19	5.28316e-17	619	1303	608	935	183	206	142	556.229	824.332	808.818	661.827	266.407	175.159	205.108
ENSMUSG00000001248	735.867	-0.0285229	0.137194	-0.207902	0.835306	0.954755	789	1317	589	912	494	950	452	708.99	833.189	783.542	645.547	719.153	807.772	652.879
ENSMUSG00000001249	27.9677	-0.277651	0.412111	-0.67373	0.500483	0.805246	21	37	33	51	13	37	16	18.8704	23.4077	43.8996	36.0997	18.9251	31.4606	23.1108
ENSMUSG00000001260	2.6991	0.605779	1.07021	0.566037	0.571369	NA	3	2	1	5	3	5	1	2.69578	1.26528	1.33029	3.53918	4.36733	4.25143	1.44442
ENSMUSG00000001270	94.3018	-0.352254	0.332986	-1.05787	0.290117	0.642556	88	258	88	79	59	85	60	79.0762	163.221	117.066	55.9191	85.8908	72.2743	86.6654
ENSMUSG00000001280	116.545	-0.489205	0.190062	-2.57392	0.0100553	0.0929003	144	200	109	186	72	113	57	129.397	126.528	145.002	131.658	104.816	96.0823	82.3321
ENSMUSG00000001281	3.73402	0.479453	0.993345	0.482665	0.629334	NA	1	5	5	3	4	2	4	0.898593	3.16321	6.65146	2.12351	5.8231	1.70057	5.77769
ENSMUSG00000001285	106.4	-0.137452	0.207523	-0.662346	0.50775	0.809813	151	163	81	136	69	113	73	135.688	103.121	107.754	96.2658	100.449	96.0823	105.443
ENSMUSG00000001288	144.339	-0.078966	0.194977	-0.405002	0.685476	0.895294	134	246	110	239	82	184	99	120.411	155.63	146.332	169.173	119.374	156.453	142.998
ENSMUSG00000001289	558.544	-0.0872327	0.16799	-0.519274	0.603569	0.857689	607	1183	387	681	358	661	371	545.446	748.415	514.823	482.037	521.168	562.039	535.881
ENSMUSG00000001300	31.6248	-0.567938	0.395534	-1.43588	0.151038	0.472208	34	85	16	58	15	35	16	30.5522	53.7745	21.2847	41.0545	21.8366	29.76	23.1108
ENSMUSG00000001305	17.7764	0.152234	0.446246	0.341143	0.732996	0.91617	24	25	14	18	9	28	13	21.5662	15.816	18.6241	12.7411	13.102	23.808	18.7775
ENSMUSG00000001313	16.2785	-0.240894	0.445738	-0.540439	0.588895	0.850566	20	29	12	24	13	15	9	17.9719	18.3466	15.9635	16.9881	18.9251	12.7543	12.9998
ENSMUSG00000001323	952.555	0.0565236	0.140703	0.401723	0.687888	0.896686	1188	1414	651	1301	567	1329	667	1067.53	894.555	866.02	920.896	825.425	1130.03	963.43
ENSMUSG00000001333	24.0778	-0.104707	0.402654	-0.260042	0.794831	0.940531	23	52	21	26	12	33	16	20.6676	32.8974	27.9361	18.4038	17.4693	28.0594	23.1108
ENSMUSG00000001334	3.13927	0.513569	1.06544	0.482026	0.629787	NA	1	6	4	1	3	3	3	0.898593	3.79585	5.32117	0.707837	4.36733	2.55086	4.33327
ENSMUSG00000001348	4.50069	-0.103962	1.22907	-0.0845858	0.932591	NA	0	9	8	3	4	0	5	0	5.69377	10.6423	2.12351	5.8231	0	7.22211
ENSMUSG00000001349	0.49968	0.446923	3.09458	0.144421	0.885168	NA	2	0	0	0	0	2	0	1.79719	0	0	0	0	1.70057	0
ENSMUSG00000001366	603.527	0.189201	0.136592	1.38516	0.166005	0.493944	619	860	396	913	450	670	503	556.229	544.072	526.796	646.255	655.099	569.692	726.545
ENSMUSG00000001376	224.143	0.331644	0.143552	2.31026	0.0208736	0.149531	229	310	162	269	184	288	172	205.778	196.119	215.507	190.408	267.863	244.882	248.441
ENSMUSG00000001380	50.6355	-0.406829	0.296389	-1.37262	0.16987	0.499	57	114	45	60	32	44	31	51.2198	72.1211	59.8631	42.4702	46.5848	37.4126	44.7771
ENSMUSG00000001383	32.4347	0.00938088	0.335161	0.0279892	0.977671	0.994248	31	51	31	41	25	42	17	27.8564	32.2647	41.2391	29.0213	36.3944	35.712	24.5552
ENSMUSG00000001403	0.967487	-0.08011	2.27506	-0.0352123	0.97191	NA	0	4	1	0	2	0	0	0	2.53057	1.33029	0	2.91155	0	0
ENSMUSG00000001415	157.461	-0.250277	0.191809	-1.30482	0.191953	0.53089	214	244	132	221	77	193	102	192.299	154.364	175.599	156.432	112.095	164.105	147.331
ENSMUSG00000001416	380.897	-0.0843668	0.145069	-0.581562	0.560862	0.837927	471	601	316	483	235	486	239	423.237	380.217	420.372	341.885	342.107	413.239	345.217
ENSMUSG00000001418	499.273	-0.098291	0.164647	-0.596982	0.55052	0.832984	534	953	294	816	326	550	347	479.849	602.907	391.106	577.595	474.583	467.657	501.215
ENSMUSG00000001419	2643.72	-0.172605	0.122828	-1.40525	0.159946	0.484386	2653	4829	2196	3884	1869	2679	1660	2383.97	3055.03	2921.32	2749.24	2720.85	2277.92	2397.74
ENSMUSG00000001420	25.1079	-0.105324	0.407041	-0.258755	0.795824	0.940943	32	30	29	26	14	29	18	28.755	18.9792	38.5785	18.4038	20.3809	24.6583	25.9996
ENSMUSG00000001424	1736.66	-0.118866	0.101804	-1.1676	0.24297	0.594847	2002	2962	1412	2314	1179	1836	1170	1798.98	1873.88	1878.37	1637.93	1716.36	1561.12	1689.97
ENSMUSG00000001435	81.8553	-0.262972	0.272738	-0.964193	0.334949	0.683967	83	104	91	129	57	68	55	74.5832	65.7947	121.057	91.311	82.9792	57.8194	79.4432
ENSMUSG00000001436	96.1014	-0.368503	0.25966	-1.41917	0.155848	0.478926	108	156	74	182	55	67	78	97.048	98.6921	98.4416	128.826	80.0677	56.9692	112.665
ENSMUSG00000001440	84.5822	0.0199657	0.23474	0.0850547	0.932218	0.983342	95	154	68	90	51	104	64	85.3663	97.4268	90.4599	63.7053	74.2446	88.4297	92.443
ENSMUSG00000001441	1098.81	0.128681	0.0910717	1.41296	0.157668	0.481588	1158	1694	798	1487	781	1364	809	1040.57	1071.69	1061.57	1052.55	1136.96	1159.79	1168.54
ENSMUSG00000001444	0.638279	-2.29703	2.23916	-1.02585	0.304964	NA	2	1	1	1	0	0	0	1.79719	0.632641	1.33029	0.707837	0	0	0
ENSMUSG00000001445	282.319	-0.0216566	0.138325	-0.156563	0.875589	0.965746	322	448	193	430	192	312	206	289.347	283.423	256.746	304.37	279.509	265.289	297.551
ENSMUSG00000001467	20.422	0.120339	0.51715	0.232696	0.815998	0.948321	12	57	15	16	14	20	19	10.7831	36.0606	19.9544	11.3254	20.3809	17.0057	27.444
ENSMUSG00000001472	6010.95	-0.399999	0.145773	-2.74398	0.00606983	0.065778	6589	13394	5085	8007	3531	5849	3556	5920.83	8473.6	6764.54	5667.65	5140.35	4973.32	5136.37
ENSMUSG00000001473	31.2733	0.439154	0.332131	1.32223	0.18609	0.522615	34	49	18	33	22	51	24	30.5522	30.9994	23.9453	23.3586	32.0271	43.3646	34.6661
ENSMUSG00000001482	393.284	0.0321274	0.167199	0.19215	0.847624	0.958156	463	673	221	590	292	408	296	416.048	425.768	293.995	417.624	425.087	346.917	427.549
ENSMUSG00000001493	5.68034	-0.752518	0.803691	-0.936328	0.349105	NA	6	18	4	7	4	3	3	5.39156	11.3875	5.32117	4.95486	5.8231	2.55086	4.33327
ENSMUSG00000001494	0	NA	NA	NA	NA	NA	0	0	0	0	0	0	0	0	0	0	0	0	0	0
ENSMUSG00000001496	8.51847	-0.125885	0.616685	-0.204131	0.838251	0.955641	10	18	5	12	5	13	4	8.98593	11.3875	6.65146	8.49404	7.27888	11.0537	5.77769
ENSMUSG00000001497	7.71622	0.643432	0.764827	0.841278	0.400192	0.736497	2	8	10	7	8	5	9	1.79719	5.06113	13.3029	4.95486	11.6462	4.25143	12.9998
ENSMUSG00000001504	0.323709	0.0647755	3.5627	0.0181816	0.985494	NA	0	0	0	2	0	1	0	0	0	0	1.41567	0	0.850286	0
ENSMUSG00000001506	6.59673	0.519915	0.757316	0.686524	0.492383	0.801973	3	7	6	10	10	6	3	2.69578	4.42849	7.98175	7.07837	14.5578	5.10172	4.33327
ENSMUSG00000001507	259.394	-0.694708	0.15933	-4.36017	1.29959e-05	0.000479805	325	446	242	491	121	255	124	292.043	282.158	321.931	347.548	176.149	216.823	179.108
ENSMUSG00000001508	3.07133	0.0338347	1.41327	0.0239406	0.9809	NA	0	9	0	9	0	6	3	0	5.69377	0	6.37053	0	5.10172	4.33327
ENSMUSG00000001510	3.4123	-3.65599	1.45342	-2.51544	0.0118883	NA	8	7	6	4	1	0	0	7.18874	4.42849	7.98175	2.83135	1.45578	0	0
ENSMUSG00000001517	3.84365	-0.827336	0.995623	-0.830974	0.405988	NA	8	6	4	4	3	4	0	7.18874	3.79585	5.32117	2.83135	4.36733	3.40114	0
ENSMUSG00000001518	183.931	0.256088	0.186622	1.37223	0.169992	0.499	205	286	108	236	137	196	170	184.212	180.935	143.672	167.05	199.441	166.656	245.552
ENSMUSG00000001520	97.7068	0.291027	0.223328	1.30314	0.192527	0.531737	85	136	58	164	73	132	76	76.3804	86.0392	77.1569	116.085	106.272	112.238	109.776
ENSMUSG00000001521	130.467	0.258169	0.181889	1.41938	0.155789	0.478926	139	182	78	192	101	162	103	124.904	115.141	103.763	135.905	147.033	137.746	148.776
ENSMUSG00000001524	26.654	-0.137897	0.363407	-0.379457	0.704349	0.903439	34	38	22	39	21	32	12	30.5522	24.0404	29.2664	27.6056	30.5713	27.2091	17.3331
ENSMUSG00000001525	30.883	-0.589395	0.376885	-1.56386	0.117851	0.416803	44	72	24	40	12	39	14	39.5381	45.5502	31.927	28.3135	17.4693	33.1611	20.2219
ENSMUSG00000001542	401.005	0.230698	0.135669	1.70044	0.0890478	0.360661	429	505	305	543	316	511	289	385.496	319.484	405.739	384.355	460.025	434.496	417.438
ENSMUSG00000001552	66.4738	-0.624283	0.262789	-2.37561	0.0175202	0.132944	63	147	62	114	36	60	34	56.6113	92.9983	82.4781	80.6934	52.4079	51.0172	49.1104
ENSMUSG00000001555	40.7617	-0.654074	0.334606	-1.95476	0.0506116	0.260702	42	100	28	77	17	39	24	37.7409	63.2641	37.2482	54.5034	24.7482	33.1611	34.6661
ENSMUSG00000001558	10.2618	-0.511845	0.572751	-0.893661	0.371503	0.714038	14	14	11	16	4	10	7	12.5803	8.85698	14.6332	11.3254	5.8231	8.50286	10.111
ENSMUSG00000001566	0.281874	-1.26201	3.66689	-0.344164	0.730723	NA	0	2	0	1	0	0	0	0	1.26528	0	0.707837	0	0	0
ENSMUSG00000001569	39.0498	-0.0409166	0.29291	-0.13969	0.888905	0.970548	41	67	32	51	26	42	29	36.8423	42.387	42.5693	36.0997	37.8502	35.712	41.8883
ENSMUSG00000001576	930.704	-0.608562	0.19754	-3.0807	0.00206516	0.0290981	1101	1914	1042	1106	551	904	398	989.351	1210.88	1386.16	782.868	802.133	768.658	574.88
ENSMUSG00000001583	57.1562	-3.13117	0.381719	-8.2028	2.34853e-16	5.83553e-14	76	147	84	133	10	8	8	68.2931	92.9983	111.745	94.1423	14.5578	6.80229	11.5554
ENSMUSG00000001588	4.57996	-0.426284	0.846387	-0.503652	0.614506	NA	3	12	4	7	2	5	3	2.69578	7.5917	5.32117	4.95486	2.91155	4.25143	4.33327
ENSMUSG00000001604	5.10087	-1.54266	0.883738	-1.74561	0.0808789	NA	6	10	6	12	3	2	1	5.39156	6.32641	7.98175	8.49404	4.36733	1.70057	1.44442
ENSMUSG00000001622	0.570125	-2.08891	3.46974	-0.602037	0.54715	NA	0	0	3	0	0	0	0	0	0	3.99088	0	0	0	0
ENSMUSG00000001627	494.393	-0.721331	0.461296	-1.56371	0.117887	0.416803	424	1649	442	517	326	377	199	381.003	1043.23	587.989	365.952	474.583	320.558	287.44
ENSMUSG00000001630	89.3492	-0.00231983	0.232175	-0.00999172	0.992028	0.997352	76	156	76	128	50	116	66	68.2931	98.6921	101.102	90.6031	72.7888	98.6332	95.3319
ENSMUSG00000001632	537.042	-0.0150815	0.152231	-0.0990699	0.921083	0.980064	626	995	351	699	417	556	364	562.519	629.478	466.933	494.778	607.059	472.759	525.77
ENSMUSG00000001642	38.5607	-0.0966541	0.30538	-0.316504	0.75162	0.924829	40	53	37	57	28	40	25	35.9437	33.53	49.2208	40.3467	40.7617	34.0114	36.1106
ENSMUSG00000001655	0	NA	NA	NA	NA	NA	0	0	0	0	0	0	0	0	0	0	0	0	0	0
ENSMUSG00000001656	0	NA	NA	NA	NA	NA	0	0	0	0	0	0	0	0	0	0	0	0	0	0
ENSMUSG00000001657	0	NA	NA	NA	NA	NA	0	0	0	0	0	0	0	0	0	0	0	0	0	0
ENSMUSG00000001661	0.207968	1.47912	3.81508	0.387704	0.698235	NA	0	0	0	0	1	0	0	0	0	0	0	1.45578	0	0
ENSMUSG00000001663	149.867	0.254689	0.183831	1.38545	0.165914	0.493789	145	256	96	189	98	216	117	130.296	161.956	127.708	133.781	142.666	183.662	168.997
ENSMUSG00000001665	12.8224	0.434568	0.602028	0.721839	0.470393	0.786126	8	18	4	29	10	26	6	7.18874	11.3875	5.32117	20.5273	14.5578	22.1074	8.66654
ENSMUSG00000001666	27.7133	0.328216	0.350765	0.935717	0.349419	0.696259	32	34	15	41	22	33	24	28.755	21.5098	19.9544	29.0213	32.0271	28.0594	34.6661
ENSMUSG00000001670	1.82113	-0.841291	1.4283	-0.589015	0.555852	NA	1	2	3	4	2	1	0	0.898593	1.26528	3.99088	2.83135	2.91155	0.850286	0
ENSMUSG00000001672	34.81	-0.65989	0.347348	-1.8998	0.0574599	0.283389	56	55	31	56	22	35	11	50.3212	34.7953	41.2391	39.6389	32.0271	29.76	15.8886
ENSMUSG00000001674	52.5574	-0.093472	0.273843	-0.341335	0.732852	0.916152	75	76	38	70	33	53	41	67.3945	48.0807	50.5511	49.5486	48.0406	45.0651	59.2213
ENSMUSG00000001687	595.377	-0.394653	0.164379	-2.40087	0.016356	0.127826	707	1078	596	773	284	653	375	635.305	681.987	792.854	547.158	413.44	555.237	541.658
ENSMUSG00000001700	118.586	-0.115505	0.211801	-0.54535	0.585513	0.848769	153	176	74	199	82	114	87	137.485	111.345	98.4416	140.86	119.374	96.9326	125.665
ENSMUSG00000001707	31.0236	-0.143995	0.344458	-0.418034	0.675922	0.891467	43	55	19	44	17	43	18	38.6395	34.7953	25.2755	31.1448	24.7482	36.5623	25.9996
ENSMUSG00000001729	343.075	-0.0801118	0.152426	-0.525579	0.599181	0.855697	330	626	289	464	241	397	213	296.536	396.033	384.454	328.436	350.842	337.563	307.662
ENSMUSG00000001739	2.83922	-1.21205	1.32531	-0.914543	0.360431	NA	2	7	6	2	0	5	0	1.79719	4.42849	7.98175	1.41567	0	4.25143	0
ENSMUSG00000001741	26.3236	0.239395	0.394311	0.607121	0.543771	0.830052	17	53	21	29	20	29	23	15.2761	33.53	27.9361	20.5273	29.1155	24.6583	33.2217
ENSMUSG00000001750	151.063	0.355668	0.215074	1.6537	0.0981887	0.378797	121	232	119	176	141	155	126	108.73	146.773	158.305	124.579	205.264	131.794	181.997
ENSMUSG00000001751	23.7302	-0.366943	0.371118	-0.988751	0.322785	0.672193	32	41	19	36	13	27	13	28.755	25.9383	25.2755	25.4821	18.9251	22.9577	18.7775
ENSMUSG00000001755	76.009	-0.432639	0.278692	-1.55239	0.120569	0.421062	110	133	42	145	32	81	52	98.8452	84.1413	55.8723	102.636	46.5848	68.8732	75.11
ENSMUSG00000001761	23.5541	0.800343	0.388832	2.05833	0.0395587	0.224367	19	23	13	31	25	27	24	17.0733	14.5508	17.2938	21.9429	36.3944	22.9577	34.6661
ENSMUSG00000001763	49.1038	0.972724	0.274049	3.54946	0.000386025	0.00790947	36	57	29	47	45	96	39	32.3493	36.0606	38.5785	33.2683	65.5099	81.6274	56.3325
ENSMUSG00000001767	23.8487	-0.051095	0.389584	-0.131153	0.895654	0.972399	31	41	16	31	20	31	10	27.8564	25.9383	21.2847	21.9429	29.1155	26.3589	14.4442
ENSMUSG00000001768	57.3493	0.610296	0.259597	2.35094	0.0187263	0.138864	53	77	32	68	58	90	37	47.6254	48.7134	42.5693	48.1329	84.435	76.5257	53.4436
ENSMUSG00000001773	7.77514	-0.470701	0.7579	-0.621059	0.534561	0.824191	13	10	2	21	2	12	4	11.6817	6.32641	2.66058	14.8646	2.91155	10.2034	5.77769
ENSMUSG00000001774	184.304	0.501721	0.229125	2.18973	0.028544	0.182304	242	193	89	237	155	285	136	217.459	122.1	118.396	167.757	225.645	242.331	196.441
ENSMUSG00000001783	128.989	-0.0199956	0.186804	-0.107041	0.914757	0.977381	168	183	94	179	94	140	89	150.964	115.773	125.047	126.703	136.843	119.04	128.554
ENSMUSG00000001785	42.1918	-0.0676763	0.322333	-0.209958	0.833701	0.954419	61	71	30	45	25	40	37	54.8142	44.9175	39.9088	31.8527	36.3944	34.0114	53.4436
ENSMUSG00000001786	255.421	-0.010368	0.167017	-0.0620777	0.950501	0.988197	343	399	153	366	179	299	173	308.217	252.424	203.535	259.068	260.584	254.235	249.885
ENSMUSG00000001794	396.943	-0.143465	0.170449	-0.841687	0.399963	0.736497	436	819	310	470	268	460	237	391.786	518.133	412.391	332.683	390.148	391.131	342.328
ENSMUSG00000001802	127.361	0.527378	0.223164	2.36319	0.0181183	0.135641	131	132	70	187	116	151	116	117.716	83.5087	93.1204	132.365	168.87	128.393	167.553
ENSMUSG00000001804	0	NA	NA	NA	NA	NA	0	0	0	0	0	0	0	0	0	0	0	0	0	0
ENSMUSG00000001815	0	NA	NA	NA	NA	NA	0	0	0	0	0	0	0	0	0	0	0	0	0	0
ENSMUSG00000001819	0	NA	NA	NA	NA	NA	0	0	0	0	0	0	0	0	0	0	0	0	0	0
ENSMUSG00000001823	0	NA	NA	NA	NA	NA	0	0	0	0	0	0	0	0	0	0	0	0	0	0
ENSMUSG00000001827	79.6966	0.427418	0.230817	1.85176	0.0640596	0.299698	85	91	61	90	73	103	59	76.3804	57.5704	81.1478	63.7053	106.272	87.5794	85.2209
ENSMUSG00000001829	169.232	-0.207057	0.183148	-1.13054	0.258247	0.611543	233	230	136	259	99	186	113	209.372	145.508	180.92	183.33	144.122	158.153	163.22
ENSMUSG00000001833	279.08	0.378919	0.153015	2.47635	0.0132732	0.111198	289	330	195	371	240	382	200	259.693	208.772	259.407	262.607	349.386	324.809	288.885
ENSMUSG00000001844	232.329	-0.260306	0.163541	-1.59169	0.111455	0.40565	288	378	172	388	149	276	120	258.795	239.138	228.81	274.641	216.911	234.679	173.331
ENSMUSG00000001847	440.965	-0.20434	0.119789	-1.70583	0.088039	0.35871	525	781	354	612	286	481	271	471.761	494.093	470.923	433.196	416.352	408.987	391.439
ENSMUSG00000001855	155.271	0.0100064	0.171324	0.0584066	0.953425	0.988946	164	236	119	230	105	163	123	147.369	149.303	158.305	162.802	152.857	138.597	177.664
ENSMUSG00000001864	14.3142	2.25093	0.736971	3.0543	0.00225585	0.0312782	3	2	10	8	10	16	34	2.69578	1.26528	13.3029	5.6627	14.5578	13.6046	49.1104
ENSMUSG00000001865	0.90251	-1.67393	1.94569	-0.860326	0.38961	NA	1	4	1	1	0	1	0	0.898593	2.53057	1.33029	0.707837	0	0.850286	0
ENSMUSG00000001870	59.1643	1.01856	0.45382	2.24441	0.0248061	0.167487	17	35	54	79	66	66	67	15.2761	22.1424	71.8358	55.9191	96.0812	56.1189	96.7763
ENSMUSG00000001891	137.988	0.407069	0.222479	1.8297	0.067295	0.308371	136	183	80	199	77	233	118	122.209	115.773	106.423	140.86	112.095	198.117	170.442
ENSMUSG00000001901	106.854	0.451191	0.268254	1.68195	0.0925778	0.369038	84	113	61	199	78	161	89	75.4818	71.4885	81.1478	140.86	113.551	136.896	128.554
ENSMUSG00000001909	926.321	-0.00598545	0.103959	-0.057575	0.954087	0.988946	1071	1562	667	1233	626	1086	650	962.393	988.186	887.305	872.763	911.316	923.41	938.875
ENSMUSG00000001910	131.671	-0.0773532	0.177128	-0.436708	0.662323	0.884369	155	214	89	205	88	156	85	139.282	135.385	118.396	145.107	128.108	132.645	122.776
ENSMUSG00000001911	1176	-0.186101	0.116991	-1.59073	0.11167	0.405964	1276	1810	970	1947	801	1216	742	1146.6	1145.08	1290.38	1378.16	1166.08	1033.95	1071.76
ENSMUSG00000001918	173.84	-0.602453	0.187303	-3.21646	0.00129781	0.0202753	252	329	134	280	102	126	104	226.445	208.139	178.259	198.194	148.489	107.136	150.22
ENSMUSG00000001924	622.938	-0.155468	0.126084	-1.23306	0.217555	0.56363	713	1150	491	824	434	668	385	640.697	727.538	653.173	583.258	631.807	567.991	556.103
ENSMUSG00000001930	11.6063	-0.329429	0.583887	-0.564201	0.572618	0.843341	7	23	10	23	5	9	11	6.29015	14.5508	13.3029	16.2802	7.27888	7.65257	15.8886
ENSMUSG00000001942	130.936	-0.36231	0.17403	-2.08189	0.0373529	0.216885	152	233	109	212	76	136	77	136.586	147.405	145.002	150.061	110.639	115.639	111.221
ENSMUSG00000001943	47.979	0.437163	0.302746	1.44399	0.148742	0.468868	43	62	27	73	53	57	31	38.6395	39.2238	35.9179	51.6721	77.1561	48.4663	44.7771
ENSMUSG00000001946	27.1133	-0.24221	0.367521	-0.659038	0.509872	0.811296	26	39	29	42	17	25	19	23.3634	24.673	38.5785	29.7291	24.7482	21.2571	27.444
ENSMUSG00000001948	13.8873	-0.627275	0.516868	-1.21361	0.224898	0.572456	24	21	9	26	10	12	5	21.5662	13.2855	11.9726	18.4038	14.5578	10.2034	7.22211
ENSMUSG00000001962	60.4643	0.123412	0.250025	0.493596	0.621592	0.865756	58	101	42	84	46	62	50	52.1184	63.8968	55.8723	59.4583	66.9657	52.7177	72.2211
ENSMUSG00000001964	910.726	-0.543484	0.217015	-2.50435	0.0122675	0.105993	890	2195	926	1117	524	972	398	799.748	1388.65	1231.85	790.654	762.827	826.478	574.88
ENSMUSG00000001983	13.0404	-0.951869	0.654024	-1.4554	0.145557	0.464123	10	14	26	19	7	6	7	8.98593	8.85698	34.5876	13.4489	10.1904	5.10172	10.111
ENSMUSG00000001985	246.42	0.228563	0.23916	0.95569	0.339229	0.688218	189	266	246	359	193	272	203	169.834	168.283	327.252	254.113	280.965	231.278	293.218
ENSMUSG00000001986	148.948	1.09061	0.196827	5.54093	3.00861e-08	2.23208e-06	114	170	74	133	112	296	156	102.44	107.549	98.4416	94.1423	163.047	251.685	225.33
ENSMUSG00000001988	33.0615	0.386765	0.339004	1.14088	0.253918	0.607053	36	40	20	46	34	46	18	32.3493	25.3057	26.6058	32.5605	49.4964	39.1131	25.9996
ENSMUSG00000001995	734.452	-0.194278	0.123109	-1.57809	0.114545	0.411003	881	1310	616	943	475	821	446	791.66	828.76	819.46	667.49	691.494	698.085	644.212
ENSMUSG00000001998	134.375	0.184004	0.193373	0.951552	0.341324	0.690143	152	181	94	189	80	198	101	136.586	114.508	125.047	133.781	116.462	168.357	145.887
ENSMUSG00000001999	52.0224	-0.206862	0.331783	-0.623486	0.532965	0.823272	79	83	35	71	49	53	19	70.9888	52.5092	46.5602	50.2564	71.333	45.0651	27.444
ENSMUSG00000002006	385.647	0.0208955	0.138705	0.150646	0.880255	0.967557	452	643	261	528	270	506	237	406.164	406.788	347.206	373.738	393.06	430.245	342.328
ENSMUSG00000002007	5.28193	1.96741	0.867813	2.26709	0.0233845	NA	2	5	3	1	3	10	10	1.79719	3.16321	3.99088	0.707837	4.36733	8.50286	14.4442
ENSMUSG00000002010	113.281	-0.0757121	0.200766	-0.377115	0.706088	0.904631	147	194	70	160	81	119	78	132.093	122.732	93.1204	113.254	117.918	101.184	112.665
ENSMUSG00000002012	52.7965	0.79216	0.312133	2.53789	0.0111523	0.0995878	31	80	31	59	41	110	38	27.8564	50.6113	41.2391	41.7624	59.6868	93.5314	54.8881
ENSMUSG00000002014	528.396	-0.316558	0.176719	-1.79131	0.0732438	0.32424	760	981	405	655	309	455	385	682.931	620.621	538.768	463.633	449.835	386.88	556.103
ENSMUSG00000002015	118.329	-0.0164782	0.240443	-0.0685329	0.945361	0.986481	134	225	55	195	78	149	79	120.411	142.344	73.1661	138.028	113.551	126.693	114.109
ENSMUSG00000002017	410.924	-0.0309216	0.158822	-0.194694	0.845633	0.957854	519	684	332	450	286	456	286	466.37	432.727	441.657	318.527	416.352	387.73	413.105
ENSMUSG00000002020	7.89526	-0.298928	0.75946	-0.393606	0.693872	0.898864	8	11	9	12	0	9	9	7.18874	6.95905	11.9726	8.49404	0	7.65257	12.9998
ENSMUSG00000002028	491.297	0.0253526	0.129635	0.195569	0.844947	0.957634	542	689	376	747	308	600	366	487.037	435.89	500.19	528.754	448.379	510.172	528.659
ENSMUSG00000002031	516.375	-0.0307876	0.13765	-0.223666	0.823017	0.951658	687	803	358	681	334	590	376	617.333	508.011	476.245	482.037	486.229	501.669	543.103
ENSMUSG00000002032	67.1428	0.0272773	0.299279	0.0911435	0.927379	0.981554	66	104	40	125	29	101	52	59.3071	65.7947	53.2117	88.4796	42.2175	85.8789	75.11
ENSMUSG00000002033	0.511364	-2.0514	2.58962	-0.792164	0.428265	NA	1	2	0	2	0	0	0	0.898593	1.26528	0	1.41567	0	0	0
ENSMUSG00000002043	81.0452	-0.130987	0.25157	-0.520679	0.602591	0.857008	87	158	66	101	37	100	63	78.1776	99.9573	87.7993	71.4915	53.8637	85.0286	90.9986
ENSMUSG00000002052	169.681	-0.0830734	0.182463	-0.455289	0.648901	0.879396	191	294	123	243	141	172	99	171.631	185.997	163.626	172.004	205.264	146.249	142.998
ENSMUSG00000002055	4.19164	0.636512	0.858997	0.740995	0.458697	NA	6	3	2	5	4	5	4	5.39156	1.89792	2.66058	3.53918	5.8231	4.25143	5.77769
ENSMUSG00000002057	0.583778	-2.19315	2.54638	-0.861282	0.389083	NA	0	1	1	3	0	0	0	0	0.632641	1.33029	2.12351	0	0	0
ENSMUSG00000002058	30.7974	0.0334129	0.368514	0.0906693	0.927755	0.981732	27	69	24	31	20	37	23	24.262	43.6523	31.927	21.9429	29.1155	31.4606	33.2217
ENSMUSG00000002059	91.1038	0.284544	0.2692	1.057	0.290511	0.642961	58	115	81	144	69	128	65	52.1184	72.7538	107.754	101.929	100.449	108.837	93.8875
ENSMUSG00000002064	145.377	0.122593	0.191633	0.63973	0.522348	0.817433	191	217	85	194	97	181	113	171.631	137.283	113.075	137.32	141.21	153.902	163.22
ENSMUSG00000002068	6.81142	-1.51567	0.884462	-1.71367	0.0865898	0.355209	14	8	2	24	2	2	4	12.5803	5.06113	2.66058	16.9881	2.91155	1.70057	5.77769
ENSMUSG00000002076	6.68475	0.219394	0.734494	0.2987	0.765169	0.92802	5	17	2	9	7	6	5	4.49296	10.7549	2.66058	6.37053	10.1904	5.10172	7.22211
ENSMUSG00000002083	45.6743	-0.658838	0.290792	-2.26567	0.0234719	0.162006	51	88	45	80	22	48	20	45.8282	55.6724	59.8631	56.627	32.0271	40.8137	28.8885
ENSMUSG00000002100	1.80802	-1.33916	1.98307	-0.675295	0.499488	NA	0	0	6	3	0	3	0	0	0	7.98175	2.12351	0	2.55086	0
ENSMUSG00000002102	710.969	-0.263425	0.126356	-2.08479	0.037088	0.215566	799	1349	582	1012	485	737	403	717.976	853.433	774.23	716.331	706.051	626.661	582.102
ENSMUSG00000002103	125.175	-0.246508	0.247331	-0.996672	0.318924	0.667794	153	153	141	165	69	126	90	137.485	96.7941	187.571	116.793	100.449	107.136	129.998
ENSMUSG00000002104	10.4185	0.363515	0.816086	0.445437	0.656004	0.882418	25	7	3	9	13	18	1	22.4648	4.42849	3.99088	6.37053	18.9251	15.3051	1.44442
ENSMUSG00000002105	556.767	-0.204213	0.149271	-1.36807	0.171291	0.500353	728	925	380	864	343	520	415	654.176	585.193	505.511	611.571	499.331	442.149	599.435
ENSMUSG00000002107	1309.75	0.190488	0.184361	1.03324	0.301494	0.651914	1090	1567	1191	1958	997	1440	1074	979.466	991.349	1584.38	1385.94	1451.41	1224.41	1551.31
ENSMUSG00000002108	151.631	0.284403	0.270951	1.04965	0.29388	0.645035	133	136	130	249	143	154	116	119.513	86.0392	172.938	176.251	208.176	130.944	167.553
ENSMUSG00000002109	513.117	0.093051	0.116873	0.796173	0.425931	0.755918	561	801	380	675	353	590	403	504.111	506.746	505.511	477.79	513.889	501.669	582.102
ENSMUSG00000002111	4.65909	-0.505293	0.913339	-0.553238	0.580101	NA	2	5	7	10	4	3	2	1.79719	3.16321	9.31204	7.07837	5.8231	2.55086	2.88885
ENSMUSG00000002129	101.424	-0.0709169	0.191191	-0.370921	0.710696	0.906628	117	158	81	144	63	117	72	105.135	99.9573	107.754	101.929	91.7139	99.4834	103.998
ENSMUSG00000002147	74.5411	-0.251624	0.27202	-0.925021	0.354955	0.700159	84	134	49	130	63	56	45	75.4818	84.7739	65.1843	92.0188	91.7139	47.616	64.999
ENSMUSG00000002190	36.8655	-0.789269	0.324999	-2.42853	0.0151603	0.121267	47	75	41	51	20	30	16	42.2339	47.4481	54.542	36.0997	29.1155	25.5086	23.1108
ENSMUSG00000002204	20.2909	0.0753669	0.409635	0.183986	0.854025	0.959489	21	35	10	34	15	22	16	18.8704	22.1424	13.3029	24.0665	21.8366	18.7063	23.1108
ENSMUSG00000002205	134.197	-0.202738	0.185648	-1.09206	0.274808	0.627823	167	203	97	227	78	145	93	150.065	128.426	129.038	160.679	113.551	123.291	134.331
ENSMUSG00000002210	168.797	-0.0171432	0.179261	-0.0956323	0.923813	0.980064	193	248	124	259	136	199	94	173.428	156.895	164.956	183.33	197.986	169.207	135.776
ENSMUSG00000002221	261.368	-0.118868	0.162046	-0.733542	0.463228	0.782113	312	456	170	400	196	256	172	280.361	288.484	226.15	283.135	285.332	217.673	248.441
ENSMUSG00000002222	103.423	0.0468049	0.215961	0.216728	0.82842	0.953046	131	169	61	145	65	146	67	117.716	106.916	81.1478	102.636	94.6255	124.142	96.7763
ENSMUSG00000002227	226.793	0.24169	0.191766	1.26034	0.207547	0.551977	230	293	129	390	184	291	161	206.676	185.364	171.608	276.056	267.863	247.433	232.552
ENSMUSG00000002228	12.5836	-0.717855	0.619988	-1.15785	0.246924	0.600197	10	22	11	32	2	9	12	8.98593	13.9181	14.6332	22.6508	2.91155	7.65257	17.3331
ENSMUSG00000002233	129.961	-0.0276361	0.274175	-0.100797	0.919711	0.979556	99	305	109	137	82	152	95	88.9607	192.956	145.002	96.9737	119.374	129.243	137.22
ENSMUSG00000002240	0.202239	-0.889455	3.80376	-0.233836	0.815113	NA	0	0	0	2	0	0	0	0	0	0	1.41567	0	0	0
ENSMUSG00000002249	57.4463	0.886501	0.290984	3.04657	0.00231472	0.0319336	40	76	21	78	56	104	45	35.9437	48.0807	27.9361	55.2113	81.5235	88.4297	64.999
ENSMUSG00000002250	533.423	-0.0316605	0.170083	-0.186148	0.852329	0.95888	476	872	480	755	396	506	398	427.73	551.663	638.54	534.417	576.487	430.245	574.88
ENSMUSG00000002257	29.7919	0.00668412	0.33413	0.0200046	0.98404	0.995496	36	42	21	46	20	40	18	32.3493	26.5709	27.9361	32.5605	29.1155	34.0114	25.9996
ENSMUSG00000002265	5146.26	-0.261412	0.0807161	-3.23866	0.00120093	0.0191302	5922	8975	4245	7787	3135	5381	3272	5321.47	5677.96	5647.09	5511.93	4563.86	4575.39	4726.15
ENSMUSG00000002266	2094.73	0.460888	0.192461	2.39471	0.0166337	0.128967	2072	2417	990	3539	1600	3048	1751	1861.88	1529.09	1316.99	2505.03	2329.24	2591.67	2529.18
ENSMUSG00000002274	49.3695	0.958889	0.355968	2.69375	0.00706534	0.0735868	30	86	22	40	42	59	66	26.9578	54.4072	29.2664	28.3135	61.1426	50.1669	95.3319
ENSMUSG00000002279	578.487	-0.182965	0.157053	-1.16499	0.244025	0.596683	611	940	577	749	335	638	400	549.04	594.683	767.579	530.17	487.685	542.482	577.769
ENSMUSG00000002280	181.439	-0.385605	0.183745	-2.09858	0.0358536	0.211156	211	316	182	249	123	175	93	189.603	199.915	242.113	176.251	179.06	148.8	134.331
ENSMUSG00000002289	5.46879	1.15076	0.799788	1.43883	0.150199	NA	2	4	2	10	7	8	5	1.79719	2.53057	2.66058	7.07837	10.1904	6.80229	7.22211
ENSMUSG00000002297	26.968	1.26943	0.36934	3.43702	0.000588159	0.0108959	21	18	15	25	24	45	33	18.8704	11.3875	19.9544	17.6959	34.9386	38.2629	47.6659
ENSMUSG00000002307	56.4234	-0.311039	0.262213	-1.18621	0.23554	0.585447	79	104	39	80	31	55	40	70.9888	65.7947	51.8814	56.627	45.1291	46.7657	57.7769
ENSMUSG00000002308	27.3057	0.0652604	0.458364	0.142377	0.886782	0.969527	36	65	8	32	13	43	20	32.3493	41.1217	10.6423	22.6508	18.9251	36.5623	28.8885
ENSMUSG00000002319	212.502	-0.147291	0.166687	-0.883639	0.376891	0.718705	248	395	168	267	150	212	141	222.851	249.893	223.489	188.992	218.366	180.261	203.664
ENSMUSG00000002320	492.614	-0.552696	0.160363	-3.44653	0.000567832	0.010582	647	1043	335	834	276	407	293	581.39	659.845	445.648	590.336	401.794	346.066	423.216
ENSMUSG00000002324	193.837	-0.428095	0.19059	-2.24616	0.0246935	0.167194	183	383	161	351	113	176	120	164.442	242.302	214.177	248.451	164.503	149.65	173.331
ENSMUSG00000002325	94.1796	-0.154124	0.296673	-0.519509	0.603406	0.85761	73	151	61	214	52	123	59	65.5973	95.5288	81.1478	151.477	75.7004	104.585	85.2209
ENSMUSG00000002326	134.788	-0.213098	0.237895	-0.895766	0.370378	0.713148	158	314	95	149	81	155	84	141.978	198.649	126.378	105.468	117.918	131.794	121.332
ENSMUSG00000002329	17.2328	0.143666	0.475182	0.302339	0.762393	0.927024	18	31	16	14	9	29	11	16.1747	19.6119	21.2847	9.90972	13.102	24.6583	15.8886
ENSMUSG00000002332	61.5531	-0.538213	0.333456	-1.61404	0.106518	0.395041	62	171	48	79	23	59	44	55.7128	108.182	63.854	55.9191	33.4829	50.1669	63.5546
ENSMUSG00000002341	2.6675	2.02831	1.14836	1.76626	0.0773518	NA	1	2	0	3	2	5	5	0.898593	1.26528	0	2.12351	2.91155	4.25143	7.22211
ENSMUSG00000002342	230.678	-0.143667	0.153957	-0.933165	0.350735	0.697735	284	337	170	377	154	255	147	255.2	213.2	226.15	266.855	224.19	216.823	212.33
ENSMUSG00000002343	72.1537	0.126743	0.231929	0.546473	0.584741	0.84838	70	115	47	110	60	80	51	62.9015	72.7538	62.5237	77.8621	87.3466	68.0229	73.6656
ENSMUSG00000002345	469.461	-0.154361	0.135124	-1.14237	0.253302	0.606513	539	881	345	653	271	542	324	484.342	557.357	458.951	462.217	394.515	460.855	467.993
ENSMUSG00000002346	339.762	0.140124	0.139036	1.00783	0.313536	0.664049	312	545	260	466	255	394	257	280.361	344.79	345.876	329.852	371.223	335.013	371.217
ENSMUSG00000002365	71.3007	0.454959	0.238368	1.90864	0.0563088	0.280451	67	96	38	104	50	101	66	60.2057	60.7336	50.5511	73.615	72.7888	85.8789	95.3319
ENSMUSG00000002372	540.087	-0.0478606	0.113567	-0.421432	0.67344	0.890073	563	901	421	783	356	612	382	505.908	570.01	560.053	554.236	518.256	520.375	551.769
ENSMUSG00000002379	94.9048	-0.0984361	0.197318	-0.49887	0.617871	0.863531	102	161	75	137	67	104	61	91.6565	101.855	99.7719	96.9737	97.537	88.4297	88.1098
ENSMUSG00000002384	0.884074	-1.46988	2.09357	-0.70209	0.482623	NA	3	1	0	2	0	0	1	2.69578	0.632641	0	1.41567	0	0	1.44442
ENSMUSG00000002393	152.54	-0.0490834	0.174847	-0.280722	0.778923	0.933614	163	258	126	203	89	193	106	146.471	163.221	167.617	143.691	129.564	164.105	153.109
ENSMUSG00000002395	278.595	-0.386719	0.186266	-2.07616	0.0378788	0.218239	282	615	253	368	155	285	168	253.403	389.074	336.564	260.484	225.645	242.331	242.663
ENSMUSG00000002396	141.481	0.0761977	0.190596	0.399786	0.689314	0.896906	127	226	119	194	95	155	116	114.121	142.977	158.305	137.32	138.299	131.794	167.553
ENSMUSG00000002409	118.601	-0.234481	0.244236	-0.960061	0.337025	0.686326	128	201	78	226	96	127	53	115.02	127.161	103.763	159.971	139.755	107.986	76.5544
ENSMUSG00000002413	219.788	-0.00908424	0.156922	-0.0578902	0.953836	0.988946	269	300	174	312	144	272	148	241.721	189.792	231.471	220.845	209.632	231.278	213.775
ENSMUSG00000002416	115.528	0.085305	0.202265	0.421749	0.673208	0.889993	114	207	84	150	82	161	70	102.44	130.957	111.745	106.176	119.374	136.896	101.11
ENSMUSG00000002428	105.1	-0.232676	0.213359	-1.09054	0.275477	0.628516	132	143	94	162	67	97	74	118.614	90.4677	125.047	114.67	97.537	82.4777	106.887
ENSMUSG00000002455	401.993	-0.00655708	0.120821	-0.0542711	0.956719	0.989815	471	646	284	566	262	476	289	423.237	408.686	377.803	400.636	381.413	404.736	417.438
ENSMUSG00000002458	129.068	0.0728404	0.267662	0.272136	0.785518	0.936368	173	194	83	164	130	153	55	155.457	122.732	110.414	116.085	189.251	130.094	79.4432
ENSMUSG00000002459	98.0148	-0.180951	0.254622	-0.710665	0.477292	0.790214	91	132	81	196	68	89	69	81.7719	83.5087	107.754	138.736	98.9928	75.6754	99.6652
ENSMUSG00000002475	118.217	0.323259	0.192995	1.67496	0.0939418	0.371636	123	145	77	172	100	151	88	110.527	91.733	102.432	121.748	145.578	128.393	127.109
ENSMUSG00000002477	206.495	-0.199442	0.208295	-0.957499	0.338315	0.687273	256	432	154	236	136	256	107	230.04	273.301	204.865	167.05	197.986	217.673	154.553
ENSMUSG00000002486	74.6262	-0.0938578	0.225212	-0.416754	0.676859	0.891645	85	133	61	93	48	89	48	76.3804	84.1413	81.1478	65.8288	69.8773	75.6754	69.3323
ENSMUSG00000002489	1268.62	-0.407103	0.122429	-3.32521	0.000883531	0.0150826	1609	2379	1139	1708	750	1327	682	1445.84	1505.05	1515.2	1208.99	1091.83	1128.33	985.096
ENSMUSG00000002496	1559.14	0.0736497	0.0982846	0.749351	0.453646	0.775373	1734	2588	1093	2045	1093	1842	1149	1558.16	1637.28	1454.01	1447.53	1591.16	1566.23	1659.64
ENSMUSG00000002500	2.76652	-0.682591	1.20709	-0.565486	0.571743	NA	7	2	3	3	0	5	1	6.29015	1.26528	3.99088	2.12351	0	4.25143	1.44442
ENSMUSG00000002504	279.625	-0.0461081	0.210761	-0.218769	0.82683	0.952406	255	537	191	440	202	391	136	229.141	339.728	254.086	311.448	294.067	332.462	196.441
ENSMUSG00000002524	381.604	-0.196945	0.149032	-1.32149	0.186336	0.52286	387	729	286	601	239	451	225	347.755	461.196	380.464	425.41	347.931	383.479	324.995
ENSMUSG00000002546	1081.97	-0.00332116	0.102926	-0.0322676	0.974259	0.992972	1295	1600	838	1475	724	1294	751	1163.68	1012.23	1114.78	1044.06	1053.98	1100.27	1084.76
ENSMUSG00000002550	60.9746	0.136883	0.239788	0.570848	0.568103	0.840974	71	86	46	77	45	70	47	63.8001	54.4072	61.1934	54.5034	65.5099	59.52	67.8879
ENSMUSG00000002565	0.202239	-0.889455	3.80376	-0.233836	0.815113	NA	0	0	0	2	0	0	0	0	0	0	1.41567	0	0	0
ENSMUSG00000002578	275.653	0.127068	0.153161	0.829635	0.406745	0.742356	301	367	191	427	209	311	209	270.476	232.179	254.086	302.246	304.257	264.439	301.884
ENSMUSG00000002580	8.71096	-0.668805	0.610443	-1.09561	0.273251	0.626813	13	15	8	14	4	9	4	11.6817	9.48962	10.6423	9.90972	5.8231	7.65257	5.77769
ENSMUSG00000002588	0.882673	-0.780055	2.02058	-0.386055	0.699456	NA	2	2	0	2	0	2	0	1.79719	1.26528	0	1.41567	0	1.70057	0
ENSMUSG00000002602	61.306	0.261827	0.285993	0.9155	0.359929	0.704347	46	91	59	71	36	87	52	41.3353	57.5704	78.4872	50.2564	52.4079	73.9749	75.11
ENSMUSG00000002603	7.42191	0.232057	0.669601	0.34656	0.728922	0.914233	6	10	7	9	7	5	7	5.39156	6.32641	9.31204	6.37053	10.1904	4.25143	10.111
ENSMUSG00000002608	112.423	-0.193658	0.191935	-1.00898	0.312985	0.663166	128	185	102	154	75	126	65	115.02	117.039	135.69	109.007	109.183	107.136	93.8875
ENSMUSG00000002617	79.2137	0.303855	0.261249	1.16309	0.244795	0.597633	112	94	52	84	52	108	68	100.642	59.4683	69.1752	59.4583	75.7004	91.8309	98.2207
ENSMUSG00000002625	2647.03	0.0307734	0.0986853	0.311833	0.755167	0.924829	2933	4551	1818	3611	1831	3224	1823	2635.57	2879.15	2418.47	2556	2665.53	2741.32	2633.18
ENSMUSG00000002633	0.190042	-0.21653	3.81695	-0.0567287	0.954761	NA	0	0	1	0	0	0	0	0	0	1.33029	0	0	0	0
ENSMUSG00000002635	56.2488	-0.213504	0.273052	-0.781917	0.434263	0.761648	74	90	39	88	32	49	47	66.4959	56.9377	51.8814	62.2896	46.5848	41.664	67.8879
ENSMUSG00000002658	46.4126	-0.0403841	0.289232	-0.139625	0.888956	0.970548	62	73	39	49	32	53	31	55.7128	46.1828	51.8814	34.684	46.5848	45.0651	44.7771
ENSMUSG00000002660	79.8729	-0.179181	0.250186	-0.716191	0.473874	0.787977	110	141	65	89	40	97	56	98.8452	89.2024	86.469	62.9975	58.231	82.4777	80.8877
ENSMUSG00000002661	25.482	0.587206	0.400308	1.46688	0.142408	0.4586	14	41	20	26	23	28	26	12.5803	25.9383	26.6058	18.4038	33.4829	23.808	37.555
ENSMUSG00000002664	0.340217	0.0337818	3.04545	0.0110926	0.99115	NA	1	1	0	0	0	1	0	0.898593	0.632641	0	0	0	0.850286	0
ENSMUSG00000002668	18.3465	-0.641081	0.485635	-1.32009	0.186806	0.523778	12	45	21	28	10	18	8	10.7831	28.4689	27.9361	19.8194	14.5578	15.3051	11.5554
ENSMUSG00000002679	274.458	0.176484	0.148976	1.18465	0.236156	0.586272	321	404	189	347	216	368	175	288.448	255.587	251.425	245.619	314.448	312.905	252.774
ENSMUSG00000002688	24.3007	0.340772	0.429473	0.793466	0.427507	0.756591	15	26	18	47	24	31	15	13.4789	16.4487	23.9453	33.2683	34.9386	26.3589	21.6663
ENSMUSG00000002699	9.6914	0.00486713	0.675789	0.00720214	0.994254	0.998189	9	20	9	9	10	15	1	8.08734	12.6528	11.9726	6.37053	14.5578	12.7543	1.44442
ENSMUSG00000002718	200.053	0.139368	0.174953	0.796601	0.425683	0.755843	175	364	137	276	145	244	150	157.254	230.281	182.25	195.363	211.088	207.47	216.663
ENSMUSG00000002728	304.401	0.225518	0.142092	1.58713	0.112484	0.407315	340	493	199	356	228	386	233	305.522	311.892	264.728	251.99	331.917	328.21	336.55
ENSMUSG00000002731	94.8361	0.272614	0.215616	1.26435	0.206104	0.550291	115	140	50	125	78	122	69	103.338	88.5698	66.5146	88.4796	113.551	103.735	99.6652
ENSMUSG00000002732	149.354	-0.255689	0.19985	-1.27941	0.200754	0.543796	218	254	93	226	104	149	88	195.893	160.691	123.717	159.971	151.401	126.693	127.109
ENSMUSG00000002733	68.851	-0.0903304	0.23754	-0.380275	0.703741	0.90328	93	99	49	101	41	79	50	83.5691	62.6315	65.1843	71.4915	59.6868	67.1726	72.2211
ENSMUSG00000002741	127.685	-0.291127	0.180916	-1.60918	0.107576	0.397732	154	216	115	181	75	143	74	138.383	136.651	152.984	128.118	109.183	121.591	106.887
ENSMUSG00000002748	379.684	0.104741	0.1552	0.674875	0.499755	0.804797	491	527	235	542	252	482	284	441.209	333.402	312.619	383.648	366.856	409.838	410.216
ENSMUSG00000002763	132.867	-0.242876	0.18339	-1.32437	0.18538	0.521575	178	212	96	209	75	151	85	159.95	134.12	127.708	147.938	109.183	128.393	122.776
ENSMUSG00000002767	116.889	-0.225322	0.236065	-0.95449	0.339836	0.68879	111	186	101	208	90	133	52	99.7438	117.671	134.36	147.23	131.02	113.088	75.11
ENSMUSG00000002768	112.237	-0.13547	0.198042	-0.684048	0.493945	0.802944	119	206	90	153	81	109	76	106.933	130.324	119.726	108.299	117.918	92.6812	109.776
ENSMUSG00000002769	21.1465	-1.06541	0.472788	-2.25345	0.0242305	0.16515	17	55	20	45	13	14	6	15.2761	34.7953	26.6058	31.8527	18.9251	11.904	8.66654
ENSMUSG00000002771	31.406	0.518069	0.323212	1.60288	0.108962	0.400776	34	43	16	37	27	41	28	30.5522	27.2036	21.2847	26.19	39.306	34.8617	40.4438
ENSMUSG00000002778	464.664	-0.294186	0.144516	-2.03566	0.0417841	0.231971	567	933	337	659	304	443	290	509.502	590.254	448.308	466.465	442.556	376.677	418.883
ENSMUSG00000002781	199.612	-0.378604	0.187053	-2.02405	0.042965	0.23566	270	317	131	377	121	194	119	242.62	200.547	174.268	266.855	176.149	164.955	171.886
ENSMUSG00000002791	21.2951	0.180737	0.41305	0.437568	0.6617	0.88436	29	24	17	24	13	24	20	26.0592	15.1834	22.615	16.9881	18.9251	20.4069	28.8885
ENSMUSG00000002797	20.2434	-0.279224	0.443768	-0.629212	0.529211	0.820712	31	28	14	32	19	15	10	27.8564	17.714	18.6241	22.6508	27.6597	12.7543	14.4442
ENSMUSG00000002799	76.6155	-0.0230192	0.242774	-0.0948172	0.92446	0.980064	78	132	72	86	51	97	48	70.0902	83.5087	95.781	60.874	74.2446	82.4777	69.3323
ENSMUSG00000002803	36.0193	-0.246145	0.358511	-0.686575	0.492351	0.801973	27	62	37	58	27	27	25	24.262	39.2238	49.2208	41.0545	39.306	22.9577	36.1106
ENSMUSG00000002804	151.075	-0.570072	0.255718	-2.2293	0.025794	0.171465	237	297	90	257	99	158	53	212.966	187.894	119.726	181.914	144.122	134.345	76.5544
ENSMUSG00000002808	194.135	1.42611	0.174396	8.17745	2.89918e-16	7.09121e-14	137	206	71	142	195	348	229	123.107	130.324	94.4507	100.513	283.876	295.899	330.773
ENSMUSG00000002812	95.3758	-0.141284	0.200798	-0.703612	0.481675	0.793432	98	158	76	153	63	108	60	88.0621	99.9573	101.102	108.299	91.7139	91.8309	86.6654
ENSMUSG00000002814	244.44	-0.113125	0.175327	-0.645227	0.51878	0.815535	258	394	175	415	196	242	147	231.837	249.261	232.801	293.752	285.332	205.769	212.33
ENSMUSG00000002820	38.5829	-0.266423	0.329007	-0.809778	0.418068	0.750292	47	59	40	50	16	50	25	42.2339	37.3258	53.2117	35.3918	23.2924	42.5143	36.1106
ENSMUSG00000002825	94.8282	-0.38761	0.206764	-1.87465	0.0608413	0.291971	118	180	82	133	50	104	55	106.034	113.875	109.084	94.1423	72.7888	88.4297	79.4432
ENSMUSG00000002831	24.3567	0.684659	0.41195	1.662	0.0965136	0.376113	18	28	23	19	24	27	24	16.1747	17.714	30.5967	13.4489	34.9386	22.9577	34.6661
ENSMUSG00000002833	321.554	0.129698	0.151494	0.856122	0.39193	0.728828	326	528	226	431	239	333	268	292.941	334.035	300.646	305.078	347.931	283.145	387.105
ENSMUSG00000002835	4.92733	0.046749	0.803133	0.0582083	0.953583	NA	3	12	3	7	4	6	3	2.69578	7.5917	3.99088	4.95486	5.8231	5.10172	4.33327
ENSMUSG00000002844	36.0414	0.418931	0.312766	1.33944	0.180428	0.515593	31	59	26	37	26	48	33	27.8564	37.3258	34.5876	26.19	37.8502	40.8137	47.6659
ENSMUSG00000002845	1479.69	-0.174571	0.137357	-1.27093	0.203752	0.547954	2124	2418	1018	2018	987	1565	948	1908.61	1529.73	1354.24	1428.41	1436.85	1330.7	1369.31
ENSMUSG00000002846	108.314	0.0390129	0.198002	0.197033	0.843802	0.956957	135	161	72	154	66	131	85	121.31	101.855	95.781	109.007	96.0812	111.387	122.776
ENSMUSG00000002847	4.30793	0.28534	0.884927	0.322445	0.747115	NA	3	10	4	2	3	5	4	2.69578	6.32641	5.32117	1.41567	4.36733	4.25143	5.77769
ENSMUSG00000002870	7.94426	-0.964378	0.676114	-1.42635	0.153766	0.476053	8	17	11	11	3	6	4	7.18874	10.7549	14.6332	7.78621	4.36733	5.10172	5.77769
ENSMUSG00000002871	1285.38	-0.429336	0.106501	-4.03131	5.5468e-05	0.0015932	1547	2330	1072	2108	727	1385	678	1390.12	1474.05	1426.07	1492.12	1058.35	1177.65	979.319
ENSMUSG00000002881	309.605	-0.051174	0.186768	-0.273998	0.784086	0.93581	291	639	241	384	197	404	193	261.491	404.258	320.6	271.809	286.788	343.515	278.774
ENSMUSG00000002885	112.199	0.47082	0.30519	1.54271	0.1229	0.424871	78	197	82	117	95	218	52	70.0902	124.63	109.084	82.8169	138.299	185.362	75.11
ENSMUSG00000002897	35.6037	-0.208726	0.337088	-0.619202	0.535783	0.825237	40	77	26	45	27	42	16	35.9437	48.7134	34.5876	31.8527	39.306	35.712	23.1108
ENSMUSG00000002900	68.0539	0.520553	0.246997	2.10753	0.0350716	0.207995	61	79	55	76	47	107	59	54.8142	49.9787	73.1661	53.7956	68.4215	90.9806	85.2209
ENSMUSG00000002908	31.6761	0.448014	0.390513	1.14724	0.251281	0.604789	38	32	19	44	15	64	24	34.1465	20.2445	25.2755	31.1448	21.8366	54.4183	34.6661
ENSMUSG00000002910	21.9722	-0.891881	0.418743	-2.1299	0.0331797	0.200813	34	35	19	44	14	15	8	30.5522	22.1424	25.2755	31.1448	20.3809	12.7543	11.5554
ENSMUSG00000002930	4.65771	0.979903	0.846308	1.15786	0.246923	NA	5	7	1	4	5	11	2	4.49296	4.42849	1.33029	2.83135	7.27888	9.35314	2.88885
ENSMUSG00000002944	19.344	0.738773	0.577689	1.27884	0.200953	0.544147	12	11	16	30	32	20	8	10.7831	6.95905	21.2847	21.2351	46.5848	17.0057	11.5554
ENSMUSG00000002948	3719.59	-0.281313	0.112973	-2.4901	0.0127707	0.108825	4058	7340	3030	5339	2331	3923	2221	3646.49	4643.59	4030.79	3779.14	3393.41	3335.67	3208.06
ENSMUSG00000002949	212.092	-0.0927792	0.15141	-0.612769	0.540029	0.827971	221	353	171	316	142	257	129	198.589	223.322	227.48	223.676	206.72	218.523	186.331
ENSMUSG00000002957	114.51	0.126016	0.180641	0.697607	0.485423	0.796187	120	180	78	162	81	142	85	107.831	113.875	103.763	114.67	117.918	120.741	122.776
ENSMUSG00000002963	135.246	-0.194293	0.203761	-0.953533	0.34032	0.689181	143	261	103	200	65	161	99	128.499	165.119	137.02	141.567	94.6255	136.896	142.998
ENSMUSG00000002968	1338.36	-0.187219	0.121146	-1.54539	0.122251	0.424064	1392	2477	1071	1980	902	1312	897	1250.84	1567.05	1424.74	1401.52	1313.11	1115.58	1295.65
ENSMUSG00000002980	10.8758	0.576625	0.586233	0.983609	0.325308	0.674218	5	14	5	22	9	17	9	4.49296	8.85698	6.65146	15.5724	13.102	14.4549	12.9998
ENSMUSG00000002981	102.367	-0.257032	0.203003	-1.26615	0.205459	0.549694	140	179	76	140	69	101	63	125.803	113.243	101.102	99.0972	100.449	85.8789	90.9986
ENSMUSG00000002983	50.3234	0.232048	0.338238	0.686049	0.492682	0.802127	34	83	52	50	47	52	36	30.5522	52.5092	69.1752	35.3918	68.4215	44.2149	51.9992
ENSMUSG00000002984	221.848	0.0837149	0.16571	0.50519	0.613425	0.861681	216	367	180	286	150	309	141	194.096	232.179	239.453	202.441	218.366	262.738	203.664
ENSMUSG00000002985	162.502	0.394135	0.226127	1.74298	0.0813376	0.341631	138	258	107	202	87	225	171	124.006	163.221	142.341	142.983	126.653	191.314	246.996
ENSMUSG00000002992	0.271132	-1.22033	3.78739	-0.32221	0.747294	NA	0	3	0	0	0	0	0	0	1.89792	0	0	0	0	0
ENSMUSG00000002996	734.891	0.287618	0.153612	1.87237	0.0611555	0.2922	914	903	434	1011	530	1004	577	821.314	571.275	577.347	715.623	771.561	853.687	833.432
ENSMUSG00000002997	273.334	0.727252	0.179782	4.04518	5.22825e-05	0.00151281	226	264	175	356	271	419	213	203.082	167.017	232.801	251.99	394.515	356.27	307.662
ENSMUSG00000003031	691.34	0.246494	0.139308	1.76942	0.0768233	0.332944	835	1040	391	890	519	892	531	750.325	657.947	520.144	629.975	755.548	758.455	766.988
ENSMUSG00000003032	3.63849	-1.04671	1.17515	-0.890704	0.373088	NA	3	16	3	2	2	0	3	2.69578	10.1223	3.99088	1.41567	2.91155	0	4.33327
ENSMUSG00000003033	391.551	-0.274469	0.133003	-2.06363	0.0390529	0.22266	500	653	280	645	230	431	241	449.296	413.115	372.482	456.555	334.829	366.473	348.106
ENSMUSG00000003037	55.3564	-0.144249	0.274214	-0.526044	0.598857	0.855516	50	102	49	81	36	72	29	44.9296	64.5294	65.1843	57.3348	52.4079	61.2206	41.8883
ENSMUSG00000003038	305.48	-0.0671336	0.197464	-0.339979	0.733872	0.916616	408	476	194	455	149	432	212	366.626	301.137	258.077	322.066	216.911	367.323	306.218
ENSMUSG00000003039	27.5474	-0.278286	0.354817	-0.784307	0.43286	0.760786	33	49	24	39	13	36	16	29.6536	30.9994	31.927	27.6056	18.9251	30.6103	23.1108
ENSMUSG00000003051	10.7188	-0.249005	0.555904	-0.447928	0.654205	0.881695	8	20	9	20	7	12	6	7.18874	12.6528	11.9726	14.1567	10.1904	10.2034	8.66654
ENSMUSG00000003053	0.922249	2.86951	2.54161	1.12901	0.258892	NA	0	1	0	0	4	0	0	0	0.632641	0	0	5.8231	0	0
ENSMUSG00000003062	851.312	-0.0537059	0.104588	-0.513499	0.607602	0.859436	1037	1363	618	1192	573	1012	557	931.841	862.29	822.121	843.742	834.16	860.489	804.543
ENSMUSG00000003068	477.027	-0.493738	0.130947	-3.77052	0.000162906	0.00396599	563	985	391	746	277	454	258	505.908	623.152	520.144	528.046	403.25	386.03	372.661
ENSMUSG00000003070	16.869	-1.08969	0.796464	-1.36816	0.171263	0.500353	7	75	19	11	16	6	2	6.29015	47.4481	25.2755	7.78621	23.2924	5.10172	2.88885
ENSMUSG00000003072	925.185	-0.911376	0.625236	-1.45765	0.144936	0.462902	709	3624	956	605	490	643	406	637.102	2292.69	1271.76	428.241	713.33	546.734	586.436
ENSMUSG00000003099	116.739	-0.258568	0.214256	-1.20682	0.227502	0.575299	113	192	116	177	85	114	65	101.541	121.467	154.314	125.287	123.741	96.9326	93.8875
ENSMUSG00000003119	73.5771	0.208327	0.30642	0.679875	0.496584	0.803321	68	84	78	83	74	72	48	61.1043	53.1419	103.763	58.7505	107.727	61.2206	69.3323
ENSMUSG00000003123	173.977	0.194091	0.180144	1.07742	0.281292	0.634071	162	255	125	254	141	180	143	145.572	161.324	166.287	179.791	205.264	153.051	206.552
ENSMUSG00000003131	208.782	0.0239797	0.186015	0.128912	0.897427	0.972399	224	362	169	249	156	282	113	201.285	229.016	224.819	176.251	227.101	239.781	163.22
ENSMUSG00000003134	369.909	-0.145392	0.197609	-0.735756	0.461879	0.780789	383	504	259	755	218	405	267	344.161	318.851	344.546	534.417	317.359	344.366	385.661
ENSMUSG00000003135	66.6779	0.200082	0.253306	0.789883	0.429596	0.758163	70	101	36	106	57	88	41	62.9015	63.8968	47.8905	75.0307	82.9792	74.8252	59.2213
ENSMUSG00000003153	24.1589	1.0458	0.420428	2.48747	0.0128655	0.109395	20	27	7	29	33	27	23	17.9719	17.0813	9.31204	20.5273	48.0406	22.9577	33.2217
ENSMUSG00000003154	50.8346	-0.3334	0.268667	-1.24094	0.214626	0.560219	66	91	38	78	25	51	37	59.3071	57.5704	50.5511	55.2113	36.3944	43.3646	53.4436
ENSMUSG00000003161	161.645	-0.354741	0.195525	-1.8143	0.0696317	0.314669	212	242	129	282	74	185	105	190.502	153.099	171.608	199.61	107.727	157.303	151.664
ENSMUSG00000003166	565.069	0.0324542	0.109432	0.29657	0.766795	0.928392	647	871	400	811	394	694	383	581.39	551.031	532.117	574.056	573.576	590.098	553.214
ENSMUSG00000003184	335.962	-0.384162	0.151343	-2.53836	0.0111375	0.0995127	451	630	274	459	222	334	174	405.265	398.564	364.5	324.897	323.182	283.995	251.33
ENSMUSG00000003190	70.5833	-0.164993	0.266748	-0.618535	0.536223	0.825534	70	157	52	89	50	66	49	62.9015	99.3247	69.1752	62.9975	72.7888	56.1189	70.7767
ENSMUSG00000003198	17.5155	-0.255923	0.484396	-0.528334	0.597268	0.854689	32	25	12	20	14	12	12	28.755	15.816	15.9635	14.1567	20.3809	10.2034	17.3331
ENSMUSG00000003199	220.932	-0.0842791	0.189714	-0.444243	0.656867	0.882587	237	417	179	270	116	254	177	212.966	263.811	238.122	191.116	168.87	215.973	255.663
ENSMUSG00000003200	398.464	-0.161008	0.149365	-1.07795	0.281058	0.633827	394	784	317	560	260	430	261	354.046	495.991	421.703	396.389	378.502	365.623	376.994
ENSMUSG00000003206	1.74142	-1.30088	1.54978	-0.839395	0.401247	NA	1	5	1	6	0	3	0	0.898593	3.16321	1.33029	4.24702	0	2.55086	0
ENSMUSG00000003208	37.3364	-0.483429	0.318483	-1.51791	0.129037	0.43477	42	63	30	74	17	36	25	37.7409	39.8564	39.9088	52.3799	24.7482	30.6103	36.1106
ENSMUSG00000003226	102.548	0.226133	0.248637	0.909491	0.363091	0.705715	142	145	48	138	90	125	69	127.6	91.733	63.854	97.6815	131.02	106.286	99.6652
ENSMUSG00000003227	0.812096	-0.1042	1.98059	-0.0526105	0.958042	NA	0	1	1	2	1	1	0	0	0.632641	1.33029	1.41567	1.45578	0.850286	0
ENSMUSG00000003228	23.1938	-0.113093	0.526095	-0.214966	0.829794	0.953386	15	25	39	23	12	32	14	13.4789	15.816	51.8814	16.2802	17.4693	27.2091	20.2219
ENSMUSG00000003233	542.873	-0.192143	0.132915	-1.44561	0.148287	0.467985	568	954	472	778	377	533	350	510.401	603.54	627.898	550.697	548.828	453.202	505.548
ENSMUSG00000003234	124.499	-0.106054	0.193251	-0.548789	0.58315	0.847969	129	226	106	162	72	147	88	115.918	142.977	141.011	114.67	104.816	124.992	127.109
ENSMUSG00000003235	33.6899	-0.0907311	0.321319	-0.28237	0.777659	0.933223	38	67	22	45	24	37	22	34.1465	42.387	29.2664	31.8527	34.9386	31.4606	31.7773
ENSMUSG00000003269	167.127	-0.488822	0.212962	-2.29535	0.0217132	0.153592	181	354	138	272	112	175	66	162.645	223.955	183.58	192.532	163.047	148.8	95.3319
ENSMUSG00000003271	162.661	-0.23298	0.178621	-1.30432	0.192124	0.531203	214	270	116	247	115	148	106	192.299	170.813	154.314	174.836	167.414	125.842	153.109
ENSMUSG00000003273	65.4194	0.629104	0.287297	2.18973	0.0285437	0.182304	59	92	22	98	53	94	63	53.017	58.203	29.2664	69.368	77.1561	79.9269	90.9986
ENSMUSG00000003279	1874.76	-0.00816377	0.160199	-0.0509603	0.959357	0.990031	2035	2799	1801	2158	1181	2482	1226	1828.64	1770.76	2395.86	1527.51	1719.27	2110.41	1770.86
ENSMUSG00000003282	38.2101	0.0234202	0.390557	0.0599661	0.952183	0.988205	66	47	14	61	25	40	32	59.3071	29.7341	18.6241	43.1781	36.3944	34.0114	46.2215
ENSMUSG00000003283	22.3599	0.272021	0.417381	0.651734	0.514573	0.813357	27	33	12	30	21	36	9	24.262	20.8772	15.9635	21.2351	30.5713	30.6103	12.9998
ENSMUSG00000003299	89.8954	-0.436298	0.246804	-1.76779	0.077096	0.333387	111	170	95	102	57	87	46	99.7438	107.549	126.378	72.1994	82.9792	73.9749	66.4434
ENSMUSG00000003308	509.048	-0.165037	0.164772	-1.00161	0.316533	0.666086	710	921	328	671	365	503	327	638.001	582.663	436.336	474.959	531.358	427.694	472.326
ENSMUSG00000003309	154.375	-3.82069	0.265126	-14.4109	4.42223e-47	1.07722e-43	286	399	182	386	10	18	18	256.998	252.424	242.113	273.225	14.5578	15.3051	25.9996
ENSMUSG00000003316	86.4012	0.0912576	0.236351	0.386111	0.699414	0.900958	94	109	65	138	47	120	67	84.4677	68.9579	86.469	97.6815	68.4215	102.034	96.7763
ENSMUSG00000003341	0.62066	3.16645	2.77184	1.14236	0.253303	NA	0	0	0	0	1	0	2	0	0	0	0	1.45578	0	2.88885
ENSMUSG00000003344	134.367	-0.100055	0.175796	-0.569153	0.569252	0.841064	139	228	109	198	82	161	90	124.904	144.242	145.002	140.152	119.374	136.896	129.998
ENSMUSG00000003345	300.934	-0.29685	0.184947	-1.60506	0.108481	0.399379	294	629	247	444	187	259	214	264.186	397.931	328.582	314.28	272.23	220.224	309.106
ENSMUSG00000003346	202.451	-0.377029	0.20698	-1.82158	0.0685193	0.311531	203	462	174	269	132	179	122	182.414	292.28	231.471	190.408	192.162	152.201	176.22
ENSMUSG00000003348	33.5112	-0.270908	0.328824	-0.82387	0.410014	0.745627	35	71	27	46	21	39	18	31.4507	44.9175	35.9179	32.5605	30.5713	33.1611	25.9996
ENSMUSG00000003352	255.276	0.138751	0.167818	0.826792	0.408355	0.743679	242	325	217	379	185	301	195	217.459	205.608	288.673	268.27	269.319	255.936	281.662
ENSMUSG00000003354	10.7899	-1.45951	0.649898	-2.24575	0.0247203	0.16723	21	22	6	25	6	3	4	18.8704	13.9181	7.98175	17.6959	8.73466	2.55086	5.77769
ENSMUSG00000003355	57.5632	-0.432072	0.365104	-1.18342	0.236643	0.586542	117	116	29	59	32	62	31	105.135	73.3864	38.5785	41.7624	46.5848	52.7177	44.7771
ENSMUSG00000003360	139.767	-0.204131	0.174468	-1.17002	0.241992	0.593483	158	251	107	211	95	157	79	141.978	158.793	142.341	149.354	138.299	133.495	114.109
ENSMUSG00000003363	769.111	0.0191709	0.153307	0.125049	0.900485	0.973164	734	1444	598	978	468	1032	529	659.567	913.534	795.515	692.264	681.303	877.495	764.1
ENSMUSG00000003378	437.997	0.0977662	0.144559	0.676308	0.498845	0.804545	406	629	344	679	293	521	343	364.829	397.931	457.62	480.621	426.542	442.999	495.437
ENSMUSG00000003379	4.17429	-1.02543	1.01761	-1.00769	0.313604	NA	5	12	2	10	0	7	1	4.49296	7.5917	2.66058	7.07837	0	5.952	1.44442
ENSMUSG00000003380	192.374	-0.291245	0.180375	-1.61466	0.106383	0.394907	182	373	159	316	122	208	109	163.544	235.975	211.516	223.676	177.605	176.859	157.442
ENSMUSG00000003382	169.763	-0.180455	0.21935	-0.82268	0.41069	0.746087	187	361	131	205	120	211	82	168.037	228.384	174.268	145.107	174.693	179.41	118.443
ENSMUSG00000003402	420.748	-0.240383	0.188229	-1.27708	0.201575	0.54489	408	887	362	554	306	456	215	366.626	561.153	481.566	392.142	445.468	387.73	310.551
ENSMUSG00000003410	65.4139	1.84112	0.257016	7.16345	7.86721e-13	1.33862e-10	41	47	24	37	65	126	91	36.8423	29.7341	31.927	26.19	94.6255	107.136	131.442
ENSMUSG00000003411	178.92	1.22956	0.195905	6.27632	3.46691e-10	3.79518e-08	111	199	98	142	170	380	156	99.7438	125.896	130.369	100.513	247.482	323.109	225.33
ENSMUSG00000003418	0.770774	0.872353	1.94945	0.447486	0.654524	NA	1	1	0	1	1	2	0	0.898593	0.632641	0	0.707837	1.45578	1.70057	0
ENSMUSG00000003420	87.9033	-0.0823495	0.285435	-0.288506	0.77296	0.931407	89	197	70	90	54	128	46	79.9748	124.63	93.1204	63.7053	78.6119	108.837	66.4434
ENSMUSG00000003421	177.879	-0.0860414	0.175853	-0.489279	0.624644	0.86645	183	291	130	291	139	184	110	164.442	184.099	172.938	205.981	202.353	156.453	158.886
ENSMUSG00000003423	101.266	-0.249651	0.250115	-0.998145	0.318209	0.666923	103	184	91	145	84	74	63	92.5551	116.406	121.057	102.636	122.285	62.9212	90.9986
ENSMUSG00000003429	93.3332	-0.0845282	0.253827	-0.333015	0.739123	0.919805	98	204	66	108	76	98	54	88.0621	129.059	87.7993	76.4464	110.639	83.328	77.9988
ENSMUSG00000003435	687.937	-0.0720477	0.103372	-0.696979	0.485816	0.796633	796	1093	533	981	444	771	487	715.28	691.477	709.046	694.388	646.365	655.57	703.434
ENSMUSG00000003436	4.62014	1.76439	0.890394	1.98159	0.0475256	NA	3	2	2	4	2	15	5	2.69578	1.26528	2.66058	2.83135	2.91155	12.7543	7.22211
ENSMUSG00000003437	82.7525	-0.292213	0.233019	-1.25403	0.209831	0.554191	101	141	78	108	60	87	40	90.7579	89.2024	103.763	76.4464	87.3466	73.9749	57.7769
ENSMUSG00000003438	41.2325	-0.457767	0.292243	-1.56639	0.117257	0.415906	51	73	39	60	25	35	25	45.8282	46.1828	51.8814	42.4702	36.3944	29.76	36.1106
ENSMUSG00000003444	13.0683	0.0920313	0.527866	0.174346	0.861594	0.961755	15	20	13	11	6	15	13	13.4789	12.6528	17.2938	7.78621	8.73466	12.7543	18.7775
ENSMUSG00000003452	218.651	-0.0609846	0.162739	-0.374738	0.707855	0.905411	276	321	160	318	170	229	138	248.012	203.078	212.847	225.092	247.482	194.715	199.33
ENSMUSG00000003458	170.839	-0.0591655	0.189969	-0.311448	0.75546	0.924829	227	268	101	262	106	187	131	203.981	169.548	134.36	185.453	154.312	159.003	189.219
ENSMUSG00000003464	159.482	0.0629864	0.185559	0.339441	0.734277	0.91669	169	295	97	220	108	181	126	151.862	186.629	129.038	155.724	157.224	153.902	181.997
ENSMUSG00000003469	20.1712	-0.678194	0.414157	-1.63753	0.10152	0.385576	30	34	20	30	9	17	12	26.9578	21.5098	26.6058	21.2351	13.102	14.4549	17.3331
ENSMUSG00000003476	45.6303	0.183904	0.580192	0.316971	0.751265	0.924613	31	10	39	122	35	45	40	27.8564	6.32641	51.8814	86.3561	50.9522	38.2629	57.7769
ENSMUSG00000003477	30.3593	0.750846	0.326565	2.29922	0.0214922	0.152353	23	36	17	39	26	46	29	20.6676	22.7751	22.615	27.6056	37.8502	39.1131	41.8883
ENSMUSG00000003484	11.9361	0.251124	0.53299	0.471161	0.637526	0.873722	11	19	9	14	7	11	14	9.88452	12.0202	11.9726	9.90972	10.1904	9.35314	20.2219
ENSMUSG00000003500	1164.34	-0.274371	0.150749	-1.82005	0.0687521	0.311774	1317	2433	966	1443	769	1143	713	1183.45	1539.22	1285.06	1021.41	1119.49	971.877	1029.87
ENSMUSG00000003505	0	NA	NA	NA	NA	NA	0	0	0	0	0	0	0	0	0	0	0	0	0	0
ENSMUSG00000003518	306.292	-0.0726462	0.230621	-0.315003	0.75276	0.924829	308	698	240	300	228	301	212	276.767	441.584	319.27	212.351	331.917	255.936	306.218
ENSMUSG00000003526	747.201	0.244793	0.188694	1.2973	0.194528	0.535042	557	1382	484	1056	542	849	660	500.516	874.31	643.861	747.476	789.031	721.893	953.319
ENSMUSG00000003527	70.2653	-0.131061	0.228187	-0.574356	0.565727	0.840339	89	114	50	102	50	71	47	79.9748	72.1211	66.5146	72.1994	72.7888	60.3703	67.8879
ENSMUSG00000003528	19.4248	0.311244	0.44723	0.695937	0.486468	0.79715	14	42	10	24	14	22	19	12.5803	26.5709	13.3029	16.9881	20.3809	18.7063	27.444
ENSMUSG00000003531	257.656	-0.202771	0.14653	-1.38381	0.166416	0.494602	271	444	227	377	152	283	172	243.519	280.893	301.976	266.855	221.278	240.631	248.441
ENSMUSG00000003534	787.752	-0.343961	0.154537	-2.22575	0.0260307	0.172124	826	1227	669	1495	508	830	417	742.238	776.251	889.965	1058.22	739.534	705.737	602.324
ENSMUSG00000003541	0.121469	1.45959	3.81588	0.382504	0.702088	NA	0	0	0	0	0	1	0	0	0	0	0	0	0.850286	0
ENSMUSG00000003545	262.204	-1.70398	1.04322	-1.63338	0.102388	0.387426	125	1283	396	58	134	105	41	112.324	811.679	526.796	41.0545	195.074	89.28	59.2213
ENSMUSG00000003546	231.741	0.00273882	0.175569	0.0155997	0.987554	0.996296	245	380	143	385	146	256	186	220.155	240.404	190.232	272.517	212.543	217.673	268.663
ENSMUSG00000003549	160.696	-0.370795	0.178542	-2.07679	0.0378209	0.218146	199	280	128	260	116	148	83	178.82	177.14	170.277	184.038	168.87	125.842	119.887
ENSMUSG00000003555	0.242939	2.02572	3.79571	0.533686	0.593558	NA	0	0	0	0	0	2	0	0	0	0	0	0	1.70057	0
ENSMUSG00000003559	221.877	0.395975	0.172714	2.29267	0.0218672	0.154332	228	296	122	319	152	309	200	204.879	187.262	162.296	225.8	221.278	262.738	288.885
ENSMUSG00000003573	62.4751	-0.0679428	0.264858	-0.256525	0.797545	0.941169	57	122	54	77	48	68	38	51.2198	77.1822	71.8358	54.5034	69.8773	57.8194	54.8881
ENSMUSG00000003575	497.143	-0.0777678	0.114714	-0.677926	0.497819	0.80405	539	793	409	715	316	576	342	484.342	501.685	544.089	506.103	460.025	489.765	493.993
ENSMUSG00000003581	86.6589	-0.0995481	0.209608	-0.474924	0.634841	0.871967	93	149	62	136	60	103	52	83.5691	94.2636	82.4781	96.2658	87.3466	87.5794	75.11
ENSMUSG00000003585	6.24759	0.0611021	0.77421	0.0789219	0.937095	0.984565	6	4	6	12	4	4	7	5.39156	2.53057	7.98175	8.49404	5.8231	3.40114	10.111
ENSMUSG00000003604	5.79192	0.0545108	0.899674	0.0605895	0.951686	NA	8	5	0	17	5	6	4	7.18874	3.16321	0	12.0332	7.27888	5.10172	5.77769
ENSMUSG00000003617	260.111	0.417476	0.164603	2.53626	0.0112043	0.0999385	232	377	147	372	208	319	236	208.474	238.506	195.553	263.315	302.801	271.241	340.884
ENSMUSG00000003623	41.8966	0.168398	0.297616	0.565825	0.571513	0.842475	40	69	23	67	32	47	34	35.9437	43.6523	30.5967	47.4251	46.5848	39.9634	49.1104
ENSMUSG00000003644	155.825	-0.410373	0.220664	-1.85972	0.0629247	0.296783	157	270	157	248	119	126	79	141.079	170.813	208.856	175.544	173.237	107.136	114.109
ENSMUSG00000003657	0.719295	0.714246	2.77287	0.257583	0.796729	NA	0	0	0	3	2	0	0	0	0	0	2.12351	2.91155	0	0
ENSMUSG00000003660	95.4487	0.0375198	0.21994	0.170591	0.864545	0.962875	92	149	62	164	71	102	71	82.6705	94.2636	82.4781	116.085	103.36	86.7292	102.554
ENSMUSG00000003662	189.466	-0.0484956	0.204778	-0.236821	0.812796	0.9479	193	397	137	228	143	228	108	173.428	251.159	182.25	161.387	208.176	193.865	155.998
ENSMUSG00000003665	14.356	1.49409	0.492543	3.03341	0.00241804	0.0329148	8	10	9	11	14	33	13	7.18874	6.32641	11.9726	7.78621	20.3809	28.0594	18.7775
ENSMUSG00000003680	163.692	-0.0554795	0.215204	-0.257799	0.796562	0.940943	166	303	113	246	76	204	136	149.166	191.69	150.323	174.128	110.639	173.458	196.441
ENSMUSG00000003721	707.688	0.0194652	0.12822	0.151811	0.879336	0.967128	846	943	554	1019	479	800	527	760.21	596.581	736.982	721.286	697.317	680.229	761.211
ENSMUSG00000003731	103.786	0.135927	0.194782	0.697841	0.485276	0.79615	108	158	79	138	77	142	65	97.048	99.9573	105.093	97.6815	112.095	120.741	93.8875
ENSMUSG00000003746	67.5431	-0.287309	0.286388	-1.00321	0.315757	0.665564	95	141	52	70	46	78	32	85.3663	89.2024	69.1752	49.5486	66.9657	66.3223	46.2215
ENSMUSG00000003752	134.25	-0.234059	0.186301	-1.25635	0.20899	0.553464	169	226	96	210	96	123	86	151.862	142.977	127.708	148.646	139.755	104.585	124.22
ENSMUSG00000003762	393.6	-0.0770335	0.14113	-0.545834	0.58518	0.848579	401	722	314	532	266	477	243	360.336	456.767	417.712	376.569	387.236	405.586	350.995
ENSMUSG00000003778	1261.98	-0.187336	0.121045	-1.54765	0.121707	0.423718	1719	2083	886	1814	820	1401	778	1544.68	1317.79	1178.64	1284.02	1193.74	1191.25	1123.76
ENSMUSG00000003779	99.9565	0.029263	0.210731	0.138864	0.889557	0.970832	95	187	75	130	66	114	77	85.3663	118.304	99.7719	92.0188	96.0812	96.9326	111.221
ENSMUSG00000003808	259.537	-0.223272	0.163754	-1.36346	0.172736	0.502884	283	435	226	392	187	293	130	254.302	275.199	300.646	277.472	272.23	249.134	187.775
ENSMUSG00000003809	201.672	-0.0155292	0.198664	-0.0781682	0.937694	0.984565	229	285	119	373	133	227	150	205.778	180.303	158.305	264.023	193.618	193.015	216.663
ENSMUSG00000003810	596.379	0.500898	0.152378	3.2872	0.0010119	0.0166916	663	773	359	658	456	998	439	595.767	489.032	477.575	465.757	663.834	848.585	634.102
ENSMUSG00000003812	34.9937	0.145593	0.338641	0.429932	0.667245	0.887505	29	55	22	60	24	35	33	26.0592	34.7953	29.2664	42.4702	34.9386	29.76	47.6659
ENSMUSG00000003813	176.825	-0.289196	0.165174	-1.75086	0.0799706	0.339166	189	313	148	284	120	173	104	169.834	198.017	196.883	201.026	174.693	147.099	150.22
ENSMUSG00000003814	245.064	-0.182665	0.186999	-0.976823	0.328657	0.677392	329	472	150	334	180	248	147	295.637	298.607	199.544	236.418	262.04	210.871	212.33
ENSMUSG00000003824	225.728	0.00272993	0.169663	0.0160903	0.987162	0.996296	250	400	158	302	126	273	182	224.648	253.057	210.186	213.767	183.428	232.128	262.885
ENSMUSG00000003847	1207.33	0.51229	0.147758	3.46709	0.000526123	0.0100601	1304	1393	689	1574	849	1828	1092	1171.77	881.269	916.571	1114.14	1235.95	1554.32	1577.31
ENSMUSG00000003848	105.413	-0.276252	0.205067	-1.34713	0.177937	0.512121	126	165	103	144	70	104	63	113.223	104.386	137.02	101.929	101.904	88.4297	90.9986
ENSMUSG00000003849	23.3912	0.767273	0.427934	1.79297	0.0729777	0.323349	19	18	21	23	19	27	28	17.0733	11.3875	27.9361	16.2802	27.6597	22.9577	40.4438
ENSMUSG00000003863	146.421	0.174471	0.183064	0.953059	0.34056	0.68927	156	212	92	220	122	160	110	140.18	134.12	122.387	155.724	177.605	136.046	158.886
ENSMUSG00000003865	145.394	-0.519367	0.210768	-2.46416	0.0137335	0.113628	162	274	116	272	104	117	70	145.572	173.344	154.314	192.532	151.401	99.4834	101.11
ENSMUSG00000003868	178.541	-0.0603177	0.161365	-0.373796	0.708556	0.905448	201	272	134	279	114	226	113	180.617	172.078	178.259	197.486	165.958	192.165	163.22
ENSMUSG00000003872	34.9546	-0.293588	0.33126	-0.886276	0.375469	0.71791	41	75	25	48	16	38	26	36.8423	47.4481	33.2573	33.9762	23.2924	32.3109	37.555
ENSMUSG00000003873	151.979	-0.0750287	0.187064	-0.401087	0.688356	0.896813	159	255	120	219	108	138	118	142.876	161.324	159.635	155.016	157.224	117.339	170.442
ENSMUSG00000003882	18.5708	-0.755529	0.488507	-1.54661	0.121957	0.423778	38	28	18	20	8	13	12	34.1465	17.714	23.9453	14.1567	11.6462	11.0537	17.3331
ENSMUSG00000003923	163.942	0.17824	0.166389	1.07123	0.284066	0.638199	168	252	128	201	121	223	110	150.964	159.426	170.277	142.275	176.149	189.614	158.886
ENSMUSG00000003929	12.8343	0.751792	0.521452	1.44173	0.149379	0.470026	12	13	6	17	15	12	13	10.7831	8.22434	7.98175	12.0332	21.8366	10.2034	18.7775
ENSMUSG00000003934	11.3447	0.205943	0.581834	0.353955	0.723373	0.911729	10	21	12	7	9	17	6	8.98593	13.2855	15.9635	4.95486	13.102	14.4549	8.66654
ENSMUSG00000003948	362.061	-0.391676	0.545745	-0.71769	0.472948	0.787945	232	1269	288	308	212	402	188	208.474	802.822	383.124	218.014	308.625	341.815	271.551
ENSMUSG00000003949	82.8909	0.19818	0.301627	0.657036	0.511158	0.812187	46	137	78	114	73	105	50	41.3353	86.6719	103.763	80.6934	106.272	89.28	72.2211
ENSMUSG00000003955	175.018	-0.312643	0.185965	-1.68119	0.0927257	0.36952	196	370	140	234	109	166	113	176.124	234.077	186.241	165.634	158.68	141.147	163.22
ENSMUSG00000003970	169.687	-0.364423	0.188611	-1.93214	0.0533427	0.270937	195	361	139	227	112	161	96	175.226	228.384	184.911	160.679	163.047	136.896	138.665
ENSMUSG00000003974	22.3057	0.567503	0.429472	1.3214	0.186369	0.52286	19	36	6	35	22	30	18	17.0733	22.7751	7.98175	24.7743	32.0271	25.5086	25.9996
ENSMUSG00000003992	327.614	0.0902589	0.173588	0.519961	0.603091	0.857318	386	394	242	506	198	407	265	346.857	249.261	321.931	358.165	288.244	346.066	382.772
ENSMUSG00000004018	108.528	-0.0714392	0.202767	-0.352321	0.724598	0.91264	114	178	92	152	78	138	58	102.44	112.61	122.387	107.591	113.551	117.339	83.7765
ENSMUSG00000004031	4.63335	0.291259	0.863051	0.337476	0.735758	NA	8	4	4	3	5	6	2	7.18874	2.53057	5.32117	2.12351	7.27888	5.10172	2.88885
ENSMUSG00000004032	75.4228	0.343947	0.236333	1.45535	0.145572	0.464123	82	125	44	82	68	96	54	73.6846	79.0802	58.5329	58.0426	98.9928	81.6274	77.9988
ENSMUSG00000004035	20.68	0.910888	0.508923	1.78983	0.0734808	0.32466	28	32	4	12	19	29	23	25.1606	20.2445	5.32117	8.49404	27.6597	24.6583	33.2217
ENSMUSG00000004038	0	NA	NA	NA	NA	NA	0	0	0	0	0	0	0	0	0	0	0	0	0	0
ENSMUSG00000004040	695.549	0.0855303	0.172866	0.494779	0.620756	0.8651	645	1083	588	937	440	705	636	579.592	685.151	782.212	663.243	640.542	599.452	918.653
ENSMUSG00000004043	1326.1	-0.812662	0.135315	-6.00571	1.90491e-09	1.77497e-07	2132	2544	1207	1945	591	1168	638	1915.8	1609.44	1605.66	1376.74	860.364	993.134	921.542
ENSMUSG00000004044	6.093	-1.36155	0.843506	-1.61416	0.106493	0.395041	7	15	7	11	0	3	5	6.29015	9.48962	9.31204	7.78621	0	2.55086	7.22211
ENSMUSG00000004054	104.69	-0.352014	0.206465	-1.70496	0.088202	0.359	117	207	87	157	55	123	59	105.135	130.957	115.735	111.13	80.0677	104.585	85.2209
ENSMUSG00000004056	586.987	-0.0997301	0.153555	-0.649472	0.516033	0.813902	604	945	526	814	466	581	360	542.75	597.846	699.734	576.179	678.392	494.016	519.992
ENSMUSG00000004069	326.215	-0.0462871	0.127691	-0.362492	0.716985	0.909401	362	546	236	474	226	357	229	325.291	345.422	313.949	335.515	329.005	303.552	330.773
ENSMUSG00000004070	608.132	0.150312	0.157044	0.957134	0.3385	0.687273	601	1157	395	741	465	800	400	540.054	731.966	525.465	524.507	676.936	680.229	577.769
ENSMUSG00000004071	806.787	-0.0333132	0.138437	-0.240637	0.809836	0.946548	921	1410	653	949	495	936	603	827.604	892.024	868.681	671.737	720.609	795.868	870.987
ENSMUSG00000004085	90.6826	0.226399	0.234376	0.965965	0.334062	0.682779	86	146	49	145	69	133	58	77.279	92.3656	65.1843	102.636	100.449	113.088	83.7765
ENSMUSG00000004096	181.734	0.15381	0.165404	0.929903	0.352421	0.698762	217	275	120	231	149	213	126	194.995	173.976	159.635	163.51	216.911	181.111	181.997
ENSMUSG00000004098	8.31945	0.756541	0.669299	1.13035	0.25833	0.611543	2	13	7	9	6	11	10	1.79719	8.22434	9.31204	6.37053	8.73466	9.35314	14.4442
ENSMUSG00000004099	658.865	-0.0691558	0.136213	-0.507703	0.611662	0.861134	723	1171	555	795	415	782	451	649.683	740.823	738.312	562.73	604.147	664.924	651.435
ENSMUSG00000004100	77.8625	-0.711849	0.303617	-2.34456	0.0190495	0.140462	79	196	88	87	44	60	39	70.9888	123.998	117.066	61.5818	64.0542	51.0172	56.3325
ENSMUSG00000004105	69.7589	0.108747	0.240964	0.451301	0.651773	0.880368	67	104	61	91	40	93	55	60.2057	65.7947	81.1478	64.4132	58.231	79.0766	79.4432
ENSMUSG00000004110	221.417	0.827005	0.313165	2.6408	0.00827104	0.0816125	133	274	215	126	211	382	173	119.513	173.344	286.013	89.1874	307.169	324.809	249.885
ENSMUSG00000004113	1720.77	0.510763	0.0898949	5.68178	1.33301e-08	1.0701e-06	1663	2182	1105	2091	1383	2478	1454	1494.36	1380.42	1469.97	1480.09	2013.34	2107.01	2100.19
ENSMUSG00000004127	44.0273	-0.226116	0.379229	-0.596253	0.551006	0.833054	57	79	20	84	14	52	39	51.2198	49.9787	26.6058	59.4583	20.3809	44.2149	56.3325
ENSMUSG00000004151	315.689	0.561984	0.204638	2.74624	0.00602836	0.0654878	269	388	148	511	247	428	305	241.721	245.465	196.883	361.705	359.577	363.922	440.549
ENSMUSG00000004187	87.7617	0.204713	0.257554	0.794835	0.426709	0.756495	72	161	50	135	50	123	75	64.6987	101.855	66.5146	95.558	72.7888	104.585	108.332
ENSMUSG00000004207	1835.87	-0.024148	0.133379	-0.181048	0.85633	0.959862	1963	3215	1209	2805	1145	1992	1453	1763.94	2033.94	1608.32	1985.48	1666.86	1693.77	2098.75
ENSMUSG00000004221	2782.03	-0.120453	0.126358	-0.953268	0.340454	0.68927	3280	5346	2039	3504	1739	3103	1926	2947.38	3382.1	2712.47	2480.26	2531.59	2638.44	2781.96
ENSMUSG00000004231	1.00124	-3.01913	2.12772	-1.41895	0.155914	NA	2	6	0	2	0	0	0	1.79719	3.79585	0	1.41567	0	0	0
ENSMUSG00000004233	135.706	-0.366713	0.197641	-1.85544	0.0635328	0.298389	181	220	130	182	69	155	79	162.645	139.181	172.938	128.826	100.449	131.794	114.109
ENSMUSG00000004263	123.363	-0.279065	0.182436	-1.52966	0.126101	0.430278	142	208	106	191	75	142	68	127.6	131.589	141.011	135.197	109.183	120.741	98.2207
ENSMUSG00000004264	95.3266	-0.160334	0.216506	-0.740553	0.458964	0.779198	108	166	86	118	53	103	71	97.048	105.018	114.405	83.5248	77.1561	87.5794	102.554
ENSMUSG00000004266	183.585	-2.58588	0.212514	-12.1681	4.59891e-34	5.99927e-31	292	460	256	350	32	51	37	262.389	291.015	340.555	247.743	46.5848	43.3646	53.4436
ENSMUSG00000004267	980.111	0.272908	0.139505	1.95627	0.0504334	0.259955	932	1707	680	1096	713	1234	814	837.488	1079.92	904.599	775.789	1037.97	1049.25	1175.76
ENSMUSG00000004268	83.8986	-0.0298439	0.22268	-0.134022	0.893386	0.971803	88	156	68	100	55	101	57	79.0762	98.6921	90.4599	70.7837	80.0677	85.8789	82.3321
ENSMUSG00000004270	58.2089	-0.0963471	0.276793	-0.348084	0.727777	0.91403	65	78	55	85	27	73	45	58.4085	49.346	73.1661	60.1661	39.306	62.0709	64.999
ENSMUSG00000004285	19.6905	-0.60565	0.451952	-1.34008	0.18022	0.515376	19	38	16	42	6	18	15	17.0733	24.0404	21.2847	29.7291	8.73466	15.3051	21.6663
ENSMUSG00000004296	0.256741	-1.10244	3.79378	-0.290593	0.771363	NA	2	0	0	0	0	0	0	1.79719	0	0	0	0	0	0
ENSMUSG00000004317	13.8531	0.477131	0.483284	0.987267	0.323512	0.672275	17	20	6	16	9	21	13	15.2761	12.6528	7.98175	11.3254	13.102	17.856	18.7775
ENSMUSG00000004319	936.35	-0.200066	0.159061	-1.2578	0.208465	0.55301	1101	1554	921	1089	632	1030	547	989.351	983.125	1225.2	770.834	920.051	875.794	790.099
ENSMUSG00000004328	126.429	0.359706	0.340701	1.05578	0.291068	0.643362	126	167	38	254	73	165	131	113.223	105.651	50.5511	179.791	106.272	140.297	189.219
ENSMUSG00000004341	0	NA	NA	NA	NA	NA	0	0	0	0	0	0	0	0	0	0	0	0	0	0
ENSMUSG00000004344	0	NA	NA	NA	NA	NA	0	0	0	0	0	0	0	0	0	0	0	0	0	0
ENSMUSG00000004347	1085.88	0.465491	0.162972	2.85626	0.00428667	0.0507975	897	1271	748	1596	744	1532	1025	806.038	804.087	995.058	1129.71	1083.1	1302.64	1480.53
ENSMUSG00000004356	60.5595	-0.0968793	0.266313	-0.363779	0.716023	0.90865	82	101	37	86	36	59	51	73.6846	63.8968	49.2208	60.874	52.4079	50.1669	73.6656
ENSMUSG00000004359	0.0903773	-0.21653	3.81695	-0.0567287	0.954761	NA	0	1	0	0	0	0	0	0	0.632641	0	0	0	0	0
ENSMUSG00000004360	220.143	0.662303	0.156299	4.23742	2.26108e-05	0.000764143	208	291	115	254	202	350	170	186.907	184.099	152.984	179.791	294.067	297.6	245.552
ENSMUSG00000004364	134.776	0.305413	0.210533	1.45067	0.146873	0.46598	169	148	88	179	106	159	114	151.862	93.6309	117.066	126.703	154.312	135.195	164.664
ENSMUSG00000004366	0	NA	NA	NA	NA	NA	0	0	0	0	0	0	0	0	0	0	0	0	0	0
ENSMUSG00000004371	17.5124	-2.60654	0.629555	-4.14029	3.46868e-05	0.00108381	28	24	33	35	5	4	2	25.1606	15.1834	43.8996	24.7743	7.27888	3.40114	2.88885
ENSMUSG00000004383	191.361	-0.177888	0.262776	-0.676958	0.498433	0.804304	198	182	192	364	130	189	127	177.921	115.141	255.416	257.653	189.251	160.704	183.442
ENSMUSG00000004393	52.1403	-0.683224	0.284507	-2.40143	0.016331	0.127759	60	111	54	74	25	40	32	53.9156	70.2232	71.8358	52.3799	36.3944	34.0114	46.2215
ENSMUSG00000004394	45.4824	-0.227537	0.293021	-0.776521	0.437441	0.763656	53	93	28	70	24	50	33	47.6254	58.8356	37.2482	49.5486	34.9386	42.5143	47.6659
ENSMUSG00000004415	48.0095	0.96269	0.358404	2.68604	0.00723039	0.0744731	28	84	26	32	42	62	60	25.1606	53.1419	34.5876	22.6508	61.1426	52.7177	86.6654
ENSMUSG00000004446	19.5876	0.812281	0.404793	2.00666	0.0447861	0.241752	14	25	14	18	16	33	18	12.5803	15.816	18.6241	12.7411	23.2924	28.0594	25.9996
ENSMUSG00000004451	33.2386	0.423762	0.330469	1.2823	0.199736	0.542989	42	39	23	33	26	43	29	37.7409	24.673	30.5967	23.3586	37.8502	36.5623	41.8883
ENSMUSG00000004455	474.508	-0.03812	0.119268	-0.319618	0.749258	0.924261	548	810	338	653	323	525	338	492.429	512.44	449.639	462.217	470.216	446.4	488.215
ENSMUSG00000004460	505.809	-0.262885	0.213175	-1.23319	0.217505	0.56363	819	954	323	577	365	511	275	735.947	603.54	429.684	408.422	531.358	434.496	397.216
ENSMUSG00000004462	169.791	0.0546403	0.220343	0.247978	0.804151	0.944775	192	276	91	277	144	156	126	172.53	174.609	121.057	196.071	209.632	132.645	181.997
ENSMUSG00000004473	2.38318	1.48161	1.14889	1.2896	0.197188	NA	2	2	0	3	2	5	3	1.79719	1.26528	0	2.12351	2.91155	4.25143	4.33327
ENSMUSG00000004500	49.8534	-0.125758	0.295569	-0.425477	0.670489	0.888652	67	91	39	52	29	50	40	60.2057	57.5704	51.8814	36.8075	42.2175	42.5143	57.7769
ENSMUSG00000004508	48.875	0.030129	0.317014	0.0950401	0.924283	0.980064	60	66	51	45	36	60	30	53.9156	41.7543	67.8449	31.8527	52.4079	51.0172	43.3327
ENSMUSG00000004530	110.928	-0.364205	0.244828	-1.4876	0.136858	0.449511	103	172	131	164	66	103	70	92.5551	108.814	174.268	116.085	96.0812	87.5794	101.11
ENSMUSG00000004535	182.199	0.114137	0.160544	0.710942	0.47712	0.790214	204	278	122	256	148	218	119	183.313	175.874	162.296	181.206	215.455	185.362	171.886
ENSMUSG00000004540	0	NA	NA	NA	NA	NA	0	0	0	0	0	0	0	0	0	0	0	0	0	0
ENSMUSG00000004542	0	NA	NA	NA	NA	NA	0	0	0	0	0	0	0	0	0	0	0	0	0	0
ENSMUSG00000004552	5.50634	1.0723	0.826225	1.29783	0.194345	NA	4	8	0	8	8	8	4	3.59437	5.06113	0	5.6627	11.6462	6.80229	5.77769
ENSMUSG00000004558	92.8407	0.397825	0.217746	1.82701	0.0676982	0.308974	82	123	59	138	69	147	67	73.6846	77.8149	78.4872	97.6815	100.449	124.992	96.7763
ENSMUSG00000004561	154.915	-0.166655	0.201543	-0.826892	0.408298	0.743679	216	229	94	262	94	179	101	194.096	144.875	125.047	185.453	136.843	152.201	145.887
ENSMUSG00000004562	524.979	0.444212	0.123328	3.60187	0.000315938	0.00675642	521	709	319	676	432	790	384	468.167	448.543	424.363	478.498	628.895	671.726	554.658
ENSMUSG00000004565	1158.24	-0.103839	0.139424	-0.744773	0.456409	0.777117	1394	1919	730	1882	840	1169	776	1252.64	1214.04	971.113	1332.15	1222.85	993.984	1120.87
ENSMUSG00000004567	208.431	0.0902707	0.155236	0.581506	0.5609	0.837927	224	342	142	286	140	236	170	201.285	216.363	188.901	202.441	203.809	200.667	245.552
ENSMUSG00000004568	248.903	-0.221707	0.187893	-1.17997	0.238013	0.588047	287	362	188	455	132	248	194	257.896	229.016	250.095	322.066	192.162	210.871	280.218
ENSMUSG00000004591	255.576	-0.0238181	0.172943	-0.137722	0.89046	0.970849	309	442	148	387	152	317	187	277.665	279.627	196.883	273.933	221.278	269.541	270.107
ENSMUSG00000004609	24.5093	1.1566	0.539095	2.14545	0.0319169	0.195921	7	31	17	22	13	26	46	6.29015	19.6119	22.615	15.5724	18.9251	22.1074	66.4434
ENSMUSG00000004610	94.3995	-0.0429948	0.224263	-0.191716	0.847965	0.958156	104	131	86	131	77	106	52	93.4537	82.876	114.405	92.7266	112.095	90.1303	75.11
ENSMUSG00000004612	1.05401	0.810926	1.97113	0.411402	0.680778	NA	1	0	0	3	2	0	1	0.898593	0	0	2.12351	2.91155	0	1.44442
ENSMUSG00000004626	167.856	-0.820828	0.165384	-4.96316	6.93541e-07	3.59493e-05	213	331	154	310	82	142	76	191.4	209.404	204.865	219.429	119.374	120.741	109.776
ENSMUSG00000004630	25.8143	-0.107356	0.523516	-0.205067	0.837519	0.955299	39	49	4	49	10	35	21	35.0451	30.9994	5.32117	34.684	14.5578	29.76	30.3329
ENSMUSG00000004631	794.578	0.182075	0.120652	1.50909	0.131276	0.43899	798	1343	526	1041	541	1023	624	717.077	849.637	699.734	736.858	787.575	869.842	901.32
ENSMUSG00000004633	141.399	0.0989963	0.205206	0.482425	0.629504	0.868987	150	189	127	182	79	196	108	134.789	119.569	168.947	128.826	115.006	166.656	155.998
ENSMUSG00000004637	524.053	-0.175389	0.185234	-0.946849	0.343716	0.692085	517	685	547	820	359	531	338	464.572	433.359	727.67	580.426	522.624	451.502	488.215
ENSMUSG00000004642	178.231	0.0399611	0.177639	0.224957	0.822013	0.951457	240	264	120	228	135	203	121	215.662	167.017	159.635	161.387	196.53	172.608	174.775
ENSMUSG00000004651	0.12837	-0.21653	3.81695	-0.0567287	0.954761	NA	1	0	0	0	0	0	0	0.898593	0	0	0	0	0	0
ENSMUSG00000004654	2211.98	-0.0417968	0.163191	-0.256122	0.797856	0.941169	2526	3774	1238	3744	1324	2577	1669	2269.85	2387.59	1646.9	2650.14	1927.45	2191.19	2410.74
ENSMUSG00000004655	7.53351	0.763924	0.675081	1.1316	0.257801	0.611365	5	10	6	7	7	17	3	4.49296	6.32641	7.98175	4.95486	10.1904	14.4549	4.33327
ENSMUSG00000004661	274.106	-0.288444	0.173015	-1.66717	0.095481	0.374507	267	491	233	460	171	241	193	239.924	310.627	309.958	325.605	248.938	204.919	278.774
ENSMUSG00000004665	21.1122	0.133411	0.539006	0.247513	0.804512	0.944949	15	54	13	21	23	10	18	13.4789	34.1626	17.2938	14.8646	33.4829	8.50286	25.9996
ENSMUSG00000004667	27.1626	-0.545576	0.383983	-1.42083	0.155365	0.478443	33	66	17	44	11	27	18	29.6536	41.7543	22.615	31.1448	16.0135	22.9577	25.9996
ENSMUSG00000004668	1.60314	-1.5708	1.66291	-0.944608	0.344859	NA	3	2	0	7	1	1	0	2.69578	1.26528	0	4.95486	1.45578	0.850286	0
ENSMUSG00000004677	1920.36	-0.10945	0.105605	-1.03641	0.300013	0.650847	2358	3382	1375	2600	1241	2166	1292	2118.88	2139.59	1829.15	1840.38	1806.62	1841.72	1866.19
ENSMUSG00000004698	466.683	-0.198197	0.133154	-1.48848	0.136625	0.449124	508	747	386	750	333	460	289	456.485	472.583	513.493	530.878	484.773	391.131	417.438
ENSMUSG00000004707	9.03256	1.70713	0.910841	1.87423	0.0608986	0.291977	0	9	9	2	3	23	14	0	5.69377	11.9726	1.41567	4.36733	19.5566	20.2219
ENSMUSG00000004709	0.928102	-0.425056	1.79082	-0.237353	0.812383	NA	1	2	1	1	0	1	1	0.898593	1.26528	1.33029	0.707837	0	0.850286	1.44442
ENSMUSG00000004730	12.3717	1.15096	0.56838	2.02499	0.0428688	0.235328	8	17	5	10	18	10	14	7.18874	10.7549	6.65146	7.07837	26.204	8.50286	20.2219
ENSMUSG00000004748	2.85698	0.987512	1.04337	0.946468	0.34391	NA	3	5	1	1	3	4	3	2.69578	3.16321	1.33029	0.707837	4.36733	3.40114	4.33327
ENSMUSG00000004768	132.349	-0.0997359	0.202368	-0.492843	0.622123	0.865862	185	216	78	194	92	153	82	166.24	136.651	103.763	137.32	133.931	130.094	118.443
ENSMUSG00000004771	404.499	0.197845	0.129722	1.52515	0.127222	0.432141	411	657	287	499	302	475	324	369.322	415.645	381.794	353.211	439.644	403.886	467.993
ENSMUSG00000004788	44.2404	-0.00993286	0.308664	-0.0321801	0.974328	0.992972	36	64	43	69	30	60	25	32.3493	40.489	57.2026	48.8407	43.6733	51.0172	36.1106
ENSMUSG00000004789	179.158	-0.0797869	0.157634	-0.506153	0.612749	0.861658	210	303	136	244	108	211	127	188.704	191.69	180.92	172.712	157.224	179.41	183.442
ENSMUSG00000004791	26.2224	0.403193	0.430669	0.9362	0.34917	0.696259	18	24	30	32	20	44	16	16.1747	15.1834	39.9088	22.6508	29.1155	37.4126	23.1108
ENSMUSG00000004798	46.6862	0.107645	0.270879	0.397393	0.691078	0.897472	52	69	33	65	30	53	40	46.7268	43.6523	43.8996	46.0094	43.6733	45.0651	57.7769
ENSMUSG00000004814	0	NA	NA	NA	NA	NA	0	0	0	0	0	0	0	0	0	0	0	0	0	0
ENSMUSG00000004815	98.736	-0.0235054	0.205099	-0.114605	0.908758	0.97578	105	169	66	152	76	116	59	94.3522	106.916	87.7993	107.591	110.639	98.6332	85.2209
ENSMUSG00000004821	0.190042	-0.21653	3.81695	-0.0567287	0.954761	NA	0	0	1	0	0	0	0	0	0	1.33029	0	0	0	0
ENSMUSG00000004837	6.55028	-0.193607	0.774219	-0.250068	0.802535	0.9437	2	9	8	14	4	9	3	1.79719	5.69377	10.6423	9.90972	5.8231	7.65257	4.33327
ENSMUSG00000004842	1588.58	-0.121516	0.151209	-0.803628	0.421612	0.752716	2171	2913	1005	2047	1113	1722	1008	1950.84	1842.88	1336.94	1448.94	1620.28	1464.19	1455.98
ENSMUSG00000004843	705.632	-0.262982	0.225375	-1.16686	0.243265	0.595477	780	1782	508	755	498	746	375	700.902	1127.37	675.788	534.417	724.977	634.313	541.658
ENSMUSG00000004846	92.601	-0.116888	0.229874	-0.508487	0.611112	0.860893	97	177	55	153	66	93	64	87.1635	111.978	73.1661	108.299	96.0812	79.0766	92.443
ENSMUSG00000004849	110.02	-0.529461	0.242497	-2.18337	0.0290087	0.18422	148	242	91	139	79	91	50	132.992	153.099	121.057	98.3893	115.006	77.376	72.2211
ENSMUSG00000004864	6.30976	-1.85464	0.86134	-2.15321	0.0313026	0.193222	8	13	7	16	4	1	1	7.18874	8.22434	9.31204	11.3254	5.8231	0.850286	1.44442
ENSMUSG00000004865	267.984	-0.0496456	0.137834	-0.360183	0.71871	0.909687	296	440	197	398	187	326	165	265.983	278.362	262.068	281.719	272.23	277.193	238.33
ENSMUSG00000004872	0.841974	-2.76125	2.21932	-1.24419	0.213431	NA	2	2	0	4	0	0	0	1.79719	1.26528	0	2.83135	0	0	0
ENSMUSG00000004880	60.6683	-0.148697	0.29137	-0.510337	0.609815	0.860323	84	84	32	114	39	60	45	75.4818	53.1419	42.5693	80.6934	56.7753	51.0172	64.999
ENSMUSG00000004885	2.3457	0.302878	1.17006	0.258856	0.795747	NA	4	2	1	3	3	1	2	3.59437	1.26528	1.33029	2.12351	4.36733	0.850286	2.88885
ENSMUSG00000004891	48.0517	-1.46919	0.451849	-3.25152	0.0011479	0.0185059	31	101	42	166	16	36	12	27.8564	63.8968	55.8723	117.501	23.2924	30.6103	17.3331
ENSMUSG00000004892	709.806	-0.679556	0.13494	-5.03599	4.75381e-07	2.5398e-05	892	1521	657	1051	395	570	365	801.545	962.248	874.002	743.937	575.032	484.663	527.214
ENSMUSG00000004894	2.95764	-0.956998	1.16281	-0.823005	0.410505	NA	5	2	5	4	2	3	0	4.49296	1.26528	6.65146	2.83135	2.91155	2.55086	0
ENSMUSG00000004895	49.0108	-0.331701	0.292642	-1.13347	0.257017	0.610153	67	103	30	70	30	57	25	60.2057	65.1621	39.9088	49.5486	43.6733	48.4663	36.1106
ENSMUSG00000004896	698.141	-0.0961439	0.107205	-0.89682	0.369815	0.712809	820	1161	510	1020	432	815	480	736.846	734.497	678.449	721.994	628.895	692.983	693.323
ENSMUSG00000004897	114.757	-0.133134	0.187511	-0.710005	0.477701	0.790396	121	194	88	182	76	136	69	108.73	122.732	117.066	128.826	110.639	115.639	99.6652
ENSMUSG00000004902	9.59075	0.137341	0.610407	0.224998	0.82198	0.951457	9	11	10	13	8	16	3	8.08734	6.95905	13.3029	9.20188	11.6462	13.6046	4.33327
ENSMUSG00000004929	65.6459	-0.371158	0.246596	-1.50513	0.132291	0.441271	81	104	53	117	39	76	32	72.786	65.7947	70.5055	82.8169	56.7753	64.6217	46.2215
ENSMUSG00000004931	77.6778	-0.446775	0.267375	-1.67097	0.0947285	0.373104	98	172	43	135	37	80	50	88.0621	108.814	57.2026	95.558	53.8637	68.0229	72.2211
ENSMUSG00000004933	148.953	1.12926	0.17318	6.52071	6.9975e-11	8.83378e-09	98	156	81	142	140	240	166	88.0621	98.6921	107.754	100.513	203.809	204.069	239.774
ENSMUSG00000004934	93.5652	0.0766136	0.207149	0.369847	0.711496	0.906755	104	138	61	147	63	125	63	93.4537	87.3045	81.1478	104.052	91.7139	106.286	90.9986
ENSMUSG00000004936	139.418	-0.0698362	0.190116	-0.367335	0.713369	0.907252	151	235	113	191	73	164	111	135.688	148.671	150.323	135.197	106.272	139.447	160.331
ENSMUSG00000004937	254.504	-0.0546589	0.158368	-0.345139	0.72999	0.914912	293	455	191	322	157	275	198	263.288	287.852	254.086	227.923	228.557	233.829	285.996
ENSMUSG00000004939	3.56051	-0.963908	1.10547	-0.871943	0.383239	NA	4	5	5	6	4	0	1	3.59437	3.16321	6.65146	4.24702	5.8231	0	1.44442
ENSMUSG00000004945	110.111	0.245359	0.216297	1.13437	0.256641	0.609886	108	132	77	175	91	121	89	97.048	83.5087	102.432	123.871	132.476	102.885	128.554
ENSMUSG00000004947	380.82	0.456169	0.174704	2.61109	0.00902533	0.0862005	384	415	217	589	297	542	318	345.06	262.546	288.673	416.916	432.366	460.855	459.326
ENSMUSG00000004948	0.191497	-0.844641	3.80556	-0.221949	0.824353	NA	0	1	0	1	0	0	0	0	0.632641	0	0.707837	0	0	0
ENSMUSG00000004951	5.45012	0.619551	0.860335	0.720128	0.471446	NA	8	5	0	10	6	9	3	7.18874	3.16321	0	7.07837	8.73466	7.65257	4.33327
ENSMUSG00000004952	970.882	-0.562701	0.126798	-4.43778	9.08908e-06	0.000345341	1167	2002	901	1406	536	933	494	1048.66	1266.55	1198.59	995.219	780.296	793.317	713.545
ENSMUSG00000004961	19.0532	-0.381486	0.503473	-0.757709	0.448625	0.771633	14	58	15	21	14	17	10	12.5803	36.6932	19.9544	14.8646	20.3809	14.4549	14.4442
ENSMUSG00000004980	4776.98	-0.0306249	0.126543	-0.242012	0.808771	0.946297	5897	8360	3495	5714	3433	5703	2984	5299	5288.88	4649.37	4044.58	4997.68	4849.18	4310.16
ENSMUSG00000004988	18.9587	0.609982	0.57779	1.05572	0.291098	0.643362	4	41	12	22	23	16	17	3.59437	25.9383	15.9635	15.5724	33.4829	13.6046	24.5552
ENSMUSG00000004994	175.785	-0.16568	0.179253	-0.924282	0.355339	0.700206	185	336	119	280	125	190	105	166.24	212.567	158.305	198.194	181.972	161.554	151.664
ENSMUSG00000004996	189.047	-0.37853	0.188351	-2.0097	0.0444629	0.240921	235	380	172	226	104	198	113	211.169	240.404	228.81	159.971	151.401	168.357	163.22
ENSMUSG00000005034	319.447	0.154942	0.152744	1.01439	0.310396	0.661524	301	571	213	428	220	430	230	270.476	361.238	283.352	302.954	320.271	365.623	332.217
ENSMUSG00000005043	15.5802	-0.140348	0.493083	-0.284634	0.775924	0.93275	18	28	6	32	8	20	11	16.1747	17.714	7.98175	22.6508	11.6462	17.0057	15.8886
ENSMUSG00000005045	1611.19	0.0844256	0.124338	0.679003	0.497136	0.803552	1489	2482	1201	2511	1167	2064	1067	1338	1570.22	1597.68	1777.38	1698.89	1754.99	1541.2
ENSMUSG00000005054	9.55914	-0.314875	0.616526	-0.510725	0.609544	0.860241	9	18	11	11	3	9	9	8.08734	11.3875	14.6332	7.78621	4.36733	7.65257	12.9998
ENSMUSG00000005057	20.7305	1.07344	0.417751	2.56957	0.0101826	0.0935438	17	15	12	22	23	26	23	15.2761	9.48962	15.9635	15.5724	33.4829	22.1074	33.2217
ENSMUSG00000005069	1345.07	-0.632897	0.513007	-1.2337	0.217315	0.56363	997	4330	1416	1168	872	952	686	895.897	2739.34	1883.69	826.753	1269.44	809.472	990.874
ENSMUSG00000005078	438.271	0.0271448	0.160315	0.169322	0.865544	0.962954	593	596	320	574	290	589	279	532.866	377.054	425.693	406.298	422.175	500.818	402.994
ENSMUSG00000005087	281.409	-3.05843	0.274581	-11.1385	8.14463e-29	6.07124e-26	476	515	332	863	56	56	24	427.73	325.81	441.657	610.863	81.5235	47.616	34.6661
ENSMUSG00000005089	87.5734	0.634671	0.234499	2.7065	0.00679969	0.0714858	64	130	56	98	58	142	86	57.5099	82.2434	74.4964	69.368	84.435	120.741	124.22
ENSMUSG00000005102	924.351	0.143323	0.103983	1.37833	0.168101	0.496774	964	1329	660	1349	676	1185	650	866.243	840.78	877.993	954.872	984.105	1007.59	938.875
ENSMUSG00000005103	173.303	-0.0156148	0.186345	-0.083795	0.933219	0.983342	217	266	135	218	141	204	95	194.995	168.283	179.589	154.308	205.264	173.458	137.22
ENSMUSG00000005107	213.124	-0.153738	0.202891	-0.757734	0.44861	0.771633	188	419	187	292	138	197	162	168.935	265.077	248.765	206.688	200.897	167.506	233.996
ENSMUSG00000005124	41.8102	0.431216	0.329361	1.30925	0.190449	0.528968	42	35	31	63	39	50	33	37.7409	22.1424	41.2391	44.5937	56.7753	42.5143	47.6659
ENSMUSG00000005125	34.9665	-0.106352	0.395594	-0.268842	0.788051	0.937326	25	93	21	49	19	47	23	22.4648	58.8356	27.9361	34.684	27.6597	39.9634	33.2217
ENSMUSG00000005131	43.1181	-0.566448	0.45542	-1.24379	0.213577	0.559446	70	105	27	47	36	14	27	62.9015	66.4273	35.9179	33.2683	52.4079	11.904	38.9994
ENSMUSG00000005142	111.958	-0.177512	0.190973	-0.929512	0.352624	0.698869	134	172	83	186	67	127	74	120.411	108.814	110.414	131.658	97.537	107.986	106.887
ENSMUSG00000005148	5.62569	0.106644	0.787418	0.135435	0.892268	NA	6	7	4	9	2	4	8	5.39156	4.42849	5.32117	6.37053	2.91155	3.40114	11.5554
ENSMUSG00000005150	65.3873	0.305029	0.240582	1.26788	0.204841	0.549072	79	90	37	84	50	81	55	70.9888	56.9377	49.2208	59.4583	72.7888	68.8732	79.4432
ENSMUSG00000005161	346.689	-0.282029	0.217059	-1.29932	0.193835	0.53383	361	819	295	376	227	379	189	324.392	518.133	392.436	266.147	330.461	322.258	272.996
ENSMUSG00000005198	276.1	-0.0840123	0.150516	-0.558161	0.576734	0.8451	327	412	197	445	163	320	202	293.84	260.648	262.068	314.987	237.292	272.091	291.773
ENSMUSG00000005202	0	NA	NA	NA	NA	NA	0	0	0	0	0	0	0	0	0	0	0	0	0	0
ENSMUSG00000005204	557.033	-0.103437	0.145383	-0.711475	0.47679	0.789918	727	969	376	748	394	664	322	653.277	613.029	500.19	529.462	573.576	564.59	465.104
ENSMUSG00000005220	38.3955	0.0133246	0.321215	0.041482	0.966912	0.992026	36	48	39	55	30	40	26	32.3493	30.3668	51.8814	38.931	43.6733	34.0114	37.555
ENSMUSG00000005225	70.197	0.109578	0.28072	0.390346	0.69628	0.900314	87	86	48	109	40	118	41	78.1776	54.4072	63.854	77.1542	58.231	100.334	59.2213
ENSMUSG00000005232	0	NA	NA	NA	NA	NA	0	0	0	0	0	0	0	0	0	0	0	0	0	0
ENSMUSG00000005233	0.851389	-2.77942	2.64056	-1.05259	0.292529	NA	1	8	0	0	0	0	0	0.898593	5.06113	0	0	0	0	0
ENSMUSG00000005237	112.553	-0.827687	0.204753	-4.04237	5.29142e-05	0.00152826	130	248	104	201	51	99	52	116.817	156.895	138.35	142.275	74.2446	84.1783	75.11
ENSMUSG00000005251	32.6566	-1.55259	0.382109	-4.06323	4.83984e-05	0.00141323	36	89	34	68	8	19	13	32.3493	56.3051	45.2299	48.1329	11.6462	16.1554	18.7775
ENSMUSG00000005262	699.246	-0.0333261	0.138404	-0.240789	0.809719	0.946486	871	1134	430	1060	439	826	506	782.674	717.415	572.026	750.307	639.086	702.336	730.878
ENSMUSG00000005267	422.801	-0.0784047	0.124465	-0.629934	0.528738	0.820628	497	700	301	619	267	463	311	446.601	442.849	400.418	438.151	388.692	393.682	449.215
ENSMUSG00000005268	1436.18	0.733857	0.14657	5.00688	5.53184e-07	2.92552e-05	1218	1526	849	1812	1520	1913	1206	1094.49	965.411	1129.42	1282.6	2212.78	1626.6	1741.97
ENSMUSG00000005299	61.0331	-0.243002	0.260974	-0.931134	0.351784	0.698393	72	91	44	112	44	55	39	64.6987	57.5704	58.5329	79.2777	64.0542	46.7657	56.3325
ENSMUSG00000005312	281.08	-0.185604	0.153727	-1.20736	0.227292	0.575122	324	515	242	350	171	308	187	291.144	325.81	321.931	247.743	248.938	261.888	270.107
ENSMUSG00000005320	3.56258	0.974232	1.06273	0.916728	0.359285	NA	1	4	3	4	6	7	0	0.898593	2.53057	3.99088	2.83135	8.73466	5.952	0
ENSMUSG00000005338	17.9085	2.39463	0.566373	4.22801	2.35764e-05	0.000788601	11	12	5	2	34	32	16	9.88452	7.5917	6.65146	1.41567	49.4964	27.2091	23.1108
ENSMUSG00000005339	0	NA	NA	NA	NA	NA	0	0	0	0	0	0	0	0	0	0	0	0	0	0
ENSMUSG00000005354	325.19	-0.317294	0.15514	-2.0452	0.0408348	0.228622	398	654	254	440	212	346	175	357.64	413.747	337.894	311.448	308.625	294.199	252.774
ENSMUSG00000005355	0	NA	NA	NA	NA	NA	0	0	0	0	0	0	0	0	0	0	0	0	0	0
ENSMUSG00000005357	15.1495	0.867555	0.518908	1.67189	0.0945466	0.37277	10	29	5	14	10	22	20	8.98593	18.3466	6.65146	9.90972	14.5578	18.7063	28.8885
ENSMUSG00000005360	58.9003	0.234843	0.305536	0.768627	0.442115	0.766943	49	68	41	109	56	74	34	44.031	43.0196	54.542	77.1542	81.5235	62.9212	49.1104
ENSMUSG00000005362	250.848	0.117848	0.182942	0.644182	0.519457	0.816039	335	319	153	369	167	310	195	301.029	201.813	203.535	261.192	243.115	263.589	281.662
ENSMUSG00000005364	0	NA	NA	NA	NA	NA	0	0	0	0	0	0	0	0	0	0	0	0	0	0
ENSMUSG00000005370	29.7481	0.00553288	0.369915	0.0149572	0.988066	0.996296	46	45	14	43	19	42	18	41.3353	28.4689	18.6241	30.437	27.6597	35.712	25.9996
ENSMUSG00000005371	447.596	0.0991926	0.125946	0.787582	0.430941	0.759412	501	636	320	651	327	582	293	450.195	402.36	425.693	460.802	476.039	494.866	423.216
ENSMUSG00000005373	18.4461	-0.427377	0.471219	-0.906961	0.364427	0.707252	21	30	22	24	5	24	12	18.8704	18.9792	29.2664	16.9881	7.27888	20.4069	17.3331
ENSMUSG00000005374	57.925	-0.336692	0.280049	-1.20226	0.229263	0.577525	73	101	54	76	23	61	45	65.5973	63.8968	71.8358	53.7956	33.4829	51.8674	64.999
ENSMUSG00000005378	438.995	-0.245813	0.126255	-1.94696	0.0515399	0.26444	541	817	328	625	273	480	267	486.139	516.868	436.336	442.398	397.427	408.137	385.661
ENSMUSG00000005397	26.855	0.879498	0.393909	2.23274	0.0255658	0.170573	21	37	11	29	29	26	32	18.8704	23.4077	14.6332	20.5273	42.2175	22.1074	46.2215
ENSMUSG00000005410	39.7356	-0.0858853	0.300032	-0.286254	0.774684	0.931906	53	66	29	49	31	42	24	47.6254	41.7543	38.5785	34.684	45.1291	35.712	34.6661
ENSMUSG00000005413	3.76022	0.713501	0.966672	0.7381	0.460453	NA	4	5	2	3	7	2	2	3.59437	3.16321	2.66058	2.12351	10.1904	1.70057	2.88885
ENSMUSG00000005417	4223.31	-0.0232871	0.0991348	-0.234904	0.814284	0.948321	4364	7171	3059	6327	3026	4751	2847	3921.46	4536.67	4069.36	4478.48	4405.18	4039.71	4112.27
ENSMUSG00000005442	577.855	-0.331472	0.125804	-2.63482	0.00841811	0.0824122	677	1088	444	908	346	537	384	608.347	688.314	590.65	642.716	503.699	456.604	554.658
ENSMUSG00000005447	53.1965	-0.0945921	0.346204	-0.273226	0.784679	0.936231	45	133	41	56	41	68	25	40.4367	84.1413	54.542	39.6389	59.6868	57.8194	36.1106
ENSMUSG00000005465	0.899396	-0.26194	1.95997	-0.133645	0.893683	NA	0	1	2	1	0	1	1	0	0.632641	2.66058	0.707837	0	0.850286	1.44442
ENSMUSG00000005469	319.202	0.0264391	0.150837	0.175283	0.860858	0.961755	356	588	212	413	215	407	214	319.899	371.993	282.022	292.337	312.992	346.066	309.106
ENSMUSG00000005470	5.23103	-0.358756	0.935384	-0.383538	0.701321	NA	8	6	4	9	8	1	1	7.18874	3.79585	5.32117	6.37053	11.6462	0.850286	1.44442
ENSMUSG00000005474	1.33887	1.07275	2.36379	0.453825	0.649955	NA	4	0	0	0	0	0	4	3.59437	0	0	0	0	0	5.77769
ENSMUSG00000005481	223.033	-0.0550083	0.183203	-0.300258	0.76398	0.927688	283	379	128	340	167	265	130	254.302	239.771	170.277	240.665	243.115	225.326	187.775
ENSMUSG00000005483	40.1555	0.167501	0.355705	0.470899	0.637713	0.873722	41	82	21	49	43	45	20	36.8423	51.8766	27.9361	34.684	62.5984	38.2629	28.8885
ENSMUSG00000005493	2.39674	0.438248	1.31855	0.332371	0.739609	NA	1	7	0	4	3	5	0	0.898593	4.42849	0	2.83135	4.36733	4.25143	0
ENSMUSG00000005501	443.373	0.199211	0.127591	1.56132	0.118447	0.417795	487	681	281	596	322	525	363	437.615	430.829	373.812	421.871	468.76	446.4	524.325
ENSMUSG00000005503	0	NA	NA	NA	NA	NA	0	0	0	0	0	0	0	0	0	0	0	0	0	0
ENSMUSG00000005505	31.7088	0.0934722	0.363118	0.257415	0.796858	0.941123	27	67	21	39	30	32	20	24.262	42.387	27.9361	27.6056	43.6733	27.2091	28.8885
ENSMUSG00000005506	2748.3	0.15489	0.0970447	1.59606	0.110474	0.403303	2854	4015	2027	3797	1903	3748	1933	2564.58	2540.06	2696.5	2687.66	2770.34	3186.87	2792.07
ENSMUSG00000005510	208.36	-0.0210604	0.153677	-0.137044	0.890996	0.970959	260	317	145	297	140	231	153	233.634	200.547	192.892	210.228	203.809	196.416	220.997
ENSMUSG00000005514	305.503	-0.0577928	0.16038	-0.360349	0.718586	0.909687	284	494	234	515	191	379	204	255.2	312.525	311.288	364.536	278.053	322.258	294.662
ENSMUSG00000005533	352.189	-0.840357	0.263764	-3.18602	0.00144247	0.0220296	333	534	537	549	157	309	162	299.231	337.83	714.367	388.602	228.557	262.738	233.996
ENSMUSG00000005534	154.527	0.0995862	0.168863	0.589745	0.555362	0.834962	160	221	120	223	98	197	118	143.775	139.814	159.635	157.848	142.666	167.506	170.442
ENSMUSG00000005540	10.9697	-1.16548	0.637473	-1.82828	0.0675079	0.308816	10	16	10	35	5	6	5	8.98593	10.1223	13.3029	24.7743	7.27888	5.10172	7.22211
ENSMUSG00000005547	7.69679	-0.391669	0.763705	-0.512854	0.608053	0.859526	13	10	3	18	1	14	4	11.6817	6.32641	3.99088	12.7411	1.45578	11.904	5.77769
ENSMUSG00000005553	1.74424	2.91337	1.65291	1.76257	0.0779726	NA	2	0	0	0	4	2	2	1.79719	0	0	0	5.8231	1.70057	2.88885
ENSMUSG00000005566	106.23	-0.487355	0.195404	-2.49409	0.012628	0.108047	132	207	85	170	66	95	58	118.614	130.957	113.075	120.332	96.0812	80.7772	83.7765
ENSMUSG00000005575	128.271	-0.268707	0.225917	-1.18941	0.234279	0.58382	152	260	113	143	74	118	95	136.586	164.487	150.323	101.221	107.727	100.334	137.22
ENSMUSG00000005580	171.017	-0.150818	0.207097	-0.728249	0.466461	0.78388	170	228	168	277	93	197	123	152.761	144.242	223.489	196.071	135.387	167.506	177.664
ENSMUSG00000005583	161.018	0.33555	0.262232	1.27959	0.200688	0.543796	165	238	143	132	111	284	98	148.268	150.569	190.232	93.4345	161.591	241.481	141.553
ENSMUSG00000005609	96.015	-0.0113896	0.24058	-0.0473423	0.96224	0.990602	130	166	54	130	52	134	67	116.817	105.018	71.8358	92.0188	75.7004	113.938	96.7763
ENSMUSG00000005610	663.706	-0.0278296	0.131963	-0.21089	0.832973	0.954419	758	1191	499	816	488	761	424	681.133	753.476	663.816	577.595	710.419	647.068	612.435
ENSMUSG00000005611	20.4205	0.361039	0.457034	0.78996	0.429551	0.758163	19	21	17	28	26	21	10	17.0733	13.2855	22.615	19.8194	37.8502	17.856	14.4442
ENSMUSG00000005615	104.613	-0.130144	0.214845	-0.605756	0.544677	0.830312	107	183	89	150	70	138	53	96.1494	115.773	118.396	106.176	101.904	117.339	76.5544
ENSMUSG00000005621	57.744	-0.289206	0.262418	-1.10208	0.270426	0.623822	78	88	43	97	32	72	31	70.0902	55.6724	57.2026	68.6602	46.5848	61.2206	44.7771
ENSMUSG00000005625	211.938	-0.226166	0.151147	-1.49633	0.134567	0.445672	243	373	175	306	147	223	122	218.358	235.975	232.801	216.598	213.999	189.614	176.22
ENSMUSG00000005628	10.3447	0.0365441	0.579027	0.0631129	0.949677	0.98779	6	18	10	16	6	16	6	5.39156	11.3875	13.3029	11.3254	8.73466	13.6046	8.66654
ENSMUSG00000005640	0.932147	-0.773037	2.07009	-0.373432	0.708827	NA	1	2	2	0	0	2	0	0.898593	1.26528	2.66058	0	0	1.70057	0
ENSMUSG00000005649	0.190042	-0.21653	3.81695	-0.0567287	0.954761	NA	0	0	1	0	0	0	0	0	0	1.33029	0	0	0	0
ENSMUSG00000005656	186.803	0.303176	0.154403	1.96353	0.0495842	0.256847	200	278	115	240	135	254	150	179.719	175.874	152.984	169.881	196.53	215.973	216.663
ENSMUSG00000005667	23.7104	-0.664741	0.443465	-1.49897	0.133881	0.44447	52	34	18	29	13	20	12	46.7268	21.5098	23.9453	20.5273	18.9251	17.0057	17.3331
ENSMUSG00000005672	15.2037	-0.831563	0.519886	-1.59951	0.109708	0.401901	21	21	16	30	12	10	4	18.8704	13.2855	21.2847	21.2351	17.4693	8.50286	5.77769
ENSMUSG00000005674	65.2601	-0.309225	0.315771	-0.979271	0.327446	0.676079	53	152	60	85	32	57	54	47.6254	96.1615	79.8175	60.1661	46.5848	48.4663	77.9988
ENSMUSG00000005677	53.6887	0.209432	0.328411	0.637712	0.523661	0.817907	52	124	24	60	44	64	40	46.7268	78.4475	31.927	42.4702	64.0542	54.4183	57.7769
ENSMUSG00000005681	4.60782	-3.17011	1.26558	-2.50486	0.0122499	NA	4	20	4	11	1	0	1	3.59437	12.6528	5.32117	7.78621	1.45578	0	1.44442
ENSMUSG00000005682	560.23	-0.222867	0.132992	-1.67579	0.0937785	0.371355	778	844	427	829	341	605	362	699.105	533.949	568.035	586.797	496.42	514.423	522.881
ENSMUSG00000005683	79.9009	-0.183747	0.222459	-0.825983	0.408814	0.744049	101	131	61	114	51	74	60	90.7579	82.876	81.1478	80.6934	74.2446	62.9212	86.6654
ENSMUSG00000005686	706.946	0.227972	0.173026	1.31756	0.187651	0.524893	667	786	536	1166	514	871	571	599.361	497.256	713.037	825.338	748.269	740.599	824.765
ENSMUSG00000005687	110.042	-0.181197	0.190157	-0.95288	0.340651	0.68927	120	194	92	157	75	123	64	107.831	122.732	122.387	111.13	109.183	104.585	92.443
ENSMUSG00000005696	5.0582	0.877634	0.837014	1.04853	0.294395	NA	5	2	4	6	2	10	6	4.49296	1.26528	5.32117	4.24702	2.91155	8.50286	8.66654
ENSMUSG00000005698	113.204	-0.0611104	0.212545	-0.287518	0.773716	0.93153	149	182	74	157	91	106	77	133.89	115.141	98.4416	111.13	132.476	90.1303	111.221
ENSMUSG00000005699	81.6704	-0.68604	0.297301	-2.30756	0.0210235	0.150069	77	225	74	112	35	68	51	69.1916	142.344	98.4416	79.2777	50.9522	57.8194	73.6656
ENSMUSG00000005705	928.441	0.075492	0.144214	0.523474	0.600645	0.856194	809	1645	756	1212	637	1161	660	726.962	1040.7	1005.7	857.898	927.329	987.182	953.319
ENSMUSG00000005716	20.7975	2.41906	0.500271	4.83551	1.32806e-06	6.22439e-05	3	7	9	15	33	39	24	2.69578	4.42849	11.9726	10.6176	48.0406	33.1611	34.6661
ENSMUSG00000005718	36.3642	-0.0758809	0.344567	-0.220221	0.825699	0.951862	56	59	19	50	30	43	18	50.3212	37.3258	25.2755	35.3918	43.6733	36.5623	25.9996
ENSMUSG00000005732	122.824	-0.548165	0.23807	-2.30254	0.021305	0.151319	124	273	131	157	67	123	61	111.426	172.711	174.268	111.13	97.537	104.585	88.1098
ENSMUSG00000005763	663.673	0.282557	0.122012	2.31583	0.0205678	0.147879	651	964	469	864	563	889	443	584.984	609.866	623.907	611.571	819.602	755.904	639.879
ENSMUSG00000005774	344.475	-0.185195	0.13292	-1.39329	0.163533	0.490506	392	614	280	478	215	353	240	352.248	388.442	372.482	338.346	312.992	300.151	346.661
ENSMUSG00000005779	30.3498	-0.556255	0.340089	-1.63561	0.10192	0.386403	40	61	28	41	15	28	18	35.9437	38.5911	37.2482	29.0213	21.8366	23.808	25.9996
ENSMUSG00000005800	90.48	-0.0781982	0.271362	-0.28817	0.773217	0.931426	106	89	75	169	57	104	63	95.2508	56.3051	99.7719	119.624	82.9792	88.4297	90.9986
ENSMUSG00000005802	49.794	0.521572	0.351784	1.48265	0.138168	0.451164	49	49	42	55	21	91	49	44.031	30.9994	55.8723	38.931	30.5713	77.376	70.7767
ENSMUSG00000005803	46.6449	0.42697	0.299583	1.42521	0.154096	0.476722	48	57	21	77	38	66	37	43.1325	36.0606	27.9361	54.5034	55.3195	56.1189	53.4436
ENSMUSG00000005804	50.4519	0.228352	0.288884	0.790461	0.429259	0.757737	63	53	38	67	38	56	43	56.6113	33.53	50.5511	47.4251	55.3195	47.616	62.1102
ENSMUSG00000005813	153.606	0.0906939	0.165699	0.547343	0.584143	0.848034	150	254	114	213	109	193	107	134.789	160.691	151.653	150.769	158.68	164.105	154.553
ENSMUSG00000005823	200.196	-0.203966	0.156393	-1.30419	0.192168	0.531203	256	354	139	294	127	212	131	230.04	223.955	184.911	208.104	184.884	180.261	189.219
ENSMUSG00000005824	0	NA	NA	NA	NA	NA	0	0	0	0	0	0	0	0	0	0	0	0	0	0
ENSMUSG00000005836	0.735803	0.620245	2.20587	0.28118	0.778572	NA	1	1	0	1	2	0	0	0.898593	0.632641	0	0.707837	2.91155	0	0
ENSMUSG00000005846	112.875	-0.358377	0.208179	-1.72148	0.0851638	0.351848	139	239	87	149	71	109	67	124.904	151.201	115.735	105.468	103.36	92.6812	96.7763
ENSMUSG00000005864	0.830022	1.11754	2.07536	0.538479	0.590246	NA	0	1	0	2	2	1	0	0	0.632641	0	1.41567	2.91155	0.850286	0
ENSMUSG00000005871	155.497	0.456264	0.222883	2.0471	0.0406484	0.227901	139	166	137	180	101	228	144	124.904	105.018	182.25	127.411	147.033	193.865	207.997
ENSMUSG00000005873	78.6253	-0.0927658	0.219464	-0.422693	0.672519	0.889758	91	123	66	107	60	83	48	81.7719	77.8149	87.7993	75.7385	87.3466	70.5737	69.3323
ENSMUSG00000005881	603.172	-0.0864523	0.126607	-0.68284	0.494708	0.802944	734	971	466	826	361	777	386	659.567	614.295	619.916	584.673	525.535	660.672	557.547
ENSMUSG00000005882	483.409	0.116506	0.148918	0.782351	0.434008	0.761648	505	770	382	595	286	684	357	453.789	487.134	508.172	421.163	416.352	581.596	515.659
ENSMUSG00000005883	44.3447	-0.639635	0.315816	-2.02534	0.0428321	0.235281	53	66	47	84	18	50	21	47.6254	41.7543	62.5237	59.4583	26.204	42.5143	30.3329
ENSMUSG00000005886	630.476	-0.0364408	0.193288	-0.188532	0.85046	0.958527	629	727	513	1191	421	787	402	565.215	459.93	682.44	843.034	612.882	669.175	580.658
ENSMUSG00000005891	0	NA	NA	NA	NA	NA	0	0	0	0	0	0	0	0	0	0	0	0	0	0
ENSMUSG00000005892	0	NA	NA	NA	NA	NA	0	0	0	0	0	0	0	0	0	0	0	0	0	0
ENSMUSG00000005893	279.613	0.183243	0.146185	1.2535	0.210022	0.554308	304	374	196	407	211	378	187	273.172	236.608	260.737	288.09	307.169	321.408	270.107
ENSMUSG00000005897	152.665	-0.0501943	0.194356	-0.25826	0.796207	0.940943	219	239	99	198	104	185	97	196.792	151.201	131.699	140.152	151.401	157.303	140.109
ENSMUSG00000005899	1618.97	0.477977	0.0945169	5.05706	4.25775e-07	2.31426e-05	1603	2141	1049	1914	1363	2353	1248	1440.44	1354.49	1395.48	1354.8	1984.22	2000.72	1802.64
ENSMUSG00000005907	480.837	0.122077	0.141842	0.860657	0.389427	0.727664	583	697	308	676	301	620	379	523.88	440.951	409.73	478.498	438.189	527.177	547.436
ENSMUSG00000005917	0.541284	2.05271	2.56937	0.798915	0.424339	NA	0	1	0	0	1	2	0	0	0.632641	0	0	1.45578	1.70057	0
ENSMUSG00000005936	1871.42	-0.0959247	0.093405	-1.02698	0.304432	0.656053	2251	3085	1420	2594	1177	2194	1261	2022.73	1951.7	1889.01	1836.13	1713.45	1865.53	1821.42
ENSMUSG00000005947	14.5181	-0.0596294	0.510553	-0.116794	0.907024	0.97512	17	14	15	22	6	17	13	15.2761	8.85698	19.9544	15.5724	8.73466	14.4549	18.7775
ENSMUSG00000005949	207.988	0.174287	0.188882	0.922734	0.356146	0.700655	227	262	128	351	138	282	157	203.981	165.752	170.277	248.451	200.897	239.781	226.774
ENSMUSG00000005950	11.1499	0.292895	0.553073	0.529578	0.596405	0.854334	9	20	7	14	9	9	12	8.08734	12.6528	9.31204	9.90972	13.102	7.65257	17.3331
ENSMUSG00000005951	37.9223	0.0577956	0.324819	0.177932	0.858777	0.96086	47	55	19	64	28	38	31	42.2339	34.7953	25.2755	45.3016	40.7617	32.3109	44.7771
ENSMUSG00000005952	2.83797	2.16982	1.42398	1.52377	0.127567	NA	0	0	0	6	6	3	3	0	0	0	4.24702	8.73466	2.55086	4.33327
ENSMUSG00000005958	7.90866	0.24117	0.755639	0.31916	0.749605	0.924261	11	17	4	4	5	4	11	9.88452	10.7549	5.32117	2.83135	7.27888	3.40114	15.8886
ENSMUSG00000005968	177.854	0.241182	0.226671	1.06402	0.287319	0.640059	207	200	95	310	148	214	131	186.009	126.528	126.378	219.429	215.455	181.961	189.219
ENSMUSG00000005973	276.639	-0.966031	0.239554	-4.03263	5.51554e-05	0.00158762	395	747	266	308	138	217	105	354.944	472.583	353.858	218.014	200.897	184.512	151.664
ENSMUSG00000005980	102.829	-0.0591458	0.216561	-0.273114	0.784766	0.936231	94	188	90	134	71	106	75	84.4677	118.937	119.726	94.8501	103.36	90.1303	108.332
ENSMUSG00000005981	117.765	-0.0580357	0.188349	-0.308129	0.757984	0.925112	141	198	85	162	84	146	68	126.702	125.263	113.075	114.67	122.285	124.142	98.2207
ENSMUSG00000005982	642.559	0.0222336	0.121823	0.182506	0.855185	0.959489	734	1032	428	948	459	812	406	659.567	652.886	569.365	671.029	668.201	690.432	586.436
ENSMUSG00000005983	8.57667	0.65654	0.633541	1.0363	0.300062	0.650847	13	11	3	7	6	16	7	11.6817	6.95905	3.99088	4.95486	8.73466	13.6046	10.111
ENSMUSG00000005986	181.806	0.331999	0.161828	2.05156	0.0402125	0.226842	195	252	106	250	139	233	152	175.226	159.426	141.011	176.959	202.353	198.117	219.552
ENSMUSG00000005994	0	NA	NA	NA	NA	NA	0	0	0	0	0	0	0	0	0	0	0	0	0	0
ENSMUSG00000006005	202.454	0.0287674	0.170665	0.16856	0.866143	0.963037	257	346	139	237	139	242	143	230.938	218.894	184.911	167.757	202.353	205.769	206.552
ENSMUSG00000006007	0.271132	-1.22033	3.78739	-0.32221	0.747294	NA	0	3	0	0	0	0	0	0	1.89792	0	0	0	0	0
ENSMUSG00000006010	693.098	-0.183141	0.187679	-0.975823	0.329152	0.677776	996	1040	412	1156	532	701	389	894.998	657.947	548.08	818.259	774.473	596.05	561.88
ENSMUSG00000006014	5.84508	-0.751401	1.02388	-0.733877	0.463024	NA	8	20	0	12	0	8	4	7.18874	12.6528	0	8.49404	0	6.80229	5.77769
ENSMUSG00000006019	716.034	-0.496169	0.119336	-4.15773	3.21422e-05	0.0010206	1003	1355	570	1065	395	667	415	901.289	857.229	758.266	753.846	575.032	567.141	599.435
ENSMUSG00000006021	26.006	-0.078391	0.36074	-0.217306	0.82797	0.952982	34	37	21	35	14	29	21	30.5522	23.4077	27.9361	24.7743	20.3809	24.6583	30.3329
ENSMUSG00000006024	293.412	-0.513187	0.245022	-2.09445	0.0362197	0.212274	258	726	293	374	200	251	141	231.837	459.298	389.776	264.731	291.155	213.422	203.664
ENSMUSG00000006050	31.2068	-0.0403349	0.339867	-0.118678	0.90553	0.97475	36	62	21	37	25	34	19	32.3493	39.2238	27.9361	26.19	36.3944	28.9097	27.444
ENSMUSG00000006056	0.207968	1.47912	3.81508	0.387704	0.698235	NA	0	0	0	0	1	0	0	0	0	0	0	1.45578	0	0
ENSMUSG00000006057	228.586	-0.549047	0.19647	-2.79455	0.00519717	0.0584038	288	509	197	307	117	258	104	258.795	322.014	262.068	217.306	170.326	219.374	150.22
ENSMUSG00000006058	259.662	-0.0657904	0.138343	-0.475559	0.634389	0.871805	275	433	195	392	166	295	185	247.113	273.934	259.407	277.472	241.659	250.834	267.218
ENSMUSG00000006095	52.7402	-0.146315	0.265299	-0.551511	0.581284	0.846921	64	85	34	89	38	60	30	57.5099	53.7745	45.2299	62.9975	55.3195	51.0172	43.3327
ENSMUSG00000006127	270.624	-0.187284	0.162978	-1.14914	0.2505	0.603838	320	403	194	483	173	318	159	287.55	254.954	258.077	341.885	251.849	270.391	229.663
ENSMUSG00000006134	199.434	0.080986	0.171972	0.470925	0.637695	0.873722	242	269	139	293	120	266	149	217.459	170.181	184.911	207.396	174.693	226.176	215.219
ENSMUSG00000006143	0.202239	-0.889455	3.80376	-0.233836	0.815113	NA	0	0	0	2	0	0	0	0	0	0	1.41567	0	0	0
ENSMUSG00000006154	336.825	-0.498396	0.261891	-1.90307	0.0570313	0.282296	640	466	310	364	234	269	172	575.099	294.811	412.391	257.653	340.652	228.727	248.441
ENSMUSG00000006169	398.425	-0.0333423	0.146789	-0.227145	0.820311	0.950794	512	564	308	546	251	520	255	460.08	356.81	409.73	386.479	365.4	442.149	368.328
ENSMUSG00000006179	3.88571	-4.91761	1.43253	-3.43281	0.000597352	NA	9	12	6	5	0	0	0	8.08734	7.5917	7.98175	3.53918	0	0	0
ENSMUSG00000006191	98.1484	-0.00210197	0.238813	-0.00880173	0.992977	0.997686	114	116	88	141	79	92	70	102.44	73.3864	117.066	99.805	115.006	78.2263	101.11
ENSMUSG00000006200	0	NA	NA	NA	NA	NA	0	0	0	0	0	0	0	0	0	0	0	0	0	0
ENSMUSG00000006204	0.327815	2.28648	3.46036	0.660763	0.508765	NA	0	0	0	0	0	1	1	0	0	0	0	0	0.850286	1.44442
ENSMUSG00000006205	6.24553	0.677261	0.736845	0.919136	0.358025	0.702633	5	3	5	10	5	9	6	4.49296	1.89792	6.65146	7.07837	7.27888	7.65257	8.66654
ENSMUSG00000006215	68.1616	0.0801653	0.254975	0.314404	0.753214	0.924829	76	78	62	96	44	89	48	68.2931	49.346	82.4781	67.9523	64.0542	75.6754	69.3323
ENSMUSG00000006216	0	NA	NA	NA	NA	NA	0	0	0	0	0	0	0	0	0	0	0	0	0	0
ENSMUSG00000006218	1.16733	0.981426	1.90894	0.51412	0.607168	NA	1	0	2	0	2	2	0	0.898593	0	2.66058	0	2.91155	1.70057	0
ENSMUSG00000006219	44.7686	0.141841	0.321354	0.441385	0.658935	0.883374	58	54	27	71	23	72	32	52.1184	34.1626	35.9179	50.2564	33.4829	61.2206	46.2215
ENSMUSG00000006221	0.121469	1.45959	3.81588	0.382504	0.702088	NA	0	0	0	0	0	1	0	0	0	0	0	0	0.850286	0
ENSMUSG00000006235	1.91426	-0.685961	1.4062	-0.487811	0.625684	NA	1	6	3	1	1	3	0	0.898593	3.79585	3.99088	0.707837	1.45578	2.55086	0
ENSMUSG00000006241	202.814	-0.133918	0.213035	-0.628618	0.529599	0.820793	176	412	172	274	127	189	161	158.152	260.648	228.81	193.947	184.884	160.704	232.552
ENSMUSG00000006262	44.4909	0.41572	0.306424	1.35668	0.174882	0.506758	54	58	20	62	32	74	32	48.524	36.6932	26.6058	43.8859	46.5848	62.9212	46.2215
ENSMUSG00000006269	1.86201	0.682111	1.39035	0.490604	0.623707	NA	2	2	0	4	0	5	2	1.79719	1.26528	0	2.83135	0	4.25143	2.88885
ENSMUSG00000006270	14.0094	0.135994	0.580967	0.234082	0.814922	0.948321	12	25	9	22	13	26	2	10.7831	15.816	11.9726	15.5724	18.9251	22.1074	2.88885
ENSMUSG00000006273	189.587	0.0146267	0.187213	0.0781283	0.937726	0.984565	215	232	140	323	132	216	136	193.197	146.773	186.241	228.631	192.162	183.662	196.441
ENSMUSG00000006276	1497.75	-0.178175	0.0998479	-1.78446	0.0743488	0.326625	1888	2542	1105	2158	956	1588	997	1696.54	1608.17	1469.97	1527.51	1391.72	1350.25	1440.09
ENSMUSG00000006281	110.411	-0.315643	0.224924	-1.40333	0.160518	0.48536	141	187	69	202	81	99	63	126.702	118.304	91.7902	142.983	117.918	84.1783	90.9986
ENSMUSG00000006288	223.533	0.0115387	0.158568	0.0727683	0.941991	0.985912	247	376	152	323	130	278	172	221.952	237.873	202.204	228.631	189.251	236.379	248.441
ENSMUSG00000006289	61.9837	0.0852351	0.262879	0.324237	0.745758	0.923044	71	75	46	98	53	74	36	63.8001	47.4481	61.1934	69.368	77.1561	62.9212	51.9992
ENSMUSG00000006299	228.906	-0.303996	0.16209	-1.87548	0.0607266	0.291961	264	420	197	324	152	200	150	237.228	265.709	262.068	229.339	221.278	170.057	216.663
ENSMUSG00000006301	257.471	-0.269518	0.182717	-1.47506	0.140198	0.454097	255	553	201	374	162	296	141	229.141	349.851	267.389	264.731	235.836	251.685	203.664
ENSMUSG00000006304	732.605	-0.140305	0.121997	-1.15007	0.250116	0.603657	838	1310	581	989	451	902	450	753.021	828.76	772.9	700.051	656.555	766.958	649.99
ENSMUSG00000006307	335.477	-0.153518	0.131274	-1.16944	0.242224	0.593672	422	553	249	485	218	393	203	379.206	349.851	331.243	343.301	317.359	334.162	293.218
ENSMUSG00000006310	17.0685	0.255406	0.521545	0.489711	0.624338	0.866436	19	28	15	12	21	20	6	17.0733	17.714	19.9544	8.49404	30.5713	17.0057	8.66654
ENSMUSG00000006311	0	NA	NA	NA	NA	NA	0	0	0	0	0	0	0	0	0	0	0	0	0	0
ENSMUSG00000006313	7.74584	0.00138753	0.641813	0.00216188	0.998275	0.999628	7	9	7	14	6	10	4	6.29015	5.69377	9.31204	9.90972	8.73466	8.50286	5.77769
ENSMUSG00000006315	284.947	-0.103655	0.15507	-0.668441	0.503852	0.807215	343	504	186	419	213	293	183	308.217	318.851	247.434	296.584	310.08	249.134	264.329
ENSMUSG00000006333	661.869	-0.474232	0.121417	-3.90582	9.39046e-05	0.0024806	800	1285	594	970	400	626	353	718.874	812.944	790.194	686.602	582.31	532.279	509.881
ENSMUSG00000006335	138.245	0.0161993	0.177198	0.0914192	0.927159	0.981455	162	224	96	192	100	178	83	145.572	141.712	127.708	135.905	145.578	151.351	119.887
ENSMUSG00000006342	35.3586	0.0558401	0.495944	0.112594	0.910353	0.976415	18	73	46	24	19	61	19	16.1747	46.1828	61.1934	16.9881	27.6597	51.8674	27.444
ENSMUSG00000006344	244.086	0.176202	0.253752	0.694385	0.487441	0.797908	218	479	218	193	164	297	202	195.893	303.035	290.004	136.613	238.747	252.535	291.773
ENSMUSG00000006345	5.40528	-2.16838	1.093	-1.98388	0.0472695	NA	6	10	11	8	4	0	0	5.39156	6.32641	14.6332	5.6627	5.8231	0	0
ENSMUSG00000006356	59.9568	-0.29367	0.309663	-0.948354	0.342949	0.691642	50	113	61	88	29	50	52	44.9296	71.4885	81.1478	62.2896	42.2175	42.5143	75.11
ENSMUSG00000006360	83.1744	-1.09207	0.282916	-3.86007	0.000113354	0.00292811	94	173	111	125	34	46	44	84.4677	109.447	147.662	88.4796	49.4964	39.1131	63.5546
ENSMUSG00000006362	46.0192	-0.496171	0.374097	-1.32631	0.184736	0.520599	34	61	55	96	33	36	23	30.5522	38.5911	73.1661	67.9523	48.0406	30.6103	33.2217
ENSMUSG00000006369	19.3585	0.617607	0.437594	1.41137	0.158136	0.482266	14	28	10	26	15	20	24	12.5803	17.714	13.3029	18.4038	21.8366	17.0057	34.6661
ENSMUSG00000006373	56.6073	0.166249	0.288443	0.576366	0.564368	0.839314	80	71	36	73	41	87	32	71.8874	44.9175	47.8905	51.6721	59.6868	73.9749	46.2215
ENSMUSG00000006378	14.1807	-0.0580014	0.496441	-0.116834	0.906991	0.97512	19	28	6	20	9	14	12	17.0733	17.714	7.98175	14.1567	13.102	11.904	17.3331
ENSMUSG00000006386	77.0143	0.0447512	0.267867	0.167065	0.867319	0.963592	95	138	34	119	62	91	48	85.3663	87.3045	45.2299	84.2326	90.2581	77.376	69.3323
ENSMUSG00000006389	0.68847	-2.44708	2.73369	-0.895159	0.370702	NA	3	0	0	3	0	0	0	2.69578	0	0	2.12351	0	0	0
ENSMUSG00000006390	129.017	-0.152768	0.235336	-0.649148	0.516243	0.814151	118	202	143	165	95	136	75	106.034	127.794	190.232	116.793	138.299	115.639	108.332
ENSMUSG00000006392	335.922	-0.152967	0.16493	-0.927468	0.353684	0.699446	433	604	201	514	230	386	198	389.091	382.115	267.389	363.828	334.829	328.21	285.996
ENSMUSG00000006395	74.6606	-0.0866168	0.260695	-0.332253	0.739698	0.920155	90	130	65	79	59	66	52	80.8734	82.2434	86.469	55.9191	85.8908	56.1189	75.11
ENSMUSG00000006398	1.46688	-1.32366	1.59014	-0.832414	0.405175	NA	3	3	2	1	1	1	0	2.69578	1.89792	2.66058	0.707837	1.45578	0.850286	0
ENSMUSG00000006403	2.81612	0.571239	1.30584	0.437448	0.661787	NA	0	5	3	3	6	2	0	0	3.16321	3.99088	2.12351	8.73466	1.70057	0
ENSMUSG00000006411	15.4694	-0.104755	0.657022	-0.159439	0.873323	0.965466	21	24	12	20	0	23	17	18.8704	15.1834	15.9635	14.1567	0	19.5566	24.5552
ENSMUSG00000006412	96.3571	-0.434064	0.220109	-1.97204	0.0486048	0.253372	114	191	90	128	49	89	65	102.44	120.834	119.726	90.6031	71.333	75.6754	93.8875
ENSMUSG00000006418	453.075	-0.0636912	0.156201	-0.407751	0.683457	0.894057	526	828	273	682	340	485	292	472.66	523.827	363.17	482.745	494.964	412.389	421.771
ENSMUSG00000006423	346.413	-0.0756658	0.140398	-0.538937	0.58993	0.851157	416	618	257	436	237	379	237	373.815	390.972	341.885	308.617	345.019	322.258	342.328
ENSMUSG00000006435	1346.34	-0.177887	0.127089	-1.3997	0.161603	0.487237	1385	2099	1140	2232	775	1527	920	1244.55	1327.91	1516.53	1579.89	1128.23	1298.39	1328.87
ENSMUSG00000006442	54.3246	-0.573788	0.308713	-1.85865	0.063077	0.297144	61	137	38	83	35	38	32	54.8142	86.6719	50.5511	58.7505	50.9522	32.3109	46.2215
ENSMUSG00000006445	7.85727	0.143156	0.667722	0.214395	0.830239	0.953456	4	10	6	17	7	9	5	3.59437	6.32641	7.98175	12.0332	10.1904	7.65257	7.22211
ENSMUSG00000006456	612.543	-0.0445195	0.120956	-0.368062	0.712827	0.907252	723	1023	401	918	412	719	413	649.683	647.192	533.447	649.794	599.78	611.356	596.547
ENSMUSG00000006457	0.452079	-0.477965	2.79607	-0.170941	0.86427	NA	1	0	0	2	0	1	0	0.898593	0	0	1.41567	0	0.850286	0
ENSMUSG00000006462	10.1812	0.163267	0.739162	0.220881	0.825185	0.95184	3	24	2	25	5	15	9	2.69578	15.1834	2.66058	17.6959	7.27888	12.7543	12.9998
ENSMUSG00000006463	43.0954	0.217824	0.310702	0.701069	0.48326	0.794137	51	58	20	72	29	54	37	45.8282	36.6932	26.6058	50.9643	42.2175	45.9154	53.4436
ENSMUSG00000006464	184.98	-0.111236	0.167064	-0.665831	0.505519	0.808776	213	298	152	261	100	234	127	191.4	188.527	202.204	184.745	145.578	198.967	183.442
ENSMUSG00000006469	0.307466	0.757352	3.58984	0.210971	0.83291	NA	0	0	0	1	0	0	1	0	0	0	0.707837	0	0	1.44442
ENSMUSG00000006471	310.11	-0.268607	0.158438	-1.69534	0.0900102	0.362557	409	565	260	379	177	337	199	367.524	357.442	345.876	268.27	257.672	286.546	287.44
ENSMUSG00000006476	1450.48	0.0820566	0.125279	0.654992	0.512473	0.812504	1394	2519	1134	1843	1116	1703	984	1252.64	1593.62	1508.55	1304.54	1624.65	1448.04	1421.31
ENSMUSG00000006488	0.271132	-1.22033	3.78739	-0.32221	0.747294	NA	0	3	0	0	0	0	0	0	1.89792	0	0	0	0	0
ENSMUSG00000006490	0	NA	NA	NA	NA	NA	0	0	0	0	0	0	0	0	0	0	0	0	0	0
ENSMUSG00000006494	107.16	-0.142225	0.217123	-0.655044	0.51244	0.812504	135	195	68	157	54	129	80	121.31	123.365	90.4599	111.13	78.6119	109.687	115.554
ENSMUSG00000006498	1013.6	-0.656914	0.114139	-5.75539	8.64411e-09	7.31432e-07	1335	2116	889	1535	508	895	545	1199.62	1338.67	1182.63	1086.53	739.534	761.006	787.21
ENSMUSG00000006517	9.34378	-0.0728988	0.584184	-0.124787	0.900692	0.973164	10	15	7	14	8	7	7	8.98593	9.48962	9.31204	9.90972	11.6462	5.952	10.111
ENSMUSG00000006519	22.3858	-0.308371	0.399445	-0.771998	0.440116	0.765722	29	27	21	38	15	23	12	26.0592	17.0813	27.9361	26.8978	21.8366	19.5566	17.3331
ENSMUSG00000006522	0.207968	1.47912	3.81508	0.387704	0.698235	NA	0	0	0	0	1	0	0	0	0	0	0	1.45578	0	0
ENSMUSG00000006526	137.97	0.416018	0.210587	1.97551	0.0482103	0.252293	125	155	90	215	98	180	130	112.324	98.0594	119.726	152.185	142.666	153.051	187.775
ENSMUSG00000006527	173.543	-0.35079	0.199889	-1.75493	0.0792714	0.337388	237	263	164	238	83	170	127	212.966	166.385	218.168	168.465	120.829	144.549	183.442
ENSMUSG00000006529	0	NA	NA	NA	NA	NA	0	0	0	0	0	0	0	0	0	0	0	0	0	0
ENSMUSG00000006538	3.64291	1.17501	0.950198	1.2366	0.216236	NA	1	7	2	2	3	7	4	0.898593	4.42849	2.66058	1.41567	4.36733	5.952	5.77769
ENSMUSG00000006542	16.6956	-0.727067	0.498854	-1.45747	0.144986	0.462902	35	31	10	23	9	17	6	31.4507	19.6119	13.3029	16.2802	13.102	14.4549	8.66654
ENSMUSG00000006546	82.1588	0.141413	0.231585	0.610631	0.541444	0.828804	84	135	62	102	44	111	70	75.4818	85.4066	82.4781	72.1994	64.0542	94.3817	101.11
ENSMUSG00000006567	35.0851	-0.0825625	0.438173	-0.188424	0.850544	0.958527	45	30	25	74	14	62	19	40.4367	18.9792	33.2573	52.3799	20.3809	52.7177	27.444
ENSMUSG00000006570	0	NA	NA	NA	NA	NA	0	0	0	0	0	0	0	0	0	0	0	0	0	0
ENSMUSG00000006574	0	NA	NA	NA	NA	NA	0	0	0	0	0	0	0	0	0	0	0	0	0	0
ENSMUSG00000006575	1289.82	-0.394552	0.113011	-3.49127	0.000480736	0.00937166	1466	2530	1091	1951	708	1361	755	1317.34	1600.58	1451.35	1380.99	1030.69	1157.24	1090.54
ENSMUSG00000006576	99.6592	0.204845	0.223343	0.917179	0.359049	0.703791	104	170	70	111	70	106	92	93.4537	107.549	93.1204	78.5699	101.904	90.1303	132.887
ENSMUSG00000006585	1.77991	-0.142898	1.32623	-0.107748	0.914196	NA	3	4	1	1	1	1	2	2.69578	2.53057	1.33029	0.707837	1.45578	0.850286	2.88885
ENSMUSG00000006586	262.738	-0.241575	0.268187	-0.900769	0.367711	0.710899	243	271	318	445	141	303	172	218.358	171.446	423.033	314.987	205.264	257.637	248.441
ENSMUSG00000006587	0.918815	-0.509748	1.9096	-0.266939	0.789516	NA	1	4	0	1	0	1	1	0.898593	2.53057	0	0.707837	0	0.850286	1.44442
ENSMUSG00000006589	97.5261	-0.173414	0.220901	-0.78503	0.432436	0.760431	101	183	78	143	49	128	63	90.7579	115.773	103.763	101.221	71.333	108.837	90.9986
ENSMUSG00000006599	163.339	-0.0953361	0.178766	-0.533303	0.593824	0.853233	200	219	133	252	111	196	98	179.719	138.548	176.929	178.375	161.591	166.656	141.553
ENSMUSG00000006611	97.7993	0.706145	0.28823	2.44994	0.0142882	0.116858	64	131	50	141	56	143	121	57.5099	82.876	66.5146	99.805	81.5235	121.591	174.775
ENSMUSG00000006638	262.362	-0.354996	0.173346	-2.0479	0.04057	0.22771	308	554	224	329	154	276	152	276.767	350.483	297.985	232.878	224.19	234.679	219.552
ENSMUSG00000006641	139.739	0.0454423	0.213416	0.212928	0.831383	0.953846	122	235	99	229	77	196	102	109.628	148.671	131.699	162.095	112.095	166.656	147.331
ENSMUSG00000006642	0.412692	2.58653	3.75079	0.689596	0.490448	NA	0	0	0	0	0	0	2	0	0	0	0	0	0	2.88885
ENSMUSG00000006649	0.701919	-0.307021	2.43797	-0.125933	0.899785	NA	2	0	0	2	0	2	0	1.79719	0	0	1.41567	0	1.70057	0
ENSMUSG00000006651	239.689	-0.0203626	0.191029	-0.106594	0.915111	0.977625	230	481	197	271	157	286	167	206.676	304.3	262.068	191.824	228.557	243.182	241.219
ENSMUSG00000006673	839.199	-0.024273	0.115378	-0.210379	0.833372	0.954419	932	1381	585	1256	628	965	527	837.488	873.678	778.221	889.043	914.227	820.526	761.211
ENSMUSG00000006675	129.59	0.186387	0.207656	0.89758	0.36941	0.712599	139	158	82	219	100	166	91	124.904	99.9573	109.084	155.016	145.578	141.147	131.442
ENSMUSG00000006676	1824.96	-0.306991	0.123092	-2.49401	0.012631	0.108047	1958	3566	1494	2750	1105	1719	1215	1759.44	2256	1987.46	1946.55	1608.63	1461.64	1754.97
ENSMUSG00000006678	12.3452	-0.0527402	0.542515	-0.0972143	0.922556	0.980064	8	17	13	22	7	18	7	7.18874	10.7549	17.2938	15.5724	10.1904	15.3051	10.111
ENSMUSG00000006699	268.42	0.117422	0.199082	0.589817	0.555314	0.834962	297	487	208	263	198	375	162	266.882	308.096	276.701	186.161	288.244	318.857	233.996
ENSMUSG00000006705	714.85	-0.249832	0.161886	-1.54326	0.122769	0.424792	926	1462	507	900	462	821	391	832.097	924.922	674.458	637.053	672.569	698.085	564.769
ENSMUSG00000006711	13.8486	-0.944761	0.55027	-1.7169	0.0859966	0.353609	14	20	15	34	6	7	9	12.5803	12.6528	19.9544	24.0665	8.73466	5.952	12.9998
ENSMUSG00000006715	13.3355	-0.0569731	0.554288	-0.102786	0.918133	0.978983	8	18	14	24	6	12	14	7.18874	11.3875	18.6241	16.9881	8.73466	10.2034	20.2219
ENSMUSG00000006717	30.7038	0.481931	0.349197	1.38011	0.167553	0.496192	29	32	17	50	27	38	27	26.0592	20.2445	22.615	35.3918	39.306	32.3109	38.9994
ENSMUSG00000006720	25.8137	-0.39937	0.588262	-0.678898	0.497202	0.803552	12	83	25	25	15	10	25	10.7831	52.5092	33.2573	17.6959	21.8366	8.50286	36.1106
ENSMUSG00000006724	3.77513	-0.450207	0.904045	-0.497991	0.61849	NA	5	5	4	6	2	4	2	4.49296	3.16321	5.32117	4.24702	2.91155	3.40114	2.88885
ENSMUSG00000006728	700.031	-0.699124	0.110029	-6.35398	2.09816e-10	2.46952e-08	929	1400	627	1123	374	577	357	834.793	885.698	834.093	794.901	544.46	490.615	515.659
ENSMUSG00000006731	25.5681	0.780481	0.431394	1.80921	0.0704189	0.316696	15	22	13	47	27	42	18	13.4789	13.9181	17.2938	33.2683	39.306	35.712	25.9996
ENSMUSG00000006732	265.257	-0.455132	0.195077	-2.3331	0.0196431	0.143275	373	488	153	496	146	266	152	335.175	308.729	203.535	351.087	212.543	226.176	219.552
ENSMUSG00000006736	38.2715	-0.33258	0.318355	-1.04468	0.296169	0.646978	44	75	34	51	28	42	16	39.5381	47.4481	45.2299	36.0997	40.7617	35.712	23.1108
ENSMUSG00000006740	95.1255	-0.0858509	0.208112	-0.412523	0.679956	0.892857	125	159	65	129	59	119	61	112.324	100.59	86.469	91.311	85.8908	101.184	88.1098
ENSMUSG00000006763	28.9313	0.272908	0.363384	0.751018	0.452642	0.774558	38	34	18	39	18	49	19	34.1465	21.5098	23.9453	27.6056	26.204	41.664	27.444
ENSMUSG00000006764	6.74069	-0.80922	0.733609	-1.10307	0.269998	0.623409	8	21	5	8	3	5	4	7.18874	13.2855	6.65146	5.6627	4.36733	4.25143	5.77769
ENSMUSG00000006777	0	NA	NA	NA	NA	NA	0	0	0	0	0	0	0	0	0	0	0	0	0	0
ENSMUSG00000006782	2.94131	0.253749	0.998275	0.254188	0.799351	NA	3	3	2	5	2	3	3	2.69578	1.89792	2.66058	3.53918	2.91155	2.55086	4.33327
ENSMUSG00000006784	53.7734	-0.691282	0.286011	-2.41697	0.0156501	0.123841	57	96	61	90	33	40	26	51.2198	60.7336	81.1478	63.7053	48.0406	34.0114	37.555
ENSMUSG00000006800	329.432	0.645654	0.134971	4.78366	1.72135e-06	7.87896e-05	279	432	217	351	309	456	282	250.707	273.301	288.673	248.451	449.835	387.73	407.327
ENSMUSG00000006818	56.7915	-0.380139	0.283651	-1.34017	0.180191	0.515376	58	127	37	99	32	64	31	52.1184	80.3455	49.2208	70.0759	46.5848	54.4183	44.7771
ENSMUSG00000006850	60.3769	-0.292321	0.260251	-1.12323	0.261341	0.613548	84	112	39	90	30	68	41	75.4818	70.8558	51.8814	63.7053	43.6733	57.8194	59.2213
ENSMUSG00000006906	261.988	-0.159943	0.150364	-1.06371	0.28746	0.640231	325	376	201	423	167	277	179	292.043	237.873	267.389	299.415	243.115	235.529	258.552
ENSMUSG00000006920	411.265	-0.328345	0.147795	-2.22163	0.0263085	0.173258	476	735	290	737	226	423	270	427.73	464.991	385.785	521.676	329.005	359.671	389.994
ENSMUSG00000006930	330.446	0.542423	0.138638	3.9125	9.13444e-05	0.00242684	277	494	200	390	266	466	295	248.91	312.525	266.058	276.056	387.236	396.233	426.105
ENSMUSG00000006931	46.4428	-0.330432	0.291388	-1.13399	0.256797	0.609959	69	87	29	67	31	48	25	62.0029	55.0398	38.5785	47.4251	45.1291	40.8137	36.1106
ENSMUSG00000006932	502.814	-0.116837	0.132778	-0.879945	0.378889	0.720494	544	777	405	791	311	518	379	488.834	491.562	538.768	559.899	452.746	440.448	547.436
ENSMUSG00000006941	13.8428	-0.200145	0.529979	-0.377647	0.705693	0.904225	17	36	6	17	7	15	11	15.2761	22.7751	7.98175	12.0332	10.1904	12.7543	15.8886
ENSMUSG00000006948	0.190042	-0.21653	3.81695	-0.0567287	0.954761	NA	0	0	1	0	0	0	0	0	0	1.33029	0	0	0	0
ENSMUSG00000006958	242.34	0.343207	0.239558	1.43267	0.151953	0.47386	175	293	149	462	180	301	215	157.254	185.364	198.214	327.021	262.04	255.936	310.551
ENSMUSG00000006998	85.904	-0.0764611	0.218404	-0.35009	0.726271	0.913778	101	154	69	101	60	96	56	90.7579	97.4268	91.7902	71.4915	87.3466	81.6274	80.8877
ENSMUSG00000007021	2.40466	2.59573	1.29995	1.99679	0.0458481	NA	0	2	0	2	4	3	4	0	1.26528	0	1.41567	5.8231	2.55086	5.77769
ENSMUSG00000007029	101.152	-0.235373	0.202259	-1.16372	0.244538	0.597191	126	180	85	130	68	101	63	113.223	113.875	113.075	92.0188	98.9928	85.8789	90.9986
ENSMUSG00000007030	17.6742	-0.87346	0.542368	-1.61046	0.107298	0.396998	10	51	19	29	11	9	9	8.98593	32.2647	25.2755	20.5273	16.0135	7.65257	12.9998
ENSMUSG00000007033	1.97886	-0.619154	1.47407	-0.420029	0.674464	NA	6	5	0	1	0	2	2	5.39156	3.16321	0	0.707837	0	1.70057	2.88885
ENSMUSG00000007034	5.08751	-1.54543	0.964463	-1.60237	0.109074	NA	8	17	5	5	0	2	4	7.18874	10.7549	6.65146	3.53918	0	1.70057	5.77769
ENSMUSG00000007035	24.6757	0.334958	0.414043	0.808993	0.418519	0.750346	16	28	17	48	22	34	16	14.3775	17.714	22.615	33.9762	32.0271	28.9097	23.1108
ENSMUSG00000007036	273.012	-0.127142	0.152923	-0.831407	0.405744	0.741393	278	522	210	385	187	304	172	249.809	330.239	279.361	272.517	272.23	258.487	248.441
ENSMUSG00000007038	43.6129	-0.341804	0.298471	-1.14518	0.252133	0.60548	40	81	37	77	29	39	27	35.9437	51.244	49.2208	54.5034	42.2175	33.1611	38.9994
ENSMUSG00000007039	10.9069	0.748859	0.607628	1.23243	0.217788	0.5637	7	20	3	14	7	12	16	6.29015	12.6528	3.99088	9.90972	10.1904	10.2034	23.1108
ENSMUSG00000007041	49.9112	-0.142753	0.287943	-0.495769	0.620057	0.8651	56	89	36	76	21	62	40	50.3212	56.3051	47.8905	53.7956	30.5713	52.7177	57.7769
ENSMUSG00000007050	43.5628	-0.535267	0.341314	-1.56825	0.116822	0.414866	58	80	42	58	22	25	36	52.1184	50.6113	55.8723	41.0545	32.0271	21.2571	51.9992
ENSMUSG00000007080	7.0083	1.34256	0.816048	1.64519	0.0999299	0.382242	0	12	3	7	5	11	11	0	7.5917	3.99088	4.95486	7.27888	9.35314	15.8886
ENSMUSG00000007097	105.656	0.709902	0.231512	3.06638	0.00216668	0.0302292	79	141	73	105	87	127	120	70.9888	89.2024	97.1113	74.3229	126.653	107.986	173.331
ENSMUSG00000007107	0.10112	-0.21653	3.81695	-0.0567287	0.954761	NA	0	0	0	1	0	0	0	0	0	0	0.707837	0	0	0
ENSMUSG00000007122	7.97378	0.277881	0.848535	0.327483	0.743302	0.921563	4	17	11	1	3	12	8	3.59437	10.7549	14.6332	0.707837	4.36733	10.2034	11.5554
ENSMUSG00000007207	41.8248	0.581871	0.308479	1.88626	0.0592602	0.288269	46	45	28	44	29	54	46	41.3353	28.4689	37.2482	31.1448	42.2175	45.9154	66.4434
ENSMUSG00000007209	0	NA	NA	NA	NA	NA	0	0	0	0	0	0	0	0	0	0	0	0	0	0
ENSMUSG00000007216	46.39	-0.129164	0.318665	-0.405329	0.685235	0.895288	38	63	41	90	29	45	36	34.1465	39.8564	54.542	63.7053	42.2175	38.2629	51.9992
ENSMUSG00000007279	92.2159	0.0936743	0.302218	0.309956	0.756594	0.925065	71	178	86	96	90	105	46	63.8001	112.61	114.405	67.9523	131.02	89.28	66.4434
ENSMUSG00000007338	66.3164	-0.0325768	0.241849	-0.134698	0.89285	0.97155	79	101	50	92	47	62	53	70.9888	63.8968	66.5146	65.121	68.4215	52.7177	76.5544
ENSMUSG00000007379	6.42101	-0.295894	0.83467	-0.354505	0.722961	0.91165	6	4	5	19	1	8	6	5.39156	2.53057	6.65146	13.4489	1.45578	6.80229	8.66654
ENSMUSG00000007411	2105.54	0.236808	0.130686	1.81203	0.0699808	0.315609	2581	3084	1243	2682	1484	2743	1678	2319.27	1951.07	1653.55	1898.42	2160.37	2332.33	2423.74
ENSMUSG00000007415	76.1557	-0.0332812	0.231925	-0.1435	0.885896	0.969201	85	126	62	96	60	72	54	76.3804	79.7128	82.4781	67.9523	87.3466	61.2206	77.9988
ENSMUSG00000007440	328.167	-0.0173386	0.131375	-0.131978	0.895002	0.972334	361	517	273	432	232	371	224	324.392	327.076	363.17	305.786	337.74	315.456	323.551
ENSMUSG00000007457	0.0903773	-0.21653	3.81695	-0.0567287	0.954761	NA	0	1	0	0	0	0	0	0	0.632641	0	0	0	0	0
ENSMUSG00000007458	137.636	-0.227638	0.17978	-1.26621	0.205439	0.549694	184	236	102	192	94	140	84	165.341	149.303	135.69	135.905	136.843	119.04	121.332
ENSMUSG00000007476	165.366	-0.25981	0.179001	-1.45145	0.146656	0.465575	205	234	141	271	97	163	115	184.212	148.038	187.571	191.824	141.21	138.597	166.109
ENSMUSG00000007480	0.207968	1.47912	3.81508	0.387704	0.698235	NA	0	0	0	0	1	0	0	0	0	0	0	1.45578	0	0
ENSMUSG00000007564	74.5614	0.0334315	0.218375	0.153092	0.878326	0.966709	80	124	53	104	57	85	50	71.8874	78.4475	70.5055	73.615	82.9792	72.2743	72.2211
ENSMUSG00000007570	336.413	-0.0222782	0.154834	-0.143884	0.885592	0.969201	370	483	259	523	214	345	275	332.479	305.566	344.546	370.199	311.536	293.349	397.216
ENSMUSG00000007589	237.62	-0.526451	0.213953	-2.4606	0.0138706	0.114339	257	581	215	294	131	204	143	230.938	367.565	286.013	208.104	190.707	173.458	206.552
ENSMUSG00000007591	32.0579	0.168914	0.496445	0.340247	0.73367	0.916616	44	61	26	14	11	55	27	39.5381	38.5911	34.5876	9.90972	16.0135	46.7657	38.9994
ENSMUSG00000007594	49.0679	0.499484	0.358957	1.39149	0.164078	0.491387	51	85	27	42	62	44	35	45.8282	53.7745	35.9179	29.7291	90.2581	37.4126	50.5548
ENSMUSG00000007603	111.176	-0.356633	0.205849	-1.7325	0.0831849	0.3466	121	172	103	192	75	103	63	108.73	108.814	137.02	135.905	109.183	87.5794	90.9986
ENSMUSG00000007610	30.6448	-0.316873	0.347754	-0.911197	0.362191	0.705203	43	47	30	37	21	31	16	38.6395	29.7341	39.9088	26.19	30.5713	26.3589	23.1108
ENSMUSG00000007613	300.621	0.587822	0.202299	2.90571	0.0036642	0.0452004	315	310	151	435	218	425	303	283.057	196.119	200.874	307.909	317.359	361.371	437.66
ENSMUSG00000007617	3452.31	0.28587	0.559505	0.510934	0.609397	0.86019	4060	3594	3976	1997	3263	5590	1411	3648.29	2273.71	5289.24	1413.55	4750.2	4753.1	2038.08
ENSMUSG00000007646	43.8102	-0.130869	0.331452	-0.394836	0.692964	0.898647	37	102	29	64	22	55	32	33.2479	64.5294	38.5785	45.3016	32.0271	46.7657	46.2215
ENSMUSG00000007653	21.5599	-0.204027	0.54293	-0.375789	0.707074	0.905132	18	16	34	29	20	18	10	16.1747	10.1223	45.2299	20.5273	29.1155	15.3051	14.4442
ENSMUSG00000007655	17.3902	1.1369	0.542507	2.09564	0.0361138	0.211812	8	34	7	10	14	22	26	7.18874	21.5098	9.31204	7.07837	20.3809	18.7063	37.555
ENSMUSG00000007656	178.65	0.0801477	0.212994	0.37629	0.706701	0.904998	255	284	92	232	128	201	137	229.141	179.67	122.387	164.218	186.339	170.907	197.886
ENSMUSG00000007659	76.1754	-0.104554	0.255271	-0.409583	0.682112	0.892941	81	106	57	141	45	106	43	72.786	67.06	75.8266	99.805	65.5099	90.1303	62.1102
ENSMUSG00000007670	471.13	-0.114038	0.130428	-0.874336	0.381935	0.721785	548	855	328	670	322	489	325	492.429	540.908	436.336	474.251	468.76	415.79	469.437
ENSMUSG00000007682	9.87914	0.548157	0.625915	0.875769	0.381156	0.721401	6	15	10	7	6	10	13	5.39156	9.48962	13.3029	4.95486	8.73466	8.50286	18.7775
ENSMUSG00000007721	51.8021	-0.474844	0.288657	-1.64501	0.0999679	0.382242	66	103	50	63	36	47	24	59.3071	65.1621	66.5146	44.5937	52.4079	39.9634	34.6661
ENSMUSG00000007739	262.101	-0.100347	0.144636	-0.693786	0.487817	0.798275	300	449	215	340	184	297	162	269.578	284.056	286.013	240.665	267.863	252.535	233.996
ENSMUSG00000007777	58.4841	-0.211939	0.266277	-0.795932	0.426072	0.755948	85	105	38	77	42	62	33	76.3804	66.4273	50.5511	54.5034	61.1426	52.7177	47.6659
ENSMUSG00000007783	670.848	0.564121	0.109216	5.16518	2.40214e-07	1.38757e-05	581	942	401	810	571	979	559	522.082	595.948	533.447	573.348	831.248	832.43	807.432
ENSMUSG00000007805	5.28989	1.56367	0.897232	1.74277	0.0813733	NA	4	4	0	7	10	10	2	3.59437	2.53057	0	4.95486	14.5578	8.50286	2.88885
ENSMUSG00000007812	227.413	-0.366929	0.204034	-1.79837	0.0721177	0.320628	273	371	236	299	163	176	138	245.316	234.71	313.949	211.643	237.292	149.65	199.33
ENSMUSG00000007815	91.3181	0.0904607	0.198543	0.455623	0.648661	0.879396	99	144	68	121	64	118	62	88.9607	91.1004	90.4599	85.6483	93.1697	100.334	89.5542
ENSMUSG00000007817	581.015	-0.0309692	0.153609	-0.20161	0.840221	0.956221	589	861	562	746	384	705	387	529.271	544.704	747.624	528.046	559.018	599.452	558.992
ENSMUSG00000007827	54.5063	0.24669	0.293283	0.841134	0.400273	0.736497	63	83	27	79	29	71	54	56.6113	52.5092	35.9179	55.9191	42.2175	60.3703	77.9988
ENSMUSG00000007833	68.6521	-0.462592	0.248165	-1.86405	0.0623151	0.294885	102	124	52	103	31	77	40	91.6565	78.4475	69.1752	72.9072	45.1291	65.472	57.7769
ENSMUSG00000007837	196.212	-2.06091	0.196172	-10.5056	8.13608e-26	4.54865e-23	351	486	179	424	52	69	54	315.406	307.464	238.122	300.123	75.7004	58.6697	77.9988
ENSMUSG00000007850	3138.92	0.011727	0.151375	0.0774699	0.93825	0.984565	4201	5013	2147	3828	2450	3843	1818	3774.99	3171.43	2856.14	2709.6	3566.65	3267.65	2625.96
ENSMUSG00000007867	604.282	-0.347584	0.128267	-2.70985	0.00673141	0.0709108	744	1080	472	959	418	577	327	668.553	683.253	627.898	678.816	608.514	490.615	472.326
ENSMUSG00000007872	6.36515	-1.12723	0.801204	-1.40691	0.159453	0.483923	6	8	10	14	1	6	3	5.39156	5.06113	13.3029	9.90972	1.45578	5.10172	4.33327
ENSMUSG00000007877	0.190042	-0.21653	3.81695	-0.0567287	0.954761	NA	0	0	1	0	0	0	0	0	0	1.33029	0	0	0	0
ENSMUSG00000007880	640.038	-0.0489949	0.171816	-0.285158	0.775523	0.932343	690	769	564	1050	377	781	462	620.029	486.501	750.285	743.229	548.828	664.073	667.323
ENSMUSG00000007888	26.316	0.456047	0.367448	1.24112	0.214561	0.560219	21	46	18	26	21	32	25	18.8704	29.1015	23.9453	18.4038	30.5713	27.2091	36.1106
ENSMUSG00000007891	293.266	0.221289	0.160904	1.37528	0.169044	0.497721	256	475	195	429	195	373	248	230.04	300.505	259.407	303.662	283.876	317.157	358.217
ENSMUSG00000007892	27.3406	-0.453861	0.389959	-1.16387	0.244477	0.597136	27	67	23	38	16	33	11	24.262	42.387	30.5967	26.8978	23.2924	28.0594	15.8886
ENSMUSG00000007907	0	NA	NA	NA	NA	NA	0	0	0	0	0	0	0	0	0	0	0	0	0	0
ENSMUSG00000007908	365.141	0.30365	0.169243	1.79417	0.0727866	0.322868	409	407	268	492	239	508	309	367.524	257.485	356.518	348.256	347.931	431.945	446.327
ENSMUSG00000007944	0.298345	0.757433	3.62846	0.208748	0.834645	NA	0	1	0	0	1	0	0	0	0.632641	0	0	1.45578	0	0
ENSMUSG00000007946	0.0903773	-0.21653	3.81695	-0.0567287	0.954761	NA	0	1	0	0	0	0	0	0	0.632641	0	0	0	0	0
ENSMUSG00000007950	96.0189	0.109373	0.206637	0.529303	0.596595	0.854446	91	158	68	140	59	122	77	81.7719	99.9573	90.4599	99.0972	85.8908	103.735	111.221
ENSMUSG00000007987	63.5927	-0.056447	0.258776	-0.218131	0.827327	0.952721	82	86	53	84	49	58	46	73.6846	54.4072	70.5055	59.4583	71.333	49.3166	66.4434
ENSMUSG00000007989	15.6705	-0.0211544	0.512002	-0.0413169	0.967043	0.992026	17	21	14	24	4	28	11	15.2761	13.2855	18.6241	16.9881	5.8231	23.808	15.8886
ENSMUSG00000008028	10.2356	-0.417494	0.583437	-0.715577	0.474252	0.788403	16	14	11	12	4	11	7	14.3775	8.85698	14.6332	8.49404	5.8231	9.35314	10.111
ENSMUSG00000008035	9.28054	-0.8396	0.612969	-1.36973	0.170772	0.499636	11	15	12	15	5	7	4	9.88452	9.48962	15.9635	10.6176	7.27888	5.952	5.77769
ENSMUSG00000008036	275.846	-0.291476	0.13857	-2.10346	0.0354255	0.209343	338	509	213	404	170	272	178	303.724	322.014	283.352	285.966	247.482	231.278	257.107
ENSMUSG00000008090	22.6706	0.301147	0.420045	0.716939	0.473411	0.787948	17	40	17	26	24	19	18	15.2761	25.3057	22.615	18.4038	34.9386	16.1554	25.9996
ENSMUSG00000008129	19.3405	0.411398	0.431343	0.953762	0.340204	0.689124	14	24	12	34	17	30	12	12.5803	15.1834	15.9635	24.0665	24.7482	25.5086	17.3331
ENSMUSG00000008136	65.177	0.44969	0.253979	1.77058	0.07663	0.332198	58	87	47	80	63	98	38	52.1184	55.0398	62.5237	56.627	91.7139	83.328	54.8881
ENSMUSG00000008140	253.868	-0.285331	0.16731	-1.7054	0.0881194	0.358855	252	498	219	375	160	239	168	226.445	315.055	291.334	265.439	232.924	203.218	242.663
ENSMUSG00000008153	729.325	-0.879119	0.531757	-1.65324	0.0982828	0.378797	751	2188	888	546	430	656	204	674.843	1384.22	1181.3	386.479	625.984	557.788	294.662
ENSMUSG00000008167	59.5136	-0.254909	0.27458	-0.928357	0.353222	0.699297	58	110	47	102	41	74	26	52.1184	69.5905	62.5237	72.1994	59.6868	62.9212	37.555
ENSMUSG00000008193	0.647683	0.373578	2.10098	0.177811	0.858871	NA	1	1	0	1	0	1	1	0.898593	0.632641	0	0.707837	0	0.850286	1.44442
ENSMUSG00000008200	633.515	0.0808647	0.117536	0.687998	0.491454	0.801211	722	1064	442	794	448	770	454	648.784	673.13	587.989	562.022	652.188	654.72	655.768
ENSMUSG00000008206	385.321	0.405068	0.127901	3.16705	0.00153994	0.0232462	367	518	247	515	326	482	320	329.784	327.708	328.582	364.536	474.583	409.838	462.215
ENSMUSG00000008226	160.351	-0.0807382	0.197038	-0.409759	0.681983	0.892921	226	227	102	247	98	201	105	203.082	143.61	135.69	174.836	142.666	170.907	151.664
ENSMUSG00000008301	88.6563	-0.121904	0.244025	-0.499556	0.617388	0.863493	89	184	73	104	50	97	68	79.9748	116.406	97.1113	73.615	72.7888	82.4777	98.2207
ENSMUSG00000008305	509.808	0.33599	0.154101	2.18032	0.0292335	0.185122	632	638	314	627	434	673	368	567.911	403.625	417.712	443.814	631.807	572.242	531.548
ENSMUSG00000008307	117.992	-0.0653603	0.223219	-0.292808	0.769669	0.929457	166	164	74	184	64	151	85	149.166	103.753	98.4416	130.242	93.1697	128.393	122.776
ENSMUSG00000008318	26.6264	-0.909763	0.522943	-1.7397	0.0819119	0.343354	17	95	28	28	13	14	16	15.2761	60.1009	37.2482	19.8194	18.9251	11.904	23.1108
ENSMUSG00000008333	41.8098	0.228421	0.334886	0.682086	0.495185	0.802944	49	38	37	57	28	65	27	44.031	24.0404	49.2208	40.3467	40.7617	55.2686	38.9994
ENSMUSG00000008348	216.383	-0.0673858	0.177786	-0.379028	0.704667	0.903439	209	384	194	274	162	228	140	187.806	242.934	258.077	193.947	235.836	193.865	202.219
ENSMUSG00000008373	311.814	-0.548401	0.186213	-2.94501	0.00322942	0.0409004	480	535	198	577	157	297	180	431.325	338.463	263.398	408.422	228.557	252.535	259.996
ENSMUSG00000008384	6.79862	-0.0164363	0.68928	-0.0238457	0.980976	0.994894	7	7	8	9	5	8	4	6.29015	4.42849	10.6423	6.37053	7.27888	6.80229	5.77769
ENSMUSG00000008393	8.29097	-0.22506	0.77662	-0.289794	0.771974	0.930721	7	16	12	4	5	3	9	6.29015	10.1223	15.9635	2.83135	7.27888	2.55086	12.9998
ENSMUSG00000008398	529.813	-0.523321	0.192914	-2.71272	0.00667341	0.0706326	556	1113	547	715	354	488	236	499.618	704.13	727.67	506.103	515.345	414.939	340.884
ENSMUSG00000008429	70.6249	0.113897	0.234789	0.485104	0.627603	0.868419	80	108	59	78	53	87	48	71.8874	68.3253	78.4872	55.2113	77.1561	73.9749	69.3323
ENSMUSG00000008435	28.3507	-0.337551	0.359122	-0.939934	0.347251	0.694964	30	50	29	40	12	33	19	26.9578	31.6321	38.5785	28.3135	17.4693	28.0594	27.444
ENSMUSG00000008438	5.81558	0.245435	0.741121	0.331167	0.740518	NA	6	8	5	6	6	4	5	5.39156	5.06113	6.65146	4.24702	8.73466	3.40114	7.22211
ENSMUSG00000008450	258.238	-0.0387066	0.157896	-0.24514	0.806348	0.945407	319	400	209	325	179	329	152	286.651	253.057	278.031	230.047	260.584	279.744	219.552
ENSMUSG00000008461	0.58735	-2.21415	2.87657	-0.76972	0.441466	NA	3	0	0	2	0	0	0	2.69578	0	0	1.41567	0	0	0
ENSMUSG00000008475	224.062	-0.205932	0.178683	-1.1525	0.249117	0.602312	272	396	188	290	174	232	116	244.417	250.526	250.095	205.273	253.305	197.266	167.553
ENSMUSG00000008482	0.808956	-2.68985	3.10188	-0.867168	0.38585	NA	0	0	0	8	0	0	0	0	0	0	5.6627	0	0	0
ENSMUSG00000008489	220.807	0.827229	0.184901	4.47391	7.68023e-06	0.000301319	180	198	153	247	209	319	211	161.747	125.263	203.535	174.836	304.257	271.241	304.773
ENSMUSG00000008496	67.2527	1.00351	0.320519	3.13089	0.00174277	0.0257395	55	54	57	44	76	106	55	49.4226	34.1626	75.8266	31.1448	110.639	90.1303	79.4432
ENSMUSG00000008540	158.808	0.502787	0.22889	2.19663	0.028047	0.180381	163	208	70	232	142	173	154	146.471	131.589	93.1204	164.218	206.72	147.099	222.441
ENSMUSG00000008575	174.036	-0.0107168	0.226155	-0.0473868	0.962205	0.990602	222	176	152	265	110	220	118	199.488	111.345	202.204	187.577	160.135	187.063	170.442
ENSMUSG00000008590	0.382994	-1.63836	3.27242	-0.500658	0.616612	NA	0	2	0	2	0	0	0	0	1.26528	0	1.41567	0	0	0
ENSMUSG00000008601	41.1984	-3.182	0.432105	-7.36396	1.78531e-13	3.32705e-11	60	131	52	86	4	10	5	53.9156	82.876	69.1752	60.874	5.8231	8.50286	7.22211
ENSMUSG00000008604	238.013	-0.0843707	0.149155	-0.565656	0.571628	0.842475	284	383	181	334	145	254	183	255.2	242.302	240.783	236.418	211.088	215.973	264.329
ENSMUSG00000008658	272.228	1.54367	0.189996	8.12474	4.48316e-16	1.07968e-13	123	213	132	253	295	565	274	110.527	134.753	175.599	179.083	429.454	480.412	395.772
ENSMUSG00000008668	386.818	-0.548156	0.173507	-3.15928	0.00158159	0.0237392	522	821	352	473	196	392	206	469.065	519.399	468.263	334.807	285.332	333.312	297.551
ENSMUSG00000008682	300.805	-0.474374	0.147776	-3.21009	0.00132692	0.0206272	408	580	248	432	153	317	169	366.626	366.932	329.912	305.786	222.734	269.541	244.107
ENSMUSG00000008683	91.5529	0.290397	0.30879	0.940436	0.346994	0.694876	59	173	76	100	95	118	47	53.017	109.447	101.102	70.7837	138.299	100.334	67.8879
ENSMUSG00000008690	409.751	-0.148913	0.194828	-0.764331	0.44467	0.768732	387	934	310	507	275	460	254	347.755	590.887	412.391	358.873	400.338	391.131	366.883
ENSMUSG00000008730	368.777	0.188133	0.128722	1.46155	0.143865	0.460734	382	533	246	541	288	464	261	343.262	337.198	327.252	382.94	419.264	394.533	376.994
ENSMUSG00000008734	120.895	0.338264	0.183612	1.84228	0.0654343	0.30369	116	158	80	174	94	156	99	104.237	99.9573	106.423	123.164	136.843	132.645	142.998
ENSMUSG00000008763	41.8887	0.291694	0.305513	0.954768	0.339695	0.68879	44	46	26	70	34	56	30	39.5381	29.1015	34.5876	49.5486	49.4964	47.616	43.3327
ENSMUSG00000008789	0.309088	0.757339	3.58373	0.211327	0.832632	NA	0	0	0	1	1	0	0	0	0	0	0.707837	1.45578	0	0
ENSMUSG00000008813	0	NA	NA	NA	NA	NA	0	0	0	0	0	0	0	0	0	0	0	0	0	0
ENSMUSG00000008822	189.641	-0.0759251	0.225146	-0.337226	0.735947	0.917896	256	251	106	345	113	206	148	230.04	158.793	141.011	244.204	164.503	175.159	213.775
ENSMUSG00000008843	0	NA	NA	NA	NA	NA	0	0	0	0	0	0	0	0	0	0	0	0	0	0
ENSMUSG00000008845	16.147	-0.116544	0.451742	-0.257987	0.796417	0.940943	14	32	14	22	10	20	10	12.5803	20.2445	18.6241	15.5724	14.5578	17.0057	14.4442
ENSMUSG00000008855	2307.72	-0.588074	0.251715	-2.33626	0.0194775	0.14241	1834	5773	2498	3042	1600	1893	996	1648.02	3652.24	3323.07	2153.24	2329.24	1609.59	1438.64
ENSMUSG00000008859	50.7779	-0.35109	0.274748	-1.27786	0.201298	0.544563	73	74	42	80	29	58	27	65.5973	46.8155	55.8723	56.627	42.2175	49.3166	38.9994
ENSMUSG00000008874	0.10112	-0.21653	3.81695	-0.0567287	0.954761	NA	0	0	0	1	0	0	0	0	0	0	0.707837	0	0	0
ENSMUSG00000008892	69.8565	0.0841318	0.253385	0.332031	0.739866	0.920188	97	93	52	83	49	96	43	87.1635	58.8356	69.1752	58.7505	71.333	81.6274	62.1102
ENSMUSG00000008932	87.2064	0.228558	0.379012	0.603038	0.546484	0.831438	102	130	86	52	102	76	50	91.6565	82.2434	114.405	36.8075	148.489	64.6217	72.2211
ENSMUSG00000008958	116.387	-0.149887	0.196487	-0.762835	0.445562	0.769424	155	182	78	181	68	139	77	139.282	115.141	103.763	128.118	98.9928	118.19	111.221
ENSMUSG00000008976	229.641	-0.151286	0.158048	-0.957218	0.338457	0.687273	311	354	183	302	144	256	152	279.462	223.955	243.443	213.767	209.632	217.673	219.552
ENSMUSG00000008999	22.4202	-0.408422	0.501728	-0.814031	0.415627	0.74922	22	26	37	22	16	18	12	19.769	16.4487	49.2208	15.5724	23.2924	15.3051	17.3331
ENSMUSG00000009013	65.1083	-0.484127	0.338565	-1.42994	0.152734	0.474951	78	145	64	72	45	78	18	70.0902	91.733	85.1387	50.9643	65.5099	66.3223	25.9996
ENSMUSG00000009030	39.3816	0.548824	0.299325	1.83354	0.0667222	0.306569	36	43	25	54	37	49	34	32.3493	27.2036	33.2573	38.2232	53.8637	41.664	49.1104
ENSMUSG00000009035	1549.31	-0.314308	0.112285	-2.79921	0.0051228	0.0577773	1781	2778	1202	2548	1040	1486	905	1600.39	1757.48	1599.01	1803.57	1514.01	1263.52	1307.2
ENSMUSG00000009070	877.717	-0.193355	0.137038	-1.41096	0.158256	0.482349	844	1542	700	1477	518	1005	571	758.412	975.533	931.204	1045.48	754.092	854.537	824.765
ENSMUSG00000009073	1193.34	0.359825	0.151487	2.37529	0.0175351	0.132989	1173	1617	662	1830	860	1517	1079	1054.05	1022.98	880.653	1295.34	1251.97	1289.88	1558.53
ENSMUSG00000009075	11.1056	3.35596	0.659279	5.09035	3.57403e-07	1.97696e-05	3	4	1	3	12	25	21	2.69578	2.53057	1.33029	2.12351	17.4693	21.2571	30.3329
ENSMUSG00000009076	62.0399	0.721357	0.274138	2.63136	0.00850439	0.0830491	53	82	25	84	47	87	69	47.6254	51.8766	33.2573	59.4583	68.4215	73.9749	99.6652
ENSMUSG00000009079	3051.41	0.10805	0.112825	0.957682	0.338223	0.687273	3830	4480	2089	3896	2123	3824	2219	3441.61	2834.23	2778.98	2757.73	3090.61	3251.49	3205.17
ENSMUSG00000009090	707.358	-0.0702833	0.106075	-0.662583	0.507598	0.809813	768	1217	525	1030	470	826	469	690.119	769.925	698.403	729.072	684.215	702.336	677.434
ENSMUSG00000009092	29.4127	-1.12579	0.416098	-2.7056	0.00681819	0.0716322	56	52	30	41	18	12	12	50.3212	32.8974	39.9088	29.0213	26.204	10.2034	17.3331
ENSMUSG00000009093	0.121469	1.45959	3.81588	0.382504	0.702088	NA	0	0	0	0	0	1	0	0	0	0	0	0	0.850286	0
ENSMUSG00000009097	4.75963	-0.107012	0.977146	-0.109515	0.912794	NA	10	9	1	5	0	6	6	8.98593	5.69377	1.33029	3.53918	0	5.10172	8.66654
ENSMUSG00000009108	30.7097	-1.00714	0.355779	-2.8308	0.00464319	0.0539603	54	59	25	52	14	20	15	48.524	37.3258	33.2573	36.8075	20.3809	17.0057	21.6663
ENSMUSG00000009112	27.601	-0.0740015	0.366164	-0.202099	0.839839	0.956221	27	41	30	33	17	29	21	24.262	25.9383	39.9088	23.3586	24.7482	24.6583	30.3329
ENSMUSG00000009114	5.8373	0.266954	0.755381	0.353403	0.723786	NA	8	6	4	8	2	12	4	7.18874	3.79585	5.32117	5.6627	2.91155	10.2034	5.77769
ENSMUSG00000009115	5.8657	1.36565	0.829447	1.64646	0.09967	NA	8	6	0	4	4	15	6	7.18874	3.79585	0	2.83135	5.8231	12.7543	8.66654
ENSMUSG00000009145	16.6712	-0.223108	0.454421	-0.490972	0.623446	0.866414	24	28	11	24	14	18	7	21.5662	17.714	14.6332	16.9881	20.3809	15.3051	10.111
ENSMUSG00000009185	0	NA	NA	NA	NA	NA	0	0	0	0	0	0	0	0	0	0	0	0	0	0
ENSMUSG00000009207	132.327	0.335411	0.248181	1.35148	0.176543	0.508974	171	145	79	178	72	190	127	153.659	91.733	105.093	125.995	104.816	161.554	183.442
ENSMUSG00000009210	14.4884	0.46146	0.757933	0.60884	0.542631	0.829356	3	34	16	6	9	8	22	2.69578	21.5098	21.2847	4.24702	13.102	6.80229	31.7773
ENSMUSG00000009214	0.202239	-0.889455	3.80376	-0.233836	0.815113	NA	0	0	0	2	0	0	0	0	0	0	1.41567	0	0	0
ENSMUSG00000009216	13.8979	1.33761	0.497955	2.68621	0.00722678	0.0744731	10	9	5	17	16	24	14	8.98593	5.69377	6.65146	12.0332	23.2924	20.4069	20.2219
ENSMUSG00000009246	0.441337	-0.449633	2.52456	-0.178103	0.858642	NA	1	1	0	1	0	1	0	0.898593	0.632641	0	0.707837	0	0.850286	0
ENSMUSG00000009248	0.206346	1.47912	3.81508	0.387704	0.698235	NA	0	0	0	0	0	0	1	0	0	0	0	0	0	1.44442
ENSMUSG00000009281	289.124	0.041337	0.194475	0.212556	0.831673	0.953913	306	582	168	384	198	298	238	274.969	368.197	223.489	271.809	288.244	253.385	343.773
ENSMUSG00000009291	662.672	0.272585	0.141896	1.92102	0.0547287	0.275385	622	991	387	1031	503	861	515	558.925	626.948	514.823	729.78	732.255	732.096	743.878
ENSMUSG00000009292	8.30618	1.67218	0.684143	2.4442	0.0145173	0.117782	2	6	2	12	8	18	10	1.79719	3.79585	2.66058	8.49404	11.6462	15.3051	14.4442
ENSMUSG00000009293	80.4143	-0.0067284	0.218675	-0.0307689	0.975454	0.993236	86	140	63	102	62	89	52	77.279	88.5698	83.8084	72.1994	90.2581	75.6754	75.11
ENSMUSG00000009350	0	NA	NA	NA	NA	NA	0	0	0	0	0	0	0	0	0	0	0	0	0	0
ENSMUSG00000009356	0.445178	0.642514	3.19823	0.200897	0.840779	NA	0	0	0	2	0	2	0	0	0	0	1.41567	0	1.70057	0
ENSMUSG00000009376	29.5571	0.694939	0.356516	1.94925	0.0512657	0.263465	19	48	14	37	30	41	25	17.0733	30.3668	18.6241	26.19	43.6733	34.8617	36.1106
ENSMUSG00000009378	6.26898	0.774748	0.791968	0.978256	0.327947	0.676643	1	10	5	8	3	15	5	0.898593	6.32641	6.65146	5.6627	4.36733	12.7543	7.22211
ENSMUSG00000009394	891.613	0.687446	0.152393	4.51101	6.45203e-06	0.000257874	671	1199	627	898	727	1541	721	602.956	758.537	834.093	635.638	1058.35	1310.29	1041.43
ENSMUSG00000009406	38.6203	-0.117036	0.308115	-0.379845	0.704061	0.903416	46	60	25	65	25	36	31	41.3353	37.9585	33.2573	46.0094	36.3944	30.6103	44.7771
ENSMUSG00000009418	344.439	0.0611497	0.189163	0.323264	0.746495	0.923433	311	452	347	464	231	406	259	279.462	285.954	461.611	328.436	336.284	345.216	374.105
ENSMUSG00000009470	189.659	0.208022	0.196192	1.0603	0.289009	0.641815	222	216	165	224	133	244	147	199.488	136.651	219.498	158.555	193.618	207.47	212.33
ENSMUSG00000009471	0	NA	NA	NA	NA	NA	0	0	0	0	0	0	0	0	0	0	0	0	0	0
ENSMUSG00000009487	1.61786	2.38812	1.63051	1.46464	0.143019	NA	0	0	0	3	2	4	2	0	0	0	2.12351	2.91155	3.40114	2.88885
ENSMUSG00000009535	305.553	-0.261997	0.168318	-1.55656	0.119576	0.419694	401	583	238	381	215	320	165	360.336	368.83	316.61	269.686	312.992	272.091	238.33
ENSMUSG00000009545	945.781	-0.211883	0.138727	-1.52733	0.126678	0.431145	1239	1327	787	1444	614	1113	525	1113.36	839.515	1046.94	1022.12	893.847	946.368	758.322
ENSMUSG00000009549	76.4881	-0.224527	0.254392	-0.882602	0.377451	0.719336	88	173	51	97	49	82	48	79.0762	109.447	67.8449	68.6602	71.333	69.7234	69.3323
ENSMUSG00000009551	7.89265	0.529819	0.624364	0.848574	0.396118	0.733393	7	9	5	11	9	10	5	6.29015	5.69377	6.65146	7.78621	13.102	8.50286	7.22211
ENSMUSG00000009555	210.721	-0.101022	0.15819	-0.638612	0.523075	0.817433	222	357	158	330	139	264	124	199.488	225.853	210.186	233.586	202.353	224.475	179.108
ENSMUSG00000009563	212.764	-0.325168	0.18204	-1.78624	0.0740598	0.32593	236	449	177	280	130	196	141	212.068	284.056	235.462	198.194	189.251	166.656	203.664
ENSMUSG00000009566	148.861	-0.448524	0.180909	-2.47929	0.0131645	0.110853	196	298	124	202	82	148	86	176.124	188.527	164.956	142.983	119.374	125.842	124.22
ENSMUSG00000009569	345.056	0.216177	0.152111	1.42118	0.155265	0.478443	370	446	226	532	246	484	245	332.479	282.158	300.646	376.569	358.121	411.538	353.884
ENSMUSG00000009575	101.452	-0.4408	0.206469	-2.13495	0.0327654	0.199188	122	162	102	156	63	95	55	109.628	102.488	135.69	110.423	91.7139	80.7772	79.4432
ENSMUSG00000009580	0	NA	NA	NA	NA	NA	0	0	0	0	0	0	0	0	0	0	0	0	0	0
ENSMUSG00000009585	163.415	0.181872	0.221748	0.820173	0.412118	0.747542	163	234	101	268	83	243	137	146.471	148.038	134.36	189.7	120.829	206.619	197.886
ENSMUSG00000009588	0	NA	NA	NA	NA	NA	0	0	0	0	0	0	0	0	0	0	0	0	0	0
ENSMUSG00000009596	0.658875	3.29177	2.65168	1.24139	0.214462	NA	0	0	0	0	2	2	0	0	0	0	0	2.91155	1.70057	0
ENSMUSG00000009614	16.0009	0.123082	0.476383	0.258368	0.796123	0.940943	12	26	10	30	8	25	12	10.7831	16.4487	13.3029	21.2351	11.6462	21.2571	17.3331
ENSMUSG00000009621	114.661	0.602667	0.204454	2.9477	0.0032015	0.0407449	109	114	76	148	103	159	98	97.9466	72.1211	101.102	104.76	149.945	135.195	141.553
ENSMUSG00000009628	0.121469	1.45959	3.81588	0.382504	0.702088	NA	0	0	0	0	0	1	0	0	0	0	0	0	0.850286	0
ENSMUSG00000009630	64.8367	-0.0488425	0.24742	-0.197407	0.843509	0.956867	64	117	52	89	48	82	35	57.5099	74.019	69.1752	62.9975	69.8773	69.7234	50.5548
ENSMUSG00000009633	0.775275	-2.61786	2.32212	-1.12736	0.259592	NA	0	2	1	4	0	0	0	0	1.26528	1.33029	2.83135	0	0	0
ENSMUSG00000009640	35.0232	-0.0841043	0.344335	-0.244251	0.807036	0.945839	51	48	22	53	18	35	32	45.8282	30.3668	29.2664	37.5154	26.204	29.76	46.2215
ENSMUSG00000009646	0.191497	-0.844641	3.80556	-0.221949	0.824353	NA	0	1	0	1	0	0	0	0	0.632641	0	0.707837	0	0	0
ENSMUSG00000009647	135.825	0.036813	0.193203	0.190541	0.848885	0.958429	144	189	126	173	103	155	90	129.397	119.569	167.617	122.456	149.945	131.794	129.998
ENSMUSG00000009654	0.729704	1.36009	2.1735	0.62576	0.531472	NA	0	1	1	0	0	2	1	0	0.632641	1.33029	0	0	1.70057	1.44442
ENSMUSG00000009670	39.2014	-0.14955	0.328311	-0.455513	0.64874	0.879396	53	49	24	74	28	39	26	47.6254	30.9994	31.927	52.3799	40.7617	33.1611	37.555
ENSMUSG00000009681	305.933	-0.101354	0.148935	-0.680524	0.496173	0.803293	312	460	279	451	209	332	203	280.361	291.015	371.151	319.234	304.257	282.295	293.218
ENSMUSG00000009687	162.07	-1.96077	0.232298	-8.44078	3.1523e-17	8.50796e-15	235	358	184	379	27	68	60	211.169	226.486	244.774	268.27	39.306	57.8194	86.6654
ENSMUSG00000009731	6.23477	0.823099	0.753903	1.09178	0.274928	0.627914	2	13	2	8	5	11	6	1.79719	8.22434	2.66058	5.6627	7.27888	9.35314	8.66654
ENSMUSG00000009733	552.804	-0.0455264	0.10996	-0.414028	0.678853	0.892476	620	877	425	794	396	604	374	557.128	554.826	565.374	562.022	576.487	513.573	540.214
ENSMUSG00000009734	2.29317	-1.25937	1.36462	-0.922875	0.356073	NA	2	4	2	8	0	4	0	1.79719	2.53057	2.66058	5.6627	0	3.40114	0
ENSMUSG00000009739	386.01	-0.319009	0.161664	-1.97329	0.0484626	0.253131	379	796	340	553	227	410	232	340.567	503.583	452.299	391.434	330.461	348.617	335.106
ENSMUSG00000009741	1329.3	0.0173949	0.115627	0.150439	0.880418	0.967557	1478	2218	1024	1692	818	1618	1002	1328.12	1403.2	1362.22	1197.66	1190.82	1375.76	1447.31
ENSMUSG00000009772	52.866	0.523023	0.327173	1.59861	0.109907	0.402264	32	92	26	78	34	74	56	28.755	58.203	34.5876	55.2113	49.4964	62.9212	80.8877
ENSMUSG00000009828	477.523	0.169384	0.17397	0.973636	0.330237	0.679219	540	692	278	733	278	606	423	485.24	437.788	369.821	518.844	404.706	515.273	610.991
ENSMUSG00000009863	109.716	-0.0785122	0.212349	-0.369732	0.711582	0.906755	118	212	81	142	86	125	61	106.034	134.12	107.754	100.513	125.197	106.286	88.1098
ENSMUSG00000009876	7.85016	0.745427	0.731227	1.01942	0.308004	0.659771	4	6	8	10	8	18	2	3.59437	3.79585	10.6423	7.07837	11.6462	15.3051	2.88885
ENSMUSG00000009894	966.107	-0.0801008	0.111075	-0.721143	0.470821	0.786126	1086	1574	790	1316	680	994	674	975.872	995.777	1050.93	931.513	989.928	845.184	973.541
ENSMUSG00000009900	0.350959	-0.0220123	3.02444	-0.00727814	0.994193	NA	1	0	0	1	0	1	0	0.898593	0	0	0.707837	0	0.850286	0
ENSMUSG00000009905	67.9399	0.174966	0.246531	0.709712	0.477883	0.790457	73	92	41	112	49	96	45	65.5973	58.203	54.542	79.2777	71.333	81.6274	64.999
ENSMUSG00000009907	382.259	0.161313	0.163287	0.987909	0.323197	0.672275	479	549	246	497	293	543	229	430.426	347.32	327.252	351.795	426.542	461.705	330.773
ENSMUSG00000009927	310.044	-0.363426	0.176672	-2.05707	0.0396797	0.224727	428	624	240	384	162	310	208	384.598	394.768	319.27	271.809	235.836	263.589	300.44
ENSMUSG00000009941	2.285	0.571473	1.87079	0.305472	0.760007	NA	0	0	6	0	2	6	0	0	0	7.98175	0	2.91155	5.10172	0
ENSMUSG00000009995	1716.87	-0.077315	0.088544	-0.873182	0.382564	0.721809	2005	2775	1342	2376	1166	1913	1156	1801.68	1755.58	1785.25	1681.82	1697.44	1626.6	1669.75
ENSMUSG00000010021	2.34048	-0.909249	1.17997	-0.770572	0.440961	NA	2	5	3	4	1	2	1	1.79719	3.16321	3.99088	2.83135	1.45578	1.70057	1.44442
ENSMUSG00000010025	343.167	-0.196158	0.142373	-1.37778	0.168273	0.496914	439	543	239	559	220	393	205	394.482	343.524	317.94	395.681	320.271	334.162	296.107
ENSMUSG00000010044	3.99338	-0.726866	0.948485	-0.766344	0.443472	NA	8	9	3	3	3	2	2	7.18874	5.69377	3.99088	2.12351	4.36733	1.70057	2.88885
ENSMUSG00000010045	5.55948	-0.587722	0.793878	-0.740317	0.459107	NA	10	5	4	12	3	5	3	8.98593	3.16321	5.32117	8.49404	4.36733	4.25143	4.33327
ENSMUSG00000010047	32.9243	-0.404942	0.349056	-1.16011	0.246006	0.599281	55	57	26	38	19	30	21	49.4226	36.0606	34.5876	26.8978	27.6597	25.5086	30.3329
ENSMUSG00000010048	30.0876	-0.0505488	0.336133	-0.150383	0.880462	0.967557	37	50	24	36	17	34	24	33.2479	31.6321	31.927	25.4821	24.7482	28.9097	34.6661
ENSMUSG00000010051	36.0093	-0.287895	0.381107	-0.755417	0.449999	0.772233	30	50	44	55	21	26	30	26.9578	31.6321	58.5329	38.931	30.5713	22.1074	43.3327
ENSMUSG00000010054	48.558	-0.346165	0.302995	-1.14248	0.253256	0.606513	56	102	39	65	40	42	23	50.3212	64.5294	51.8814	46.0094	58.231	35.712	33.2217
ENSMUSG00000010057	39.4727	-0.741302	0.30519	-2.42899	0.0151411	0.121176	56	80	33	66	17	40	18	50.3212	50.6113	43.8996	46.7172	24.7482	34.0114	25.9996
ENSMUSG00000010064	135.75	0.186609	0.210633	0.885945	0.375647	0.71791	145	228	108	133	110	150	104	130.296	144.242	143.672	94.1423	160.135	127.543	150.22
ENSMUSG00000010066	265.099	0.0274953	0.20413	0.134695	0.892853	0.97155	235	401	228	399	162	255	244	211.169	253.689	303.307	282.427	235.836	216.823	352.439
ENSMUSG00000010067	217.937	-0.483675	0.202108	-2.39316	0.016704	0.129128	230	476	206	300	135	229	97	206.676	301.137	274.04	212.351	196.53	194.715	140.109
ENSMUSG00000010080	11.2752	0.408485	0.54635	0.747661	0.454664	0.77562	9	20	9	10	11	17	6	8.08734	12.6528	11.9726	7.07837	16.0135	14.4549	8.66654
ENSMUSG00000010086	77.3044	0.448128	0.281899	1.58968	0.111907	0.4064	84	99	39	106	68	69	82	75.4818	62.6315	51.8814	75.0307	98.9928	58.6697	118.443
ENSMUSG00000010095	413.049	-0.272288	0.255455	-1.06589	0.286471	0.639809	411	1105	311	424	304	400	226	369.322	699.069	413.721	300.123	442.556	340.114	326.44
ENSMUSG00000010097	816.356	0.0307704	0.112193	0.274263	0.783882	0.93581	966	1237	562	1178	598	907	582	868.041	782.577	747.624	833.832	870.554	771.209	840.654
ENSMUSG00000010110	4817.62	-0.159174	0.115916	-1.37318	0.169696	0.498735	6319	8428	3358	6630	3279	5056	3102	5678.21	5331.9	4467.12	4692.96	4773.49	4299.05	4480.6
ENSMUSG00000010122	12.2958	1.15038	0.533073	2.15801	0.0309272	0.191812	11	16	6	6	11	19	15	9.88452	10.1223	7.98175	4.24702	16.0135	16.1554	21.6663
ENSMUSG00000010136	6.9425	-0.927437	0.7784	-1.19147	0.233471	0.583189	9	8	9	15	2	10	1	8.08734	5.06113	11.9726	10.6176	2.91155	8.50286	1.44442
ENSMUSG00000010142	9.33213	-0.888868	0.759715	-1.17	0.242	0.593483	18	30	6	4	6	4	5	16.1747	18.9792	7.98175	2.83135	8.73466	3.40114	7.22211
ENSMUSG00000010154	94.5457	0.0230676	0.236571	0.0975079	0.922323	0.980064	83	166	57	167	67	107	69	74.5832	105.018	75.8266	118.209	97.537	90.9806	99.6652
ENSMUSG00000010175	218.192	-0.128562	0.235894	-0.544999	0.585754	0.848769	163	427	210	296	174	216	128	146.471	270.138	279.361	209.52	253.305	183.662	184.886
ENSMUSG00000010205	155.49	-0.162028	0.179079	-0.904783	0.36558	0.708678	186	272	112	227	98	147	119	167.138	172.078	148.993	160.679	142.666	124.992	171.886
ENSMUSG00000010277	128.509	-0.0349826	0.179024	-0.195408	0.845074	0.957634	152	214	92	177	77	157	93	136.586	135.385	122.387	125.287	112.095	133.495	134.331
ENSMUSG00000010290	31.5546	0.187323	0.320853	0.583827	0.559337	0.837301	31	51	24	39	23	44	21	27.8564	32.2647	31.927	27.6056	33.4829	37.4126	30.3329
ENSMUSG00000010307	44.0498	-1.88485	0.508543	-3.70638	0.000210245	0.00489031	75	173	40	39	10	34	5	67.3945	109.447	53.2117	27.6056	14.5578	28.9097	7.22211
ENSMUSG00000010311	6.91458	0.411658	0.914377	0.450206	0.652562	0.880621	12	1	9	2	5	9	6	10.7831	0.632641	11.9726	1.41567	7.27888	7.65257	8.66654
ENSMUSG00000010342	7.22938	-0.668898	0.694339	-0.96336	0.335367	0.684553	10	14	8	8	5	4	4	8.98593	8.85698	10.6423	5.6627	7.27888	3.40114	5.77769
ENSMUSG00000010358	52.7454	0.138485	0.282041	0.491011	0.623419	0.866414	46	69	43	86	30	71	43	41.3353	43.6523	57.2026	60.874	43.6733	60.3703	62.1102
ENSMUSG00000010362	23.5808	0.394655	0.421388	0.936559	0.348985	0.696259	23	33	8	43	15	39	19	20.6676	20.8772	10.6423	30.437	21.8366	33.1611	27.444
ENSMUSG00000010376	73.0728	-0.345807	0.232668	-1.48627	0.137208	0.449647	105	121	60	100	43	70	47	94.3522	76.5496	79.8175	70.7837	62.5984	59.52	67.8879
ENSMUSG00000010392	94.599	0.257419	0.208932	1.23207	0.217922	0.56386	108	140	51	133	72	121	74	97.048	88.5698	67.8449	94.1423	104.816	102.885	106.887
ENSMUSG00000010406	61.8356	-0.319676	0.291864	-1.09529	0.27339	0.626813	63	153	44	81	43	61	34	56.6113	96.7941	58.5329	57.3348	62.5984	51.8674	49.1104
ENSMUSG00000010435	0.619038	3.17373	3.24171	0.979031	0.327565	NA	0	0	0	0	0	0	3	0	0	0	0	0	0	4.33327
ENSMUSG00000010453	625.935	-0.143842	0.127612	-1.12718	0.259665	0.612075	747	1000	425	1044	400	711	406	671.249	632.641	565.374	738.982	582.31	604.553	586.436
ENSMUSG00000010461	83.3292	0.172126	0.273292	0.629823	0.52881	0.820628	62	105	86	114	58	93	71	55.7128	66.4273	114.405	80.6934	84.435	79.0766	102.554
ENSMUSG00000010476	17.9621	-0.0215659	0.537266	-0.0401402	0.967981	0.992085	10	15	24	32	14	21	10	8.98593	9.48962	31.927	22.6508	20.3809	17.856	14.4442
ENSMUSG00000010492	544.072	-0.15859	0.146362	-1.08354	0.278567	0.631343	519	986	487	764	332	597	373	466.37	623.784	647.852	540.787	483.318	507.621	538.77
ENSMUSG00000010505	506.357	-0.154307	0.148918	-1.03619	0.300115	0.650872	517	895	466	660	357	523	320	464.572	566.214	619.916	467.172	519.712	444.699	462.215
ENSMUSG00000010517	63.5025	-0.207386	0.273547	-0.758139	0.448368	0.771524	74	78	65	97	45	71	33	66.4959	49.346	86.469	68.6602	65.5099	60.3703	47.6659
ENSMUSG00000010538	207.526	-0.319629	0.172168	-1.8565	0.0633824	0.298065	284	368	154	302	105	211	148	255.2	232.812	204.865	213.767	152.857	179.41	213.775
ENSMUSG00000010554	69.8366	0.474965	0.258377	1.83826	0.0660235	0.304966	79	88	44	76	46	86	76	70.9888	55.6724	58.5329	53.7956	66.9657	73.1246	109.776
ENSMUSG00000010592	1.48414	1.20196	1.72142	0.698234	0.485031	NA	0	0	2	2	2	4	0	0	0	2.66058	1.41567	2.91155	3.40114	0
ENSMUSG00000010601	0	NA	NA	NA	NA	NA	0	0	0	0	0	0	0	0	0	0	0	0	0	0
ENSMUSG00000010607	2.68065	0.598267	1.36061	0.439705	0.660151	NA	0	11	0	2	2	2	4	0	6.95905	0	1.41567	2.91155	1.70057	5.77769
ENSMUSG00000010608	371.751	0.103988	0.192253	0.540894	0.588581	0.850438	548	449	242	484	284	448	254	492.429	284.056	321.931	342.593	413.44	380.928	366.883
ENSMUSG00000010609	537.13	-0.227767	0.145041	-1.57036	0.116331	0.414064	576	1040	455	719	360	513	353	517.589	657.947	605.283	508.935	524.079	436.197	509.881
ENSMUSG00000010651	2.11556	-1.43269	1.36864	-1.0468	0.295194	NA	2	9	1	4	1	2	0	1.79719	5.69377	1.33029	2.83135	1.45578	1.70057	0
ENSMUSG00000010660	122.822	0.366419	0.192267	1.90579	0.056678	0.281487	108	192	89	142	85	166	109	97.048	121.467	118.396	100.513	123.741	141.147	157.442
ENSMUSG00000010663	269.856	0.488955	0.14151	3.45527	0.000549751	0.0103311	258	360	154	358	217	368	237	231.837	227.751	204.865	253.406	315.903	312.905	342.328
ENSMUSG00000010721	505.438	-0.548192	0.121159	-4.52458	6.05167e-06	0.000243529	639	897	448	845	278	425	302	574.201	567.479	595.971	598.122	404.706	361.371	436.216
ENSMUSG00000010751	2.97522	0.847429	1.20527	0.703105	0.48199	NA	3	3	0	6	0	9	3	2.69578	1.89792	0	4.24702	0	7.65257	4.33327
ENSMUSG00000010755	315.175	-0.330257	0.126971	-2.60105	0.00929397	0.0879612	383	555	265	471	193	312	193	344.161	351.116	352.527	333.391	280.965	265.289	278.774
ENSMUSG00000010760	0.206346	1.47912	3.81508	0.387704	0.698235	NA	0	0	0	0	0	0	1	0	0	0	0	0	0	1.44442
ENSMUSG00000010796	0.291161	-0.983467	3.66379	-0.268429	0.788369	NA	0	0	1	1	0	0	0	0	0	1.33029	0.707837	0	0	0
ENSMUSG00000010797	0.51375	-0.623191	2.7141	-0.229613	0.818393	NA	0	0	1	2	0	1	0	0	0	1.33029	1.41567	0	0.850286	0
ENSMUSG00000010803	11.3738	2.38527	0.679823	3.50867	0.000450355	0.00890133	10	4	0	6	10	24	20	8.98593	2.53057	0	4.24702	14.5578	20.4069	28.8885
ENSMUSG00000010825	15.4841	1.04433	0.635702	1.64279	0.100426	0.382779	20	9	9	10	6	16	30	17.9719	5.69377	11.9726	7.07837	8.73466	13.6046	43.3327
ENSMUSG00000010830	111.839	-0.668497	0.258319	-2.58787	0.00965705	0.0902516	192	241	72	154	68	81	59	172.53	152.467	95.781	109.007	98.9928	68.8732	85.2209
ENSMUSG00000010841	20.6261	-0.0934192	0.478062	-0.195412	0.84507	0.957634	19	54	17	15	15	21	14	17.0733	34.1626	22.615	10.6176	21.8366	17.856	20.2219
ENSMUSG00000010911	38.1069	0.365647	0.300118	1.21834	0.223093	0.569613	33	56	23	56	26	54	33	29.6536	35.4279	30.5967	39.6389	37.8502	45.9154	47.6659
ENSMUSG00000010914	47.8233	-0.0598001	0.272281	-0.219626	0.826162	0.951973	54	73	37	73	33	63	26	48.524	46.1828	49.2208	51.6721	48.0406	53.568	37.555
ENSMUSG00000010936	205.722	0.153182	0.14798	1.03515	0.300599	0.651185	214	317	137	296	151	266	145	192.299	200.547	182.25	209.52	219.822	226.176	209.441
ENSMUSG00000011008	1.63241	1.46323	1.51327	0.966935	0.333576	NA	0	2	2	0	2	2	2	0	1.26528	2.66058	0	2.91155	1.70057	2.88885
ENSMUSG00000011034	0.318412	-1.14679	3.56886	-0.321332	0.747959	NA	1	0	1	0	0	0	0	0.898593	0	1.33029	0	0	0	0
ENSMUSG00000011096	435.933	-0.393578	0.148245	-2.65492	0.00793278	0.0795515	517	864	382	596	290	405	238	464.572	546.602	508.172	421.871	422.175	344.366	343.773
ENSMUSG00000011114	172.276	-0.599529	0.207845	-2.8845	0.00392038	0.0475734	248	364	134	246	116	150	72	222.851	230.281	178.259	174.128	168.87	127.543	103.998
ENSMUSG00000011118	0	NA	NA	NA	NA	NA	0	0	0	0	0	0	0	0	0	0	0	0	0	0
ENSMUSG00000011148	100.552	-0.69594	0.692791	-1.00455	0.315116	0.665047	63	303	143	60	78	64	38	56.6113	191.69	190.232	42.4702	113.551	54.4183	54.8881
ENSMUSG00000011154	23.0824	-1.06245	0.623017	-1.70533	0.0881328	0.358855	34	70	30	6	8	16	12	30.5522	44.2849	39.9088	4.24702	11.6462	13.6046	17.3331
ENSMUSG00000011158	453.984	-0.492877	0.124564	-3.9568	7.59591e-05	0.00208242	570	892	351	746	250	440	255	512.198	564.316	466.933	528.046	363.944	374.126	368.328
ENSMUSG00000011171	0.746621	-2.57384	2.65944	-0.967813	0.333138	NA	3	4	0	0	0	0	0	2.69578	2.53057	0	0	0	0	0
ENSMUSG00000011179	117.652	0.341253	0.239662	1.42389	0.154478	0.477434	88	223	84	126	104	139	92	79.0762	141.079	111.745	89.1874	151.401	118.19	132.887
ENSMUSG00000011254	15.7563	-0.731326	0.506735	-1.44321	0.148961	0.469275	14	32	16	32	4	19	8	12.5803	20.2445	21.2847	22.6508	5.8231	16.1554	11.5554
ENSMUSG00000011256	6.72232	1.02887	0.675897	1.52223	0.127952	0.43298	4	8	5	5	7	11	6	3.59437	5.06113	6.65146	3.53918	10.1904	9.35314	8.66654
ENSMUSG00000011257	959.809	-0.520022	0.175055	-2.97063	0.00297193	0.0385759	1322	2088	846	1100	514	984	499	1187.94	1320.96	1125.43	778.621	748.269	836.681	720.767
ENSMUSG00000011263	42.0802	-0.145726	0.313593	-0.464698	0.642147	0.875878	49	62	39	58	36	47	18	44.031	39.2238	51.8814	41.0545	52.4079	39.9634	25.9996
ENSMUSG00000011267	0.949791	-1.67467	1.93214	-0.866743	0.386083	NA	2	1	2	1	0	1	0	1.79719	0.632641	2.66058	0.707837	0	0.850286	0
ENSMUSG00000011305	20.4006	0.738473	0.394172	1.87348	0.0610021	0.29199	20	24	12	20	21	27	18	17.9719	15.1834	15.9635	14.1567	30.5713	22.9577	25.9996
ENSMUSG00000011306	217.521	-0.111871	0.153592	-0.728362	0.466392	0.78388	251	341	161	342	131	234	163	225.547	215.731	214.177	242.08	190.707	198.967	235.441
ENSMUSG00000011349	0.12837	-0.21653	3.81695	-0.0567287	0.954761	NA	1	0	0	0	0	0	0	0.898593	0	0	0	0	0	0
ENSMUSG00000011350	0.10112	-0.21653	3.81695	-0.0567287	0.954761	NA	0	0	0	1	0	0	0	0	0	0	0.707837	0	0	0
ENSMUSG00000011382	59.3831	0.259989	0.2659	0.977767	0.32819	0.676696	67	71	35	94	41	72	53	60.2057	44.9175	46.5602	66.5367	59.6868	61.2206	76.5544
ENSMUSG00000011427	84.1578	0.0466483	0.214103	0.217878	0.827524	0.952785	96	139	56	115	65	88	62	86.2649	87.9371	74.4964	81.4012	94.6255	74.8252	89.5542
ENSMUSG00000011463	0.10112	-0.21653	3.81695	-0.0567287	0.954761	NA	0	0	0	1	0	0	0	0	0	0	0.707837	0	0	0
ENSMUSG00000011486	1.20341	-0.650452	2.12718	-0.305781	0.759771	NA	0	2	0	6	2	0	0	0	1.26528	0	4.24702	2.91155	0	0
ENSMUSG00000011589	19.1017	1.12049	0.435821	2.57099	0.0101409	0.09338	10	29	9	16	19	38	16	8.98593	18.3466	11.9726	11.3254	27.6597	32.3109	23.1108
ENSMUSG00000011632	0.431729	-1.78689	3.192	-0.559803	0.575614	NA	1	0	0	3	0	0	0	0.898593	0	0	2.12351	0	0	0
ENSMUSG00000011658	441.035	-0.457071	0.144073	-3.1725	0.00151131	0.0228801	520	869	352	716	250	369	289	467.268	549.765	468.263	506.811	363.944	313.755	417.438
ENSMUSG00000011751	753.27	-0.098607	0.184134	-0.535518	0.592292	0.852305	705	1260	526	1373	402	1039	486	633.508	797.128	699.734	971.86	585.222	883.447	701.989
ENSMUSG00000011752	29.5985	-0.429725	0.391309	-1.09817	0.272129	0.625904	24	71	31	36	19	29	15	21.5662	44.9175	41.2391	25.4821	27.6597	24.6583	21.6663
ENSMUSG00000011831	94.3823	0.740049	0.217926	3.39588	0.000684095	0.012309	97	105	45	111	96	135	79	87.1635	66.4273	59.8631	78.5699	139.755	114.789	114.109
ENSMUSG00000011832	348.94	0.0628858	0.18437	0.341085	0.733039	0.91617	332	583	250	524	176	482	281	298.333	368.83	332.573	370.907	256.217	409.838	405.883
ENSMUSG00000011837	81.5582	-0.159818	0.234299	-0.682111	0.495169	0.802944	84	157	72	100	59	84	50	75.4818	99.3247	95.781	70.7837	85.8908	71.424	72.2211
ENSMUSG00000011877	184.984	-0.0874432	0.176141	-0.496439	0.619584	0.864751	201	326	162	222	117	200	135	180.617	206.241	215.507	157.14	170.326	170.057	194.997
ENSMUSG00000011884	124.423	-0.150583	0.292648	-0.514554	0.606865	0.859052	122	229	101	185	118	143	40	109.628	144.875	134.36	130.95	171.782	121.591	57.7769
ENSMUSG00000011958	359.413	0.31584	0.182513	1.73051	0.0835394	0.347614	448	477	189	484	266	421	327	402.57	301.77	251.425	342.593	387.236	357.97	472.326
ENSMUSG00000011960	156.93	-0.323991	0.210763	-1.53723	0.124236	0.426874	188	226	174	206	99	159	90	168.935	142.977	231.471	145.814	144.122	135.195	129.998
ENSMUSG00000012017	57.2297	0.803571	0.292856	2.74391	0.0060713	0.065778	41	87	30	58	67	92	36	36.8423	55.0398	39.9088	41.0545	97.537	78.2263	51.9992
ENSMUSG00000012042	10.1922	-0.505579	0.854862	-0.591416	0.554242	0.834823	8	31	14	2	10	10	1	7.18874	19.6119	18.6241	1.41567	14.5578	8.50286	1.44442
ENSMUSG00000012076	106.746	0.00838579	0.208334	0.0402516	0.967893	0.992085	131	150	70	169	84	126	64	117.716	94.8962	93.1204	119.624	122.285	107.136	92.443
ENSMUSG00000012114	1233	-0.125484	0.143043	-0.877247	0.380353	0.721265	1540	2027	838	1883	656	1425	935	1383.83	1282.36	1114.78	1332.86	954.989	1211.66	1350.54
ENSMUSG00000012117	1215.53	0.00498298	0.131082	0.0380141	0.969676	0.992367	1569	1998	842	1496	900	1352	828	1409.89	1264.02	1120.11	1058.92	1310.2	1149.59	1195.98
ENSMUSG00000012123	4.15803	-0.121145	1.00904	-0.12006	0.904436	NA	2	10	4	6	2	10	0	1.79719	6.32641	5.32117	4.24702	2.91155	8.50286	0
ENSMUSG00000012126	228.444	-0.780258	0.154401	-5.05345	4.33906e-07	2.34219e-05	275	466	215	402	104	187	122	247.113	294.811	286.013	284.55	151.401	159.003	176.22
ENSMUSG00000012187	18.7879	0.0875526	0.442348	0.197927	0.843102	0.956856	18	30	18	20	19	19	10	16.1747	18.9792	23.9453	14.1567	27.6597	16.1554	14.4442
ENSMUSG00000012211	6.26411	-0.937934	0.865737	-1.08339	0.278634	0.631403	6	3	12	12	3	4	3	5.39156	1.89792	15.9635	8.49404	4.36733	3.40114	4.33327
ENSMUSG00000012282	0	NA	NA	NA	NA	NA	0	0	0	0	0	0	0	0	0	0	0	0	0	0
ENSMUSG00000012296	857.398	0.156622	0.122098	1.28275	0.199578	0.542867	820	1403	598	1196	694	1040	582	736.846	887.596	795.515	846.573	1010.31	884.297	840.654
ENSMUSG00000012350	57.2895	-2.39746	0.452577	-5.29735	1.17492e-07	7.35689e-06	89	80	110	103	19	9	11	79.9748	50.6113	146.332	72.9072	27.6597	7.65257	15.8886
ENSMUSG00000012396	0.618175	1.17796	2.89451	0.406964	0.684034	NA	0	0	0	2	2	0	0	0	0	0	1.41567	2.91155	0	0
ENSMUSG00000012405	112.832	-0.143314	0.294179	-0.487166	0.626141	0.867546	125	276	87	95	84	122	65	112.324	174.609	115.735	67.2445	122.285	103.735	93.8875
ENSMUSG00000012422	101.192	0.229055	0.235856	0.971165	0.331466	0.68069	136	133	52	141	86	117	75	122.209	84.1413	69.1752	99.805	125.197	99.4834	108.332
ENSMUSG00000012428	1.89399	0.123204	1.3154	0.0936629	0.925377	NA	2	2	1	4	0	2	3	1.79719	1.26528	1.33029	2.83135	0	1.70057	4.33327
ENSMUSG00000012429	44.9089	-0.134298	0.295487	-0.454496	0.649472	0.879432	50	91	34	56	24	59	29	44.9296	57.5704	45.2299	39.6389	34.9386	50.1669	41.8883
ENSMUSG00000012443	4.03908	-0.92408	0.911934	-1.01332	0.310908	NA	5	7	5	7	1	4	2	4.49296	4.42849	6.65146	4.95486	1.45578	3.40114	2.88885
ENSMUSG00000012483	16.8478	-0.104649	0.457469	-0.228756	0.819059	0.95	28	23	10	23	10	18	13	25.1606	14.5508	13.3029	16.2802	14.5578	15.3051	18.7775
ENSMUSG00000012519	12.2045	-0.467411	0.629382	-0.74265	0.457693	0.778168	12	10	16	24	12	8	4	10.7831	6.32641	21.2847	16.9881	17.4693	6.80229	5.77769
ENSMUSG00000012520	0	NA	NA	NA	NA	NA	0	0	0	0	0	0	0	0	0	0	0	0	0	0
ENSMUSG00000012535	318.303	0.0960532	0.158099	0.60755	0.543486	0.829968	382	500	202	438	208	458	206	343.262	316.321	268.719	310.033	302.801	389.431	297.551
ENSMUSG00000012609	309.876	0.505373	0.191174	2.64353	0.00820465	0.0812604	263	302	230	450	257	417	269	236.33	191.058	305.967	318.527	374.134	354.569	388.55
ENSMUSG00000012640	800.002	0.0420177	0.116979	0.35919	0.719453	0.910081	970	1244	531	1119	546	919	600	871.635	787.006	706.385	792.069	794.854	781.413	866.654
ENSMUSG00000012705	0.731043	-1.20357	2.2567	-0.533333	0.593803	NA	1	0	2	1	0	1	0	0.898593	0	2.66058	0.707837	0	0.850286	0
ENSMUSG00000012777	3.36911	-0.114914	1.02572	-0.112033	0.910797	NA	7	3	1	6	4	3	1	6.29015	1.89792	1.33029	4.24702	5.8231	2.55086	1.44442
ENSMUSG00000012819	773.027	0.638567	0.176644	3.615	0.000300353	0.00647871	555	895	620	860	740	995	685	498.719	566.214	824.781	608.74	1077.27	846.034	989.43
ENSMUSG00000012848	207.671	-0.410729	0.195102	-2.1052	0.0352736	0.208682	234	473	148	315	108	233	117	210.271	299.239	196.883	222.969	157.224	198.117	168.997
ENSMUSG00000012889	1.4076	-0.525912	1.55585	-0.338022	0.735346	NA	3	1	2	1	1	2	0	2.69578	0.632641	2.66058	0.707837	1.45578	1.70057	0
ENSMUSG00000013033	3706.52	-0.365977	0.0877557	-4.17041	3.04053e-05	0.000971355	4733	6578	3037	5579	2179	3924	2100	4253.04	4161.51	4040.1	3949.02	3172.14	3336.52	3033.29
ENSMUSG00000013076	130.098	0.0703589	0.232167	0.303053	0.76185	0.926995	165	159	104	172	121	126	82	148.268	100.59	138.35	121.748	176.149	107.136	118.443
ENSMUSG00000013089	74.9623	0.67984	0.332727	2.04324	0.041029	0.229266	39	73	78	79	64	124	59	35.0451	46.1828	103.763	55.9191	93.1697	105.435	85.2209
ENSMUSG00000013091	2.51701	0.141751	1.16803	0.121359	0.903407	NA	2	2	3	4	0	4	3	1.79719	1.26528	3.99088	2.83135	0	3.40114	4.33327
ENSMUSG00000013150	148.479	-0.184257	0.194427	-0.94769	0.343287	0.691882	134	269	135	221	101	163	88	120.411	170.181	179.589	156.432	147.033	138.597	127.109
ENSMUSG00000013155	8.62213	-0.425698	0.676039	-0.629695	0.528894	0.820628	9	21	7	12	1	13	6	8.08734	13.2855	9.31204	8.49404	1.45578	11.0537	8.66654
ENSMUSG00000013158	0.618175	1.17796	2.89451	0.406964	0.684034	NA	0	0	0	2	2	0	0	0	0	0	1.41567	2.91155	0	0
ENSMUSG00000013160	332.444	-0.252293	0.187643	-1.34454	0.178774	0.513756	328	615	344	407	221	346	195	294.738	389.074	457.62	288.09	321.727	294.199	281.662
ENSMUSG00000013236	5422.63	-0.235594	0.153849	-1.53134	0.125686	0.429583	7435	10094	4425	5982	3403	5591	3505	6681.04	6385.88	5886.54	4234.28	4954.01	4753.95	5062.7
ENSMUSG00000013275	31.9494	0.249706	0.333244	0.749318	0.453666	0.775373	37	37	20	49	28	39	22	33.2479	23.4077	26.6058	34.684	40.7617	33.1611	31.7773
ENSMUSG00000013338	0.738227	0.202815	2.0623	0.0983442	0.921659	NA	1	1	1	0	1	1	0	0.898593	0.632641	1.33029	0	1.45578	0.850286	0
ENSMUSG00000013353	0	NA	NA	NA	NA	NA	0	0	0	0	0	0	0	0	0	0	0	0	0	0
ENSMUSG00000013367	63.8561	0.821799	0.258382	3.18056	0.00146988	0.0224047	42	64	44	79	63	91	59	37.7409	40.489	58.5329	55.9191	91.7139	77.376	85.2209
ENSMUSG00000013415	0.593079	-0.614883	2.97181	-0.206905	0.836084	NA	3	0	0	0	1	0	0	2.69578	0	0	0	1.45578	0	0
ENSMUSG00000013418	5.4183	0.614506	0.77476	0.793157	0.427687	NA	4	4	5	7	5	5	6	3.59437	2.53057	6.65146	4.95486	7.27888	4.25143	8.66654
ENSMUSG00000013419	30.4509	0.212666	0.356905	0.595861	0.551268	0.833054	32	49	21	36	19	29	33	28.755	30.9994	27.9361	25.4821	27.6597	24.6583	47.6659
ENSMUSG00000013465	148.68	-0.0972155	0.185521	-0.524014	0.600269	0.855989	183	232	93	248	104	170	93	164.442	146.773	123.717	175.544	151.401	144.549	134.331
ENSMUSG00000013483	55.944	-0.073709	0.259187	-0.284386	0.776115	0.93275	68	83	44	80	30	62	46	61.1043	52.5092	58.5329	56.627	43.6733	52.7177	66.4434
ENSMUSG00000013495	811.852	0.195978	0.136799	1.4326	0.151972	0.47386	938	1221	465	1158	648	1018	568	842.88	772.455	618.586	819.675	943.343	865.591	820.432
ENSMUSG00000013523	3.13647	1.92572	1.20871	1.5932	0.111114	NA	0	0	3	3	3	5	5	0	0	3.99088	2.12351	4.36733	4.25143	7.22211
ENSMUSG00000013539	566.075	0.028709	0.192909	0.148822	0.881694	0.967844	516	890	340	1081	360	759	380	463.674	563.051	452.299	765.172	524.079	645.367	548.881
ENSMUSG00000013584	50.0763	0.12099	0.285962	0.423099	0.672223	0.889441	71	68	33	61	30	70	37	63.8001	43.0196	43.8996	43.1781	43.6733	59.52	53.4436
ENSMUSG00000013593	280.692	-0.193904	0.15578	-1.24473	0.213231	0.558892	359	531	192	382	187	292	180	322.595	335.933	255.416	270.394	272.23	248.283	259.996
ENSMUSG00000013611	1.87284	-0.0717466	1.47349	-0.0486916	0.961165	NA	2	2	0	6	2	0	2	1.79719	1.26528	0	4.24702	2.91155	0	2.88885
ENSMUSG00000013622	196.009	-0.0683308	0.15578	-0.438636	0.660925	0.883935	212	319	152	293	123	251	123	190.502	201.813	202.204	207.396	179.06	213.422	177.664
ENSMUSG00000013629	349.741	-0.0561757	0.178208	-0.315226	0.75259	0.924829	436	656	208	473	273	348	233	391.786	415.013	276.701	334.807	397.427	295.899	336.55
ENSMUSG00000013643	0.618175	1.17796	2.89451	0.406964	0.684034	NA	0	0	0	2	2	0	0	0	0	0	1.41567	2.91155	0	0
ENSMUSG00000013646	80.9451	0.128908	0.259054	0.497608	0.61876	0.864134	84	143	41	124	68	77	65	75.4818	90.4677	54.542	87.7718	98.9928	65.472	93.8875
ENSMUSG00000013653	0	NA	NA	NA	NA	NA	0	0	0	0	0	0	0	0	0	0	0	0	0	0
ENSMUSG00000013662	377.761	-0.0928884	0.155663	-0.596728	0.550689	0.832984	411	672	319	472	218	416	291	369.322	425.135	424.363	334.099	317.359	353.719	420.327
ENSMUSG00000013663	127.301	0.42767	0.20893	2.04696	0.0406624	0.227901	148	137	77	173	92	191	104	132.992	86.6719	102.432	122.456	133.931	162.405	150.22
ENSMUSG00000013668	0	NA	NA	NA	NA	NA	0	0	0	0	0	0	0	0	0	0	0	0	0	0
ENSMUSG00000013698	284.102	0.432749	0.16948	2.55339	0.0106681	0.0968039	220	443	206	336	233	431	203	197.69	280.26	274.04	237.833	339.196	366.473	293.218
ENSMUSG00000013701	213.599	-0.206675	0.22587	-0.915017	0.360183	0.704347	342	306	180	238	129	270	117	307.319	193.588	239.453	168.465	187.795	229.577	168.997
ENSMUSG00000013707	2.37545	-0.0881246	1.54991	-0.0568579	0.954658	NA	0	7	0	7	2	0	3	0	4.42849	0	4.95486	2.91155	0	4.33327
ENSMUSG00000013736	606.561	0.19958	0.138514	1.44087	0.149623	0.470412	753	908	378	743	426	759	485	676.64	574.438	502.85	525.923	620.161	645.367	700.545
ENSMUSG00000013766	3.61894	1.45276	1.37764	1.05453	0.291641	NA	0	7	3	0	0	8	7	0	4.42849	3.99088	0	0	6.80229	10.111
ENSMUSG00000013787	967.831	-0.132619	0.124475	-1.06542	0.286685	0.639972	996	1728	798	1378	562	1164	652	894.998	1093.2	1061.57	975.399	818.146	989.733	941.764
ENSMUSG00000013822	75.6819	-0.292949	0.257153	-1.1392	0.254619	0.607963	94	156	45	119	37	78	57	84.4677	98.6921	59.8631	84.2326	53.8637	66.3223	82.3321
ENSMUSG00000013833	69.9932	-0.428099	0.244966	-1.74759	0.0805356	0.339665	88	102	66	120	35	78	39	79.0762	64.5294	87.7993	84.9404	50.9522	66.3223	56.3325
ENSMUSG00000013846	103.087	0.20827	0.309345	0.67326	0.500782	0.805246	67	108	92	193	59	139	90	60.2057	68.3253	122.387	136.613	85.8908	118.19	129.998
ENSMUSG00000013858	98.72	-0.0873107	0.222955	-0.391607	0.695348	0.899957	89	184	88	129	72	103	65	79.9748	116.406	117.066	91.311	104.816	87.5794	93.8875
ENSMUSG00000013878	491.24	0.121083	0.16984	0.712928	0.47589	0.789396	691	700	299	611	359	638	332	620.928	442.849	397.757	432.488	522.624	542.482	479.548
ENSMUSG00000013921	86.9988	0.426508	0.210787	2.02341	0.0430312	0.235941	75	120	61	113	70	133	62	67.3945	75.917	81.1478	79.9856	101.904	113.088	89.5542
ENSMUSG00000013936	1.98551	-0.0648996	1.38996	-0.0466919	0.962759	NA	2	1	4	1	0	3	2	1.79719	0.632641	5.32117	0.707837	0	2.55086	2.88885
ENSMUSG00000013973	619.758	0.0988854	0.121502	0.81386	0.415725	0.749224	757	915	414	840	465	741	434	680.235	578.867	550.741	594.583	676.936	630.062	626.879
ENSMUSG00000013974	0.808537	1.20287	2.32816	0.516663	0.605392	NA	0	3	0	0	2	1	0	0	1.89792	0	0	2.91155	0.850286	0
ENSMUSG00000013997	475.45	-0.00754511	0.143791	-0.0524727	0.958152	0.989883	521	837	300	714	307	528	367	468.167	529.521	399.088	505.396	446.923	448.951	530.103
ENSMUSG00000014030	37.8953	-0.026625	0.450903	-0.0590481	0.952914	0.988595	45	45	45	36	9	54	36	40.4367	28.4689	59.8631	25.4821	13.102	45.9154	51.9992
ENSMUSG00000014039	109.995	0.0601569	0.189826	0.316906	0.751315	0.924613	129	153	81	158	83	131	73	115.918	96.7941	107.754	111.838	120.829	111.387	105.443
ENSMUSG00000014074	26.7588	0.362669	0.42938	0.844634	0.398315	0.735286	36	22	18	36	30	36	12	32.3493	13.9181	23.9453	25.4821	43.6733	30.6103	17.3331
ENSMUSG00000014075	127.974	0.0606569	0.192625	0.314896	0.75284	0.924829	166	186	78	186	88	161	89	149.166	117.671	103.763	131.658	128.108	136.896	128.554
ENSMUSG00000014077	169.39	-0.305997	0.193658	-1.58009	0.114086	0.410553	211	302	163	202	104	191	91	189.603	191.058	216.838	142.983	151.401	162.405	131.442
ENSMUSG00000014104	0.415936	2.59634	3.73995	0.694217	0.487546	NA	0	0	0	0	2	0	0	0	0	0	0	2.91155	0	0
ENSMUSG00000014158	212.378	0.168558	0.166987	1.00941	0.312779	0.662999	239	265	167	286	158	240	170	214.764	167.65	222.159	202.441	230.013	204.069	245.552
ENSMUSG00000014164	74.562	0.140309	0.274607	0.510947	0.609388	0.86019	49	136	62	104	46	100	58	44.031	86.0392	82.4781	73.615	66.9657	85.0286	83.7765
ENSMUSG00000014177	184.742	-0.20387	0.185745	-1.09758	0.272388	0.626169	275	303	123	254	123	195	115	247.113	191.69	163.626	179.791	179.06	165.806	166.109
ENSMUSG00000014195	2173.09	-0.102459	0.12736	-0.804481	0.421119	0.752445	2799	3288	1472	3394	1287	2626	1488	2515.16	2080.12	1958.19	2402.4	1873.58	2232.85	2149.3
ENSMUSG00000014198	0.833618	-1.52057	1.98107	-0.767546	0.442757	NA	1	1	1	3	0	1	0	0.898593	0.632641	1.33029	2.12351	0	0.850286	0
ENSMUSG00000014226	31.7008	-0.0186516	0.345922	-0.0539185	0.957	0.989815	41	45	23	45	28	39	14	36.8423	28.4689	30.5967	31.8527	40.7617	33.1611	20.2219
ENSMUSG00000014232	141.998	-0.0252692	0.194395	-0.129989	0.896575	0.972399	155	217	89	247	100	151	104	139.282	137.283	118.396	174.836	145.578	128.393	150.22
ENSMUSG00000014243	65.8353	0.185812	0.245737	0.756141	0.449565	0.771824	74	99	40	94	53	94	38	66.4959	62.6315	53.2117	66.5367	77.1561	79.9269	54.8881
ENSMUSG00000014245	68.9728	0.225278	0.242937	0.927311	0.353765	0.699446	88	103	41	81	56	79	54	79.0762	65.1621	54.542	57.3348	81.5235	67.1726	77.9988
ENSMUSG00000014294	10.9358	0.211667	0.585174	0.361716	0.717564	0.909446	12	20	6	14	3	21	9	10.7831	12.6528	7.98175	9.90972	4.36733	17.856	12.9998
ENSMUSG00000014301	86.5984	-0.340831	0.210557	-1.61871	0.10551	0.393131	100	162	72	130	58	85	48	89.8593	102.488	95.781	92.0188	84.435	72.2743	69.3323
ENSMUSG00000014303	54.2401	-0.14627	0.266331	-0.549205	0.582865	0.847969	54	81	48	89	30	59	41	48.524	51.244	63.854	62.9975	43.6733	50.1669	59.2213
ENSMUSG00000014313	249.708	0.203533	0.173819	1.17095	0.24162	0.593392	319	359	140	335	168	333	196	286.651	227.118	186.241	237.125	244.57	283.145	283.107
ENSMUSG00000014329	128.919	-0.470568	0.316138	-1.48849	0.136622	0.449124	140	190	177	149	100	120	47	125.803	120.202	235.462	105.468	145.578	102.034	67.8879
ENSMUSG00000014349	47.3082	-0.0877321	0.292417	-0.300024	0.764159	0.927688	54	93	29	66	28	47	40	48.524	58.8356	38.5785	46.7172	40.7617	39.9634	57.7769
ENSMUSG00000014351	0.612446	-0.743744	2.93269	-0.253605	0.799801	NA	0	0	0	4	1	0	0	0	0	0	2.83135	1.45578	0	0
ENSMUSG00000014353	370.945	0.0535008	0.153785	0.347893	0.72792	0.914076	473	538	232	546	238	487	260	425.034	340.361	308.628	386.479	346.475	414.089	375.55
ENSMUSG00000014355	227.935	0.236955	0.142617	1.66148	0.0966166	0.376165	250	323	154	302	160	305	177	224.648	204.343	204.865	213.767	232.924	259.337	255.663
ENSMUSG00000014361	37.0573	0.268377	0.34434	0.779395	0.435747	0.762569	38	41	20	69	34	45	25	34.1465	25.9383	26.6058	48.8407	49.4964	38.2629	36.1106
ENSMUSG00000014402	120.854	-0.0541712	0.190785	-0.283938	0.776458	0.93275	146	174	85	194	74	149	83	131.195	110.08	113.075	137.32	107.727	126.693	119.887
ENSMUSG00000014418	447.747	0.0421339	0.129465	0.325446	0.744843	0.922524	548	724	290	608	315	534	315	492.429	458.032	385.785	430.365	458.57	454.053	454.993
ENSMUSG00000014426	157.326	0.26369	0.198199	1.33043	0.183376	0.519665	132	238	104	243	97	225	131	118.614	150.569	138.35	172.004	141.21	191.314	189.219
ENSMUSG00000014444	41.9634	0.185231	0.368385	0.50282	0.615091	0.862936	26	50	48	58	36	55	24	23.3634	31.6321	63.854	41.0545	52.4079	46.7657	34.6661
ENSMUSG00000014453	1.81136	-0.997053	1.52214	-0.655033	0.512447	NA	1	2	5	1	1	2	0	0.898593	1.26528	6.65146	0.707837	1.45578	1.70057	0
ENSMUSG00000014470	213.193	-0.318371	0.178249	-1.7861	0.0740833	0.325941	243	426	172	303	153	218	106	218.358	269.505	228.81	214.475	222.734	185.362	153.109
ENSMUSG00000014496	166.965	0.190723	0.18706	1.01958	0.307927	0.659771	190	202	108	264	122	205	130	170.733	127.794	143.672	186.869	177.605	174.309	187.775
ENSMUSG00000014498	152.207	-0.117596	0.175791	-0.668955	0.503524	0.807052	155	278	118	223	89	178	107	139.282	175.874	156.974	157.848	129.564	151.351	154.553
ENSMUSG00000014503	319.587	0.12765	0.147088	0.867843	0.38548	0.724275	391	483	217	403	239	426	205	351.35	305.566	288.673	285.258	347.931	362.222	296.107
ENSMUSG00000014504	258.067	-0.217767	0.15135	-1.43883	0.150198	0.470913	347	431	205	341	154	275	173	311.812	272.668	272.71	241.372	224.19	233.829	249.885
ENSMUSG00000014529	0.412692	2.58653	3.75079	0.689596	0.490448	NA	0	0	0	0	0	0	2	0	0	0	0	0	0	2.88885
ENSMUSG00000014542	0	NA	NA	NA	NA	NA	0	0	0	0	0	0	0	0	0	0	0	0	0	0
ENSMUSG00000014543	1.09938	-0.331116	2.19555	-0.150812	0.880124	NA	0	0	2	3	2	0	0	0	0	2.66058	2.12351	2.91155	0	0
ENSMUSG00000014547	83.2297	0.241696	0.236647	1.02133	0.307097	0.659165	73	126	62	115	46	112	77	65.5973	79.7128	82.4781	81.4012	66.9657	95.232	111.221
ENSMUSG00000014550	67.6267	-0.0342144	0.252302	-0.135609	0.89213	0.97143	90	98	53	86	53	84	35	80.8734	61.9989	70.5055	60.874	77.1561	71.424	50.5548
ENSMUSG00000014551	18.7451	0.375866	0.425342	0.883679	0.376869	0.718705	20	34	10	19	12	27	17	17.9719	21.5098	13.3029	13.4489	17.4693	22.9577	24.5552
ENSMUSG00000014554	565.607	-0.169188	0.145254	-1.16478	0.24411	0.596725	747	924	358	906	377	637	343	671.249	584.561	476.245	641.3	548.828	541.632	495.437
ENSMUSG00000014592	5696.44	-0.181367	0.1865	-0.972477	0.330813	0.679868	5741	8804	6393	6742	3562	6805	3391	5158.82	5569.77	8504.56	4772.24	5185.47	5786.2	4898.04
ENSMUSG00000014599	120.226	0.484451	0.223799	2.16467	0.0304129	0.189524	81	176	97	140	86	181	104	72.786	111.345	129.038	99.0972	125.197	153.902	150.22
ENSMUSG00000014601	94.7298	-0.196345	0.229697	-0.8548	0.392662	0.729638	98	181	90	112	55	103	65	88.0621	114.508	119.726	79.2777	80.0677	87.5794	93.8875
ENSMUSG00000014602	2469.83	-0.270871	0.144306	-1.87706	0.0605093	0.29154	2340	4661	2325	3556	1535	2455	1596	2102.71	2948.74	3092.93	2517.07	2234.62	2087.45	2305.3
ENSMUSG00000014603	5.23146	0.302506	0.79826	0.378957	0.70472	NA	3	8	4	8	3	4	7	2.69578	5.06113	5.32117	5.6627	4.36733	3.40114	10.111
ENSMUSG00000014606	20.473	0.140593	0.427802	0.328641	0.742427	0.921371	16	35	12	35	17	18	18	14.3775	22.1424	15.9635	24.7743	24.7482	15.3051	25.9996
ENSMUSG00000014609	4.52203	-0.806326	0.984183	-0.819285	0.412624	NA	4	4	8	8	4	4	0	3.59437	2.53057	10.6423	5.6627	5.8231	3.40114	0
ENSMUSG00000014633	99.1413	0.369618	0.222028	1.66473	0.0959659	0.375482	74	142	69	148	79	147	70	66.4959	89.8351	91.7902	104.76	115.006	124.992	101.11
ENSMUSG00000014668	552.143	0.156666	0.156661	1.00003	0.317295	0.666617	609	799	338	849	336	688	476	547.243	505.48	449.639	600.954	489.141	584.997	687.545
ENSMUSG00000014686	15.4795	-0.221062	0.513594	-0.430422	0.666889	0.887258	11	23	13	34	6	16	14	9.88452	14.5508	17.2938	24.0665	8.73466	13.6046	20.2219
ENSMUSG00000014704	0	NA	NA	NA	NA	NA	0	0	0	0	0	0	0	0	0	0	0	0	0	0
ENSMUSG00000014725	11.3173	-0.715498	0.881951	-0.811268	0.417212	0.749815	3	25	6	39	12	9	0	2.69578	15.816	7.98175	27.6056	17.4693	7.65257	0
ENSMUSG00000014747	11.8875	0.146009	0.516145	0.282884	0.777266	0.933005	15	17	7	17	6	17	10	13.4789	10.7549	9.31204	12.0332	8.73466	14.4549	14.4442
ENSMUSG00000014748	40.035	-0.605112	0.30184	-2.00475	0.0449902	0.242352	55	67	41	59	23	35	20	49.4226	42.387	54.542	41.7624	33.4829	29.76	28.8885
ENSMUSG00000014763	560.624	-0.211579	0.135698	-1.55919	0.118952	0.418349	678	1093	411	752	342	594	375	609.246	691.477	546.75	532.293	497.875	505.07	541.658
ENSMUSG00000014767	274.725	-0.00308687	0.168141	-0.0183588	0.985353	0.995772	332	483	201	322	218	312	167	298.333	305.566	267.389	227.923	317.359	265.289	241.219
ENSMUSG00000014769	452.178	-0.0281061	0.165123	-0.170213	0.864842	0.962954	454	919	306	600	290	505	341	407.961	581.397	407.069	424.702	422.175	429.394	492.548
ENSMUSG00000014771	129.78	0.26448	0.209786	1.26071	0.207412	0.551932	143	210	97	124	91	160	112	128.499	132.855	129.038	87.7718	132.476	136.046	161.775
ENSMUSG00000014773	6.14145	0.160343	0.774053	0.207147	0.835895	0.954803	8	8	6	5	1	9	7	7.18874	5.06113	7.98175	3.53918	1.45578	7.65257	10.111
ENSMUSG00000014776	2.45762	0.256149	1.17404	0.218179	0.82729	NA	3	3	0	6	3	3	1	2.69578	1.89792	0	4.24702	4.36733	2.55086	1.44442
ENSMUSG00000014778	71.0765	0.0383483	0.243527	0.157471	0.874874	0.965746	60	126	53	109	48	94	46	53.9156	79.7128	70.5055	77.1542	69.8773	79.9269	66.4434
ENSMUSG00000014782	45.442	0.117049	0.331375	0.353222	0.723922	0.912127	40	48	41	77	42	45	30	35.9437	30.3668	54.542	54.5034	61.1426	38.2629	43.3327
ENSMUSG00000014786	7.79821	-0.125529	0.682356	-0.183965	0.854041	0.959489	8	11	11	6	5	10	4	7.18874	6.95905	14.6332	4.24702	7.27888	8.50286	5.77769
ENSMUSG00000014791	146.405	-1.01099	0.184277	-5.48626	4.10533e-08	2.90791e-06	218	316	124	261	73	105	58	195.893	199.915	164.956	184.745	106.272	89.28	83.7765
ENSMUSG00000014813	2.38979	1.28739	1.18929	1.08248	0.27904	NA	2	3	1	1	3	1	4	1.79719	1.89792	1.33029	0.707837	4.36733	0.850286	5.77769
ENSMUSG00000014837	428.167	0.196869	0.17452	1.12806	0.259294	0.611794	506	659	247	578	393	516	261	454.688	416.911	328.582	409.13	572.12	438.747	376.994
ENSMUSG00000014846	52.0483	0.0791673	0.268238	0.295138	0.767888	0.928584	54	90	41	61	32	60	44	48.524	56.9377	54.542	43.1781	46.5848	51.0172	63.5546
ENSMUSG00000014850	126.475	-0.0955675	0.205751	-0.464482	0.642303	0.875913	154	191	108	164	89	112	98	138.383	120.834	143.672	116.085	129.564	95.232	141.553
ENSMUSG00000014852	7.82685	-3.51639	1.15809	-3.03636	0.00239452	0.0327208	36	13	3	10	0	2	1	32.3493	8.22434	3.99088	7.07837	0	1.70057	1.44442
ENSMUSG00000014856	264.444	-0.15523	0.150136	-1.03393	0.30117	0.651689	276	496	203	388	160	313	170	248.012	313.79	270.049	274.641	232.924	266.139	245.552
ENSMUSG00000014859	192.902	-0.612577	0.163124	-3.75528	0.000173145	0.00415071	252	404	151	313	106	173	100	226.445	255.587	200.874	221.553	154.312	147.099	144.442
ENSMUSG00000014867	101.849	-0.308089	0.220489	-1.3973	0.162324	0.488376	116	206	87	133	70	111	50	104.237	130.324	115.735	94.1423	101.904	94.3817	72.2211
ENSMUSG00000014873	72.5423	-0.329981	0.250171	-1.31902	0.187162	0.524163	89	144	47	118	34	76	53	79.9748	91.1004	62.5237	83.5248	49.4964	64.6217	76.5544
ENSMUSG00000014905	16.1918	-0.339202	0.514563	-0.659204	0.509765	0.811208	30	22	7	30	9	22	7	26.9578	13.9181	9.31204	21.2351	13.102	18.7063	10.111
ENSMUSG00000014907	16.6539	-0.136264	0.457562	-0.297804	0.765853	0.928189	16	25	19	20	11	16	12	14.3775	15.816	25.2755	14.1567	16.0135	13.6046	17.3331
ENSMUSG00000014932	160.731	0.00951903	0.225187	0.0422716	0.966282	0.99199	209	242	108	225	93	259	87	187.806	153.099	143.672	159.263	135.387	220.224	125.665
ENSMUSG00000014956	623.341	0.01005	0.120032	0.0837277	0.933273	0.983342	768	1006	424	840	410	751	445	690.119	636.437	564.044	594.583	596.868	638.565	642.768
ENSMUSG00000014959	1816.91	-0.177996	0.108179	-1.64539	0.0998895	0.382222	2205	3250	1393	2479	1261	1881	1134	1981.4	2056.08	1853.1	1754.73	1835.73	1599.39	1637.98
ENSMUSG00000014980	139.395	0.415833	0.19119	2.17497	0.0296325	0.186397	158	162	93	172	100	215	109	141.978	102.488	123.717	121.748	145.578	182.811	157.442
ENSMUSG00000015001	1.3751	-0.805665	2.12547	-0.379053	0.704648	NA	0	0	4	2	0	0	2	0	0	5.32117	1.41567	0	0	2.88885
ENSMUSG00000015002	295.253	0.21172	0.148231	1.42831	0.153202	0.475516	345	405	200	386	200	360	252	310.015	256.22	266.058	273.225	291.155	306.103	363.995
ENSMUSG00000015013	28.9764	0.0653188	0.384143	0.170038	0.864981	0.962954	43	55	13	31	22	31	22	38.6395	34.7953	17.2938	21.9429	32.0271	26.3589	31.7773
ENSMUSG00000015016	154.705	-0.176825	0.197317	-0.896147	0.370174	0.713148	190	259	104	253	76	200	104	170.733	163.854	138.35	179.083	110.639	170.057	150.22
ENSMUSG00000015023	67.0471	0.0229958	0.246728	0.0932027	0.925743	0.980817	74	104	47	103	38	99	43	66.4959	65.7947	62.5237	72.9072	55.3195	84.1783	62.1102
ENSMUSG00000015027	142.271	0.153174	0.190109	0.805716	0.420407	0.752266	140	207	110	201	82	206	108	125.803	130.957	146.332	142.275	119.374	175.159	155.998
ENSMUSG00000015053	67.8275	-0.0697242	0.25557	-0.272819	0.784992	0.936231	67	120	54	95	57	59	46	60.2057	75.917	71.8358	67.2445	82.9792	50.1669	66.4434
ENSMUSG00000015083	75.5067	-0.0604821	0.245647	-0.246215	0.805516	0.945101	83	135	42	128	53	94	45	74.5832	85.4066	55.8723	90.6031	77.1561	79.9269	64.999
ENSMUSG00000015085	2.24224	1.33492	1.31236	1.01719	0.309063	NA	4	0	1	1	3	5	1	3.59437	0	1.33029	0.707837	4.36733	4.25143	1.44442
ENSMUSG00000015087	644.986	0.120668	0.136381	0.884781	0.376275	0.718374	748	1004	378	953	440	824	477	672.147	635.172	502.85	674.569	640.542	700.636	688.99
ENSMUSG00000015090	44.8132	1.26536	0.292248	4.32975	1.49276e-05	0.00053967	23	48	27	36	46	73	50	20.6676	30.3668	35.9179	25.4821	66.9657	62.0709	72.2211
ENSMUSG00000015092	43.1014	-0.00557686	0.31793	-0.0175412	0.986005	0.995994	37	91	35	49	34	45	29	33.2479	57.5704	46.5602	34.684	49.4964	38.2629	41.8883
ENSMUSG00000015093	55.8034	-0.174112	0.351603	-0.495194	0.620463	0.8651	50	94	62	69	50	66	18	44.9296	59.4683	82.4781	48.8407	72.7888	56.1189	25.9996
ENSMUSG00000015094	584.315	-0.257137	0.147425	-1.74418	0.0811269	0.341146	623	1199	475	793	391	596	348	559.823	758.537	631.889	561.315	569.209	506.77	502.659
ENSMUSG00000015095	171.416	-0.107008	0.166886	-0.641209	0.521387	0.81738	190	305	117	265	111	208	107	170.733	192.956	155.644	187.577	161.591	176.859	154.553
ENSMUSG00000015112	91.1926	-1.0538	0.281829	-3.73915	0.000184641	0.00437934	110	172	94	190	30	48	60	98.8452	108.814	125.047	134.489	43.6733	40.8137	86.6654
ENSMUSG00000015120	3083.89	-0.266814	0.0896575	-2.97592	0.00292109	0.0380109	3577	5256	2661	4551	1819	3300	1961	3214.27	3325.16	3539.91	3221.37	2648.06	2805.94	2832.51
ENSMUSG00000015126	48.6483	-0.248795	0.273352	-0.910161	0.362738	0.705715	61	76	38	79	33	57	24	54.8142	48.0807	50.5511	55.9191	48.0406	48.4663	34.6661
ENSMUSG00000015127	576.228	-0.122975	0.152777	-0.804933	0.420858	0.752445	633	982	390	959	309	683	426	568.809	621.254	518.814	678.816	449.835	580.745	615.324
ENSMUSG00000015133	26.4152	0.50809	0.366076	1.38794	0.165157	0.49245	24	28	22	30	25	30	23	21.5662	17.714	29.2664	21.2351	36.3944	25.5086	33.2217
ENSMUSG00000015134	2.15302	-0.906871	1.72799	-0.524813	0.599713	NA	0	1	6	3	0	0	3	0	0.632641	7.98175	2.12351	0	0	4.33327
ENSMUSG00000015143	455.94	-0.111021	0.237063	-0.46832	0.639556	0.873983	372	903	258	895	243	570	326	334.277	571.275	343.215	633.514	353.754	484.663	470.882
ENSMUSG00000015149	1616.36	-0.0102069	0.111526	-0.0915204	0.927079	0.981436	1911	2542	1099	2391	1170	1714	1159	1717.21	1608.17	1461.99	1692.44	1703.26	1457.39	1674.09
ENSMUSG00000015165	2212.75	-0.0835345	0.102431	-0.815517	0.414776	0.748865	2454	3891	1723	2981	1566	2488	1402	2205.15	2461.61	2292.09	2110.06	2279.75	2115.51	2025.08
ENSMUSG00000015176	152.79	-0.585503	0.305453	-1.91683	0.0552591	0.277074	143	408	158	163	112	113	68	128.499	258.118	210.186	115.377	163.047	96.0823	98.2207
ENSMUSG00000015189	276.186	0.0631293	0.188249	0.335349	0.737362	0.918782	398	369	179	360	172	334	218	357.64	233.445	238.122	254.821	250.394	283.995	314.884
ENSMUSG00000015202	24.0224	0.0577643	0.404306	0.142873	0.886391	0.969438	22	38	16	41	24	29	10	19.769	24.0404	21.2847	29.0213	34.9386	24.6583	14.4442
ENSMUSG00000015214	292.795	0.482789	0.180074	2.68106	0.00733893	0.0752349	338	378	148	368	200	450	260	303.724	239.138	196.883	260.484	291.155	382.629	375.55
ENSMUSG00000015217	36.4828	-1.19322	0.337448	-3.53601	0.000406219	0.00823698	50	89	40	54	14	26	14	44.9296	56.3051	53.2117	38.2232	20.3809	22.1074	20.2219
ENSMUSG00000015222	8882.77	1.09841	0.109179	10.0606	8.24626e-24	3.91173e-21	6648	8917	4803	8281	7661	16260	9232	5973.84	5641.26	6389.39	5861.6	11152.7	13825.6	13334.9
ENSMUSG00000015224	4.66955	0.320271	0.836484	0.382878	0.70181	NA	4	3	4	9	3	8	3	3.59437	1.89792	5.32117	6.37053	4.36733	6.80229	4.33327
ENSMUSG00000015242	0	NA	NA	NA	NA	NA	0	0	0	0	0	0	0	0	0	0	0	0	0	0
ENSMUSG00000015243	76.7896	0.149478	0.247353	0.604311	0.545637	0.830957	69	95	57	135	56	96	56	62.0029	60.1009	75.8266	95.558	81.5235	81.6274	80.8877
ENSMUSG00000015247	60.9433	0.0754336	0.256325	0.294289	0.768537	0.928867	63	82	58	76	47	70	41	56.6113	51.8766	77.1569	53.7956	68.4215	59.52	59.2213
ENSMUSG00000015289	28.6896	-0.0743693	0.371121	-0.200391	0.841175	0.956483	24	53	26	38	25	24	19	21.5662	33.53	34.5876	26.8978	36.3944	20.4069	27.444
ENSMUSG00000015290	128.289	-0.476649	0.206385	-2.30951	0.0209152	0.149637	155	263	123	162	78	122	67	139.282	166.385	163.626	114.67	113.551	103.735	96.7763
ENSMUSG00000015291	276.615	-0.147472	0.136201	-1.08275	0.278919	0.631467	337	477	210	382	186	309	172	302.826	301.77	279.361	270.394	270.774	262.738	248.441
ENSMUSG00000015305	75.7234	-0.351037	0.254447	-1.37961	0.167707	0.496461	87	97	78	129	43	73	49	78.1776	61.3662	103.763	91.311	62.5984	62.0709	70.7767
ENSMUSG00000015312	6.05786	-1.24411	1.03967	-1.19664	0.231447	NA	1	19	9	10	6	2	0	0.898593	12.0202	11.9726	7.07837	8.73466	1.70057	0
ENSMUSG00000015314	5.14039	0.801967	0.952557	0.841909	0.399839	NA	8	4	3	3	8	10	0	7.18874	2.53057	3.99088	2.12351	11.6462	8.50286	0
ENSMUSG00000015316	0.309088	0.757339	3.58373	0.211327	0.832632	NA	0	0	0	1	1	0	0	0	0	0	0.707837	1.45578	0	0
ENSMUSG00000015335	39.9396	-0.836115	0.319593	-2.61619	0.00889182	0.0854131	50	84	44	58	14	35	22	44.9296	53.1419	58.5329	41.0545	20.3809	29.76	31.7773
ENSMUSG00000015337	44.4018	0.050006	0.304161	0.164406	0.869411	0.96395	49	85	22	65	35	46	33	44.031	53.7745	29.2664	46.0094	50.9522	39.1131	47.6659
ENSMUSG00000015340	2.62093	2.57358	1.28991	1.99517	0.0460245	NA	0	1	1	2	1	4	7	0	0.632641	1.33029	1.41567	1.45578	3.40114	10.111
ENSMUSG00000015341	148.808	-0.051444	0.183415	-0.280478	0.779111	0.933614	202	240	102	191	104	175	95	181.516	151.834	135.69	135.197	151.401	148.8	137.22
ENSMUSG00000015342	3.96257	-0.798324	0.976693	-0.817374	0.413715	NA	4	8	3	10	2	6	0	3.59437	5.06113	3.99088	7.07837	2.91155	5.10172	0
ENSMUSG00000015354	41.0249	0.305334	0.334794	0.912008	0.361765	0.704823	26	62	29	66	38	41	34	23.3634	39.2238	38.5785	46.7172	55.3195	34.8617	49.1104
ENSMUSG00000015355	17.5817	1.14104	0.564191	2.02244	0.0431313	0.236324	10	14	5	30	8	28	29	8.98593	8.85698	6.65146	21.2351	11.6462	23.808	41.8883
ENSMUSG00000015357	172.067	-0.39493	0.223348	-1.76822	0.0770236	0.333381	280	290	104	272	118	171	84	251.606	183.466	138.35	192.532	171.782	145.399	121.332
ENSMUSG00000015363	1051.16	-0.535066	0.147172	-3.63565	0.000277283	0.0061049	1495	2134	762	1607	663	890	548	1343.4	1350.06	1013.68	1137.49	965.18	756.754	791.544
ENSMUSG00000015365	8.29196	-0.565437	0.657979	-0.859353	0.390146	0.72782	8	18	8	14	4	12	2	7.18874	11.3875	10.6423	9.90972	5.8231	10.2034	2.88885
ENSMUSG00000015377	148.375	-0.224728	0.179018	-1.25533	0.209357	0.553599	157	278	118	224	81	164	103	141.079	175.874	156.974	158.555	117.918	139.447	148.776
ENSMUSG00000015396	2.64078	-0.646054	1.0989	-0.587908	0.556594	NA	5	5	2	3	1	2	2	4.49296	3.16321	2.66058	2.12351	1.45578	1.70057	2.88885
ENSMUSG00000015401	0.874916	0.170147	2.29861	0.0740215	0.940993	NA	2	0	0	2	2	0	0	1.79719	0	0	1.41567	2.91155	0	0
ENSMUSG00000015405	6.38992	2.26288	0.789672	2.8656	0.0041622	0.0498508	2	6	2	2	4	14	12	1.79719	3.79585	2.66058	1.41567	5.8231	11.904	17.3331
ENSMUSG00000015437	0.10112	-0.21653	3.81695	-0.0567287	0.954761	NA	0	0	0	1	0	0	0	0	0	0	0.707837	0	0	0
ENSMUSG00000015441	0	NA	NA	NA	NA	NA	0	0	0	0	0	0	0	0	0	0	0	0	0	0
ENSMUSG00000015443	0	NA	NA	NA	NA	NA	0	0	0	0	0	0	0	0	0	0	0	0	0	0
ENSMUSG00000015451	7.32476	-0.191557	0.706761	-0.271036	0.786364	0.936458	8	10	10	6	6	5	5	7.18874	6.32641	13.3029	4.24702	8.73466	4.25143	7.22211
ENSMUSG00000015452	18.6257	-1.10209	0.539886	-2.04133	0.041218	0.229863	18	34	25	35	7	5	14	16.1747	21.5098	33.2573	24.7743	10.1904	4.25143	20.2219
ENSMUSG00000015461	127.1	-0.406089	0.222043	-1.82888	0.0674179	0.308691	154	286	96	168	72	108	88	138.383	180.935	127.708	118.917	104.816	91.8309	127.109
ENSMUSG00000015467	18.3388	-0.22449	0.517151	-0.434089	0.664224	0.885292	11	48	12	31	6	25	14	9.88452	30.3668	15.9635	21.9429	8.73466	21.2571	20.2219
ENSMUSG00000015468	16.7993	-0.593969	0.484561	-1.22579	0.220279	0.567145	13	32	14	39	8	14	11	11.6817	20.2445	18.6241	27.6056	11.6462	11.904	15.8886
ENSMUSG00000015474	359.378	0.0841102	0.132769	0.63351	0.526401	0.819335	379	566	243	531	261	399	276	340.567	358.075	323.261	375.861	379.958	339.264	398.661
ENSMUSG00000015476	721.05	-0.407653	0.120245	-3.3902	0.000698423	0.0124665	924	1421	561	1054	430	689	425	830.3	898.983	746.294	746.06	625.984	585.847	613.88
ENSMUSG00000015478	21.6058	-0.344745	0.416353	-0.828013	0.407663	0.743425	33	40	14	29	17	16	13	29.6536	25.3057	18.6241	20.5273	24.7482	13.6046	18.7775
ENSMUSG00000015484	4.75567	-0.50578	0.868478	-0.582376	0.560314	NA	9	12	3	3	2	5	3	8.08734	7.5917	3.99088	2.12351	2.91155	4.25143	4.33327
ENSMUSG00000015488	1466.54	-0.188613	0.119214	-1.58215	0.113616	0.410019	1762	2705	1086	2045	1032	1447	932	1583.32	1711.29	1444.7	1447.53	1502.36	1230.36	1346.2
ENSMUSG00000015501	491.15	-0.109742	0.158972	-0.690326	0.489989	0.800401	552	684	479	659	293	579	337	496.023	432.727	637.21	466.465	426.542	492.316	486.77
ENSMUSG00000015519	0	NA	NA	NA	NA	NA	0	0	0	0	0	0	0	0	0	0	0	0	0	0
ENSMUSG00000015522	975.543	0.192903	0.128727	1.49855	0.133991	0.444478	1123	1283	729	1251	745	1092	789	1009.12	811.679	969.783	885.504	1084.55	928.512	1139.65
ENSMUSG00000015533	3.82886	-1.15952	1.16959	-0.991386	0.321497	NA	8	2	8	2	0	4	2	7.18874	1.26528	10.6423	1.41567	0	3.40114	2.88885
ENSMUSG00000015536	936.918	0.092026	0.151496	0.607449	0.543553	0.829968	1070	1276	677	1376	825	1034	578	961.494	807.25	900.608	973.984	1201.02	879.196	834.876
ENSMUSG00000015542	162.414	0.0968424	0.210495	0.460071	0.645465	0.877898	152	264	105	260	137	149	127	136.586	167.017	139.681	184.038	199.441	126.693	183.442
ENSMUSG00000015568	13.6035	-1.64358	0.714842	-2.29921	0.0214928	0.152353	14	62	14	9	6	8	2	12.5803	39.2238	18.6241	6.37053	8.73466	6.80229	2.88885
ENSMUSG00000015575	994.509	-0.332453	0.222217	-1.49607	0.134635	0.445672	992	2560	752	1199	705	835	599	891.404	1619.56	1000.38	848.696	1026.32	709.989	865.209
ENSMUSG00000015579	0	NA	NA	NA	NA	NA	0	0	0	0	0	0	0	0	0	0	0	0	0	0
ENSMUSG00000015597	291.404	0.0176734	0.133452	0.132433	0.894642	0.972165	341	427	217	417	208	352	192	306.42	270.138	288.673	295.168	302.801	299.301	277.329
ENSMUSG00000015599	225.729	0.993921	0.161614	6.14996	7.75017e-10	7.82717e-08	166	231	109	271	212	368	226	149.166	146.14	145.002	191.824	308.625	312.905	326.44
ENSMUSG00000015605	63.8106	-1.02712	0.286795	-3.58136	0.000341809	0.00714376	84	132	82	84	29	48	25	75.4818	83.5087	109.084	59.4583	42.2175	40.8137	36.1106
ENSMUSG00000015619	0.847295	2.57097	2.03228	1.26507	0.205848	NA	0	0	1	0	1	2	1	0	0	1.33029	0	1.45578	1.70057	1.44442
ENSMUSG00000015627	0	NA	NA	NA	NA	NA	0	0	0	0	0	0	0	0	0	0	0	0	0	0
ENSMUSG00000015647	35.5712	0.364235	0.325556	1.11881	0.263222	0.616363	24	56	30	43	26	51	28	21.5662	35.4279	39.9088	30.437	37.8502	43.3646	40.4438
ENSMUSG00000015652	0.924506	2.09356	2.0202	1.03631	0.300057	NA	0	2	0	0	2	1	1	0	1.26528	0	0	2.91155	0.850286	1.44442
ENSMUSG00000015653	148.29	0.769082	0.222255	3.46036	0.000539445	0.010229	136	173	59	201	156	194	134	122.209	109.447	78.4872	142.275	227.101	164.955	193.553
ENSMUSG00000015656	533.178	-0.281916	0.183387	-1.53727	0.124227	0.426874	725	1092	372	663	392	530	280	651.48	690.844	494.869	469.296	570.664	450.651	404.438
ENSMUSG00000015659	144.423	0.413854	0.176205	2.34871	0.0188386	0.139301	128	182	103	197	107	201	123	115.02	115.141	137.02	139.444	155.768	170.907	177.664
ENSMUSG00000015665	0	NA	NA	NA	NA	NA	0	0	0	0	0	0	0	0	0	0	0	0	0	0
ENSMUSG00000015668	42.1732	-0.258054	0.303085	-0.851425	0.394533	0.731236	52	66	44	50	25	44	27	46.7268	41.7543	58.5329	35.3918	36.3944	37.4126	38.9994
ENSMUSG00000015671	33.6809	0.0667475	0.329104	0.202816	0.839279	0.956052	44	47	28	37	27	41	20	39.5381	29.7341	37.2482	26.19	39.306	34.8617	28.8885
ENSMUSG00000015672	15.098	0.347134	0.46137	0.752399	0.451811	0.774202	19	17	11	17	10	21	13	17.0733	10.7549	14.6332	12.0332	14.5578	17.856	18.7775
ENSMUSG00000015697	385.388	0.0404944	0.149935	0.270079	0.787099	0.936807	482	622	268	478	309	433	248	433.122	393.503	356.518	338.346	449.835	368.174	358.217
ENSMUSG00000015702	37.4635	0.586566	0.355148	1.65161	0.098614	0.379382	41	62	14	38	31	41	42	36.8423	39.2238	18.6241	26.8978	45.1291	34.8617	60.6658
ENSMUSG00000015709	376.902	0.334112	0.122364	2.73047	0.00632431	0.0681355	356	554	251	497	279	519	301	319.899	350.483	333.903	351.795	406.162	441.298	434.771
ENSMUSG00000015711	30.0606	-0.0661442	0.324391	-0.203903	0.83843	0.955641	34	48	23	44	20	35	20	30.5522	30.3668	30.5967	31.1448	29.1155	29.76	28.8885
ENSMUSG00000015714	78.9349	-0.0999355	0.236808	-0.422011	0.673017	0.889903	85	151	50	119	53	76	61	76.3804	95.5288	66.5146	84.2326	77.1561	64.6217	88.1098
ENSMUSG00000015721	0.618175	1.17796	2.89451	0.406964	0.684034	NA	0	0	0	2	2	0	0	0	0	0	1.41567	2.91155	0	0
ENSMUSG00000015733	66.9917	0.357559	0.246617	1.44986	0.147099	0.466319	64	95	42	94	41	109	53	57.5099	60.1009	55.8723	66.5367	59.6868	92.6812	76.5544
ENSMUSG00000015745	69.5279	-0.0452733	0.23653	-0.191406	0.848207	0.958273	73	111	50	111	41	75	57	65.5973	70.2232	66.5146	78.5699	59.6868	63.7714	82.3321
ENSMUSG00000015747	170.538	0.212754	0.176103	1.20812	0.227001	0.574944	204	220	106	246	126	209	135	183.313	139.181	141.011	174.128	183.428	177.71	194.997
ENSMUSG00000015748	229.538	-0.230244	0.151249	-1.52229	0.127936	0.43298	302	366	188	322	133	245	155	271.375	231.547	250.095	227.923	193.618	208.32	223.886
ENSMUSG00000015749	1070.75	0.158156	0.115136	1.37365	0.169552	0.498627	1165	1719	713	1409	828	1413	698	1046.86	1087.51	948.498	997.342	1205.38	1201.45	1008.21
ENSMUSG00000015750	56.4027	-0.442988	0.284556	-1.55677	0.119525	0.419612	61	108	45	103	25	73	28	54.8142	68.3253	59.8631	72.9072	36.3944	62.0709	40.4438
ENSMUSG00000015755	94.855	0.0634014	0.205126	0.309085	0.757257	0.92508	111	130	70	139	67	125	60	99.7438	82.2434	93.1204	98.3893	97.537	106.286	86.6654
ENSMUSG00000015757	98.357	0.170939	0.209512	0.815892	0.414562	0.748865	117	135	72	122	84	107	71	105.135	85.4066	95.781	86.3561	122.285	90.9806	102.554
ENSMUSG00000015759	55.4116	-0.616486	0.299802	-2.05631	0.0397528	0.224897	65	111	64	68	32	56	22	58.4085	70.2232	85.1387	48.1329	46.5848	47.616	31.7773
ENSMUSG00000015766	31.9721	-0.184207	0.352156	-0.523082	0.600917	0.856207	32	42	32	52	26	28	19	28.755	26.5709	42.5693	36.8075	37.8502	23.808	27.444
ENSMUSG00000015776	342.515	-0.223616	0.142995	-1.5638	0.117864	0.416803	357	656	269	515	207	358	231	320.798	415.013	357.849	364.536	301.346	304.402	333.662
ENSMUSG00000015787	0.79602	0.869744	2.75275	0.315955	0.752037	NA	0	0	2	0	2	0	0	0	0	2.66058	0	2.91155	0	0
ENSMUSG00000015790	46.2003	0.0380296	0.283077	0.134344	0.893131	0.971717	53	69	39	57	38	57	25	47.6254	43.6523	51.8814	40.3467	55.3195	48.4663	36.1106
ENSMUSG00000015804	284.931	-0.201161	0.143372	-1.40307	0.160595	0.48536	338	522	210	416	164	337	181	303.724	330.239	279.361	294.46	238.747	286.546	261.44
ENSMUSG00000015806	494.348	0.359015	0.173133	2.07364	0.0381126	0.219021	499	631	275	772	408	554	440	448.398	399.197	365.83	546.45	593.957	471.058	635.546
ENSMUSG00000015812	29.2391	-0.0456171	0.393694	-0.115869	0.907756	0.975359	37	59	10	48	19	39	18	33.2479	37.3258	13.3029	33.9762	27.6597	33.1611	25.9996
ENSMUSG00000015829	176.279	0.693017	0.303026	2.28699	0.0221966	0.155878	100	130	163	241	156	239	169	89.8593	82.2434	216.838	170.589	227.101	203.218	244.107
ENSMUSG00000015837	1694.78	-0.134033	0.11934	-1.12312	0.261387	0.613548	1765	3199	1238	2528	1043	1984	1116	1586.02	2023.82	1646.9	1789.41	1518.37	1686.97	1611.98
ENSMUSG00000015839	94.4019	0.0177997	0.197052	0.0903299	0.928025	0.981764	95	152	73	137	66	112	65	85.3663	96.1615	97.1113	96.9737	96.0812	95.232	93.8875
ENSMUSG00000015843	859.095	0.485183	0.135075	3.59194	0.000328224	0.00692251	712	1150	531	1210	745	1087	744	639.798	727.538	706.385	856.483	1084.55	924.261	1074.65
ENSMUSG00000015846	141.418	0.0242924	0.216353	0.112281	0.9106	0.976449	112	212	131	218	100	181	88	100.642	134.12	174.268	154.308	145.578	153.902	127.109
ENSMUSG00000015850	30.4983	0.764714	0.367694	2.07976	0.0375476	0.217531	25	24	20	42	24	40	35	22.4648	15.1834	26.6058	29.7291	34.9386	34.0114	50.5548
ENSMUSG00000015852	4.34394	0.403924	0.861169	0.469041	0.63904	NA	3	4	5	5	3	4	5	2.69578	2.53057	6.65146	3.53918	4.36733	3.40114	7.22211
ENSMUSG00000015854	0.10112	-0.21653	3.81695	-0.0567287	0.954761	NA	0	0	0	1	0	0	0	0	0	0	0.707837	0	0	0
ENSMUSG00000015869	311.767	0.231643	0.141892	1.63252	0.102569	0.387717	346	453	190	438	218	433	233	310.913	286.587	252.755	310.033	317.359	368.174	336.55
ENSMUSG00000015879	15.0699	0.359434	0.484516	0.741841	0.458184	0.778594	17	15	9	24	8	20	16	15.2761	9.48962	11.9726	16.9881	11.6462	17.0057	23.1108
ENSMUSG00000015880	21.013	-0.0275407	0.402805	-0.0683723	0.945489	0.986481	27	40	11	28	16	23	14	24.262	25.3057	14.6332	19.8194	23.2924	19.5566	20.2219
ENSMUSG00000015882	920.91	-0.633817	0.192849	-3.2866	0.00101404	0.0167093	1477	1876	837	1015	536	800	443	1327.22	1186.84	1113.45	718.454	780.296	680.229	639.879
ENSMUSG00000015889	182.798	0.139175	0.155912	0.892654	0.372043	0.714606	197	276	127	253	148	218	124	177.023	174.609	168.947	179.083	215.455	185.362	179.108
ENSMUSG00000015890	10.9838	-0.276739	0.546602	-0.506289	0.612654	0.861601	10	19	8	22	8	11	6	8.98593	12.0202	10.6423	15.5724	11.6462	9.35314	8.66654
ENSMUSG00000015932	63.1714	-0.629682	0.253401	-2.48492	0.0129579	0.109717	91	131	49	97	29	65	32	81.7719	82.876	65.1843	68.6602	42.2175	55.2686	46.2215
ENSMUSG00000015937	2513.14	0.0201574	0.0948296	0.212564	0.831667	0.953913	2612	4048	1873	3659	1689	2864	1875	2347.12	2560.93	2491.64	2589.98	2458.81	2435.22	2708.29
ENSMUSG00000015942	140.819	-0.218839	0.19252	-1.13671	0.25566	0.608988	170	276	90	212	84	145	99	152.761	174.609	119.726	150.061	122.285	123.291	142.998
ENSMUSG00000015943	61.9705	-0.118256	0.313751	-0.37691	0.706241	0.904631	59	137	51	69	27	69	55	53.017	86.6719	67.8449	48.8407	39.306	58.6697	79.4432
ENSMUSG00000015944	42.2476	0.192317	0.321682	0.597847	0.549942	0.832967	43	51	27	75	23	66	32	38.6395	32.2647	35.9179	53.0878	33.4829	56.1189	46.2215
ENSMUSG00000015947	2.71587	0.91837	1.20027	0.765133	0.444192	NA	3	1	3	1	2	1	5	2.69578	0.632641	3.99088	0.707837	2.91155	0.850286	7.22211
ENSMUSG00000015950	18.9509	-0.435838	0.449705	-0.969164	0.332463	0.681469	24	24	18	34	12	12	14	21.5662	15.1834	23.9453	24.0665	17.4693	10.2034	20.2219
ENSMUSG00000015957	2.87497	1.32795	1.15251	1.15222	0.24923	NA	2	2	2	2	6	5	0	1.79719	1.26528	2.66058	1.41567	8.73466	4.25143	0
ENSMUSG00000015961	94.7842	0.314344	0.221884	1.41671	0.156568	0.479914	116	141	47	121	78	121	73	104.237	89.2024	62.5237	85.6483	113.551	102.885	105.443
ENSMUSG00000015962	1.59522	-0.551231	1.48203	-0.371943	0.709935	NA	3	1	2	2	2	1	0	2.69578	0.632641	2.66058	1.41567	2.91155	0.850286	0
ENSMUSG00000015966	19.8313	-0.266162	0.470324	-0.565912	0.571453	0.842475	22	20	22	34	18	18	8	19.769	12.6528	29.2664	24.0665	26.204	15.3051	11.5554
ENSMUSG00000015968	6913.06	-0.192237	0.120646	-1.59339	0.111072	0.404816	8362	10102	6131	10105	4725	6676	4585	7514.03	6390.94	8156.02	7152.69	6878.54	5676.51	6622.68
ENSMUSG00000015970	53.7393	-1.30478	0.339683	-3.84115	0.000122458	0.00311193	64	106	65	109	32	30	11	57.5099	67.06	86.469	77.1542	46.5848	25.5086	15.8886
ENSMUSG00000015971	220.308	0.110341	0.186553	0.591475	0.554202	0.834823	225	346	129	361	177	226	169	202.183	218.894	171.608	255.529	257.672	192.165	244.107
ENSMUSG00000015980	332.808	-0.0920978	0.179823	-0.512159	0.608539	0.859598	323	625	239	511	183	352	276	290.245	395.401	317.94	361.705	266.407	299.301	398.661
ENSMUSG00000015981	660.261	-0.0241413	0.20039	-0.120472	0.904109	0.973848	592	973	457	1276	364	753	549	531.967	615.56	607.943	903.2	529.903	640.265	792.988
ENSMUSG00000015994	123.878	0.0222185	0.189755	0.117091	0.906788	0.975087	146	188	95	167	75	172	81	131.195	118.937	126.378	118.209	109.183	146.249	116.998
ENSMUSG00000016018	134.086	0.0114585	0.193286	0.0592828	0.952727	0.988595	149	208	97	197	114	155	74	133.89	131.589	129.038	139.444	165.958	131.794	106.887
ENSMUSG00000016024	35.1381	0.636451	0.364083	1.74809	0.080448	0.339626	29	52	12	52	27	42	41	26.0592	32.8974	15.9635	36.8075	39.306	35.712	59.2213
ENSMUSG00000016028	13.6163	-0.588498	0.588754	-0.999566	0.317521	0.666636	17	15	23	13	6	14	7	15.2761	9.48962	30.5967	9.20188	8.73466	11.904	10.111
ENSMUSG00000016087	11.151	-0.101674	0.597923	-0.170046	0.864974	0.962954	7	14	16	14	9	10	7	6.29015	8.85698	21.2847	9.90972	13.102	8.50286	10.111
ENSMUSG00000016128	244.429	-0.344934	0.191737	-1.79899	0.0720196	0.320607	369	323	197	393	163	245	131	331.581	204.343	262.068	278.18	237.292	208.32	189.219
ENSMUSG00000016150	29.0845	0.765126	0.536029	1.4274	0.153466	0.475691	11	19	27	45	19	25	45	9.88452	12.0202	35.9179	31.8527	27.6597	21.2571	64.999
ENSMUSG00000016179	138.92	-0.0128904	0.339992	-0.0379139	0.969756	0.992367	80	344	135	125	109	145	92	71.8874	217.629	179.589	88.4796	158.68	123.291	132.887
ENSMUSG00000016181	77.957	0.140568	0.224631	0.62577	0.531466	0.822172	93	113	60	92	60	103	49	83.5691	71.4885	79.8175	65.121	87.3466	87.5794	70.7767
ENSMUSG00000016194	56.3976	0.206894	0.279562	0.740064	0.459261	0.77927	62	74	43	76	42	92	29	55.7128	46.8155	57.2026	53.7956	61.1426	78.2263	41.8883
ENSMUSG00000016200	162.83	-0.283582	0.306373	-0.925611	0.354648	0.699886	171	238	152	285	47	259	99	153.659	150.569	202.204	201.734	68.4215	220.224	142.998
ENSMUSG00000016206	21.5815	-0.246289	0.448885	-0.548668	0.583233	0.847969	27	33	9	49	11	22	17	24.262	20.8772	11.9726	34.684	16.0135	18.7063	24.5552
ENSMUSG00000016239	8.23659	0.580372	0.61157	0.948988	0.342627	0.691241	9	10	4	10	7	9	9	8.08734	6.32641	5.32117	7.07837	10.1904	7.65257	12.9998
ENSMUSG00000016252	45.5559	-0.146322	0.29985	-0.487985	0.625561	0.867132	55	86	37	51	35	40	31	49.4226	54.4072	49.2208	36.0997	50.9522	34.0114	44.7771
ENSMUSG00000016253	344.546	0.0277679	0.147521	0.18823	0.850697	0.958527	350	573	230	542	217	450	240	314.507	362.503	305.967	383.648	315.903	382.629	346.661
ENSMUSG00000016255	1.06362	1.48428	1.67816	0.884472	0.376441	NA	1	1	0	1	2	1	1	0.898593	0.632641	0	0.707837	2.91155	0.850286	1.44442
ENSMUSG00000016256	133.588	0.474475	0.197334	2.40443	0.0161978	0.127055	101	180	102	166	114	164	119	90.7579	113.875	135.69	117.501	165.958	139.447	171.886
ENSMUSG00000016257	258.504	-0.198666	0.189166	-1.05023	0.293615	0.644877	224	514	233	364	176	270	159	201.285	325.178	309.958	257.653	256.217	229.577	229.663
ENSMUSG00000016262	22.1713	0.982204	0.454674	2.16024	0.0307544	0.191119	9	25	9	37	21	43	18	8.08734	15.816	11.9726	26.19	30.5713	36.5623	25.9996
ENSMUSG00000016283	2.66345	1.87854	1.28915	1.45719	0.145064	NA	0	4	2	0	2	9	2	0	2.53057	2.66058	0	2.91155	7.65257	2.88885
ENSMUSG00000016308	231.639	-0.225944	0.164636	-1.37239	0.169943	0.499	306	406	193	282	148	240	148	274.969	256.852	256.746	199.61	215.455	204.069	213.775
ENSMUSG00000016319	11.9866	-0.0832991	0.530075	-0.157146	0.87513	0.965746	17	16	9	16	10	9	9	15.2761	10.1223	11.9726	11.3254	14.5578	7.65257	12.9998
ENSMUSG00000016327	1.46836	0.634399	1.55423	0.408175	0.683145	NA	2	2	0	2	2	0	2	1.79719	1.26528	0	1.41567	2.91155	0	2.88885
ENSMUSG00000016344	39.3146	0.0686347	0.354901	0.193391	0.846653	0.95808	36	85	33	34	23	47	33	32.3493	53.7745	43.8996	24.0665	33.4829	39.9634	47.6659
ENSMUSG00000016346	2944.73	0.995017	0.101313	9.82117	9.12812e-23	4.08262e-20	2269	3084	1638	2964	2575	5207	2887	2038.91	1951.07	2179.02	2098.03	3748.62	4427.44	4170.05
ENSMUSG00000016349	144.779	0.0944506	0.170049	0.555432	0.578599	0.84562	169	224	107	180	108	178	98	151.862	141.712	142.341	127.411	157.224	151.351	141.553
ENSMUSG00000016356	302.459	0.342861	0.175952	1.9486	0.0513427	0.263774	337	437	175	385	277	431	182	302.826	276.464	232.801	272.517	403.25	366.473	262.885
ENSMUSG00000016382	100.617	0.251094	0.263465	0.953042	0.340569	0.68927	92	124	64	179	80	161	54	82.6705	78.4475	85.1387	126.703	116.462	136.896	77.9988
ENSMUSG00000016386	39.1584	-0.272002	0.454176	-0.598891	0.549246	0.832901	18	49	37	102	27	32	27	16.1747	30.9994	49.2208	72.1994	39.306	27.2091	38.9994
ENSMUSG00000016409	17.4012	0.282836	0.450887	0.627287	0.530471	0.821527	24	16	12	23	15	22	12	21.5662	10.1223	15.9635	16.2802	21.8366	18.7063	17.3331
ENSMUSG00000016427	24.3799	-0.249533	0.393506	-0.634129	0.525997	0.819012	28	57	15	32	18	24	14	25.1606	36.0606	19.9544	22.6508	26.204	20.4069	20.2219
ENSMUSG00000016458	1.96671	0.886862	1.86394	0.4758	0.634217	NA	0	0	3	3	0	9	0	0	0	3.99088	2.12351	0	7.65257	0
ENSMUSG00000016477	203.509	0.342983	0.180137	1.90401	0.0569084	0.281823	172	276	151	282	141	248	193	154.558	174.609	200.874	199.61	205.264	210.871	278.774
ENSMUSG00000016481	371.843	0.121422	0.170689	0.711366	0.476857	0.789918	468	516	218	561	250	527	247	420.541	326.443	290.004	397.096	363.944	448.101	356.772
ENSMUSG00000016487	461.937	0.0767531	0.133887	0.57327	0.566462	0.840352	463	706	367	646	281	599	351	416.048	446.645	488.217	457.263	409.073	509.321	506.992
ENSMUSG00000016493	36.6957	0.397971	0.309518	1.28578	0.198521	0.540953	40	43	26	45	35	49	24	35.9437	27.2036	34.5876	31.8527	50.9522	41.664	34.6661
ENSMUSG00000016494	24.7028	0.461522	0.398243	1.15889	0.2465	0.59983	35	29	14	23	23	27	22	31.4507	18.3466	18.6241	16.2802	33.4829	22.9577	31.7773
ENSMUSG00000016495	695.637	0.0777687	0.134666	0.577494	0.563606	0.838978	827	1025	435	1056	454	909	497	743.136	648.457	578.677	747.476	660.922	772.91	717.878
ENSMUSG00000016496	31.0575	0.371072	0.329728	1.12539	0.260424	0.612762	35	47	15	40	24	40	27	31.4507	29.7341	19.9544	28.3135	34.9386	34.0114	38.9994
ENSMUSG00000016498	1.47321	0.184949	1.57161	0.117681	0.90632	NA	2	2	2	0	0	2	2	1.79719	1.26528	2.66058	0	0	1.70057	2.88885
ENSMUSG00000016503	161.602	-0.360142	0.175701	-2.04975	0.0403892	0.227371	199	295	134	244	93	191	81	178.82	186.629	178.259	172.712	135.387	162.405	116.998
ENSMUSG00000016510	135.216	0.21683	0.192724	1.12508	0.260554	0.612762	138	188	98	190	104	202	80	124.006	118.937	130.369	134.489	151.401	171.758	115.554
ENSMUSG00000016520	29.7991	-0.509165	0.364786	-1.39579	0.162778	0.489167	35	67	26	40	11	30	21	31.4507	42.387	34.5876	28.3135	16.0135	25.5086	30.3329
ENSMUSG00000016524	1.37921	0.18414	2.40488	0.0765692	0.938966	NA	0	0	4	0	0	0	3	0	0	5.32117	0	0	0	4.33327
ENSMUSG00000016526	5.87243	-0.410625	0.762066	-0.538832	0.590003	NA	5	7	6	13	4	4	4	4.49296	4.42849	7.98175	9.20188	5.8231	3.40114	5.77769
ENSMUSG00000016528	66.1454	-0.00806663	0.255117	-0.0316194	0.974776	0.993062	58	94	59	106	51	69	45	52.1184	59.4683	78.4872	75.0307	74.2446	58.6697	64.999
ENSMUSG00000016529	0.323709	0.0647755	3.5627	0.0181816	0.985494	NA	0	0	0	2	0	1	0	0	0	0	1.41567	0	0.850286	0
ENSMUSG00000016534	998.738	0.225241	0.136641	1.64841	0.0992676	0.380747	1200	1368	595	1397	683	1319	797	1078.31	865.453	791.524	988.848	994.295	1121.53	1151.2
ENSMUSG00000016541	108.557	-0.148238	0.21156	-0.700693	0.483495	0.794148	107	159	107	163	75	117	67	96.1494	100.59	142.341	115.377	109.183	99.4834	96.7763
ENSMUSG00000016552	85.4041	0.179169	0.250981	0.713874	0.475305	0.788916	105	120	45	128	72	82	71	94.3522	75.917	59.8631	90.6031	104.816	69.7234	102.554
ENSMUSG00000016554	69.4916	-0.298989	0.262034	-1.14103	0.253856	0.607053	72	137	71	81	42	74	41	64.6987	86.6719	94.4507	57.3348	61.1426	62.9212	59.2213
ENSMUSG00000016559	35.0491	-0.0550346	0.41639	-0.132171	0.894849	0.972281	35	76	21	48	12	32	41	31.4507	48.0807	27.9361	33.9762	17.4693	27.2091	59.2213
ENSMUSG00000016619	78.2938	-0.499137	0.236264	-2.11263	0.0346325	0.206844	98	140	62	142	38	92	38	88.0621	88.5698	82.4781	100.513	55.3195	78.2263	54.8881
ENSMUSG00000016624	652.953	-0.729467	0.157399	-4.6345	3.57793e-06	0.000152613	811	1491	635	892	306	580	335	728.759	943.268	844.735	631.391	445.468	493.166	483.882
ENSMUSG00000016626	0	NA	NA	NA	NA	NA	0	0	0	0	0	0	0	0	0	0	0	0	0	0
ENSMUSG00000016637	214.919	-0.306395	0.161936	-1.89207	0.0584819	0.286444	240	390	157	374	132	237	121	215.662	246.73	208.856	264.731	192.162	201.518	174.775
ENSMUSG00000016664	688.133	0.0462992	0.118734	0.389942	0.696579	0.900314	726	1024	483	1088	499	815	474	652.378	647.825	642.531	770.127	726.432	692.983	684.656
ENSMUSG00000016756	5.87024	0.054092	1.05998	0.0510312	0.959301	NA	6	15	6	0	4	1	8	5.39156	9.48962	7.98175	0	5.8231	0.850286	11.5554
ENSMUSG00000016757	11.56	-0.167327	0.534623	-0.312981	0.754295	0.924829	13	23	10	13	5	14	9	11.6817	14.5508	13.3029	9.20188	7.27888	11.904	12.9998
ENSMUSG00000016758	41.6337	-0.193418	0.329411	-0.587163	0.557094	0.836282	35	57	39	80	23	42	32	31.4507	36.0606	51.8814	56.627	33.4829	35.712	46.2215
ENSMUSG00000016763	168.464	0.23506	0.23074	1.01872	0.308335	0.659771	154	173	160	237	114	208	144	138.383	109.447	212.847	167.757	165.958	176.859	207.997
ENSMUSG00000016831	52.597	0.147603	0.263487	0.56019	0.57535	0.844275	46	92	39	70	41	67	35	41.3353	58.203	51.8814	49.5486	59.6868	56.9692	50.5548
ENSMUSG00000016833	75.1619	0.262129	0.241224	1.08666	0.277187	0.629983	97	90	51	93	62	101	50	87.1635	56.9377	67.8449	65.8288	90.2581	85.8789	72.2211
ENSMUSG00000016918	364.18	0.192621	0.123881	1.55489	0.119973	0.420202	391	509	271	482	271	477	259	351.35	322.014	360.509	341.177	394.515	405.586	374.105
ENSMUSG00000016921	729.075	0.0569614	0.143813	0.396079	0.692047	0.898252	898	1157	503	929	603	847	443	806.936	731.966	669.137	657.58	877.833	720.192	639.879
ENSMUSG00000016933	735.889	0.235072	0.123718	1.90006	0.0574246	0.283304	684	1105	496	1074	520	920	608	614.637	699.069	659.825	760.217	757.004	782.263	878.209
ENSMUSG00000016940	153.528	-0.0171104	0.205077	-0.083434	0.933506	0.983342	154	240	100	270	103	151	126	138.383	151.834	133.029	191.116	149.945	128.393	181.997
ENSMUSG00000016942	26.8618	-0.178977	0.462627	-0.38687	0.698852	0.900768	34	20	36	33	13	32	19	30.5522	12.6528	47.8905	23.3586	18.9251	27.2091	27.444
ENSMUSG00000016946	48.7762	-0.154924	0.277341	-0.558605	0.576431	0.845039	63	74	39	71	27	66	28	56.6113	46.8155	51.8814	50.2564	39.306	56.1189	40.4438
ENSMUSG00000016982	0	NA	NA	NA	NA	NA	0	0	0	0	0	0	0	0	0	0	0	0	0	0
ENSMUSG00000016984	11.486	-0.174646	0.586933	-0.297557	0.766041	0.928189	23	12	8	13	8	9	9	20.6676	7.5917	10.6423	9.20188	11.6462	7.65257	12.9998
ENSMUSG00000016995	3.49424	0.122479	1.23526	0.0991526	0.921017	NA	5	10	0	4	1	11	0	4.49296	6.32641	0	2.83135	1.45578	9.35314	0
ENSMUSG00000016998	0	NA	NA	NA	NA	NA	0	0	0	0	0	0	0	0	0	0	0	0	0	0
ENSMUSG00000017000	0	NA	NA	NA	NA	NA	0	0	0	0	0	0	0	0	0	0	0	0	0	0
ENSMUSG00000017002	0	NA	NA	NA	NA	NA	0	0	0	0	0	0	0	0	0	0	0	0	0	0
ENSMUSG00000017003	0	NA	NA	NA	NA	NA	0	0	0	0	0	0	0	0	0	0	0	0	0	0
ENSMUSG00000017004	0	NA	NA	NA	NA	NA	0	0	0	0	0	0	0	0	0	0	0	0	0	0
ENSMUSG00000017007	0.350959	-0.0220123	3.02444	-0.00727814	0.994193	NA	1	0	0	1	0	1	0	0.898593	0	0	0.707837	0	0.850286	0
ENSMUSG00000017009	11.02	0.283056	0.565415	0.500616	0.616641	0.863489	10	18	6	16	6	10	14	8.98593	11.3875	7.98175	11.3254	8.73466	8.50286	20.2219
ENSMUSG00000017049	0.380083	-1.32092	3.7823	-0.349237	0.726911	NA	0	0	2	0	0	0	0	0	0	2.66058	0	0	0	0
ENSMUSG00000017057	14.7967	-0.228609	0.464421	-0.492246	0.622545	0.866097	20	23	13	19	10	15	9	17.9719	14.5508	17.2938	13.4489	14.5578	12.7543	12.9998
ENSMUSG00000017064	0	NA	NA	NA	NA	NA	0	0	0	0	0	0	0	0	0	0	0	0	0	0
ENSMUSG00000017119	2677.84	-0.176309	0.125956	-1.39977	0.161581	0.487237	3464	4075	1867	4369	1545	3090	1801	3112.73	2578.01	2483.66	3092.54	2249.17	2627.38	2601.41
ENSMUSG00000017132	307.963	0.141953	0.178692	0.794404	0.42696	0.756495	241	502	264	417	240	381	209	216.561	317.586	351.197	295.168	349.386	323.959	301.884
ENSMUSG00000017144	64.3054	-2.10419	0.797997	-2.63683	0.00836839	0.0820794	78	346	46	47	20	34	6	70.0902	218.894	61.1934	33.2683	29.1155	28.9097	8.66654
ENSMUSG00000017146	4.48983	-0.208443	0.845961	-0.246398	0.805374	NA	8	9	2	5	2	6	3	7.18874	5.69377	2.66058	3.53918	2.91155	5.10172	4.33327
ENSMUSG00000017165	0	NA	NA	NA	NA	NA	0	0	0	0	0	0	0	0	0	0	0	0	0	0
ENSMUSG00000017167	119.581	0.265843	0.215087	1.23598	0.216468	0.562608	103	155	91	181	80	140	112	92.5551	98.0594	121.057	128.118	116.462	119.04	161.775
ENSMUSG00000017176	1034.15	0.00687203	0.114588	0.0599718	0.952178	0.988205	1275	1623	679	1483	711	1201	732	1145.71	1026.78	903.268	1049.72	1035.06	1021.19	1057.32
ENSMUSG00000017188	24.7954	0.07881	0.419552	0.187843	0.850999	0.958527	33	30	23	25	14	22	26	29.6536	18.9792	30.5967	17.6959	20.3809	18.7063	37.555
ENSMUSG00000017195	3.02219	-0.558503	1.58904	-0.351471	0.725235	NA	1	10	5	0	5	0	0	0.898593	6.32641	6.65146	0	7.27888	0	0
ENSMUSG00000017204	4.53456	-0.185513	0.871382	-0.212895	0.831409	NA	5	8	5	5	1	9	2	4.49296	5.06113	6.65146	3.53918	1.45578	7.65257	2.88885
ENSMUSG00000017210	323.853	0.0615686	0.144198	0.426973	0.669399	0.888333	403	504	220	421	205	400	247	362.133	318.851	292.664	297.999	298.434	340.114	356.772
ENSMUSG00000017211	0.792776	0.86072	2.75563	0.312349	0.754775	NA	0	0	2	0	0	0	2	0	0	2.66058	0	0	0	2.88885
ENSMUSG00000017221	115.432	-0.0933315	0.206093	-0.452862	0.650648	0.879717	124	210	86	166	70	160	65	111.426	132.855	114.405	117.501	101.904	136.046	93.8875
ENSMUSG00000017264	507.656	-0.14441	0.125975	-1.14635	0.251652	0.605067	599	866	363	771	300	550	370	538.257	547.867	482.896	545.742	436.733	467.657	534.436
ENSMUSG00000017286	327.556	0.14918	0.153268	0.973325	0.330392	0.679447	406	505	224	381	216	411	261	364.829	319.484	297.985	269.686	314.448	349.467	376.994
ENSMUSG00000017288	610.616	0.0654894	0.126556	0.517476	0.604824	0.858379	691	987	398	871	482	703	404	620.928	624.417	529.456	616.526	701.684	597.751	583.547
ENSMUSG00000017291	47.9642	-0.373609	0.418084	-0.893622	0.371524	0.714038	51	38	66	78	29	32	37	45.8282	24.0404	87.7993	55.2113	42.2175	27.2091	53.4436
ENSMUSG00000017299	216.343	-0.339988	0.184515	-1.8426	0.065387	0.303639	249	398	210	278	152	213	111	223.75	251.791	279.361	196.779	221.278	181.111	160.331
ENSMUSG00000017300	0.0903773	-0.21653	3.81695	-0.0567287	0.954761	NA	0	1	0	0	0	0	0	0	0.632641	0	0	0	0	0
ENSMUSG00000017307	261.534	0.00194705	0.150468	0.01294	0.989676	0.996615	283	416	227	322	175	304	187	254.302	263.179	301.976	227.923	254.761	258.487	270.107
ENSMUSG00000017309	20.4105	0.659341	0.482888	1.36541	0.172124	0.501942	13	39	12	18	27	30	9	11.6817	24.673	15.9635	12.7411	39.306	25.5086	12.9998
ENSMUSG00000017310	0	NA	NA	NA	NA	NA	0	0	0	0	0	0	0	0	0	0	0	0	0	0
ENSMUSG00000017311	0	NA	NA	NA	NA	NA	0	0	0	0	0	0	0	0	0	0	0	0	0	0
ENSMUSG00000017314	173.007	-0.19264	0.250237	-0.76983	0.441401	0.766697	146	324	196	191	117	171	113	131.195	204.976	260.737	135.197	170.326	145.399	163.22
ENSMUSG00000017316	0	NA	NA	NA	NA	NA	0	0	0	0	0	0	0	0	0	0	0	0	0	0
ENSMUSG00000017344	1.65415	0.771981	1.50043	0.514507	0.606898	NA	0	3	2	1	2	4	0	0	1.89792	2.66058	0.707837	2.91155	3.40114	0
ENSMUSG00000017376	160.384	0.277787	0.193086	1.43867	0.150245	0.470913	168	178	134	209	125	197	127	150.964	112.61	178.259	147.938	181.972	167.506	183.442
ENSMUSG00000017386	9.52842	-0.17114	0.574048	-0.298128	0.765605	0.928189	10	18	7	14	7	8	7	8.98593	11.3875	9.31204	9.90972	10.1904	6.80229	10.111
ENSMUSG00000017390	40.8397	0.0021459	0.296689	0.00723281	0.994229	0.998189	44	62	28	66	23	46	35	39.5381	39.2238	37.2482	46.7172	33.4829	39.1131	50.5548
ENSMUSG00000017400	37.0271	2.61143	0.354815	7.35998	1.83936e-13	3.38745e-11	12	19	12	12	43	72	61	10.7831	12.0202	15.9635	8.49404	62.5984	61.2206	88.1098
ENSMUSG00000017404	97.353	-0.355875	0.267212	-1.33181	0.182923	0.519176	111	230	86	99	53	100	62	99.7438	145.508	114.405	70.0759	77.1561	85.0286	89.5542
ENSMUSG00000017405	15.1317	0.123988	0.456251	0.271754	0.785811	0.936368	18	23	11	19	10	23	9	16.1747	14.5508	14.6332	13.4489	14.5578	19.5566	12.9998
ENSMUSG00000017412	103.665	0.850992	0.214138	3.97403	7.06653e-05	0.00196482	81	99	59	133	104	150	96	72.786	62.6315	78.4872	94.1423	151.401	127.543	138.665
ENSMUSG00000017417	93.3355	1.51728	0.22289	6.8073	9.9445e-12	1.4414e-09	47	72	41	92	103	168	106	42.2339	45.5502	54.542	65.121	149.945	142.848	153.109
ENSMUSG00000017418	240.441	0.0268032	0.204184	0.131269	0.895562	0.972399	219	507	167	299	175	245	186	196.792	320.749	222.159	211.643	254.761	208.32	268.663
ENSMUSG00000017421	1258.16	0.21841	0.125672	1.73794	0.0822214	0.344235	1532	1758	778	1666	946	1685	896	1376.64	1112.18	1034.97	1179.26	1377.16	1432.73	1294.2
ENSMUSG00000017428	132.893	0.00925803	0.182755	0.0506582	0.959598	0.990149	153	237	86	180	86	163	95	137.485	149.936	114.405	127.411	125.197	138.597	137.22
ENSMUSG00000017446	19.4858	-0.462209	0.444229	-1.04047	0.29812	0.649128	21	35	12	44	8	21	13	18.8704	22.1424	15.9635	31.1448	11.6462	17.856	18.7775
ENSMUSG00000017453	8.82431	-0.683681	0.799807	-0.854808	0.392658	0.729638	6	9	4	36	7	8	2	5.39156	5.69377	5.32117	25.4821	10.1904	6.80229	2.88885
ENSMUSG00000017466	63.6427	0.243064	0.290381	0.837051	0.402564	0.7386	57	91	46	91	46	54	68	51.2198	57.5704	61.1934	64.4132	66.9657	45.9154	98.2207
ENSMUSG00000017478	665.324	-0.193721	0.115946	-1.67078	0.0947656	0.373104	819	1080	561	917	449	724	397	735.947	683.253	746.294	649.086	653.644	615.607	573.436
ENSMUSG00000017485	94.032	0.187237	0.215053	0.870654	0.383943	0.722906	106	120	71	127	59	114	83	95.2508	75.917	94.4507	89.8953	85.8908	96.9326	119.887
ENSMUSG00000017491	112.955	-0.0165142	0.263929	-0.0625708	0.950108	0.988173	97	156	133	132	79	129	76	87.1635	98.6921	176.929	93.4345	115.006	109.687	109.776
ENSMUSG00000017493	30.1929	0.115815	0.448838	0.258033	0.796381	0.940943	17	49	37	31	30	37	13	15.2761	30.9994	49.2208	21.9429	43.6733	31.4606	18.7775
ENSMUSG00000017499	5.48694	1.06111	0.824276	1.28732	0.197982	NA	4	9	3	2	8	4	6	3.59437	5.69377	3.99088	1.41567	11.6462	3.40114	8.66654
ENSMUSG00000017548	131.323	0.0640349	0.18774	0.341083	0.733041	0.91617	167	178	94	182	93	170	85	150.065	112.61	125.047	128.826	135.387	144.549	122.776
ENSMUSG00000017550	30.914	0.549522	0.329133	1.66961	0.0949973	0.373171	35	35	20	33	28	44	24	31.4507	22.1424	26.6058	23.3586	40.7617	37.4126	34.6661
ENSMUSG00000017561	218.114	0.421301	0.212426	1.98328	0.0473361	0.25005	215	247	139	320	138	267	234	193.197	156.262	184.911	226.508	200.897	227.026	337.995
ENSMUSG00000017588	0.206346	1.47912	3.81508	0.387704	0.698235	NA	0	0	0	0	0	0	1	0	0	0	0	0	0	1.44442
ENSMUSG00000017607	0.891731	-0.356802	1.93074	-0.184801	0.853385	NA	0	3	1	1	1	1	0	0	1.89792	1.33029	0.707837	1.45578	0.850286	0
ENSMUSG00000017615	193.757	-0.369599	0.211094	-1.75088	0.0799674	0.339166	255	410	155	229	100	175	142	229.141	259.383	206.195	162.095	145.578	148.8	205.108
ENSMUSG00000017631	2028.55	0.210303	0.133002	1.58121	0.11383	0.410292	1741	2898	1659	2824	1523	2432	1600	1564.45	1833.39	2206.95	1998.93	2217.15	2067.9	2311.08
ENSMUSG00000017639	48.7148	0.707535	0.318645	2.22045	0.0263882	0.17349	27	54	35	69	33	77	51	24.262	34.1626	46.5602	48.8407	48.0406	65.472	73.6656
ENSMUSG00000017652	24.7093	-0.924162	0.483786	-1.91027	0.0560982	0.279758	30	77	26	19	12	17	12	26.9578	48.7134	34.5876	13.4489	17.4693	14.4549	17.3331
ENSMUSG00000017664	587.634	-0.321072	0.122357	-2.62405	0.00868907	0.0843086	776	1033	473	837	322	646	362	697.308	653.519	629.228	592.459	468.76	549.285	522.881
ENSMUSG00000017667	36.7027	0.0668419	0.310209	0.215474	0.829398	0.953386	35	52	26	63	24	43	29	31.4507	32.8974	34.5876	44.5937	34.9386	36.5623	41.8883
ENSMUSG00000017670	740.439	-0.056454	0.136423	-0.413815	0.67901	0.892476	731	1295	516	1193	532	782	510	656.871	819.271	686.431	844.449	774.473	664.924	736.656
ENSMUSG00000017677	194.869	0.96749	0.157153	6.15634	7.44453e-10	7.56732e-08	171	197	111	182	185	314	189	153.659	124.63	147.662	128.826	269.319	266.99	272.996
ENSMUSG00000017679	382.212	-0.203114	0.170292	-1.19274	0.23297	0.582678	425	778	315	460	272	383	232	381.902	492.195	419.042	325.605	395.971	325.659	335.106
ENSMUSG00000017686	627.631	0.294934	0.143207	2.05949	0.0394473	0.22406	662	872	364	928	428	908	492	594.868	551.663	484.226	656.873	623.072	772.06	710.656
ENSMUSG00000017688	0.913536	0.31127	2.01172	0.154728	0.877036	NA	0	4	0	1	1	2	0	0	2.53057	0	0.707837	1.45578	1.70057	0
ENSMUSG00000017692	123.571	-1.455	0.351836	-4.13544	3.54281e-05	0.00109642	140	336	196	115	35	84	43	125.803	212.567	260.737	81.4012	50.9522	71.424	62.1102
ENSMUSG00000017697	14.2756	-0.044188	0.525076	-0.0841555	0.932933	0.983342	12	24	16	15	7	12	15	10.7831	15.1834	21.2847	10.6176	10.1904	10.2034	21.6663
ENSMUSG00000017707	143.67	0.0308853	0.183134	0.168649	0.866072	0.963032	145	212	106	231	113	169	89	130.296	134.12	141.011	163.51	164.503	143.698	128.554
ENSMUSG00000017713	63.5943	-0.329023	0.248729	-1.32282	0.185896	0.522352	84	110	45	102	46	56	37	75.4818	69.5905	59.8631	72.1994	66.9657	47.616	53.4436
ENSMUSG00000017715	296.701	-0.135916	0.144431	-0.941048	0.34668	0.694876	372	504	203	440	176	358	195	334.277	318.851	270.049	311.448	256.217	304.402	281.662
ENSMUSG00000017716	3.46632	-0.692599	1.15638	-0.598936	0.549215	NA	6	1	7	2	3	2	1	5.39156	0.632641	9.31204	1.41567	4.36733	1.70057	1.44442
ENSMUSG00000017718	55.5341	0.114992	0.265104	0.433762	0.664461	0.885533	69	82	35	75	50	61	35	62.0029	51.8766	46.5602	53.0878	72.7888	51.8674	50.5548
ENSMUSG00000017720	17.6388	0.0863629	0.427972	0.201796	0.840076	0.956221	22	21	13	26	14	20	12	19.769	13.2855	17.2938	18.4038	20.3809	17.0057	17.3331
ENSMUSG00000017721	62.1254	-0.201363	0.238455	-0.844451	0.398417	0.735388	76	98	50	93	43	61	40	68.2931	61.9989	66.5146	65.8288	62.5984	51.8674	57.7769
ENSMUSG00000017723	32.5409	0.0933297	0.320999	0.290748	0.771244	0.930534	40	42	22	49	24	39	23	35.9437	26.5709	29.2664	34.684	34.9386	33.1611	33.2217
ENSMUSG00000017724	39.5001	1.45704	0.383489	3.79943	0.00014503	0.0036209	19	53	15	27	25	75	60	17.0733	33.53	19.9544	19.1116	36.3944	63.7714	86.6654
ENSMUSG00000017733	0	NA	NA	NA	NA	NA	0	0	0	0	0	0	0	0	0	0	0	0	0	0
ENSMUSG00000017734	49.0621	0.109757	0.317504	0.345688	0.729577	0.914618	64	84	32	52	45	66	22	57.5099	53.1419	42.5693	36.8075	65.5099	56.1189	31.7773
ENSMUSG00000017737	0	NA	NA	NA	NA	NA	0	0	0	0	0	0	0	0	0	0	0	0	0	0
ENSMUSG00000017740	1550.57	0.416284	0.128307	3.24443	0.00117688	0.0188763	1377	2216	1059	1940	1276	1789	1422	1237.36	1401.93	1408.78	1373.2	1857.57	1521.16	2053.97
ENSMUSG00000017747	18.0909	0.399424	0.432236	0.924087	0.355441	0.700206	17	25	15	18	19	21	12	15.2761	15.816	19.9544	12.7411	27.6597	17.856	17.3331
ENSMUSG00000017754	82.5833	0.251233	0.271804	0.924319	0.35532	0.700206	55	103	76	128	68	103	59	49.4226	65.1621	101.102	90.6031	98.9928	87.5794	85.2209
ENSMUSG00000017756	96.0927	-0.195087	0.239798	-0.813547	0.415904	0.749282	98	143	78	173	78	83	58	88.0621	90.4677	103.763	122.456	113.551	70.5737	83.7765
ENSMUSG00000017760	137.748	-0.161057	0.185545	-0.868018	0.385385	0.724275	141	232	100	240	87	156	89	126.702	146.773	133.029	169.881	126.653	132.645	128.554
ENSMUSG00000017764	4.35229	-0.106057	0.842423	-0.125895	0.899815	NA	3	7	4	8	3	6	2	2.69578	4.42849	5.32117	5.6627	4.36733	5.10172	2.88885
ENSMUSG00000017765	219.345	0.446696	0.162191	2.75414	0.00588471	0.0643804	210	319	130	272	176	262	208	188.704	201.813	172.938	192.532	256.217	222.775	300.44
ENSMUSG00000017767	0	NA	NA	NA	NA	NA	0	0	0	0	0	0	0	0	0	0	0	0	0	0
ENSMUSG00000017774	242.995	-0.232399	0.152199	-1.52694	0.126776	0.431236	261	461	201	345	161	258	145	234.533	291.648	267.389	244.204	234.38	219.374	209.441
ENSMUSG00000017776	790.784	-0.0034614	0.125763	-0.0275232	0.978042	0.994366	1008	1226	550	1066	555	992	496	905.782	775.618	731.661	754.554	807.956	843.484	716.434
ENSMUSG00000017778	69.2182	0.0113706	0.246956	0.0460432	0.963276	0.990874	90	109	54	79	44	95	43	80.8734	68.9579	71.8358	55.9191	64.0542	80.7772	62.1102
ENSMUSG00000017781	228.285	0.23992	0.142124	1.6881	0.0913919	0.36599	225	337	172	289	164	298	178	202.183	213.2	228.81	204.565	238.747	253.385	257.107
ENSMUSG00000017801	119.532	-0.17148	0.231796	-0.739789	0.459428	0.77927	150	223	73	184	74	167	58	134.789	141.079	97.1113	130.242	107.727	141.998	83.7765
ENSMUSG00000017802	266.956	-0.332431	0.151424	-2.19537	0.0281372	0.18059	375	473	194	391	155	285	159	336.972	299.239	258.077	276.764	225.645	242.331	229.663
ENSMUSG00000017817	35.8025	1.10546	0.337707	3.27344	0.00106247	0.0173975	28	41	14	37	24	78	37	25.1606	25.9383	18.6241	26.19	34.9386	66.3223	53.4436
ENSMUSG00000017830	10.3499	0.15997	0.586524	0.272742	0.785052	0.936231	16	15	5	13	8	18	4	14.3775	9.48962	6.65146	9.20188	11.6462	15.3051	5.77769
ENSMUSG00000017831	51.1776	-0.110719	0.258154	-0.428885	0.668007	0.887697	59	82	42	72	37	58	30	53.017	51.8766	55.8723	50.9643	53.8637	49.3166	43.3327
ENSMUSG00000017837	77.122	0.00978196	0.224182	0.043634	0.965196	0.991796	81	131	55	109	52	79	63	72.786	82.876	73.1661	77.1542	75.7004	67.1726	90.9986
ENSMUSG00000017843	1208.27	-0.0894528	0.112261	-0.796826	0.425552	0.755843	1344	1828	1038	1723	842	1408	741	1207.71	1156.47	1380.84	1219.6	1225.76	1197.2	1070.32
ENSMUSG00000017858	96.8743	-0.0618319	0.198657	-0.311249	0.755612	0.924829	111	162	66	146	71	108	62	99.7438	102.488	87.7993	103.344	103.36	91.8309	89.5542
ENSMUSG00000017861	30.4252	-0.0582731	0.334281	-0.174324	0.861611	0.961755	30	52	28	38	22	33	20	26.9578	32.8974	37.2482	26.8978	32.0271	28.0594	28.8885
ENSMUSG00000017868	1.15531	2.20959	2.05101	1.07732	0.281338	NA	2	0	0	0	0	4	2	1.79719	0	0	0	0	3.40114	2.88885
ENSMUSG00000017897	286.657	0.154959	0.214626	0.721997	0.470296	0.786126	297	403	176	478	141	434	234	266.882	254.954	234.131	338.346	205.264	369.024	337.995
ENSMUSG00000017922	0.385111	-1.59098	3.76982	-0.422032	0.673002	NA	3	0	0	0	0	0	0	2.69578	0	0	0	0	0	0
ENSMUSG00000017929	212.036	0.197679	0.152187	1.29892	0.193971	0.534112	201	348	152	274	153	261	168	180.617	220.159	202.204	193.947	222.734	221.925	242.663
ENSMUSG00000017943	2035.48	-0.232681	0.10651	-2.1846	0.0289178	0.183941	2573	3738	1538	2787	1273	2168	1285	2312.08	2364.81	2045.99	1972.74	1853.2	1843.42	1856.08
ENSMUSG00000017950	1.03896	1.67632	2.19837	0.762528	0.445745	NA	0	0	2	0	2	2	0	0	0	2.66058	0	2.91155	1.70057	0
ENSMUSG00000017969	63.6154	1.11946	0.306631	3.65083	0.000261392	0.00586223	45	75	21	72	86	75	62	40.4367	47.4481	27.9361	50.9643	125.197	63.7714	89.5542
ENSMUSG00000017978	1679.5	-0.484793	0.114873	-4.22025	2.44034e-05	0.000806576	2381	2688	1467	2631	997	1533	933	2139.55	1700.54	1951.54	1862.32	1451.41	1303.49	1347.65
ENSMUSG00000017999	85.47	-0.312634	0.220995	-1.41467	0.157166	0.480523	87	145	82	135	49	96	49	78.1776	91.733	109.084	95.558	71.333	81.6274	70.7767
ENSMUSG00000018001	196.867	0.465447	0.166328	2.79836	0.0051363	0.057886	161	253	131	280	156	282	162	144.673	160.058	174.268	198.194	227.101	239.781	233.996
ENSMUSG00000018008	17.6813	0.721735	0.464326	1.55437	0.120096	0.420202	9	25	13	21	12	37	13	8.08734	15.816	17.2938	14.8646	17.4693	31.4606	18.7775
ENSMUSG00000018012	7.64592	-0.880242	0.683283	-1.28825	0.197658	0.540148	8	21	6	13	5	5	3	7.18874	13.2855	7.98175	9.20188	7.27888	4.25143	4.33327
ENSMUSG00000018040	50.7457	-0.573324	0.317129	-1.80786	0.0706286	0.316978	51	121	54	60	28	49	25	45.8282	76.5496	71.8358	42.4702	40.7617	41.664	36.1106
ENSMUSG00000018042	173.797	0.159551	0.229215	0.696076	0.486382	0.797091	160	356	87	246	124	199	144	143.775	225.22	115.735	174.128	180.516	169.207	207.997
ENSMUSG00000018068	207.264	0.254669	0.183053	1.39123	0.164156	0.491442	269	275	120	267	173	253	152	241.721	173.976	159.635	188.992	251.849	215.122	219.552
ENSMUSG00000018076	304.407	-0.142597	0.171385	-0.83203	0.405392	0.74101	317	403	288	491	199	328	202	284.854	254.954	383.124	347.548	289.699	278.894	291.773
ENSMUSG00000018102	69.396	-0.528459	0.26879	-1.96607	0.0492908	0.255835	105	130	42	120	46	53	39	94.3522	82.2434	55.8723	84.9404	66.9657	45.0651	56.3325
ENSMUSG00000018126	2.53091	1.27146	1.25144	1.016	0.309632	NA	2	2	2	1	6	3	0	1.79719	1.26528	2.66058	0.707837	8.73466	2.55086	0
ENSMUSG00000018143	40.6978	-0.697027	0.330432	-2.10945	0.0349061	0.207759	45	88	47	51	21	31	23	40.4367	55.6724	62.5237	36.0997	30.5713	26.3589	33.2217
ENSMUSG00000018160	387.15	0.0164587	0.127994	0.128589	0.897682	0.972399	449	589	298	519	292	421	268	403.468	372.626	396.427	367.367	425.087	357.97	387.105
ENSMUSG00000018166	52.429	-0.0810202	0.318959	-0.254015	0.799484	0.942404	55	71	37	98	38	38	46	49.4226	44.9175	49.2208	69.368	55.3195	32.3109	66.4434
ENSMUSG00000018167	76.7272	-0.00982324	0.23095	-0.0425341	0.966073	0.991894	72	122	59	122	50	80	62	64.6987	77.1822	78.4872	86.3561	72.7888	68.0229	89.5542
ENSMUSG00000018168	2.9899	-0.696357	1.12019	-0.621642	0.534177	NA	4	3	5	3	3	1	1	3.59437	1.89792	6.65146	2.12351	4.36733	0.850286	1.44442
ENSMUSG00000018169	53.0243	0.559328	0.299882	1.86516	0.0621593	0.294415	33	68	32	85	41	70	53	29.6536	43.0196	42.5693	60.1661	59.6868	59.52	76.5544
ENSMUSG00000018171	83.7274	-0.057653	0.2191	-0.263135	0.792446	0.939236	103	143	65	102	50	105	57	92.5551	90.4677	86.469	72.1994	72.7888	89.28	82.3321
ENSMUSG00000018189	142.158	0.105815	0.192232	0.550454	0.582008	0.847276	167	229	90	191	82	176	122	150.065	144.875	119.726	135.197	119.374	149.65	176.22
ENSMUSG00000018196	537.69	-0.00433426	0.120901	-0.0358498	0.971402	0.992367	643	838	361	797	379	645	354	577.795	530.153	480.235	564.146	551.739	548.434	511.326
ENSMUSG00000018199	14.4748	-0.113043	0.528292	-0.213977	0.830565	0.953557	15	18	12	28	4	24	10	13.4789	11.3875	15.9635	19.8194	5.8231	20.4069	14.4442
ENSMUSG00000018209	96.5801	0.0423263	0.206921	0.204553	0.837921	0.955618	94	134	79	152	67	114	69	84.4677	84.7739	105.093	107.591	97.537	96.9326	99.6652
ENSMUSG00000018211	0	NA	NA	NA	NA	NA	0	0	0	0	0	0	0	0	0	0	0	0	0	0
ENSMUSG00000018217	33.1805	-0.0441096	0.440742	-0.10008	0.92028	0.979801	27	46	25	66	16	21	40	24.262	29.1015	33.2573	46.7172	23.2924	17.856	57.7769
ENSMUSG00000018238	0.0903773	-0.21653	3.81695	-0.0567287	0.954761	NA	0	1	0	0	0	0	0	0	0.632641	0	0	0	0	0
ENSMUSG00000018239	25.3129	-0.0891781	0.363685	-0.245207	0.806296	0.945407	30	49	18	31	15	30	18	26.9578	30.9994	23.9453	21.9429	21.8366	25.5086	25.9996
ENSMUSG00000018259	0	NA	NA	NA	NA	NA	0	0	0	0	0	0	0	0	0	0	0	0	0	0
ENSMUSG00000018263	0.302224	0.15501	3.64708	0.0425026	0.966098	NA	0	2	0	0	0	1	0	0	1.26528	0	0	0	0.850286	0
ENSMUSG00000018286	30.6868	-0.293058	0.334228	-0.87682	0.380584	0.721353	41	60	22	41	19	33	18	36.8423	37.9585	29.2664	29.0213	27.6597	28.0594	25.9996
ENSMUSG00000018287	43.6538	-0.0261511	0.300599	-0.0869964	0.930674	0.982464	50	77	26	66	23	48	39	44.9296	48.7134	34.5876	46.7172	33.4829	40.8137	56.3325
ENSMUSG00000018293	171.998	-0.622934	0.182755	-3.40858	0.000653023	0.0119421	201	338	154	301	80	186	81	180.617	213.833	204.865	213.059	116.462	158.153	116.998
ENSMUSG00000018322	494.128	0.144819	0.110806	1.30696	0.191225	0.529998	528	715	363	682	357	628	355	474.457	452.339	482.896	482.745	519.712	533.98	512.77
ENSMUSG00000018326	76.5671	0.00389554	0.244497	0.0159329	0.987288	0.996296	96	125	48	107	41	86	68	86.2649	79.0802	63.854	75.7385	59.6868	73.1246	98.2207
ENSMUSG00000018334	320.926	0.456469	0.194952	2.34144	0.0192093	0.141307	223	427	272	390	294	407	252	200.386	270.138	361.839	276.056	427.998	346.066	363.995
ENSMUSG00000018339	144.479	-0.359166	0.229007	-1.56836	0.116797	0.414866	159	344	115	174	90	132	91	142.876	217.629	152.984	123.164	131.02	112.238	131.442
ENSMUSG00000018340	1189.67	-0.701277	0.172527	-4.06474	4.80859e-05	0.00140698	1457	2708	1203	1519	688	938	575	1309.25	1713.19	1600.34	1075.2	1001.57	797.568	830.543
ENSMUSG00000018341	53.2212	0.945686	0.274139	3.44966	0.000561303	0.0105229	41	73	30	41	50	77	57	36.8423	46.1828	39.9088	29.0213	72.7888	65.472	82.3321
ENSMUSG00000018347	79.3249	-0.113008	0.283731	-0.398294	0.690413	0.897389	85	172	46	116	46	120	40	76.3804	108.814	61.1934	82.1091	66.9657	102.034	57.7769
ENSMUSG00000018362	16.2171	0.45651	0.470582	0.970098	0.331998	0.681003	9	25	15	18	13	26	11	8.08734	15.816	19.9544	12.7411	18.9251	22.1074	15.8886
ENSMUSG00000018363	130.728	0.173336	0.174555	0.993016	0.320702	0.669995	134	181	96	188	96	159	100	120.411	114.508	127.708	133.073	139.755	135.195	144.442
ENSMUSG00000018372	228.977	0.0350263	0.14889	0.235249	0.814016	0.948321	269	339	157	340	171	274	149	241.721	214.465	208.856	240.665	248.938	232.978	215.219
ENSMUSG00000018377	234.276	0.0378521	0.163075	0.232114	0.816449	0.948504	273	303	171	371	169	284	156	245.316	191.69	227.48	262.607	246.026	241.481	225.33
ENSMUSG00000018378	373.504	-0.213383	0.144625	-1.47542	0.140099	0.454062	381	688	329	525	245	378	242	342.364	435.257	437.666	371.614	356.665	321.408	349.55
ENSMUSG00000018379	661.374	0.0508147	0.130648	0.388944	0.697318	0.900621	838	1017	418	921	454	818	463	753.021	643.396	556.062	651.918	660.922	695.534	668.768
ENSMUSG00000018381	18.0951	0.222986	0.47242	0.472007	0.636922	0.873445	18	34	6	30	9	26	17	16.1747	21.5098	7.98175	21.2351	13.102	22.1074	24.5552
ENSMUSG00000018387	8.29433	0.969888	0.653806	1.48345	0.137955	0.450657	6	6	6	10	6	21	5	5.39156	3.79585	7.98175	7.07837	8.73466	17.856	7.22211
ENSMUSG00000018395	645.834	0.326878	0.120749	2.70709	0.00678763	0.071407	724	936	386	808	487	882	508	650.581	592.152	513.493	571.932	708.963	749.952	733.767
ENSMUSG00000018398	785.007	0.296753	0.130058	2.2817	0.0225071	0.157572	855	1058	498	1068	647	890	651	768.297	669.335	662.485	755.97	941.887	756.754	940.319
ENSMUSG00000018401	278.412	-0.112331	0.19366	-0.580045	0.561884	0.837927	374	400	168	473	208	262	191	336.074	253.057	223.489	334.807	302.801	222.775	275.885
ENSMUSG00000018405	19.9147	-0.415017	0.439386	-0.944538	0.344895	0.693333	16	47	17	32	12	23	9	14.3775	29.7341	22.615	22.6508	17.4693	19.5566	12.9998
ENSMUSG00000018411	1131.08	0.687125	0.164823	4.16887	3.06119e-05	0.00097398	795	1310	854	1285	936	1557	1137	714.381	828.76	1136.07	909.57	1362.61	1323.9	1642.31
ENSMUSG00000018412	506.473	-0.18411	0.140681	-1.30871	0.190633	0.529119	551	763	441	810	351	577	281	495.125	482.705	586.659	573.348	510.977	490.615	405.883
ENSMUSG00000018415	21.4185	-0.442582	0.537193	-0.82388	0.410008	0.745627	43	16	11	46	16	14	13	38.6395	10.1223	14.6332	32.5605	23.2924	11.904	18.7775
ENSMUSG00000018417	1669.07	0.998237	0.220674	4.52357	6.08047e-06	0.000244061	1043	1511	757	2507	1418	2528	1935	937.232	955.921	1007.03	1774.55	2064.29	2149.52	2794.96
ENSMUSG00000018425	145.737	-0.0938815	0.207476	-0.452494	0.650913	0.879717	212	207	89	223	104	154	97	190.502	130.957	118.396	157.848	151.401	130.944	140.109
ENSMUSG00000018427	394.002	-0.261737	0.151871	-1.72342	0.084812	0.351003	444	763	314	556	274	352	254	398.975	482.705	417.712	393.557	398.883	299.301	366.883
ENSMUSG00000018428	228.488	-0.125983	0.150693	-0.836024	0.403141	0.739068	282	337	183	339	136	271	153	253.403	213.2	243.443	239.957	197.986	230.427	220.997
ENSMUSG00000018433	65.2467	0.434305	0.259448	1.67396	0.0941391	0.371947	73	79	53	60	51	91	53	65.5973	49.9787	70.5055	42.4702	74.2446	77.376	76.5544
ENSMUSG00000018442	524.368	-0.0774206	0.17536	-0.441494	0.658855	0.883374	749	765	311	808	364	535	376	673.046	483.971	413.721	571.932	529.903	454.903	543.103
ENSMUSG00000018446	23.9448	-0.0367667	0.42043	-0.0874504	0.930314	0.982382	33	41	20	20	19	19	19	29.6536	25.9383	26.6058	14.1567	27.6597	16.1554	27.444
ENSMUSG00000018449	429.98	0.125151	0.160864	0.777994	0.436573	0.76301	522	641	239	651	334	536	287	469.065	405.523	317.94	460.802	486.229	455.753	414.549
ENSMUSG00000018459	8.39806	-0.20996	0.62512	-0.335872	0.736967	0.918437	6	15	8	14	6	7	6	5.39156	9.48962	10.6423	9.90972	8.73466	5.952	8.66654
ENSMUSG00000018470	13.1885	0.445037	0.52524	0.847302	0.396827	0.733762	8	18	9	21	7	16	16	7.18874	11.3875	11.9726	14.8646	10.1904	13.6046	23.1108
ENSMUSG00000018474	216.619	-0.131074	0.181552	-0.721966	0.470315	0.786126	222	293	187	376	150	222	145	199.488	185.364	248.765	266.147	218.366	188.763	209.441
ENSMUSG00000018476	85.7586	-0.3007	0.287543	-1.04576	0.295674	0.646616	80	205	80	91	57	77	55	71.8874	129.691	106.423	64.4132	82.9792	65.472	79.4432
ENSMUSG00000018479	1.3751	-0.805665	2.12547	-0.379053	0.704648	NA	0	0	4	2	0	0	2	0	0	5.32117	1.41567	0	0	2.88885
ENSMUSG00000018481	118.813	-0.0355514	0.179138	-0.198458	0.842686	0.956795	137	197	86	166	85	136	78	123.107	124.63	114.405	117.501	123.741	115.639	112.665
ENSMUSG00000018486	0.415936	2.59634	3.73995	0.694217	0.487546	NA	0	0	0	0	2	0	0	0	0	0	0	2.91155	0	0
ENSMUSG00000018500	0.408585	0.0821178	3.30016	0.024883	0.980148	NA	0	0	0	2	0	0	1	0	0	0	1.41567	0	0	1.44442
ENSMUSG00000018501	2794.57	0.0833427	0.114137	0.730198	0.465269	0.783237	3356	4008	1845	4090	1852	3584	2020	3015.68	2535.63	2454.39	2895.05	2696.1	3047.42	2917.73
ENSMUSG00000018507	20.1967	-0.125919	0.462061	-0.272516	0.785225	0.936242	18	23	17	42	16	14	16	16.1747	14.5508	22.615	29.7291	23.2924	11.904	23.1108
ENSMUSG00000018509	42.2548	0.337799	0.309987	1.08972	0.275836	0.628674	45	49	26	66	30	71	27	40.4367	30.9994	34.5876	46.7172	43.6733	60.3703	38.9994
ENSMUSG00000018537	825.741	-0.211612	0.140176	-1.50961	0.131143	0.43899	949	1440	537	1452	509	925	517	852.765	911.004	714.367	1027.78	740.99	786.514	746.767
ENSMUSG00000018541	53.9313	-0.752541	0.469894	-1.60151	0.109264	0.401096	36	204	47	51	34	29	30	32.3493	129.059	62.5237	36.0997	49.4964	24.6583	43.3327
ENSMUSG00000018543	3.66671	-0.103171	0.925648	-0.111458	0.911253	NA	2	9	3	5	2	4	3	1.79719	5.69377	3.99088	3.53918	2.91155	3.40114	4.33327
ENSMUSG00000018547	79.4033	-0.0232076	0.230195	-0.100817	0.919696	0.979556	70	126	63	132	56	95	51	62.9015	79.7128	83.8084	93.4345	81.5235	80.7772	73.6656
ENSMUSG00000018548	43.3084	0.17142	0.326952	0.524299	0.600071	0.855989	43	69	22	74	38	63	21	38.6395	43.6523	29.2664	52.3799	55.3195	53.568	30.3329
ENSMUSG00000018554	23.8207	-1.186	0.411893	-2.87939	0.00398447	0.0482016	39	47	22	45	12	19	5	35.0451	29.7341	29.2664	31.8527	17.4693	16.1554	7.22211
ENSMUSG00000018559	56.383	-0.200098	0.273545	-0.731498	0.464475	0.782625	67	119	42	66	35	58	39	60.2057	75.2843	55.8723	46.7172	50.9522	49.3166	56.3325
ENSMUSG00000018565	92.1604	-0.439043	0.231298	-1.89817	0.0576736	0.283757	102	202	83	120	53	85	56	91.6565	127.794	110.414	84.9404	77.1561	72.2743	80.8877
ENSMUSG00000018566	2.39355	0.400102	1.53462	0.260717	0.794311	NA	0	6	0	6	4	0	2	0	3.79585	0	4.24702	5.8231	0	2.88885
ENSMUSG00000018567	391.287	-0.325632	0.15072	-2.1605	0.030734	0.191119	476	812	301	523	238	396	238	427.73	513.705	400.418	370.199	346.475	336.713	343.773
ENSMUSG00000018569	24.6869	0.374745	0.43449	0.862493	0.388416	0.726582	18	29	19	41	16	51	12	16.1747	18.3466	25.2755	29.0213	23.2924	43.3646	17.3331
ENSMUSG00000018570	9.11367	-0.26545	0.684431	-0.38784	0.698135	0.900768	4	14	14	12	8	8	4	3.59437	8.85698	18.6241	8.49404	11.6462	6.80229	5.77769
ENSMUSG00000018572	85.238	-0.332074	0.229333	-1.448	0.147618	0.466751	83	178	71	130	52	90	49	74.5832	112.61	94.4507	92.0188	75.7004	76.5257	70.7767
ENSMUSG00000018574	224.818	-0.151074	0.143875	-1.05004	0.293702	0.644877	243	394	175	337	142	252	148	218.358	249.261	232.801	238.541	206.72	214.272	213.775
ENSMUSG00000018581	3.14272	-0.717571	1.0685	-0.67157	0.501858	NA	4	5	2	8	3	3	0	3.59437	3.16321	2.66058	5.6627	4.36733	2.55086	0
ENSMUSG00000018583	110.937	-0.150445	0.212642	-0.707503	0.479254	0.79105	134	173	108	130	71	127	69	120.411	109.447	143.672	92.0188	103.36	107.986	99.6652
ENSMUSG00000018585	21.2289	0.39685	0.432355	0.917879	0.358682	0.703346	17	31	9	39	17	36	13	15.2761	19.6119	11.9726	27.6056	24.7482	30.6103	18.7775
ENSMUSG00000018589	12.4334	-0.550075	0.602458	-0.91305	0.361216	0.704784	8	19	18	21	3	12	10	7.18874	12.0202	23.9453	14.8646	4.36733	10.2034	14.4442
ENSMUSG00000018593	215.488	-0.267843	0.167464	-1.59941	0.109731	0.401901	252	346	186	331	148	184	145	226.445	218.894	247.434	234.294	215.455	156.453	209.441
ENSMUSG00000018595	44.685	-0.348446	0.314665	-1.10736	0.268139	0.622095	61	75	47	47	23	48	28	54.8142	47.4481	62.5237	33.2683	33.4829	40.8137	40.4438
ENSMUSG00000018599	16.5339	-0.266637	0.46883	-0.568729	0.56954	0.841172	12	27	16	31	10	15	12	10.7831	17.0813	21.2847	21.9429	14.5578	12.7543	17.3331
ENSMUSG00000018604	35.8356	0.327162	0.400857	0.816155	0.414411	0.748865	58	41	26	24	25	42	34	52.1184	25.9383	34.5876	16.9881	36.3944	35.712	49.1104
ENSMUSG00000018620	2.43469	-1.42648	1.28139	-1.11323	0.265612	NA	3	5	4	3	0	1	2	2.69578	3.16321	5.32117	2.12351	0	0.850286	2.88885
ENSMUSG00000018623	5.60985	-0.913676	0.857584	-1.06541	0.286691	NA	4	5	8	15	3	3	3	3.59437	3.16321	10.6423	10.6176	4.36733	2.55086	4.33327
ENSMUSG00000018634	91.874	0.949759	0.24546	3.86931	0.000109146	0.00283345	60	138	52	73	80	143	99	53.9156	87.3045	69.1752	51.6721	116.462	121.591	142.998
ENSMUSG00000018648	270.119	-1.00934	0.578274	-1.74544	0.0809087	0.340561	209	1017	287	232	163	167	93	187.806	643.396	381.794	164.218	237.292	141.998	134.331
ENSMUSG00000018651	212.208	0.0754413	0.166103	0.454183	0.649697	0.879432	262	356	144	249	154	244	156	235.431	225.22	191.562	176.251	224.19	207.47	225.33
ENSMUSG00000018654	17.4983	0.708714	0.559308	1.26713	0.20511	0.549497	12	9	14	28	16	13	23	10.7831	5.69377	18.6241	19.8194	23.2924	11.0537	33.2217
ENSMUSG00000018656	0.291161	-0.983467	3.66379	-0.268429	0.788369	NA	0	0	1	1	0	0	0	0	0	1.33029	0.707837	0	0	0
ENSMUSG00000018659	94.8831	-0.517366	0.349653	-1.47966	0.138965	0.452561	63	245	101	125	63	57	62	56.6113	154.997	134.36	88.4796	91.7139	48.4663	89.5542
ENSMUSG00000018661	574.245	0.0439526	0.131821	0.333426	0.738813	0.919766	669	951	382	785	348	727	435	601.159	601.642	508.172	555.652	506.61	618.158	628.324
ENSMUSG00000018666	503.009	-0.0222145	0.148772	-0.149319	0.881302	0.967844	621	815	326	733	287	662	356	558.026	515.603	433.675	518.844	417.808	562.889	514.214
ENSMUSG00000018669	221.172	-0.246434	0.167783	-1.46877	0.141895	0.457607	298	395	147	328	143	211	149	267.781	249.893	195.553	232.17	208.176	179.41	215.219
ENSMUSG00000018672	276.965	-0.42103	0.185909	-2.26471	0.0235306	0.162268	402	528	205	383	181	214	176	361.234	334.035	272.71	271.102	263.495	181.961	254.218
ENSMUSG00000018677	95.5719	-0.29825	0.264186	-1.12894	0.258922	0.611688	94	229	83	107	59	102	56	84.4677	144.875	110.414	75.7385	85.8908	86.7292	80.8877
ENSMUSG00000018678	402.87	-0.23749	0.236987	-1.00212	0.316284	0.665916	439	654	474	407	269	482	202	394.482	413.747	630.558	288.09	391.604	409.838	291.773
ENSMUSG00000018697	279.956	-0.175606	0.134209	-1.30845	0.190722	0.529262	339	463	214	419	166	325	182	304.623	292.913	284.683	296.584	241.659	276.343	262.885
ENSMUSG00000018698	0.242939	2.02572	3.79571	0.533686	0.593558	NA	0	0	0	0	0	2	0	0	0	0	0	0	1.70057	0
ENSMUSG00000018707	193.256	-0.124764	0.173299	-0.719934	0.471566	0.786479	199	311	143	334	113	240	126	178.82	196.751	190.232	236.418	164.503	204.069	181.997
ENSMUSG00000018727	338.815	0.00479035	0.142219	0.0336829	0.97313	0.99279	435	478	241	480	224	401	243	390.888	302.403	320.6	339.762	326.094	340.965	350.995
ENSMUSG00000018733	74.1719	0.330829	0.260613	1.26943	0.204289	0.548371	88	132	36	79	57	108	54	79.0762	83.5087	47.8905	55.9191	82.9792	91.8309	77.9988
ENSMUSG00000018736	355.447	-0.0195162	0.169284	-0.115287	0.908218	0.975722	370	688	283	403	261	399	235	332.479	435.257	376.473	285.258	379.958	339.264	339.439
ENSMUSG00000018740	24.1475	0.21855	0.391479	0.558268	0.576661	0.845072	23	50	16	23	19	30	18	20.6676	31.6321	21.2847	16.2802	27.6597	25.5086	25.9996
ENSMUSG00000018750	283.714	-0.0542297	0.173921	-0.311807	0.755187	0.924829	305	544	231	321	207	313	184	274.071	344.157	307.297	227.216	301.346	266.139	265.774
ENSMUSG00000018752	264.865	0.819668	0.16637	4.92678	8.35968e-07	4.2078e-05	219	376	117	289	230	434	246	196.792	237.873	155.644	204.565	334.829	369.024	355.328
ENSMUSG00000018761	63.5067	0.12321	0.251545	0.489811	0.624267	0.866414	72	108	42	78	56	77	37	64.6987	68.3253	55.8723	55.2113	81.5235	65.472	53.4436
ENSMUSG00000018765	130.845	-0.142206	0.175052	-0.812366	0.416581	0.749364	161	211	95	199	80	151	87	144.673	133.487	126.378	140.86	116.462	128.393	125.665
ENSMUSG00000018770	134.744	0.167946	0.16953	0.990652	0.321855	0.671013	141	196	103	176	100	164	101	126.702	123.998	137.02	124.579	145.578	139.447	145.887
ENSMUSG00000018774	8.7676	-0.254791	0.650252	-0.391834	0.695181	0.899899	14	18	3	14	4	14	4	12.5803	11.3875	3.99088	9.90972	5.8231	11.904	5.77769
ENSMUSG00000018776	0	NA	NA	NA	NA	NA	0	0	0	0	0	0	0	0	0	0	0	0	0	0
ENSMUSG00000018796	141.519	-0.01295	0.24668	-0.0524973	0.958132	0.989883	118	180	143	224	89	140	120	106.034	113.875	190.232	158.555	129.564	119.04	173.331
ENSMUSG00000018800	33.8399	0.0816617	0.354428	0.230404	0.817778	0.949313	51	35	24	46	20	41	28	45.8282	22.1424	31.927	32.5605	29.1155	34.8617	40.4438
ENSMUSG00000018809	53.4488	0.0185905	0.261869	0.0709916	0.943404	0.985983	55	79	40	86	32	73	36	49.4226	49.9787	53.2117	60.874	46.5848	62.0709	51.9992
ENSMUSG00000018819	202.777	1.01033	0.217026	4.65533	3.23468e-06	0.000139109	116	259	95	237	194	270	239	104.237	163.854	126.378	167.757	282.421	229.577	345.217
ENSMUSG00000018820	339.109	0.115053	0.155287	0.740909	0.458749	0.779131	327	616	217	475	224	443	251	293.84	389.707	288.673	336.223	326.094	376.677	362.55
ENSMUSG00000018821	6.61567	-1.16141	0.750883	-1.54672	0.12193	0.423778	10	16	7	9	4	5	1	8.98593	10.1223	9.31204	6.37053	5.8231	4.25143	1.44442
ENSMUSG00000018822	1.65128	-0.204737	1.33225	-0.153677	0.877864	NA	1	3	1	4	1	2	1	0.898593	1.89792	1.33029	2.83135	1.45578	1.70057	1.44442
ENSMUSG00000018830	15.1215	-0.213925	0.519648	-0.411673	0.680579	0.892857	24	27	9	18	15	9	9	21.5662	17.0813	11.9726	12.7411	21.8366	7.65257	12.9998
ENSMUSG00000018841	146.065	0.404352	0.189853	2.12982	0.0331866	0.200813	140	171	100	209	115	225	103	125.803	108.182	133.029	147.938	167.414	191.314	148.776
ENSMUSG00000018844	6.23892	-0.11517	0.769025	-0.149761	0.880953	0.967752	2	13	5	13	3	9	4	1.79719	8.22434	6.65146	9.20188	4.36733	7.65257	5.77769
ENSMUSG00000018845	24.0198	-0.512193	0.489104	-1.04721	0.295004	0.646291	36	48	15	39	21	27	3	32.3493	30.3668	19.9544	27.6056	30.5713	22.9577	4.33327
ENSMUSG00000018846	23.1032	0.264272	0.417255	0.633358	0.5265	0.819335	27	26	17	32	9	38	21	24.262	16.4487	22.615	22.6508	13.102	32.3109	30.3329
ENSMUSG00000018848	152.355	-0.0212967	0.173931	-0.122443	0.902548	0.973714	194	242	105	207	108	188	94	174.327	153.099	139.681	146.522	157.224	159.854	135.776
[truncated: 30,930 more rows]
