# Supplementary material for: Derepression of a single microRNA target causes female infertility in mice
Source: Nucleic Acids Res. 2026 Jan 14;54(2):gkaf1357. doi: 10.1093/nar/gkaf1357 (PMC12802903; doi:10.1093/nar/gkaf1357)
Supplement: gkaf1357_Supplemental_Files [file gkaf1357_supplemental_files.zip › SupplementalTable_S6.xlsx]

## Sheet: Legend
Table S6. small-RNA sequencing of pituitary from WT, Zeb1_200H, and Zeb1_200M female mice (8–12 weeks old)
Column Headers
Feature.ID	mirbase miRNA name
baseMean	mean normalized counts across all samples
log2(Genotype1/Genotype2)	log2 fold change with comparison indicated in parentheses
lfcSE	standard error of the log2 fold change
stat	Wald statistic (log2 fold change / standard error)
pvalue	DESeq2 calculated P value of significance of fold change
padj	DESeq2 calculated adjusted P value of significance of fold change
WT, Zeb1_200H, and Zeb1_200M replicates	raw counts
WT, Zeb1_200H, and Zeb1_200M replicates.norm	DESeq2 normalized counts

## Sheet: pituitary_smallRNA_200MvWT
Feature.ID	baseMean	log2(200H/WT)	lfcSE	stat	pvalue	padj	WT_pit1	WT_pit2	WT_pit4	Zeb1_200M_pit1	Zeb1_200M_pit2	Zeb1_200M_pit3	Zeb1_200M_pit4	WT_pit1.norm	WT_pit2.norm	WT_pit4.norm	Zeb1_200M_pit1.norm	Zeb1_200M_pit2.norm	Zeb1_200M_pit3.norm	Zeb1_200M_pit4.norm
mmu-let-7a-1/c-2-3p	1931.78	0.0896219	0.28867	0.310465	0.756207	0.890061	316	2984	2247	2846	2712	2557	2143	1095.84	2390.3	2095.26	2069.1	2045.09	2229.24	1597.65
mmu-let-7a-2-3p	6.58248	0.825172	0.723	1.14132	0.253738	NA	1	3	8	9	10	12	11	3.46786	2.40312	7.45974	6.54318	7.54087	10.4618	8.20073
mmu-let-7a-5p	194522	-0.506286	0.276108	-1.83365	0.0667053	0.235109	99666	233152	182277	243189	197049	190299	225334	345628	186764	169967	176803	148592	165906	167991
mmu-let-7b-3p	535.361	-0.108565	0.262326	-0.413854	0.678981	0.83897	102	744	769	725	717	648	601	353.722	595.974	717.068	527.089	540.681	564.939	448.058
mmu-let-7b-5p	138489	-0.52088	0.191504	-2.71994	0.00652938	0.0493819	60170	188711	153002	168727	146590	129508	162052	208661	151165	142669	122668	110542	112908	120813
mmu-let-7c-1-3p	24.1123	0.259522	0.488456	0.53131	0.595204	0.793195	4	38	20	54	18	30	36	13.8714	30.4395	18.6494	39.2591	13.5736	26.1546	26.8388
mmu-let-7c-5p	225556	-0.418971	0.223347	-1.87587	0.0606726	0.221278	100344	288242	226989	302137	242974	221581	257937	347979	230893	211660	219660	183224	193179	192297
mmu-let-7d-3p	5007.16	0.0539697	0.291182	0.185347	0.852957	0.930892	792	7277	6559	6749	7176	6337	6057	2746.55	5829.17	6116.06	4906.66	5411.33	5524.72	4515.62
mmu-let-7d-5p	57529.1	-0.0601072	0.143751	-0.418133	0.67585	0.838144	15689	79463	62888	81603	79501	61895	70774	54407.3	63653	58641	59327	59950.7	53961.3	52763.5
mmu-let-7e-3p	383.554	0.209459	0.29815	0.702527	0.482351	0.718513	55	544	451	559	501	555	496	190.732	435.766	420.543	406.404	377.798	483.86	369.778
mmu-let-7e-5p	68145	-0.592559	0.3629	-1.63284	0.102502	0.29265	42160	70175	54429	79521	69308	61586	80580	146205	56213	50753.3	57813.3	52264.3	53691.9	60074.1
mmu-let-7f-1-3p	262.726	-0.0117643	0.279886	-0.0420325	0.966473	0.984158	44	389	342	377	352	335	301	152.586	311.604	318.904	274.086	265.439	292.06	224.402
mmu-let-7f-2-3p	436.147	0.317414	0.420934	0.754071	0.450806	0.700651	37	618	554	677	642	682	459	128.311	495.043	516.587	492.192	484.124	594.581	342.194
mmu-let-7f-5p	213678	-0.548592	0.31413	-1.74638	0.0807442	0.261709	119091	246286	184670	262838	212219	203145	248212	412991	197285	172199	191088	160032	177106	185047
mmu-let-7g-3p	30.1313	0.316493	0.399996	0.79124	0.428804	0.685695	8	39	22	35	62	38	35	27.7429	31.2405	20.5143	25.4457	46.7534	33.1291	26.0932
mmu-let-7g-5p	86996.6	-0.0478512	0.131887	-0.36282	0.716739	0.870615	24099	117936	94264	125065	108981	99579	111484	83572	94471.4	87898.2	90924.7	82181.2	86814.9	83113.6
mmu-let-7i-3p	1968.95	-0.383835	0.185347	-2.0709	0.0383684	0.171858	783	2585	2187	2341	2280	2255	2106	2715.34	2070.69	2039.31	1701.95	1719.32	1965.95	1570.07
mmu-let-7i-5p	44796.6	-0.0717053	0.134926	-0.531442	0.595113	0.793195	12297	61377	49763	60238	55800	49076	62649	42644.3	49165.4	46402.4	43794.2	42078.1	42785.4	46706.1
mmu-let-7j	5.00589	0.633019	0.781792	0.809703	0.418111	NA	1	4	5	12	7	6	6	3.46786	3.20416	4.66234	8.72424	5.27861	5.23092	4.47313
mmu-let-7k	1.5474	0.913094	1.34623	0.678258	0.497608	NA	0	2	1	3	3	1	4	0	1.60208	0.932468	2.18106	2.26226	0.87182	2.98208
mmu-miR-100-3p	5.18933	0.95974	0.830984	1.15494	0.248113	NA	0	5	5	10	14	7	5	0	4.0052	4.66234	7.2702	10.5572	6.10274	3.7276
mmu-miR-100-5p	3221.29	0.483632	0.273324	1.76944	0.0768201	0.254097	460	3929	3345	5582	4658	4574	4197	1595.22	3147.28	3119.1	4058.23	3512.54	3987.7	3128.95
mmu-miR-101a-3p.1	39742.2	0.158997	0.323734	0.491133	0.623332	0.808176	5395	59489	48702	64517	52136	50932	48015	18709.1	47653	45413	46905.1	39315.1	44403.5	35796.2
mmu-miR-101a-3p.2	28591.4	0.233307	0.21663	1.07698	0.281489	0.555311	5422	37829	30927	45937	37651	36237	38650	18802.7	30302.5	28838.4	33397.1	28392.1	31592.1	28814.4
mmu-miR-101a-5p	558.232	0.133265	0.217532	0.612623	0.540126	0.752739	114	708	660	916	755	673	681	395.336	567.136	615.429	665.95	569.336	586.735	507.7
mmu-miR-101b-3p.1/.2	4988.48	0.164736	0.227106	0.72537	0.468225	0.712276	979	6875	5454	8143	5996	6443	6536	3395.04	5507.15	5085.68	5920.12	4521.51	5617.13	4872.72
mmu-miR-101b-5p	14.8234	0.124659	0.518975	0.240202	0.810174	0.911976	2	24	15	16	31	14	22	6.93572	19.225	13.987	11.6323	23.3767	12.2055	16.4015
mmu-miR-101c	561.981	0.221759	0.373751	0.593332	0.552959	0.759083	60	833	704	915	792	771	627	208.072	667.266	656.457	665.223	597.237	672.173	467.442
mmu-miR-103-1-5p	82.9727	-0.00793666	0.414639	-0.0191411	0.984729	0.993962	8	123	126	95	145	105	90	27.7429	98.5279	117.491	69.0669	109.343	91.541	67.0969
mmu-miR-103-2-5p	243.638	0.168967	0.32462	0.520505	0.602711	0.799895	30	334	324	363	348	289	340	104.036	267.547	302.12	263.908	262.422	251.956	253.477
mmu-miR-103/107-3p	50298.6	-0.271666	0.244676	-1.11031	0.266866	0.546352	22324	54212	49839	61949	60236	49793	68278	77416.6	43426	46473.3	45038.2	45423.2	43410.5	50902.7
mmu-miR-105	0	NA	NA	NA	NA	NA	0	0	0	0	0	0	0	0	0	0	0	0	0	0
mmu-miR-106a-3p	1.53132	-0.217324	1.347	-0.16134	0.871826	NA	0	1	4	2	1	2	3	0	0.80104	3.72987	1.45404	0.754087	1.74364	2.23656
mmu-miR-106a-5p	50.1278	0.170076	0.529475	0.321217	0.748046	0.88693	1	91	63	69	73	55	84	3.46786	72.8946	58.7455	50.1644	55.0484	47.9501	62.6238
mmu-miR-106b-3p	573.287	-0.319445	0.2191	-1.45799	0.144845	0.367814	131	921	792	705	719	611	664	454.29	737.758	738.515	512.549	542.189	532.682	495.026
mmu-miR-106b-5p	9313.28	-0.17353	0.203113	-0.854348	0.392912	0.661692	2315	12939	12305	11371	11084	9270	14244	8028.1	10364.7	11474	8266.94	8358.31	8081.77	10619.2
mmu-miR-107-5p	43.6653	0.278344	0.323042	0.861633	0.388889	0.6588	7	61	42	65	70	60	55	24.275	48.8634	39.1637	47.2563	52.7861	52.3092	41.0036
mmu-miR-10a-3p	1.04996	2.85019	2.16062	1.31915	0.187118	NA	0	0	0	0	1	5	3	0	0	0	0	0.754087	4.3591	2.23656
mmu-miR-10a-5p	78.9622	0.0775946	0.408183	0.190097	0.849233	0.930892	27	115	49	130	103	124	55	93.6323	92.1196	45.6909	94.5126	77.671	108.106	41.0036
mmu-miR-10b-3p	0.450076	0.136313	2.64531	0.05153	0.958903	NA	0	0	1	1	0	0	2	0	0	0.932468	0.72702	0	0	1.49104
mmu-miR-10b-5p	33.1517	0.646475	0.402397	1.60656	0.108151	0.303293	4	35	32	74	38	38	60	13.8714	28.0364	29.839	53.7995	28.6553	33.1291	44.7313
mmu-miR-1187	2.09958	-1.93921	1.81537	-1.06822	0.285422	NA	3	0	1	0	0	3	1	10.4036	0	0.932468	0	0	2.61546	0.745521
mmu-miR-1188-3p	7.20024	0.0706498	0.742995	0.0950879	0.924245	NA	0	11	11	6	14	6	15	0	8.81144	10.2571	4.36212	10.5572	5.23092	11.1828
mmu-miR-1188-5p	337.805	0.510313	0.186169	2.74113	0.00612277	0.0481608	79	346	284	458	583	425	544	273.961	277.16	264.821	332.975	439.633	370.523	405.563
mmu-miR-1190	0	NA	NA	NA	NA	NA	0	0	0	0	0	0	0	0	0	0	0	0	0	0
mmu-miR-1191a	26.4151	0.651775	0.406706	1.60257	0.109029	0.304432	2	30	26	42	51	32	44	6.93572	24.0312	24.2442	30.5348	38.4585	27.8982	32.8029
mmu-miR-1191b-3p	0.612617	0.850113	3.00899	0.282525	0.777541	NA	0	1	0	0	0	4	0	0	0.80104	0	0	0	3.48728	0
mmu-miR-1191b-5p	2.45065	0.248638	1.29178	0.192478	0.847368	NA	0	4	3	3	3	0	9	0	3.20416	2.7974	2.18106	2.26226	0	6.70969
mmu-miR-1192	0	NA	NA	NA	NA	NA	0	0	0	0	0	0	0	0	0	0	0	0	0	0
mmu-miR-1193-3p	795.669	-0.37588	0.308282	-1.21927	0.222741	0.486646	141	1438	1178	921	1073	862	805	488.969	1151.9	1098.45	669.585	809.136	751.508	600.144
mmu-miR-1193-5p	5.11142	0.7313	0.858699	0.851637	0.394416	NA	1	7	2	12	8	9	3	3.46786	5.60728	1.86494	8.72424	6.0327	7.84638	2.23656
mmu-miR-1194	0	NA	NA	NA	NA	NA	0	0	0	0	0	0	0	0	0	0	0	0	0	0
mmu-miR-1195	2.92795	-1.54095	1.0593	-1.45468	0.145757	NA	2	7	2	2	4	1	1	6.93572	5.60728	1.86494	1.45404	3.01635	0.87182	0.745521
mmu-miR-1197-3p	21.1848	0.2931	0.619833	0.472869	0.636307	0.812708	0	32	29	40	47	16	23	0	25.6333	27.0416	29.0808	35.4421	13.9491	17.147
mmu-miR-1197-5p	0	NA	NA	NA	NA	NA	0	0	0	0	0	0	0	0	0	0	0	0	0	0
mmu-miR-1198-3p	5.77864	-0.0486445	0.779081	-0.0624383	0.950214	NA	1	12	4	4	10	10	6	3.46786	9.61248	3.72987	2.90808	7.54087	8.7182	4.47313
mmu-miR-1198-5p	1546.95	-0.474479	0.321785	-1.47452	0.140341	0.361335	860	1564	1394	1752	1735	1500	1883	2982.36	1252.83	1299.86	1273.74	1308.34	1307.73	1403.82
mmu-miR-1199-3p	0	NA	NA	NA	NA	NA	0	0	0	0	0	0	0	0	0	0	0	0	0	0
mmu-miR-1199-5p	2.16478	-4.27713	1.53306	-2.78993	0.005272	NA	2	7	2	0	0	0	1	6.93572	5.60728	1.86494	0	0	0	0.745521
mmu-miR-122-3p	0.908083	-0.245464	1.90679	-0.128732	0.89757	NA	0	1	2	2	0	0	3	0	0.80104	1.86494	1.45404	0	0	2.23656
mmu-miR-122-5p	42.9785	0.28362	0.300495	0.943842	0.34525	0.617961	9	49	45	55	69	55	65	31.2108	39.2509	41.9611	39.9861	52.032	47.9501	48.4589
mmu-miR-1224-3p	7.74898	0.649816	0.700095	0.928184	0.353312	NA	0	11	7	12	11	8	20	0	8.81144	6.52728	8.72424	8.29496	6.97456	14.9104
mmu-miR-1224-5p	98.8104	0.294868	0.32439	0.908992	0.363354	0.63001	41	77	73	153	132	108	154	142.182	61.6801	68.0702	111.234	99.5395	94.1565	114.81
mmu-miR-1231-3p	0.707561	-1.7896	2.05641	-0.870257	0.38416	NA	0	3	1	0	0	1	1	0	2.40312	0.932468	0	0	0.87182	0.745521
mmu-miR-1231-5p	0.266419	-2.5407	3.7572	-0.676222	0.4989	NA	0	0	2	0	0	0	0	0	0	1.86494	0	0	0	0
mmu-miR-124-3p.1	24414.2	2.25003	0.275337	8.17191	3.03549e-16	1.22368e-14	1460	11020	10051	59446	43951	48613	38756	5063.08	8827.46	9372.23	43218.4	33142.9	42381.8	28893.4
mmu-miR-124-3p.2	6562.38	1.97578	0.206776	9.55517	1.23377e-21	6.12139e-20	667	2966	2857	15765	11553	12434	10154	2313.06	2375.88	2664.06	11461.5	8711.97	10840.2	7570.02
mmu-miR-124-5p	29.2632	2.05364	0.465212	4.41442	1.01279e-05	0.000225259	4	9	13	69	38	62	52	13.8714	7.20936	12.1221	50.1644	28.6553	54.0528	38.7671
mmu-miR-1247-3p	0.107727	-0.10855	3.81694	-0.0284391	0.977312	NA	0	0	0	0	1	0	0	0	0	0	0	0.754087	0	0
mmu-miR-1247-5p	56.6423	-0.345538	0.460591	-0.750205	0.453131	0.700886	33	40	56	42	58	69	85	114.439	32.0416	52.2182	30.5348	43.7371	60.1555	63.3693
mmu-miR-1249-3p	464.885	0.327652	0.301622	1.0863	0.277347	0.55515	76	466	615	597	798	680	557	263.558	373.284	573.468	434.031	601.762	592.837	415.255
mmu-miR-1249-5p	3.16277	0.226036	1.05695	0.213857	0.830659	NA	0	5	4	8	1	3	7	0	4.0052	3.72987	5.81616	0.754087	2.61546	5.21865
mmu-miR-1251-3p	0.124546	-0.10855	3.81694	-0.0284391	0.977312	NA	0	0	0	0	0	1	0	0	0	0	0	0	0.87182	0
mmu-miR-1251-5p	179.586	-0.221802	0.218876	-1.01337	0.310883	0.584941	70	211	195	213	212	182	255	242.75	169.019	181.831	154.855	159.867	158.671	190.108
mmu-miR-1258-3p	0	NA	NA	NA	NA	NA	0	0	0	0	0	0	0	0	0	0	0	0	0	0
mmu-miR-1258-5p	0.107727	-0.10855	3.81694	-0.0284391	0.977312	NA	0	0	0	0	1	0	0	0	0	0	0	0.754087	0	0
mmu-miR-125a-3p	863.601	-0.640923	0.375982	-1.70467	0.0882568	0.271075	556	855	701	955	921	756	980	1928.13	684.889	653.66	694.304	694.515	659.096	730.61
mmu-miR-125a-5p	110118	0.148314	0.220414	0.672888	0.501018	0.72616	20900	150798	126353	162551	153527	130810	149879	72478.3	120795	117820	118178	115773	114043	111738
mmu-miR-125b-1-3p	344.611	-0.507732	0.410519	-1.2368	0.21616	0.475847	224	303	250	391	375	318	423	776.801	242.715	233.117	284.265	282.783	277.239	315.355
mmu-miR-125b-2-3p	1020.78	0.156137	0.230429	0.677593	0.498029	0.72616	372	1087	778	1478	1390	1274	1376	1290.04	870.73	725.46	1074.54	1048.18	1110.7	1025.84
mmu-miR-125b-5p	210585	0.284386	0.264539	1.07502	0.282364	0.555311	33215	289150	230560	345067	289817	265828	283199	115185	231621	214990	250871	218547	231754	211131
mmu-miR-1264-3p	14.203	1.65445	0.731898	2.26049	0.0237907	0.124881	0	17	3	47	25	19	18	0	13.6177	2.7974	34.1699	18.8522	16.5646	13.4194
mmu-miR-1264-5p	3.06425	0.458964	1.05846	0.433616	0.664567	NA	0	7	1	3	5	6	5	0	5.60728	0.932468	2.18106	3.77044	5.23092	3.7276
mmu-miR-126a-3p.1	32059.7	-0.222362	0.281448	-0.790065	0.42949	0.685695	14966	35984	25752	42758	38730	31873	42388	51900	28824.6	24012.9	31085.9	29205.8	27787.5	31601.1
mmu-miR-126a-3p.2	13537	-0.227024	0.280802	-0.808485	0.418812	0.679913	6322	15259	10896	18672	16164	13650	17153	21923.8	12223.1	10160.2	13574.9	12189.1	11900.3	12787.9
mmu-miR-126a-5p	11055.6	0.306073	0.238216	1.28486	0.198842	0.450011	1922	15297	11036	18019	14402	14020	16091	6665.23	12253.5	10290.7	13100.2	10860.4	12222.9	11996.2
mmu-miR-126b-3p	0.612635	-1.54214	2.89302	-0.533055	0.593996	NA	0	0	3	0	0	0	2	0	0	2.7974	0	0	0	1.49104
mmu-miR-126b-5p	0.363526	-0.2119	3.3907	-0.0624946	0.950169	NA	0	1	0	0	0	2	0	0	0.80104	0	0	0	1.74364	0
mmu-miR-127-3p	237953	-0.527372	0.259295	-2.03387	0.0419649	0.18166	120043	281082	240012	278408	271686	222952	266607	416293	225158	223803	202408	204875	194374	198761
mmu-miR-127-5p	12677.3	0.0577175	0.167581	0.344415	0.730535	0.875827	2925	16546	14752	18059	17207	14764	16916	10143.5	13254	13755.8	13129.3	12975.6	12871.5	12611.2
mmu-miR-128-1-5p	4.32067	0.506097	0.852532	0.59364	0.552753	NA	1	3	5	6	7	3	10	3.46786	2.40312	4.66234	4.36212	5.27861	2.61546	7.45521
mmu-miR-128-2-5p	0.609843	-2.90476	2.83574	-1.02434	0.305675	NA	1	1	0	0	0	0	0	3.46786	0.80104	0	0	0	0	0
mmu-miR-128-3p	3814.31	0.316912	0.286855	1.10478	0.269253	0.547355	555	4859	4512	5397	5624	5487	5000	1924.66	3892.25	4207.29	3923.73	4240.99	4783.67	3727.6
mmu-miR-129-1/2-3p	42731.8	-0.329477	0.24782	-1.3295	0.183683	0.436531	9322	70628	60287	59455	49868	46311	43995	32327.4	56575.8	56215.7	43225	37604.8	40374.8	32799.2
mmu-miR-129-5p	11543.3	-0.40841	0.148935	-2.74221	0.00610265	0.0481608	3957	17185	13751	15686	12572	10651	13846	13722.3	13765.9	12822.4	11404	9480.39	9285.75	10322.5
mmu-miR-1291	11.5209	-0.427365	0.580712	-0.735932	0.461772	0.705789	3	26	9	19	11	14	9	10.4036	20.827	8.39221	13.8134	8.29496	12.2055	6.70969
mmu-miR-1298-3p	1.98732	1.38236	1.52783	0.904791	0.365576	NA	0	2	1	10	0	3	2	0	1.60208	0.932468	7.2702	0	2.61546	1.49104
mmu-miR-1298-5p	12.3902	1.05087	0.605985	1.73416	0.0828901	0.265991	2	16	3	27	19	15	23	6.93572	12.8166	2.7974	19.6295	14.3277	13.0773	17.147
mmu-miR-129b-3p	0.664994	0.00930766	2.40735	0.00386636	0.996915	NA	0	2	0	3	0	1	0	0	1.60208	0	2.18106	0	0.87182	0
mmu-miR-129b-5p	0	NA	NA	NA	NA	NA	0	0	0	0	0	0	0	0	0	0	0	0	0	0
mmu-miR-1306-3p	15.528	-0.562155	0.559057	-1.00554	0.314637	0.588234	10	11	18	14	23	12	14	34.6786	8.81144	16.7844	10.1783	17.344	10.4618	10.4373
mmu-miR-1306-5p	199.718	0.0180228	0.283048	0.063674	0.94923	0.979605	35	273	265	219	276	271	278	121.375	218.684	247.104	159.217	208.128	236.263	207.255
mmu-miR-130a-3p	7090.24	-0.036665	0.220835	-0.166029	0.868134	0.936365	2612	8236	6364	9367	8416	7330	11395	9058.06	6597.36	5934.23	6810	6346.4	6390.44	8495.21
mmu-miR-130a-5p	25.3693	0.747193	0.436517	1.71171	0.0869494	0.271075	4	17	28	49	40	24	50	13.8714	13.6177	26.1091	35.624	30.1635	20.9237	37.276
mmu-miR-130b-3p	1271.06	-0.413871	0.24461	-1.69196	0.0906533	0.273231	547	1635	1338	1375	1380	1104	1932	1896.92	1309.7	1247.64	999.652	1040.64	962.489	1440.35
mmu-miR-130b-5p	255.023	-0.0755389	0.196273	-0.384868	0.700335	0.855523	61	328	329	344	330	275	356	211.54	262.741	306.782	250.095	248.849	239.75	265.405
mmu-miR-130c	0	NA	NA	NA	NA	NA	0	0	0	0	0	0	0	0	0	0	0	0	0	0
mmu-miR-132-3p	54922.8	-0.327611	0.232029	-1.41194	0.157967	0.393394	23954	62771	56909	60215	67240	63554	64589	83069.2	50282.1	53065.8	43777.5	50704.8	55407.6	48152.4
mmu-miR-132-5p	2348.66	0.41367	0.137564	3.00712	0.00263735	0.0253895	536	2602	2116	3829	3278	3083	3462	1858.77	2084.31	1973.1	2783.76	2471.9	2687.82	2580.99
mmu-miR-133a-3p.1	76.1057	1.50746	0.535162	2.81684	0.00484993	0.0411606	15	54	20	106	170	44	235	52.0179	43.2561	18.6494	77.0641	128.195	38.3601	175.197
mmu-miR-133a-3p.2/b-3p	53.3604	1.80826	0.647928	2.79083	0.0052573	0.0434738	4	44	16	62	95	27	227	13.8714	35.2457	14.9195	45.0752	71.6383	23.5391	169.233
mmu-miR-133a-5p	0	NA	NA	NA	NA	NA	0	0	0	0	0	0	0	0	0	0	0	0	0	0
mmu-miR-133b-5p	0	NA	NA	NA	NA	NA	0	0	0	0	0	0	0	0	0	0	0	0	0	0
mmu-miR-133c	0	NA	NA	NA	NA	NA	0	0	0	0	0	0	0	0	0	0	0	0	0	0
mmu-miR-134-3p	285.487	0.480016	0.281377	1.70595	0.0880167	0.271075	42	377	260	527	427	396	346	145.65	301.992	242.442	383.139	321.995	345.241	257.95
mmu-miR-134-5p	10799.8	-0.352206	0.270421	-1.30244	0.192767	0.442473	5230	11472	10360	13736	12960	10458	13058	18136.9	9189.53	9660.37	9986.35	9772.97	9117.49	9735.01
mmu-miR-135a-1-3p	0	NA	NA	NA	NA	NA	0	0	0	0	0	0	0	0	0	0	0	0	0	0
mmu-miR-135a-2-3p	88.6972	0.0312801	0.303335	0.103121	0.917867	0.974363	39	78	79	114	116	102	121	135.247	62.4811	73.665	82.8803	87.4741	88.9256	90.208
mmu-miR-135a-5p	41161	0.352527	0.152751	2.30786	0.0210072	0.115009	9648	45445	39415	63663	55338	48207	69040	33457.9	36403.2	36753.2	46284.3	41729.7	42027.8	51470.8
mmu-miR-135b-3p	1.19326	0.323569	1.64717	0.196439	0.844266	NA	0	1	2	2	0	4	1	0	0.80104	1.86494	1.45404	0	3.48728	0.745521
mmu-miR-135b-5p	1974.56	0.470606	0.172427	2.7293	0.00634685	0.0487348	545	1792	1651	2996	2700	2761	3133	1889.98	1435.46	1539.5	2178.15	2036.04	2407.09	2335.72
mmu-miR-136-3p	14175.1	0.24433	0.411971	0.593076	0.55313	0.759083	1308	24164	15624	22489	20138	19602	16283	4535.96	19356.3	14568.9	16350	15185.8	17089.4	12139.3
mmu-miR-136-5p	87885.7	-0.823827	0.331944	-2.48183	0.013071	0.0851284	54555	109389	79449	96433	72306	80009	93780	189189	87624.9	74083.6	70108.7	54525	69753.4	69914.9
mmu-miR-137-3p	15459.1	0.552775	0.372754	1.48295	0.138088	0.359117	1442	18441	18047	27336	24623	21006	19929	5000.66	14772	16828.2	19873.8	18567.9	18313.4	14857.5
mmu-miR-137-5p	58.192	0.0609444	0.303946	0.200511	0.841081	0.925763	20	66	55	102	59	62	82	69.3572	52.8686	51.2857	74.156	44.4912	54.0528	61.1327
mmu-miR-138-1-3p	2.28208	0.664509	1.49815	0.443554	0.657365	NA	0	0	5	4	9	1	1	0	0	4.66234	2.90808	6.78679	0.87182	0.745521
mmu-miR-138-2-3p	33.7578	0.0493012	0.497513	0.0990952	0.921063	0.974363	20	20	22	40	42	38	49	69.3572	16.0208	20.5143	29.0808	31.6717	33.1291	36.5305
mmu-miR-138-5p	6035.23	0.217423	0.220357	0.986683	0.323798	0.595013	1526	6663	6365	10710	8990	7509	6130	5291.96	5337.33	5935.16	7786.38	6779.25	6546.49	4570.04
mmu-miR-139-3p	97.0956	-0.237745	0.469371	-0.506518	0.612493	0.807691	61	87	48	122	102	96	140	211.54	69.6905	44.7585	88.6964	76.9169	83.6947	104.373
mmu-miR-139-5p	2242.55	0.597934	0.194163	3.07954	0.00207319	0.0205724	607	1831	1760	3570	3252	3431	3281	2104.99	1466.7	1641.14	2595.46	2452.29	2991.21	2446.05
mmu-miR-140-3p.1	4014.93	0.667387	0.196901	3.38946	0.000700301	0.00843462	1100	3132	2902	6383	6317	5454	6594	3814.65	2508.86	2706.02	4640.57	4763.57	4754.9	4915.96
mmu-miR-140-3p.2	2629.28	0.38653	0.270545	1.42871	0.153088	0.384208	951	2059	1904	4065	3715	3324	4061	3297.94	1649.34	1775.42	2955.34	2801.43	2897.93	3027.56
mmu-miR-140-5p	3258.55	0.724858	0.204394	3.54637	0.000390577	0.00514127	879	2504	2231	5336	4840	4752	5370	3048.25	2005.8	2080.34	3879.38	3649.78	4142.89	4003.45
mmu-miR-141-3p	96480.5	-3.73328	0.279218	-13.3705	8.99639e-41	9.67112e-39	87825	200018	159832	21814	19001	16942	22239	304565	160222	149038	15859.2	14328.4	14770.4	16579.6
mmu-miR-141-5p	353.914	-3.72374	0.30992	-12.0152	2.95742e-33	1.90754e-31	325	708	598	80	63	70	79	1127.06	567.136	557.616	58.1616	47.5075	61.0274	58.8961
mmu-miR-142a-3p.1	3414.96	0.138498	0.171049	0.8097	0.418113	0.679913	895	3903	3705	5431	3944	3955	5163	3103.74	3126.46	3454.79	3948.45	2974.12	3448.05	3849.12
mmu-miR-142a-3p.2	4581.83	-0.135613	0.227659	-0.595685	0.551386	0.759083	1779	4857	4759	6780	4732	5019	6307	6169.33	3890.65	4437.61	4929.19	3568.34	4375.66	4702
mmu-miR-142a-5p	1149.24	0.262944	0.395387	0.665029	0.506032	0.730181	109	1606	1525	1953	1419	1557	1490	377.997	1286.47	1422.01	1419.87	1070.05	1357.42	1110.83
mmu-miR-142b	0	NA	NA	NA	NA	NA	0	0	0	0	0	0	0	0	0	0	0	0	0	0
mmu-miR-143-3p	12593	0.0919121	1.16157	0.0791275	0.936931	0.975051	4664	11980	11411	26016	21237	222	22290	16174.1	9596.46	10640.4	18914.1	16014.6	193.544	16617.7
mmu-miR-143-5p	309.536	0.481547	0.19031	2.53033	0.0113956	0.0798929	89	278	253	492	477	407	439	308.64	222.689	235.914	357.694	359.7	354.831	327.284
mmu-miR-144-3p	12486.4	-0.769979	0.387849	-1.98526	0.0471161	0.192668	8436	11487	11370	14492	10586	11216	13479	29254.9	9201.54	10602.2	10536	7982.77	9778.33	10048.9
mmu-miR-144-5p	406.468	0.1217	0.217846	0.558653	0.576399	0.777777	87	463	516	610	524	443	626	301.704	370.881	481.153	443.482	395.142	386.216	466.696
mmu-miR-145a-3p	222.032	0.369065	0.235711	1.56575	0.117406	0.319523	59	271	162	380	281	317	291	204.604	217.082	151.06	276.268	211.899	276.367	216.947
mmu-miR-145a-5p	12047.7	0.559831	0.155429	3.60185	0.000315965	0.00473948	2463	12942	10211	20381	18305	16951	16773	8541.34	10367.1	9521.43	14817.4	13803.6	14778.2	12504.6
mmu-miR-145b	1.10675	1.77368	1.72156	1.03028	0.302879	NA	0	0	1	3	4	1	1	0	0	0.932468	2.18106	3.01635	0.87182	0.745521
mmu-miR-146a-3p	2.91618	2.15224	1.50242	1.43252	0.151996	NA	1	1	0	6	11	4	0	3.46786	0.80104	0	4.36212	8.29496	3.48728	0
mmu-miR-146a-5p	4532.76	-0.158911	0.256495	-0.61955	0.535554	0.750612	1985	4832	3986	6096	5254	5171	5843	6883.71	3870.62	3716.82	4431.91	3961.98	4508.18	4356.08
mmu-miR-146b-3p	10.1097	0.285326	0.66249	0.430687	0.666696	0.833964	5	6	8	16	6	15	16	17.3393	4.80624	7.45974	11.6323	4.52452	13.0773	11.9283
mmu-miR-146b-5p	1494.35	-0.0228025	0.280391	-0.081324	0.935184	0.975051	641	1343	1325	1748	2125	1789	2003	2222.9	1075.8	1235.52	1270.83	1602.44	1559.69	1493.28
mmu-miR-147-3p	20.2184	0.676224	0.430153	1.57206	0.115938	0.317946	5	14	19	37	25	26	36	17.3393	11.2146	17.7169	26.8997	18.8522	22.6673	26.8388
mmu-miR-147-5p	0.968034	-0.210646	1.90393	-0.110638	0.911904	NA	0	0	3	1	2	2	0	0	0	2.7974	0.72702	1.50817	1.74364	0
mmu-miR-148a-3p	44010.3	-0.600341	0.187144	-3.20791	0.00133702	0.0139093	18055	60039	57069	41278	49725	46985	47862	62612.3	48093.6	53215	30009.9	37497	40962.4	35682.1
mmu-miR-148a-5p	80.5883	-0.586578	0.2864	-2.0481	0.0405498	0.179141	25	123	120	72	94	64	118	86.6966	98.5279	111.896	52.3454	70.8842	55.7964	87.9715
mmu-miR-148b-3p	7525.33	-0.195268	0.150442	-1.29796	0.194301	0.444184	2050	10941	9066	10077	9264	8471	8924	7109.12	8764.18	8453.75	7326.18	6985.87	7385.18	6653.03
mmu-miR-148b-5p	121.12	-0.5698	0.261851	-2.17605	0.0295516	0.144151	60	143	141	130	136	111	134	208.072	114.549	131.478	94.5126	102.556	96.772	99.8998
mmu-miR-149-3p	7.0103	0.177469	0.714596	0.248348	0.803865	NA	1	5	12	9	13	11	6	3.46786	4.0052	11.1896	6.54318	9.80314	9.59001	4.47313
mmu-miR-149-5p	1044.71	0.727668	0.172999	4.2062	2.59704e-05	0.000523466	193	951	902	1644	1679	1322	1914	669.297	761.789	841.086	1195.22	1266.11	1152.55	1426.93
mmu-miR-150-3p	1.58666	0.90077	1.37143	0.656813	0.511301	NA	0	1	2	3	5	2	1	0	0.80104	1.86494	2.18106	3.77044	1.74364	0.745521
mmu-miR-150-5p	1065.63	0.511656	0.22046	2.32085	0.0202948	0.113827	181	1127	1105	1934	1521	1394	1516	627.683	902.772	1030.38	1406.06	1146.97	1215.32	1130.21
mmu-miR-151-3p	2839.35	-0.848379	0.294188	-2.8838	0.00392914	0.0342472	1687	3561	2922	2855	2807	2298	3021	5850.28	2852.5	2724.67	2075.64	2116.72	2003.44	2252.22
mmu-miR-151-5p	11685.1	-0.842422	0.220033	-3.82862	0.000128865	0.00214716	5959	16460	14017	12744	11457	10324	10690	20665	13185.1	13070.4	9265.14	8639.58	9000.66	7969.62
mmu-miR-152-3p	41540.3	-0.520213	0.130531	-3.98536	6.73786e-05	0.00131695	14961	62391	52367	48700	43880	43426	45252	51882.7	49977.7	48830.5	35405.9	33089.4	37859.6	33736.3
mmu-miR-152-5p	133.014	-0.227493	0.333916	-0.681288	0.495689	0.72616	19	202	215	158	166	157	169	65.8894	161.81	200.481	114.869	125.179	136.876	125.993
mmu-miR-153-3p	34800.7	-0.197822	0.277013	-0.714125	0.47515	0.714882	15963	36904	29751	48856	38284	39312	43302	55357.5	29561.6	27741.9	35519.3	28869.5	34273	32282.5
mmu-miR-153-5p	0.13321	-1.85705	3.79746	-0.489025	0.624824	NA	0	0	1	0	0	0	0	0	0	0.932468	0	0	0	0
mmu-miR-154-3p	3609.19	0.234639	0.328087	0.715174	0.474502	0.714882	468	5072	4440	5556	5425	4797	4193	1622.96	4062.87	4140.16	4039.32	4090.92	4182.12	3125.97
mmu-miR-154-5p	19736.8	0.0862264	0.321144	0.268498	0.788316	0.900711	2738	30803	24686	30655	27583	22379	24643	9495.01	24674.4	23018.9	22286.8	20800	19510.4	18371.9
mmu-miR-155-3p	0.374146	-1.81973	3.27358	-0.555885	0.57829	NA	0	0	2	0	1	0	0	0	0	1.86494	0	0.754087	0	0
mmu-miR-155-5p	91.9992	-0.796071	0.45146	-1.76332	0.0778458	0.256089	65	79	87	106	60	75	116	225.411	63.2821	81.1247	77.0641	45.2452	65.3865	86.4804
mmu-miR-15a-3p	227.241	0.394581	0.301731	1.30772	0.190968	0.441074	28	311	238	335	349	318	320	97.1001	249.123	221.927	243.552	263.177	277.239	238.567
mmu-miR-15a-5p	34439.9	-0.588116	0.327057	-1.79821	0.0721438	0.250176	19997	37626	30332	38134	34458	33298	41006	69346.8	30139.9	28283.6	27724.2	25984.3	29029.8	30570.8
mmu-miR-15b-3p	189.922	0.0512914	0.231617	0.221449	0.824743	0.917171	40	253	225	223	262	227	296	138.714	202.663	209.805	162.125	197.571	197.903	220.674
mmu-miR-15b-5p	11269.8	-0.204884	0.131617	-1.55667	0.119549	0.319954	3658	15068	12681	13406	13905	12573	14909	12685.4	12070.1	11824.6	9746.43	10485.6	10961.4	11115
mmu-miR-16-1-3p	36.3736	0.378248	0.373395	1.013	0.311061	0.584941	4	45	41	58	49	60	47	13.8714	36.0468	38.2312	42.1672	36.9503	52.3092	35.0395
mmu-miR-16-2-3p	125.328	0.0467096	0.583539	0.0800454	0.936201	0.975051	3	237	176	151	174	158	180	10.4036	189.846	164.114	109.78	131.211	137.747	134.194
mmu-miR-16-5p	111800	-0.459981	0.284346	-1.61768	0.105732	0.297804	57653	124891	104484	130223	122235	108722	138907	199933	100043	97428	94674.7	92175.9	94786	103558
mmu-miR-1668	0	NA	NA	NA	NA	NA	0	0	0	0	0	0	0	0	0	0	0	0	0	0
mmu-miR-17-3p	509.35	-0.280961	0.307669	-0.913191	0.361142	0.627861	85	841	776	645	617	477	702	294.768	673.674	723.595	468.928	465.272	415.858	523.356
mmu-miR-17-5p	1982.49	-0.0286697	0.310686	-0.0922788	0.926477	0.974363	320	2624	2998	2659	2481	1955	3168	1109.72	2101.93	2795.54	1933.15	1870.89	1704.41	2361.81
mmu-miR-181a-1-3p	163.342	-0.476026	0.318918	-1.49263	0.135535	0.353928	30	300	250	247	157	156	177	104.036	240.312	233.117	179.574	118.392	136.004	131.957
mmu-miR-181a-2-3p	0	NA	NA	NA	NA	NA	0	0	0	0	0	0	0	0	0	0	0	0	0	0
mmu-miR-181a-5p	56848.9	-1.20026	0.316214	-3.79573	0.000147208	0.00237373	38341	74065	63849	53700	45075	37157	54578	132961	59329	59537.1	39041	33990.5	32394.2	40689
mmu-miR-181b-1-3p	7.03769	-0.109734	0.673841	-0.162849	0.870638	NA	0	12	11	9	11	9	9	0	9.61248	10.2571	6.54318	8.29496	7.84638	6.70969
mmu-miR-181b-2-3p	1.58784	1.03735	1.68691	0.61494	0.538594	NA	0	3	0	2	5	4	0	0	2.40312	0	1.45404	3.77044	3.48728	0
mmu-miR-181b-5p	14354.2	-0.814703	0.227676	-3.57834	0.000345781	0.0049562	7262	20386	16783	15788	13598	11008	16079	25183.6	16330	15649.6	11478.2	10254.1	9596.99	11987.2
mmu-miR-181c-3p	265.326	-0.406771	0.20394	-1.99457	0.0460902	0.192668	79	409	344	297	281	255	382	273.961	327.625	320.769	215.925	211.899	222.314	284.789
mmu-miR-181c-5p	8413.99	-0.667763	0.26572	-2.51303	0.0119698	0.0821332	4433	10499	8845	9258	8432	7065	10219	15373	8410.12	8247.68	6730.75	6358.47	6159.4	7618.48
mmu-miR-181d-3p	4.10451	1.46909	1.06849	1.37492	0.169157	NA	0	3	3	6	3	4	18	0	2.40312	2.7974	4.36212	2.26226	3.48728	13.4194
mmu-miR-181d-5p	4270.96	-0.866361	0.352499	-2.45777	0.0139803	0.0884046	2762	4718	4201	4030	3837	3218	5356	9578.24	3779.31	3917.3	2929.89	2893.43	2805.52	3993.01
mmu-miR-182-3p	1.88482	-2.6897	1.43973	-1.86819	0.0617349	NA	1	7	2	0	2	0	1	3.46786	5.60728	1.86494	0	1.50817	0	0.745521
mmu-miR-182-5p	3598.7	-1.85148	0.140678	-13.1612	1.46793e-39	1.35259e-37	1777	7615	6577	2340	2146	1817	2538	6162.39	6099.92	6132.84	1701.23	1618.27	1584.1	1892.13
mmu-miR-183-3p	3.21214	-2.56207	1.16078	-2.2072	0.0272998	NA	0	12	9	1	3	0	2	0	9.61248	8.39221	0.72702	2.26226	0	1.49104
mmu-miR-183-5p	1142.07	-2.36732	0.157153	-15.0639	2.79977e-51	4.51463e-49	680	2437	2194	550	582	440	558	2358.15	1952.13	2045.83	399.861	438.879	383.601	416.001
mmu-miR-183-5p.2	448.932	-2.42413	0.193059	-12.5565	3.66362e-36	2.95379e-34	265	1012	847	234	220	142	219	918.983	810.652	789.8	170.123	165.899	123.798	163.269
mmu-miR-1839-3p	1103.66	-0.331504	0.138248	-2.3979	0.0164896	0.0975759	332	1623	1387	1387	1270	1160	1346	1151.33	1300.09	1293.33	1008.38	957.691	1011.31	1003.47
mmu-miR-1839-5p	3229.33	0.141244	0.417551	0.338267	0.735162	0.879708	283	4955	4496	4526	4744	4017	4148	981.405	3969.15	4192.38	3290.49	3577.39	3502.1	3092.42
mmu-miR-184-3p	408.671	-1.57039	0.477276	-3.29033	0.00100071	0.0107576	383	442	318	360	320	202	272	1328.19	354.06	296.525	261.727	241.308	176.108	202.782
mmu-miR-184-5p	0.628619	-2.98716	2.81923	-1.05956	0.289343	NA	1	0	1	0	0	0	0	3.46786	0	0.932468	0	0	0	0
mmu-miR-1843a-3p	162.6	0.0321173	0.325197	0.0987627	0.921327	0.974363	22	239	221	248	249	168	201	76.293	191.448	206.075	180.301	187.768	146.466	149.85
mmu-miR-1843a-5p	1157.83	-0.489698	0.247215	-1.98086	0.0476073	0.192668	540	1444	1219	1602	1348	1042	1139	1872.65	1156.7	1136.68	1164.69	1016.51	908.436	849.148
mmu-miR-1843b-3p	2.80305	-0.953212	1.11984	-0.851202	0.394657	NA	0	2	10	2	3	4	2	0	1.60208	9.32468	1.45404	2.26226	3.48728	1.49104
mmu-miR-1843b-5p	534.768	-0.102348	0.228163	-0.448574	0.653739	0.828411	191	684	499	886	672	572	561	662.362	547.911	465.301	644.14	506.747	498.681	418.237
mmu-miR-185-3p	103.784	0.343597	0.259478	1.32419	0.185441	0.436531	34	98	86	177	163	112	135	117.907	78.5019	80.1922	128.683	122.916	97.6438	100.645
mmu-miR-185-5p	5751.48	0.522464	0.296664	1.76113	0.0782164	0.256089	734	6941	6107	9674	9496	7623	7539	2545.41	5560.02	5694.58	7033.19	7160.81	6645.88	5620.48
mmu-miR-186-3p	92.004	-0.219743	0.350365	-0.627184	0.530539	0.748791	48	86	78	113	97	114	109	166.457	68.8894	72.7325	82.1532	73.1465	99.3874	81.2618
mmu-miR-186-5p	3210.32	-0.659521	0.354998	-1.85782	0.063195	0.22496	1994	3098	3000	3339	3110	3051	3817	6914.92	2481.62	2797.4	2427.52	2345.21	2659.92	2845.65
mmu-miR-187-3p	295.839	-0.407749	0.291478	-1.3989	0.161843	0.399067	54	544	431	366	373	282	339	187.265	435.766	401.894	266.089	281.275	245.853	252.732
mmu-miR-187-5p	13.6792	-0.583129	0.533482	-1.09306	0.274366	0.554753	6	13	22	14	18	7	19	20.8072	10.4135	20.5143	10.1783	13.5736	6.10274	14.1649
mmu-miR-188-3p	51.3545	0.551315	0.36042	1.52965	0.126105	0.33335	5	61	53	94	94	67	62	17.3393	48.8634	49.4208	68.3399	70.8842	58.4119	46.2223
mmu-miR-188-5p	608.684	0.147605	0.16928	0.871956	0.383232	0.655663	163	674	659	828	798	696	980	565.262	539.901	614.496	601.972	601.762	606.786	730.61
mmu-miR-1892	0	NA	NA	NA	NA	NA	0	0	0	0	0	0	0	0	0	0	0	0	0	0
mmu-miR-1893	0	NA	NA	NA	NA	NA	0	0	0	0	0	0	0	0	0	0	0	0	0	0
mmu-miR-1894-3p	0	NA	NA	NA	NA	NA	0	0	0	0	0	0	0	0	0	0	0	0	0	0
mmu-miR-1894-5p	0	NA	NA	NA	NA	NA	0	0	0	0	0	0	0	0	0	0	0	0	0	0
mmu-miR-1895	0	NA	NA	NA	NA	NA	0	0	0	0	0	0	0	0	0	0	0	0	0	0
mmu-miR-1896	0	NA	NA	NA	NA	NA	0	0	0	0	0	0	0	0	0	0	0	0	0	0
mmu-miR-1897-3p	0	NA	NA	NA	NA	NA	0	0	0	0	0	0	0	0	0	0	0	0	0	0
mmu-miR-1897-5p	0	NA	NA	NA	NA	NA	0	0	0	0	0	0	0	0	0	0	0	0	0	0
mmu-miR-1898	0	NA	NA	NA	NA	NA	0	0	0	0	0	0	0	0	0	0	0	0	0	0
mmu-miR-1899	0	NA	NA	NA	NA	NA	0	0	0	0	0	0	0	0	0	0	0	0	0	0
mmu-miR-18a-3p	25.7922	-0.90354	0.391167	-2.30986	0.0208961	0.115009	12	29	45	24	25	19	28	41.6143	23.2302	41.9611	17.4485	18.8522	16.5646	20.8746
mmu-miR-18a-5p	650.357	-0.42801	0.229938	-1.86141	0.0626857	0.224624	274	782	769	695	692	603	947	950.194	626.413	717.068	505.279	521.829	525.707	706.008
mmu-miR-18b-3p	0	NA	NA	NA	NA	NA	0	0	0	0	0	0	0	0	0	0	0	0	0	0
mmu-miR-18b-5p	2.79687	-0.0183094	1.187	-0.0154249	0.987693	NA	0	5	4	6	3	0	7	0	4.0052	3.72987	4.36212	2.26226	0	5.21865
mmu-miR-1900	0	NA	NA	NA	NA	NA	0	0	0	0	0	0	0	0	0	0	0	0	0	0
mmu-miR-1901	0	NA	NA	NA	NA	NA	0	0	0	0	0	0	0	0	0	0	0	0	0	0
mmu-miR-1902	0	NA	NA	NA	NA	NA	0	0	0	0	0	0	0	0	0	0	0	0	0	0
mmu-miR-1903	0	NA	NA	NA	NA	NA	0	0	0	0	0	0	0	0	0	0	0	0	0	0
mmu-miR-1904	0	NA	NA	NA	NA	NA	0	0	0	0	0	0	0	0	0	0	0	0	0	0
mmu-miR-1905	0	NA	NA	NA	NA	NA	0	0	0	0	0	0	0	0	0	0	0	0	0	0
mmu-miR-1906	0	NA	NA	NA	NA	NA	0	0	0	0	0	0	0	0	0	0	0	0	0	0
mmu-miR-1907	0	NA	NA	NA	NA	NA	0	0	0	0	0	0	0	0	0	0	0	0	0	0
mmu-miR-190a-3p	33.025	-0.0171986	0.415392	-0.0414033	0.966974	0.984158	4	45	49	59	46	40	31	13.8714	36.0468	45.6909	42.8942	34.688	34.8728	23.1111
mmu-miR-190a-5p	1752.54	-0.38684	0.233822	-1.65442	0.0980419	0.284851	779	2199	1738	2169	1830	1682	2362	2701.46	1761.49	1620.63	1576.91	1379.98	1466.4	1760.92
mmu-miR-190b-3p	0	NA	NA	NA	NA	NA	0	0	0	0	0	0	0	0	0	0	0	0	0	0
mmu-miR-190b-5p	33.3095	-0.374847	0.372166	-1.0072	0.313837	0.588234	16	44	30	37	32	30	50	55.4858	35.2457	27.974	26.8997	24.1308	26.1546	37.276
mmu-miR-191-3p	49.7642	-0.41652	0.322582	-1.29121	0.196631	0.446575	20	67	57	46	49	68	57	69.3572	53.6697	53.1507	33.4429	36.9503	59.2837	42.4947
mmu-miR-191-5p	24310.8	-0.15005	0.134032	-1.11951	0.262924	0.546352	6821	32823	29321	32947	29135	26630	31854	23654.3	26292.5	27340.9	23953.1	21970.3	23216.6	23747.8
mmu-miR-1912-3p	0.211587	0.601063	3.81371	0.157606	0.874767	NA	0	0	0	1	1	0	0	0	0	0	0.72702	0.754087	0	0
mmu-miR-1912-5p	5.95199	0.168718	0.83452	0.202173	0.839781	NA	3	5	4	2	7	9	12	10.4036	4.0052	3.72987	1.45404	5.27861	7.84638	8.94625
mmu-miR-192-3p	20.2751	0.0948355	0.506212	0.187344	0.851391	0.930892	1	29	30	36	31	27	19	3.46786	23.2302	27.974	26.1727	23.3767	23.5391	14.1649
mmu-miR-192-5p	777.676	-0.398711	0.144739	-2.75469	0.0058747	0.0479643	282	1107	909	977	911	753	909	977.937	886.751	847.613	710.298	686.974	656.48	677.678
mmu-miR-1927	1.2059	-0.468794	2.0918	-0.22411	0.822671	NA	0	5	0	2	0	0	4	0	4.0052	0	1.45404	0	0	2.98208
mmu-miR-1928	0	NA	NA	NA	NA	NA	0	0	0	0	0	0	0	0	0	0	0	0	0	0
mmu-miR-1929-3p	0.857487	-3.67942	2.12515	-1.73137	0.0833864	NA	1	2	1	0	0	0	0	3.46786	1.60208	0.932468	0	0	0	0
mmu-miR-1929-5p	1.18969	1.02127	1.72257	0.592877	0.553263	NA	0	1	1	1	2	5	0	0	0.80104	0.932468	0.72702	1.50817	4.3591	0
mmu-miR-1930-3p	0.782411	0.246132	2.07177	0.118803	0.905432	NA	0	1	1	1	4	0	0	0	0.80104	0.932468	0.72702	3.01635	0	0
mmu-miR-1930-5p	18.8336	-0.246856	0.472616	-0.522319	0.601448	0.799864	4	21	32	15	25	22	30	13.8714	16.8218	29.839	10.9053	18.8522	19.18	22.3656
mmu-miR-1931	0.374146	-1.81973	3.27358	-0.555885	0.57829	NA	0	0	2	0	1	0	0	0	0	1.86494	0	0.754087	0	0
mmu-miR-1932	0.114434	-1.73908	3.80629	-0.456897	0.647745	NA	0	1	0	0	0	0	0	0	0.80104	0	0	0	0	0
mmu-miR-1933-3p	0.10386	-0.10855	3.81694	-0.0284391	0.977312	NA	0	0	0	1	0	0	0	0	0	0	0.72702	0	0	0
mmu-miR-1933-5p	0.107727	-0.10855	3.81694	-0.0284391	0.977312	NA	0	0	0	0	1	0	0	0	0	0	0	0.754087	0	0
mmu-miR-1934-3p	7.62113	-1.42488	0.897684	-1.58728	0.112449	NA	8	5	6	3	3	3	12	27.7429	4.0052	5.59481	2.18106	2.26226	2.61546	8.94625
mmu-miR-1934-5p	6.30557	0.684999	0.777318	0.881234	0.378191	NA	0	5	9	16	11	5	10	0	4.0052	8.39221	11.6323	8.29496	4.3591	7.45521
mmu-miR-1936	0.106503	-0.10855	3.81694	-0.0284391	0.977312	NA	0	0	0	0	0	0	1	0	0	0	0	0	0	0.745521
mmu-miR-1938	0	NA	NA	NA	NA	NA	0	0	0	0	0	0	0	0	0	0	0	0	0	0
mmu-miR-193a-3p	3065.99	0.52753	0.325084	1.62275	0.104643	0.29603	343	3777	3346	4983	4476	4452	4356	1189.48	3025.53	3120.04	3622.74	3375.3	3881.34	3247.49
mmu-miR-193a-5p	94.5903	0.000234045	0.277114	0.00084458	0.999326	0.999326	37	109	80	117	132	90	146	128.311	87.3133	74.5974	85.0613	99.5395	78.4638	108.846
mmu-miR-193b-3p	1240.41	0.139827	0.196377	0.712033	0.476445	0.714882	262	1518	1482	1917	1680	1509	1610	908.58	1215.98	1381.92	1393.7	1266.87	1315.58	1200.29
mmu-miR-193b-5p	20.2628	0.412066	0.428802	0.960972	0.336566	0.611508	3	27	18	39	31	20	32	10.4036	21.6281	16.7844	28.3538	23.3767	17.4364	23.8567
mmu-miR-194-1-3p	0.114434	-1.73908	3.80629	-0.456897	0.647745	NA	0	1	0	0	0	0	0	0	0.80104	0	0	0	0	0
mmu-miR-194-2-3p	3.95123	0.439032	0.901466	0.48702	0.626244	NA	0	5	5	11	6	4	4	0	4.0052	4.66234	7.99722	4.52452	3.48728	2.98208
mmu-miR-194-5p	4751.46	-1.15498	0.4202	-2.74865	0.00598406	0.0481608	3799	4765	4095	4457	3871	3373	4494	13174.4	3816.95	3818.46	3240.33	2919.07	2940.65	3350.37
mmu-miR-1941-3p	14.4486	0.270369	0.544497	0.496548	0.619508	0.808176	4	14	15	31	11	23	15	13.8714	11.2146	13.987	22.5376	8.29496	20.0518	11.1828
mmu-miR-1941-5p	8.87844	0.899347	0.692521	1.29866	0.194062	NA	3	8	3	12	15	7	22	10.4036	6.40832	2.7974	8.72424	11.3113	6.10274	16.4015
mmu-miR-1942	0	NA	NA	NA	NA	NA	0	0	0	0	0	0	0	0	0	0	0	0	0	0
mmu-miR-1943-3p	6.44788	0.164528	0.727074	0.226288	0.820978	NA	0	12	7	11	13	6	8	0	9.61248	6.52728	7.99722	9.80314	5.23092	5.96417
mmu-miR-1943-5p	8.17689	-1.47291	0.697081	-2.11297	0.0346033	NA	7	13	6	7	6	5	4	24.275	10.4135	5.59481	5.08914	4.52452	4.3591	2.98208
mmu-miR-1945	3.50511	-0.531463	1.23621	-0.429915	0.667258	NA	3	2	2	2	0	8	3	10.4036	1.60208	1.86494	1.45404	0	6.97456	2.23656
mmu-miR-1946a	0	NA	NA	NA	NA	NA	0	0	0	0	0	0	0	0	0	0	0	0	0	0
mmu-miR-1946b	0	NA	NA	NA	NA	NA	0	0	0	0	0	0	0	0	0	0	0	0	0	0
mmu-miR-1947-3p	0	NA	NA	NA	NA	NA	0	0	0	0	0	0	0	0	0	0	0	0	0	0
mmu-miR-1947-5p	5.0148	-0.90788	0.919189	-0.987697	0.323301	NA	3	3	9	2	2	4	10	10.4036	2.40312	8.39221	1.45404	1.50817	3.48728	7.45521
mmu-miR-1948-3p	3.93092	-0.916793	0.951348	-0.963678	0.335207	NA	0	5	12	2	6	3	5	0	4.0052	11.1896	1.45404	4.52452	2.61546	3.7276
mmu-miR-1948-5p	1.26777	1.14864	1.67465	0.685901	0.492776	NA	0	1	1	4	0	4	1	0	0.80104	0.932468	2.90808	0	3.48728	0.745521
mmu-miR-1949	1.2577	-1.0761	1.53531	-0.7009	0.483365	NA	0	4	2	1	3	0	1	0	3.20416	1.86494	0.72702	2.26226	0	0.745521
mmu-miR-1950	0	NA	NA	NA	NA	NA	0	0	0	0	0	0	0	0	0	0	0	0	0	0
mmu-miR-1951	0	NA	NA	NA	NA	NA	0	0	0	0	0	0	0	0	0	0	0	0	0	0
mmu-miR-1952	0	NA	NA	NA	NA	NA	0	0	0	0	0	0	0	0	0	0	0	0	0	0
mmu-miR-1953	2.04822	0.947351	1.27289	0.744254	0.456723	NA	0	3	1	5	3	5	1	0	2.40312	0.932468	3.6351	2.26226	4.3591	0.745521
mmu-miR-1954	1.34132	1.31822	1.5398	0.856096	0.391945	NA	0	2	0	3	1	3	3	0	1.60208	0	2.18106	0.754087	2.61546	2.23656
mmu-miR-1955-3p	6.76369	-0.645975	0.789624	-0.818079	0.413312	NA	4	9	6	5	15	4	3	13.8714	7.20936	5.59481	3.6351	11.3113	3.48728	2.23656
mmu-miR-1955-5p	21.3892	-0.636799	0.567217	-1.12267	0.261576	0.546009	13	16	27	12	24	32	16	45.0822	12.8166	25.1766	8.72424	18.0981	27.8982	11.9283
mmu-miR-1956	0.563091	-0.502109	2.17582	-0.230768	0.817495	NA	0	1	1	2	1	0	0	0	0.80104	0.932468	1.45404	0.754087	0	0
mmu-miR-1957a	0	NA	NA	NA	NA	NA	0	0	0	0	0	0	0	0	0	0	0	0	0	0
mmu-miR-1957b	0	NA	NA	NA	NA	NA	0	0	0	0	0	0	0	0	0	0	0	0	0	0
mmu-miR-1958	0	NA	NA	NA	NA	NA	0	0	0	0	0	0	0	0	0	0	0	0	0	0
mmu-miR-195a-3p	33.457	-0.358947	0.353955	-1.0141	0.310533	0.584941	12	38	47	53	39	27	36	41.6143	30.4395	43.826	38.5321	29.4094	23.5391	26.8388
mmu-miR-195a-5p	10298.7	-0.396642	0.232414	-1.70662	0.0878923	0.271075	4556	12879	10412	14460	11309	10564	10751	15799.6	10316.6	9708.86	10512.7	8527.97	9209.9	8015.09
mmu-miR-195b	0	NA	NA	NA	NA	NA	0	0	0	0	0	0	0	0	0	0	0	0	0	0
mmu-miR-1960	0.940687	0.556361	2.10005	0.264927	0.791065	NA	1	0	0	0	1	1	2	3.46786	0	0	0	0.754087	0.87182	1.49104
mmu-miR-1961	0	NA	NA	NA	NA	NA	0	0	0	0	0	0	0	0	0	0	0	0	0	0
mmu-miR-1962	0	NA	NA	NA	NA	NA	0	0	0	0	0	0	0	0	0	0	0	0	0	0
mmu-miR-1963	0	NA	NA	NA	NA	NA	0	0	0	0	0	0	0	0	0	0	0	0	0	0
mmu-miR-1964-3p	15.7202	-0.206755	0.513402	-0.402716	0.687158	0.846147	1	25	26	21	17	23	19	3.46786	20.026	24.2442	15.2674	12.8195	20.0518	14.1649
mmu-miR-1964-5p	15.2402	0.380079	0.499788	0.76048	0.446968	0.696363	4	20	10	23	16	17	32	13.8714	16.0208	9.32468	16.7215	12.0654	14.8209	23.8567
mmu-miR-1966-3p	1.33951	-1.67823	1.59329	-1.05331	0.292198	NA	0	1	6	1	2	0	1	0	0.80104	5.59481	0.72702	1.50817	0	0.745521
mmu-miR-1966-5p	1.7185	-2.8853	2.1584	-1.33678	0.181296	NA	3	0	0	0	1	1	0	10.4036	0	0	0	0.754087	0.87182	0
mmu-miR-1967	0	NA	NA	NA	NA	NA	0	0	0	0	0	0	0	0	0	0	0	0	0	0
mmu-miR-1968-3p	0.625803	2.12537	2.90811	0.730844	0.464874	NA	0	0	0	5	0	0	1	0	0	0	3.6351	0	0	0.745521
mmu-miR-1968-5p	6.13828	0.0493143	0.896142	0.0550296	0.956115	NA	4	1	6	7	10	3	10	13.8714	0.80104	5.59481	5.08914	7.54087	2.61546	7.45521
mmu-miR-1969	2.01478	1.38316	1.34034	1.03195	0.302096	NA	0	2	1	1	3	3	8	0	1.60208	0.932468	0.72702	2.26226	2.61546	5.96417
mmu-miR-196a-1-3p	0	NA	NA	NA	NA	NA	0	0	0	0	0	0	0	0	0	0	0	0	0	0
mmu-miR-196a-2-3p	0	NA	NA	NA	NA	NA	0	0	0	0	0	0	0	0	0	0	0	0	0	0
mmu-miR-196a-5p	0.213006	0.607738	3.81325	0.159375	0.873373	NA	0	0	0	0	0	0	2	0	0	0	0	0	0	1.49104
mmu-miR-196b-3p	0	NA	NA	NA	NA	NA	0	0	0	0	0	0	0	0	0	0	0	0	0	0
mmu-miR-196b-5p	3.81105	-1.45869	1.08232	-1.34774	0.177742	NA	4	3	3	6	1	2	1	13.8714	2.40312	2.7974	4.36212	0.754087	1.74364	0.745521
mmu-miR-1970	0.106503	-0.10855	3.81694	-0.0284391	0.977312	NA	0	0	0	0	0	0	1	0	0	0	0	0	0	0.745521
mmu-miR-1971	0	NA	NA	NA	NA	NA	0	0	0	0	0	0	0	0	0	0	0	0	0	0
mmu-miR-1981-3p	74.9566	-0.198893	0.347159	-0.572915	0.566702	0.769522	36	77	67	65	102	90	98	124.843	61.6801	62.4753	47.2563	76.9169	78.4638	73.061
mmu-miR-1981-5p	401.217	-0.213706	0.230054	-0.928941	0.35292	0.623653	168	432	416	501	530	393	517	582.601	346.049	387.907	364.237	399.666	342.625	385.434
mmu-miR-1982-3p	49.5419	-0.211175	0.311273	-0.678425	0.497502	0.72616	14	82	49	81	61	47	55	48.5501	65.6853	45.6909	58.8886	45.9993	40.9755	41.0036
mmu-miR-1982-5p	4.25951	-0.943924	0.978388	-0.964774	0.334658	NA	4	2	4	6	4	2	2	13.8714	1.60208	3.72987	4.36212	3.01635	1.74364	1.49104
mmu-miR-1983	141.527	0.011231	0.262214	0.0428315	0.965836	0.984158	28	199	171	202	194	193	152	97.1001	159.407	159.452	146.858	146.293	168.261	113.319
mmu-miR-199a-5p	1391.91	0.567592	0.347153	1.63499	0.102051	0.29265	137	1737	1499	2315	1987	1861	2247	475.097	1391.41	1397.77	1683.05	1498.37	1622.46	1675.19
mmu-miR-199a/b-3p	2706.22	0.349584	0.197282	1.772	0.0763941	0.254097	735	3012	2211	3936	3468	3134	4978	2548.88	2412.73	2061.69	2861.55	2615.18	2732.28	3711.2
mmu-miR-199b-5p	881.219	0.865364	0.436484	1.98258	0.0474142	0.192668	51	966	901	1186	1459	1344	1668	176.861	773.804	840.154	862.246	1100.21	1171.73	1243.53
mmu-miR-19a-3p	1607.99	-0.130922	0.522671	-0.250487	0.802211	0.909361	88	2743	2754	2184	1951	1745	2153	305.172	2197.25	2568.02	1587.81	1471.22	1521.33	1605.11
mmu-miR-19a-5p	4.08263	-0.59298	0.8366	-0.708798	0.47845	NA	1	6	7	3	4	3	8	3.46786	4.80624	6.52728	2.18106	3.01635	2.61546	5.96417
mmu-miR-19b-1-5p	46.8795	-0.481202	0.344178	-1.39812	0.162078	0.399067	9	78	75	48	52	43	71	31.2108	62.4811	69.9351	34.897	39.2125	37.4882	52.932
mmu-miR-19b-2-5p	0.315447	1.13809	3.46563	0.328393	0.742614	NA	0	0	0	2	1	0	0	0	0	0	1.45404	0.754087	0	0
mmu-miR-19b-3p	14940.5	-0.146929	0.461115	-0.318639	0.750001	0.887615	1177	25872	24274	20037	18316	16002	19869	4081.67	20724.5	22634.7	14567.3	13811.9	13950.9	14812.8
mmu-miR-1a-1-5p	0.792718	1.1936	2.02274	0.59009	0.55513	NA	0	0	1	0	2	1	3	0	0	0.932468	0	1.50817	0.87182	2.23656
mmu-miR-1a-2-5p	1.14841	1.1527	1.81042	0.636702	0.524319	NA	1	0	0	2	1	1	2	3.46786	0	0	1.45404	0.754087	0.87182	1.49104
mmu-miR-1a-3p	151.784	1.90492	0.530987	3.58751	0.000333851	0.00489395	19	97	37	288	325	69	496	65.8894	77.7008	34.5013	209.382	245.078	60.1555	369.778
mmu-miR-1b-3p	16.2964	-0.178245	0.550719	-0.323659	0.746196	0.886366	7	24	11	13	29	23	12	24.275	19.225	10.2571	9.45126	21.8685	20.0518	8.94625
mmu-miR-1b-5p	2.05945	2.82252	1.55896	1.81052	0.0702158	NA	0	1	0	4	2	2	10	0	0.80104	0	2.90808	1.50817	1.74364	7.45521
mmu-miR-200a-3p	45209.2	-3.16459	0.207532	-15.2486	1.68073e-52	3.61357e-50	33776	99154	84662	14758	12151	11483	14835	117131	79426.3	78944.6	10729.4	9162.92	10011.1	11059.8
mmu-miR-200a-5p	246.31	-3.04587	0.324851	-9.3762	6.83948e-21	3.15105e-19	219	446	397	78	73	61	97	759.462	357.264	370.19	56.7076	55.0484	53.181	72.3155
mmu-miR-200b-3p	39496.4	-2.89096	0.149178	-19.3793	1.15405e-83	3.72183e-81	21063	103565	84020	15637	12665	11433	15076	73043.6	82959.7	78345.9	11368.4	9550.52	9967.51	11239.5
mmu-miR-200b-5p	486.158	-3.38863	0.281675	-12.0303	2.46385e-33	1.76576e-31	415	1000	837	130	105	118	142	1439.16	801.04	780.476	94.5126	79.1792	102.875	105.864
mmu-miR-200c-3p	98792.6	-4.09985	0.388493	-10.5532	4.90919e-26	2.63869e-24	111810	158125	136464	17236	16384	13639	17595	387742	126664	127248	12530.9	12355	11890.7	13117.4
mmu-miR-200c-5p	73.3472	-3.83826	0.452226	-8.48748	2.11173e-17	9.08046e-16	74	137	112	18	9	9	20	256.622	109.742	104.436	13.0864	6.78679	7.84638	14.9104
mmu-miR-201-3p	0	NA	NA	NA	NA	NA	0	0	0	0	0	0	0	0	0	0	0	0	0	0
mmu-miR-201-5p	9.51961	0.739741	0.675491	1.09512	0.273465	NA	1	15	4	10	13	16	22	3.46786	12.0156	3.72987	7.2702	9.80314	13.9491	16.4015
mmu-miR-202-3p	2.45636	3.02313	1.79018	1.68873	0.0912716	NA	0	0	1	8	1	0	13	0	0	0.932468	5.81616	0.754087	0	9.69177
mmu-miR-202-5p	53.8238	2.84457	0.384115	7.40551	1.30646e-13	4.68147e-12	4	20	7	115	113	89	126	13.8714	16.0208	6.52728	83.6073	85.2119	77.5919	93.9356
mmu-miR-203-3p.1	693.106	-0.0575088	0.171943	-0.334463	0.73803	0.879708	217	810	782	987	819	715	1023	752.526	648.842	729.19	717.569	617.598	623.351	762.668
mmu-miR-203-3p.2	786.366	-0.0434324	0.199211	-0.218022	0.827412	0.918555	186	1112	918	1221	916	821	1098	645.022	890.756	856.005	887.691	690.744	715.764	818.582
mmu-miR-203-5p	14.9202	-0.0221931	0.54749	-0.0405361	0.967666	0.984158	2	22	20	20	24	8	29	6.93572	17.6229	18.6494	14.5404	18.0981	6.97456	21.6201
mmu-miR-204-3p	232.892	-0.553811	0.324683	-1.7057	0.0880648	0.271075	130	297	186	274	246	202	278	450.822	237.909	173.439	199.203	185.506	176.108	207.255
mmu-miR-204-5p	15002.4	0.0494563	0.232694	0.212538	0.831687	0.921715	2887	21417	18177	22330	18637	18173	19809	10011.7	17155.9	16949.5	16234.4	14053.9	15843.6	14768
mmu-miR-205-3p	8.92308	-2.44663	0.679087	-3.60283	0.000314775	NA	7	11	19	3	3	4	5	24.275	8.81144	17.7169	2.18106	2.26226	3.48728	3.7276
mmu-miR-205-5p	10363.1	-3.07482	0.229689	-13.3869	7.21597e-41	9.3086e-39	4208	28090	27384	3680	3002	2756	3449	14592.8	22501.2	25534.7	2675.43	2263.77	2402.73	2571.3
mmu-miR-206-3p	6.89721	3.13381	1.05019	2.98403	0.00284475	NA	1	1	1	14	10	6	27	3.46786	0.80104	0.932468	10.1783	7.54087	5.23092	20.1291
mmu-miR-206-5p	0	NA	NA	NA	NA	NA	0	0	0	0	0	0	0	0	0	0	0	0	0	0
mmu-miR-207	0	NA	NA	NA	NA	NA	0	0	0	0	0	0	0	0	0	0	0	0	0	0
mmu-miR-208a-3p	23.5331	0.0802356	0.622709	0.128849	0.897477	0.959988	10	26	16	29	16	12	68	34.6786	20.827	14.9195	21.0836	12.0654	10.4618	50.6954
mmu-miR-208a-5p	0	NA	NA	NA	NA	NA	0	0	0	0	0	0	0	0	0	0	0	0	0	0
mmu-miR-208b-3p	52.4476	-0.10663	0.357298	-0.298435	0.765371	0.893354	24	44	55	70	60	46	82	83.2287	35.2457	51.2857	50.8914	45.2452	40.1037	61.1327
mmu-miR-208b-5p	1.68519	-0.382186	1.86478	-0.20495	0.837611	NA	2	0	0	0	1	3	2	6.93572	0	0	0	0.754087	2.61546	1.49104
mmu-miR-20a-3p	123.558	-0.0855819	0.242332	-0.35316	0.723968	0.873226	32	162	150	198	149	111	176	110.972	129.768	139.87	143.95	112.359	96.772	131.212
mmu-miR-20a-5p	1462.84	-0.0758975	0.375805	-0.20196	0.839948	0.925763	172	2258	2261	2230	1866	1593	1756	596.472	1808.75	2108.31	1621.25	1407.13	1388.81	1309.13
mmu-miR-20b-3p	16.965	-0.551464	0.425431	-1.29625	0.19489	0.444184	4	28	26	21	20	14	21	13.8714	22.4291	24.2442	15.2674	15.0817	12.2055	15.6559
mmu-miR-20b-5p	109.417	-0.215942	0.33613	-0.642438	0.520589	0.739603	17	160	175	151	108	118	163	58.9537	128.166	163.182	109.78	81.4414	102.875	121.52
mmu-miR-210-3p	6644.41	-0.121459	0.329033	-0.369138	0.712025	0.866521	958	10890	9484	9148	8984	7151	7997	3322.21	8723.32	8843.53	6650.78	6774.72	6234.38	5961.93
mmu-miR-210-5p	110.646	-0.253608	0.276273	-0.91796	0.35864	0.62642	21	181	151	149	154	111	127	72.8251	144.988	140.803	108.326	116.129	96.772	94.6811
mmu-miR-211-3p	0	NA	NA	NA	NA	NA	0	0	0	0	0	0	0	0	0	0	0	0	0	0
mmu-miR-211-5p	6.21902	-0.285879	0.714857	-0.399911	0.689222	NA	1	10	9	13	4	6	8	3.46786	8.0104	8.39221	9.45126	3.01635	5.23092	5.96417
mmu-miR-212-3p	12669.4	-0.0890323	0.210763	-0.422429	0.672712	0.838144	4913	13792	12097	16166	17344	14679	15681	17037.6	11047.9	11280.1	11753	13078.9	12797.4	11690.5
mmu-miR-212-5p	2731.14	0.343933	0.151335	2.27267	0.0230462	0.12285	606	3059	2724	4219	4282	3244	3892	2101.52	2450.38	2540.04	3067.3	3229	2828.18	2901.57
mmu-miR-2136	0	NA	NA	NA	NA	NA	0	0	0	0	0	0	0	0	0	0	0	0	0	0
mmu-miR-2137	0	NA	NA	NA	NA	NA	0	0	0	0	0	0	0	0	0	0	0	0	0	0
mmu-miR-2139	0	NA	NA	NA	NA	NA	0	0	0	0	0	0	0	0	0	0	0	0	0	0
mmu-miR-214-3p	314.546	0.20721	0.240618	0.861157	0.389152	0.6588	57	439	331	444	493	336	478	197.668	351.656	308.647	322.797	371.765	292.931	356.359
mmu-miR-214-5p	37.8415	0.220789	0.336622	0.655895	0.511892	0.732084	8	47	39	50	54	38	71	27.7429	37.6489	36.3662	36.351	40.7207	33.1291	52.932
mmu-miR-215-3p	0	NA	NA	NA	NA	NA	0	0	0	0	0	0	0	0	0	0	0	0	0	0
mmu-miR-215-5p	6.9251	0.386476	0.788356	0.49023	0.623971	NA	0	15	4	12	16	6	9	0	12.0156	3.72987	8.72424	12.0654	5.23092	6.70969
mmu-miR-216a-3p	19.9793	0.931093	0.46759	1.99126	0.0464524	0.192668	7	13	10	36	32	30	26	24.275	10.4135	9.32468	26.1727	24.1308	26.1546	19.3835
mmu-miR-216a-5p	1662.93	0.565331	0.169787	3.32965	0.000869538	0.0100152	357	1635	1463	2825	2114	2376	2695	1238.03	1309.7	1364.2	2053.83	1594.14	2071.44	2009.18
mmu-miR-216b-3p	13.2418	0.266724	0.527173	0.505952	0.61289	0.807691	1	18	16	23	15	22	17	3.46786	14.4187	14.9195	16.7215	11.3113	19.18	12.6739
mmu-miR-216b-5p	681.455	0.269954	0.183463	1.47144	0.141173	0.361335	195	735	611	936	840	921	1098	676.233	588.764	569.738	680.491	633.433	802.946	818.582
mmu-miR-216c-3p	0	NA	NA	NA	NA	NA	0	0	0	0	0	0	0	0	0	0	0	0	0	0
mmu-miR-216c-5p	0	NA	NA	NA	NA	NA	0	0	0	0	0	0	0	0	0	0	0	0	0	0
mmu-miR-217-3p	35.9393	0.720355	0.366278	1.96669	0.0492194	0.196333	5	41	27	46	58	64	58	17.3393	32.8426	25.1766	33.4429	43.7371	55.7964	43.2402
mmu-miR-217-5p	674.907	0.0989631	0.250404	0.395213	0.692685	0.848476	262	635	579	960	824	780	1030	908.58	508.66	539.899	697.939	621.368	680.019	767.886
mmu-miR-218-1-3p	36.8561	-0.208272	0.427731	-0.486924	0.626312	0.808176	20	29	35	43	33	40	56	69.3572	23.2302	32.6364	31.2619	24.8849	34.8728	41.7492
mmu-miR-218-2-3p	8.39789	0.54128	0.653887	0.827788	0.407791	NA	0	8	12	12	15	14	12	0	6.40832	11.1896	8.72424	11.3113	12.2055	8.94625
mmu-miR-218-5p	8875.57	0.0844829	0.201529	0.419209	0.675063	0.838144	1892	12153	10116	13527	10734	10219	12826	6561.2	9735.04	9432.84	9834.4	8094.37	8909.12	9562.05
mmu-miR-2183	0	NA	NA	NA	NA	NA	0	0	0	0	0	0	0	0	0	0	0	0	0	0
mmu-miR-219a-1-3p	9.49688	-0.182704	0.715936	-0.255196	0.798572	NA	0	19	14	13	17	14	5	0	15.2198	13.0546	9.45126	12.8195	12.2055	3.7276
mmu-miR-219a-2-3p	5.97564	0.128435	0.760489	0.168884	0.865888	NA	1	9	6	9	13	8	3	3.46786	7.20936	5.59481	6.54318	9.80314	6.97456	2.23656
mmu-miR-219a-5p	1241.79	-0.758307	0.31294	-2.42317	0.0153857	0.0927455	718	1571	1201	1342	1041	1334	1208	2489.93	1258.43	1119.89	975.661	785.005	1163.01	900.589
mmu-miR-219b-3p	0	NA	NA	NA	NA	NA	0	0	0	0	0	0	0	0	0	0	0	0	0	0
mmu-miR-219b-5p	0.464545	1.67575	3.08583	0.543045	0.587099	NA	0	0	0	0	2	2	0	0	0	0	0	1.50817	1.74364	0
mmu-miR-219c-3p	0	NA	NA	NA	NA	NA	0	0	0	0	0	0	0	0	0	0	0	0	0	0
mmu-miR-219c-5p	0.673684	2.21515	2.04094	1.08536	0.277762	NA	0	0	0	1	1	2	2	0	0	0	0.72702	0.754087	1.74364	1.49104
mmu-miR-21a-3p	41.8757	0.15977	0.44284	0.360784	0.718261	0.870824	3	61	57	75	51	63	44	10.4036	48.8634	53.1507	54.5265	38.4585	54.9246	32.8029
mmu-miR-21a-5p	23772.4	-0.0343258	0.141109	-0.243258	0.807806	0.9109	6989	30330	25477	35004	28115	28555	30279	24236.9	24295.5	23756.5	25448.6	21201.2	24894.8	22573.6
mmu-miR-21b	0	NA	NA	NA	NA	NA	0	0	0	0	0	0	0	0	0	0	0	0	0	0
mmu-miR-21c	0	NA	NA	NA	NA	NA	0	0	0	0	0	0	0	0	0	0	0	0	0	0
mmu-miR-22-3p	98007.8	-0.741604	0.415097	-1.78658	0.0740056	0.251062	69137	91544	73574	105126	92310	95315	100903	239758	73330.4	68605.4	76428.7	69609.8	83097.5	75225.3
mmu-miR-22-5p	2467.43	0.116992	0.268905	0.43507	0.663512	0.833964	411	3473	3050	3699	3227	3206	3089	1425.29	2782.01	2844.03	2689.25	2433.44	2795.05	2302.91
mmu-miR-221-3p	2036.19	0.284834	0.246863	1.15382	0.248575	0.527405	354	2538	2317	3639	2631	2438	2786	1227.62	2033.04	2160.53	2645.63	1984	2125.5	2077.02
mmu-miR-221-5p	29.576	0.149672	0.594775	0.251645	0.801315	0.909361	2	37	47	64	14	43	43	6.93572	29.6385	43.826	46.5293	10.5572	37.4882	32.0574
mmu-miR-222-3p	2751.2	0.193531	0.184458	1.04919	0.294092	0.566237	756	2896	2883	4834	3408	3369	3497	2621.7	2319.81	2688.3	3514.41	2569.93	2937.16	2607.09
mmu-miR-222-5p	2.2987	0.858464	1.30701	0.656816	0.511299	NA	0	5	0	7	4	2	3	0	4.0052	0	5.08914	3.01635	1.74364	2.23656
mmu-miR-223-3p	536.169	1.10854	0.375156	2.95486	0.00312807	0.028417	72	496	341	1696	672	663	631	249.686	397.316	317.972	1233.03	506.747	578.016	470.424
mmu-miR-223-5p	2.9491	0.146641	1.27065	0.115406	0.908123	NA	2	1	2	9	3	0	3	6.93572	0.80104	1.86494	6.54318	2.26226	0	2.23656
mmu-miR-224-3p	13.8015	0.286108	0.488993	0.585095	0.558484	0.761569	2	13	19	22	19	17	22	6.93572	10.4135	17.7169	15.9944	14.3277	14.8209	16.4015
mmu-miR-224-5p	1101.24	0.0136109	0.171311	0.0794515	0.936674	0.975051	277	1453	1238	1401	1668	1183	1505	960.598	1163.91	1154.4	1018.55	1257.82	1031.36	1122.01
mmu-miR-23a-3p	58803.3	0.288641	0.261595	1.10339	0.269859	0.547355	9359	78867	65363	94099	83933	76332	76176	32455.7	63175.6	60948.9	68411.8	63292.8	66547.7	56790.8
mmu-miR-23a-5p	64.1115	-0.477436	0.345579	-1.38155	0.167109	0.406736	34	58	76	78	61	63	75	117.907	46.4603	70.8676	56.7076	45.9993	54.9246	55.9141
mmu-miR-23b-3p	38163.4	-0.0238743	0.158962	-0.150188	0.880616	0.945103	9351	53229	43429	53181	49217	44220	49967	32428	42638.5	40496.1	38663.6	37113.9	38551.9	37251.4
mmu-miR-23b-5p	14.6131	0.505491	0.615063	0.821852	0.411161	0.678258	0	19	18	26	32	21	12	0	15.2198	16.7844	18.9025	24.1308	18.3082	8.94625
mmu-miR-24-1-5p	275.979	0.145315	0.28328	0.512971	0.607972	0.805219	111	289	187	422	363	306	394	384.933	231.5	174.371	306.802	273.734	266.777	293.735
mmu-miR-24-2-5p	2116.62	-0.0750994	0.279338	-0.268848	0.788047	0.900711	692	2431	2354	3481	3065	1374	2997	2399.76	1947.33	2195.03	2530.76	2311.28	1197.88	2234.33
mmu-miR-24-3p	91732.1	0.0622111	0.12595	0.493936	0.621351	0.808176	24005	114330	100379	131940	120424	108127	124336	83246	91582.9	93600.2	95923	90810.2	94267.2	92695.1
mmu-miR-25-3p	7600.38	-0.195694	0.205351	-0.952975	0.340603	0.615913	2882	9240	7717	8859	8913	7841	11553	9994.38	7401.61	7195.85	6440.67	6721.18	6835.94	8613
mmu-miR-25-5p	16.0352	-0.282833	0.592008	-0.477752	0.632827	0.809868	7	23	13	11	38	11	15	24.275	18.4239	12.1221	7.99722	28.6553	9.59001	11.1828
mmu-miR-26a-1-3p	13.6039	0.138301	0.491297	0.281502	0.778325	0.899677	3	20	12	20	19	21	14	10.4036	16.0208	11.1896	14.5404	14.3277	18.3082	10.4373
mmu-miR-26a-2-3p	43.2844	0.088699	0.398183	0.22276	0.823723	0.917171	4	76	48	66	51	60	60	13.8714	60.879	44.7585	47.9833	38.4585	52.3092	44.7313
mmu-miR-26a-5p	238771	-0.623219	0.319032	-1.95347	0.050764	0.198441	138539	261889	220579	280066	239007	219067	269163	480434	209783	205683	203614	180232	190987	200667
mmu-miR-26b-3p	160.738	-0.766482	0.283903	-2.6998	0.00693817	0.0508537	89	188	192	184	156	135	158	308.64	150.595	179.034	133.772	117.638	117.696	117.792
mmu-miR-26b-5p	54594	-0.280966	0.139847	-2.00909	0.0445274	0.1902	17731	77214	63131	74170	59610	55872	70240	61488.7	61851.5	58867.6	53923.1	44951.2	48710.3	52365.4
mmu-miR-27a-3p	65163.2	0.138634	0.128995	1.07472	0.282499	0.555311	17140	80069	65691	96714	84304	81813	88661	59439.2	64138.4	61254.7	70313	63572.6	71326.2	66098.6
mmu-miR-27a-5p	35.2293	-1.05826	0.592591	-1.78582	0.0741281	0.251062	28	24	40	28	48	11	36	97.1001	19.225	37.2987	20.3566	36.1962	9.59001	26.8388
mmu-miR-27b-3p	32259.4	0.154151	0.193446	0.796867	0.425528	0.683837	7445	47624	28896	45137	43622	39264	46897	25818.2	38148.7	26944.6	32815.5	32894.8	34231.1	34962.7
mmu-miR-27b-5p	80.5056	-0.668066	0.389479	-1.71528	0.0862935	0.271075	52	82	72	98	83	61	85	180.329	65.6853	67.1377	71.2479	62.5893	53.181	63.3693
mmu-miR-2861	0	NA	NA	NA	NA	NA	0	0	0	0	0	0	0	0	0	0	0	0	0	0
mmu-miR-28a-3p	416.442	-0.0980531	0.157489	-0.622604	0.533545	0.749902	133	535	442	526	548	446	575	461.226	428.556	412.151	382.412	413.24	388.832	428.674
mmu-miR-28a-5p	2812.2	-0.267995	0.212789	-1.25944	0.207871	0.460744	1174	3450	2700	3545	3275	3065	3506	4071.27	2763.59	2517.66	2577.29	2469.64	2672.13	2613.8
mmu-miR-28b	0	NA	NA	NA	NA	NA	0	0	0	0	0	0	0	0	0	0	0	0	0	0
mmu-miR-28c	48.1623	-0.503881	0.35186	-1.43205	0.15213	0.383296	23	52	60	52	38	60	55	79.7608	41.6541	55.9481	37.805	28.6553	52.3092	41.0036
mmu-miR-290a-3p	0	NA	NA	NA	NA	NA	0	0	0	0	0	0	0	0	0	0	0	0	0	0
mmu-miR-290a-5p	0	NA	NA	NA	NA	NA	0	0	0	0	0	0	0	0	0	0	0	0	0	0
mmu-miR-290b-3p	0	NA	NA	NA	NA	NA	0	0	0	0	0	0	0	0	0	0	0	0	0	0
mmu-miR-290b-5p	0	NA	NA	NA	NA	NA	0	0	0	0	0	0	0	0	0	0	0	0	0	0
mmu-miR-291a-3p	0	NA	NA	NA	NA	NA	0	0	0	0	0	0	0	0	0	0	0	0	0	0
mmu-miR-291a-5p	0	NA	NA	NA	NA	NA	0	0	0	0	0	0	0	0	0	0	0	0	0	0
mmu-miR-291b-3p	0	NA	NA	NA	NA	NA	0	0	0	0	0	0	0	0	0	0	0	0	0	0
mmu-miR-291b-5p	0	NA	NA	NA	NA	NA	0	0	0	0	0	0	0	0	0	0	0	0	0	0
mmu-miR-292a-3p	0	NA	NA	NA	NA	NA	0	0	0	0	0	0	0	0	0	0	0	0	0	0
mmu-miR-292a-5p	0	NA	NA	NA	NA	NA	0	0	0	0	0	0	0	0	0	0	0	0	0	0
mmu-miR-292b-3p	0.10386	-0.10855	3.81694	-0.0284391	0.977312	NA	0	0	0	1	0	0	0	0	0	0	0.72702	0	0	0
mmu-miR-292b-5p	0	NA	NA	NA	NA	NA	0	0	0	0	0	0	0	0	0	0	0	0	0	0
mmu-miR-293-3p	0	NA	NA	NA	NA	NA	0	0	0	0	0	0	0	0	0	0	0	0	0	0
mmu-miR-293-5p	0	NA	NA	NA	NA	NA	0	0	0	0	0	0	0	0	0	0	0	0	0	0
mmu-miR-294-3p	0.399629	-2.96912	3.73955	-0.793978	0.427208	NA	0	0	3	0	0	0	0	0	0	2.7974	0	0	0	0
mmu-miR-294-5p	0	NA	NA	NA	NA	NA	0	0	0	0	0	0	0	0	0	0	0	0	0	0
mmu-miR-295-3p	0.347439	-0.40332	2.84108	-0.14196	0.887112	NA	0	0	1	0	1	0	1	0	0	0.932468	0	0.754087	0	0.745521
mmu-miR-295-5p	0	NA	NA	NA	NA	NA	0	0	0	0	0	0	0	0	0	0	0	0	0	0
mmu-miR-296-3p	1112.81	0.617528	0.166592	3.70684	0.000209863	0.0033015	249	1183	801	1755	1889	1507	1633	863.498	947.63	746.907	1275.92	1424.47	1313.83	1217.44
mmu-miR-296-5p	7436.3	0.437533	0.232915	1.87851	0.0603117	0.221278	1265	7729	8541	10344	11550	10046	11433	4386.85	6191.24	7964.21	7520.29	8709.71	8758.3	8523.54
mmu-miR-297a-5p	371.736	0.482239	0.231373	2.08425	0.0371372	0.171096	64	424	363	506	513	512	672	221.943	339.641	338.486	367.872	386.847	446.372	500.99
mmu-miR-297a/b/c-3p	51.2359	0.52326	0.387179	1.35147	0.176545	0.426486	5	46	68	65	79	77	90	17.3393	36.8478	63.4078	47.2563	59.5729	67.1301	67.0969
mmu-miR-297b-5p	56.6505	0.560758	0.313358	1.78951	0.073532	0.251062	18	57	33	76	87	80	90	62.4215	45.6593	30.7714	55.2535	65.6056	69.7456	67.0969
mmu-miR-297c-5p	778.462	0.674241	0.413715	1.62972	0.10316	0.29312	53	991	811	1205	1201	1167	1229	183.797	793.83	756.231	876.059	905.659	1017.41	916.245
mmu-miR-298-3p	43.4888	0.377571	0.38424	0.982644	0.325783	0.59696	4	54	52	56	60	73	66	13.8714	43.2561	48.4883	40.7131	45.2452	63.6428	49.2044
mmu-miR-298-5p	1801.32	1.13591	0.149962	7.57463	3.60148e-14	1.36644e-12	306	1245	1233	3280	3312	2446	3201	1061.17	997.294	1149.73	2384.63	2497.54	2132.47	2386.41
mmu-miR-299a-3p	1541.83	0.200546	0.211889	0.946466	0.343911	0.617961	294	2029	1722	2151	2189	1975	2154	1019.55	1625.31	1605.71	1563.82	1650.7	1721.84	1605.85
mmu-miR-299a-5p	4782.4	0.328691	0.367168	0.895206	0.370677	0.640983	542	6810	5549	7120	7742	7136	5006	1879.58	5455.08	5174.26	5176.38	5838.14	6221.3	3732.08
mmu-miR-299b-3p	0.553666	-1.42203	2.50963	-0.566629	0.570967	NA	0	3	0	1	0	0	1	0	2.40312	0	0.72702	0	0	0.745521
mmu-miR-299b-5p	113.052	0.255864	0.413926	0.618139	0.536484	0.750612	10	184	125	167	183	171	113	34.6786	147.391	116.558	121.412	137.998	149.081	84.2439
mmu-miR-29a-3p	365648	-0.0110553	0.163939	-0.0674357	0.946235	0.978923	121576	430687	359426	544521	463143	433939	448453	421609	344997	335153	395878	349250	378316	334331
mmu-miR-29a-5p	3009.15	0.253976	0.255219	0.99513	0.319673	0.5908	498	4312	3154	4822	4055	3776	4140	1727	3454.08	2941	3505.69	3057.82	3291.99	3086.46
mmu-miR-29b-1-5p	287.978	-0.646167	0.380658	-1.6975	0.0896023	0.273231	187	276	243	316	308	271	297	648.49	221.087	226.59	229.738	232.259	236.263	221.42
mmu-miR-29b-2-5p	966.516	0.0511753	0.221149	0.231407	0.816999	0.915576	365	1006	838	1317	1351	1076	1339	1265.77	805.846	781.408	957.485	1018.77	938.078	998.252
mmu-miR-29b-3p	373358	0.531255	0.194569	2.73042	0.00632538	0.0487348	69840	425820	332040	663309	501053	528079	536708	242195	341099	309617	482239	377838	460390	400127
mmu-miR-29c-3p	194455	0.203014	0.152881	1.32792	0.184205	0.436531	48935	236500	190730	311782	261926	249989	244205	169700	189446	177850	226672	197515	217945	182060
mmu-miR-29c-5p	1406.87	0.129816	0.182376	0.711802	0.476588	0.714882	314	1782	1586	2155	1932	1753	1745	1088.91	1427.45	1478.89	1566.73	1456.9	1528.3	1300.93
mmu-miR-300-3p	14100	0.0528849	0.17187	0.307704	0.758308	0.890908	4756	16020	12979	19991	19238	16949	18047	16493.2	12832.7	12102.5	14533.9	14507.1	14776.5	13454.4
mmu-miR-300-5p	1123.79	0.032786	0.141108	0.232347	0.816268	0.915576	331	1370	1164	1582	1419	1252	1642	1147.86	1097.42	1085.39	1150.15	1070.05	1091.52	1224.15
mmu-miR-301a-3p	7696.01	0.273937	0.383715	0.713908	0.475284	0.714882	744	11234	9691	11325	11305	9720	10763	2580.09	8998.88	9036.55	8233.5	8524.96	8474.09	8024.04
mmu-miR-301a-5p	52.203	0.446067	0.341332	1.30684	0.191267	0.441074	5	70	53	81	77	68	89	17.3393	56.0728	49.4208	58.8886	58.0647	59.2837	66.3514
mmu-miR-301b-3p	380.804	0.120472	0.213403	0.564526	0.572396	0.773995	89	486	413	483	554	386	640	308.64	389.305	385.109	351.151	417.764	336.522	477.133
mmu-miR-301b-5p	3.94376	0.430948	0.881291	0.488997	0.624844	NA	0	5	5	7	6	3	9	0	4.0052	4.66234	5.08914	4.52452	2.61546	6.70969
mmu-miR-302a-3p	0	NA	NA	NA	NA	NA	0	0	0	0	0	0	0	0	0	0	0	0	0	0
mmu-miR-302a-5p	0	NA	NA	NA	NA	NA	0	0	0	0	0	0	0	0	0	0	0	0	0	0
mmu-miR-302b-3p	0.114434	-1.73908	3.80629	-0.456897	0.647745	NA	0	1	0	0	0	0	0	0	0.80104	0	0	0	0	0
mmu-miR-302b-5p	0	NA	NA	NA	NA	NA	0	0	0	0	0	0	0	0	0	0	0	0	0	0
mmu-miR-302c-3p	0	NA	NA	NA	NA	NA	0	0	0	0	0	0	0	0	0	0	0	0	0	0
mmu-miR-302c-5p	0	NA	NA	NA	NA	NA	0	0	0	0	0	0	0	0	0	0	0	0	0	0
mmu-miR-302d-3p	0.114434	-1.73908	3.80629	-0.456897	0.647745	NA	0	1	0	0	0	0	0	0	0.80104	0	0	0	0	0
mmu-miR-302d-5p	0	NA	NA	NA	NA	NA	0	0	0	0	0	0	0	0	0	0	0	0	0	0
mmu-miR-3057-3p	8.96752	0.324314	0.5826	0.556667	0.577755	NA	2	11	8	17	12	8	15	6.93572	8.81144	7.45974	12.3593	9.04905	6.97456	11.1828
mmu-miR-3057-5p	11.6509	-0.717708	0.514125	-1.39598	0.16272	0.399067	3	21	18	18	10	10	11	10.4036	16.8218	16.7844	13.0864	7.54087	8.7182	8.20073
mmu-miR-3058-3p	0.448656	0.131372	2.64656	0.0496386	0.96041	NA	0	0	1	2	1	0	0	0	0	0.932468	1.45404	0.754087	0	0
mmu-miR-3058-5p	4.6453	-0.287079	0.848931	-0.338165	0.735239	NA	1	4	9	6	3	9	4	3.46786	3.20416	8.39221	4.36212	2.26226	7.84638	2.98208
mmu-miR-3059-3p	0.232272	0.640988	3.81099	0.168195	0.86643	NA	0	0	0	0	1	1	0	0	0	0	0	0.754087	0.87182	0
mmu-miR-3059-5p	18.1124	1.19513	0.546488	2.18693	0.0287474	0.142632	0	21	11	46	27	27	30	0	16.8218	10.2571	33.4429	20.3604	23.5391	22.3656
mmu-miR-3060-3p	14.8761	0.634754	0.482469	1.31564	0.188296	0.441074	2	13	16	20	29	21	23	6.93572	10.4135	14.9195	14.5404	21.8685	18.3082	17.147
mmu-miR-3060-5p	1.41928	-1.24761	2.14854	-0.580679	0.561457	NA	2	0	0	0	2	0	2	6.93572	0	0	0	1.50817	0	1.49104
mmu-miR-3061-3p	2.38004	1.11979	1.30849	0.855788	0.392115	NA	0	0	4	8	3	3	3	0	0	3.72987	5.81616	2.26226	2.61546	2.23656
mmu-miR-3061-5p	5.50396	0.011141	0.802685	0.0138797	0.988926	NA	3	6	3	8	4	4	11	10.4036	4.80624	2.7974	5.81616	3.01635	3.48728	8.20073
mmu-miR-3062-3p	0	NA	NA	NA	NA	NA	0	0	0	0	0	0	0	0	0	0	0	0	0	0
mmu-miR-3062-5p	4.53513	-0.573275	0.837456	-0.684543	0.493632	NA	3	6	3	6	6	3	3	10.4036	4.80624	2.7974	4.36212	4.52452	2.61546	2.23656
mmu-miR-3063-3p	0	NA	NA	NA	NA	NA	0	0	0	0	0	0	0	0	0	0	0	0	0	0
mmu-miR-3063-5p	0	NA	NA	NA	NA	NA	0	0	0	0	0	0	0	0	0	0	0	0	0	0
mmu-miR-3064-3p	3.6797	-2.31608	1.05131	-2.20303	0.0275924	NA	2	12	4	0	1	2	4	6.93572	9.61248	3.72987	0	0.754087	1.74364	2.98208
mmu-miR-3064-5p	12.4985	-0.626533	0.663888	-0.943734	0.345305	0.617961	10	9	9	15	7	13	13	34.6786	7.20936	8.39221	10.9053	5.27861	11.3337	9.69177
mmu-miR-3065-3p	1.60066	-4.53263	2.27922	-1.98868	0.0467368	NA	3	1	0	0	0	0	0	10.4036	0.80104	0	0	0	0	0
mmu-miR-3065-5p	4.3727	-0.0758494	0.825837	-0.0918454	0.926821	NA	0	7	7	5	5	5	9	0	5.60728	6.52728	3.6351	3.77044	4.3591	6.70969
mmu-miR-3066-3p	1.12491	-0.179611	1.83421	-0.0979223	0.921994	NA	0	4	0	3	0	2	1	0	3.20416	0	2.18106	0	1.74364	0.745521
mmu-miR-3066-5p	1.36347	0.612666	1.46199	0.419062	0.675171	NA	0	1	2	5	1	2	1	0	0.80104	1.86494	3.6351	0.754087	1.74364	0.745521
mmu-miR-3067-3p	0	NA	NA	NA	NA	NA	0	0	0	0	0	0	0	0	0	0	0	0	0	0
mmu-miR-3067-5p	1.25604	1.13414	1.60758	0.705495	0.480502	NA	0	1	1	3	3	3	0	0	0.80104	0.932468	2.18106	2.26226	2.61546	0
mmu-miR-3068-3p	271.137	0.324096	0.291471	1.11193	0.266168	0.546352	39	385	277	425	366	405	346	135.247	308.4	258.294	308.983	275.996	353.087	257.95
mmu-miR-3068-5p	3729.67	0.258166	0.318682	0.810104	0.41788	0.679913	511	5215	4401	6007	5734	4921	4122	1772.08	4177.42	4103.79	4367.21	4323.94	4290.22	3073.04
mmu-miR-3069-3p	5.1599	0.254288	1.05146	0.241842	0.808903	NA	4	1	2	13	7	3	3	13.8714	0.80104	1.86494	9.45126	5.27861	2.61546	2.23656
mmu-miR-3069-5p	11.4269	0.340188	0.570108	0.596707	0.550703	0.759083	3	6	16	20	15	13	17	10.4036	4.80624	14.9195	14.5404	11.3113	11.3337	12.6739
mmu-miR-3070-2-3p	15.9967	-0.177426	0.473207	-0.374945	0.707702	0.862888	2	23	25	17	25	18	22	6.93572	18.4239	23.3117	12.3593	18.8522	15.6928	16.4015
mmu-miR-3070-3p	44.983	-0.574914	0.306632	-1.87493	0.0608027	0.221278	20	66	50	47	50	50	41	69.3572	52.8686	46.6234	34.1699	37.7044	43.591	30.5664
mmu-miR-3070-5p	2.61046	-0.515651	1.05497	-0.488782	0.624996	NA	1	4	3	2	1	5	3	3.46786	3.20416	2.7974	1.45404	0.754087	4.3591	2.23656
mmu-miR-3071-3p	1.23922	1.11721	1.62221	0.688699	0.491013	NA	0	1	1	3	4	2	0	0	0.80104	0.932468	2.18106	3.01635	1.74364	0
mmu-miR-3071-5p	10.5108	0.826885	0.686902	1.20379	0.228671	0.494943	4	5	7	14	25	6	20	13.8714	4.0052	6.52728	10.1783	18.8522	5.23092	14.9104
mmu-miR-3072-3p	1171.99	-0.0778926	0.291741	-0.266992	0.789475	0.900711	192	1784	1631	1542	1639	1362	1400	665.83	1429.05	1520.86	1121.06	1235.95	1187.42	1043.73
mmu-miR-3072-5p	32.9039	-0.974865	0.468766	-2.07964	0.0375585	0.171198	25	34	30	28	35	23	29	86.6966	27.2353	27.974	20.3566	26.3931	20.0518	21.6201
mmu-miR-3073a-3p	0	NA	NA	NA	NA	NA	0	0	0	0	0	0	0	0	0	0	0	0	0	0
mmu-miR-3073a-5p	0	NA	NA	NA	NA	NA	0	0	0	0	0	0	0	0	0	0	0	0	0	0
mmu-miR-3073b-3p	0	NA	NA	NA	NA	NA	0	0	0	0	0	0	0	0	0	0	0	0	0	0
mmu-miR-3073b-5p	0	NA	NA	NA	NA	NA	0	0	0	0	0	0	0	0	0	0	0	0	0	0
mmu-miR-3074-1-3p	11.2518	-0.0563809	0.536025	-0.105183	0.91623	0.974363	5	11	11	14	11	12	18	17.3393	8.81144	10.2571	10.1783	8.29496	10.4618	13.4194
mmu-miR-3074-2-3p	0	NA	NA	NA	NA	NA	0	0	0	0	0	0	0	0	0	0	0	0	0	0
mmu-miR-3074-5p	3.2213	-1.46317	0.95474	-1.53253	0.125392	NA	2	6	4	2	3	3	1	6.93572	4.80624	3.72987	1.45404	2.26226	2.61546	0.745521
mmu-miR-3075-3p	1.8879	0.366563	1.41941	0.258251	0.796214	NA	0	3	2	2	3	6	0	0	2.40312	1.86494	1.45404	2.26226	5.23092	0
mmu-miR-3075-5p	1.64935	-1.1842	1.35499	-0.873957	0.382141	NA	0	5	3	0	2	2	2	0	4.0052	2.7974	0	1.50817	1.74364	1.49104
mmu-miR-3076-3p	1.72485	1.0864	1.32133	0.8222	0.410963	NA	0	2	1	3	2	5	2	0	1.60208	0.932468	2.18106	1.50817	4.3591	1.49104
mmu-miR-3076-5p	1.56167	0.152266	1.66455	0.0914761	0.927114	NA	1	2	0	6	1	0	1	3.46786	1.60208	0	4.36212	0.754087	0	0.745521
mmu-miR-3077-3p	17.0725	0.18764	0.445054	0.421612	0.673308	0.838144	4	19	19	31	19	24	20	13.8714	15.2198	17.7169	22.5376	14.3277	20.9237	14.9104
mmu-miR-3077-5p	0	NA	NA	NA	NA	NA	0	0	0	0	0	0	0	0	0	0	0	0	0	0
mmu-miR-3078-3p	0.124546	-0.10855	3.81694	-0.0284391	0.977312	NA	0	0	0	0	0	1	0	0	0	0	0	0	0.87182	0
mmu-miR-3078-5p	0.439992	1.60792	2.6217	0.613313	0.539669	NA	0	0	0	2	1	1	0	0	0	0	1.45404	0.754087	0.87182	0
mmu-miR-3079-3p	0	NA	NA	NA	NA	NA	0	0	0	0	0	0	0	0	0	0	0	0	0	0
mmu-miR-3079-5p	0	NA	NA	NA	NA	NA	0	0	0	0	0	0	0	0	0	0	0	0	0	0
mmu-miR-3080-3p	1.48811	0.644102	1.6658	0.386662	0.699006	NA	1	0	1	4	0	1	3	3.46786	0	0.932468	2.90808	0	0.87182	2.23656
mmu-miR-3080-5p	2.89861	-0.118411	1.05121	-0.112643	0.910314	NA	2	2	2	4	2	2	5	6.93572	1.60208	1.86494	2.90808	1.50817	1.74364	3.7276
mmu-miR-3081-3p	5.79138	-0.0734363	0.764008	-0.0961199	0.923425	NA	1	9	7	13	10	3	5	3.46786	7.20936	6.52728	9.45126	7.54087	2.61546	3.7276
mmu-miR-3081-5p	0	NA	NA	NA	NA	NA	0	0	0	0	0	0	0	0	0	0	0	0	0	0
mmu-miR-3082-3p	6.33742	1.12046	0.914641	1.22502	0.220566	NA	0	2	9	9	9	19	6	0	1.60208	8.39221	6.54318	6.78679	16.5646	4.47313
mmu-miR-3082-5p	6.43709	0.445475	0.695007	0.640965	0.521546	NA	1	10	4	10	9	7	13	3.46786	8.0104	3.72987	7.2702	6.78679	6.10274	9.69177
mmu-miR-3083-3p	0.899223	0.520206	1.7526	0.296819	0.766605	NA	0	1	1	3	2	1	0	0	0.80104	0.932468	2.18106	1.50817	0.87182	0
mmu-miR-3083-5p	5.17972	-0.183399	1.13524	-0.161551	0.871659	NA	5	1	1	8	7	1	7	17.3393	0.80104	0.932468	5.81616	5.27861	0.87182	5.21865
mmu-miR-3084-3p	33.7537	-0.262532	0.43506	-0.603438	0.546217	0.757656	9	64	30	44	33	56	27	31.2108	51.2665	27.974	31.9889	24.8849	48.8219	20.1291
mmu-miR-3084-5p	13.1181	-0.34295	0.602423	-0.569284	0.569164	0.771241	9	11	9	14	18	14	10	31.2108	8.81144	8.39221	10.1783	13.5736	12.2055	7.45521
mmu-miR-3085-3p	154.223	-0.0167004	0.251471	-0.0664108	0.947051	0.978923	30	199	209	213	224	183	185	104.036	159.407	194.886	154.855	168.916	159.543	137.921
mmu-miR-3085-5p	14.4555	-0.691233	0.521519	-1.32542	0.185031	0.436531	5	17	26	8	15	16	20	17.3393	13.6177	24.2442	5.81616	11.3113	13.9491	14.9104
mmu-miR-3086-3p	4.11015	-0.0238498	0.831375	-0.0286872	0.977114	NA	0	8	5	7	6	5	5	0	6.40832	4.66234	5.08914	4.52452	4.3591	3.7276
mmu-miR-3086-5p	14.5462	-1.44664	0.676361	-2.13885	0.0324478	0.152765	14	8	17	8	9	10	13	48.5501	6.40832	15.852	5.81616	6.78679	8.7182	9.69177
mmu-miR-3087-3p	9.62721	-0.0317628	0.542353	-0.0585648	0.953299	NA	3	11	11	12	11	12	14	10.4036	8.81144	10.2571	8.72424	8.29496	10.4618	10.4373
mmu-miR-3087-5p	0	NA	NA	NA	NA	NA	0	0	0	0	0	0	0	0	0	0	0	0	0	0
mmu-miR-3088-3p	13.4491	-1.17179	0.515381	-2.27364	0.0229875	0.12285	7	20	21	7	9	12	16	24.275	16.0208	19.5818	5.08914	6.78679	10.4618	11.9283
mmu-miR-3088-5p	1.10991	-1.1731	1.89094	-0.620382	0.535007	NA	0	0	5	1	2	1	0	0	0	4.66234	0.72702	1.50817	0.87182	0
mmu-miR-3089-3p	5.77258	-0.473012	0.749613	-0.631008	0.528035	NA	2	9	7	7	12	3	4	6.93572	7.20936	6.52728	5.08914	9.04905	2.61546	2.98208
mmu-miR-3089-5p	0	NA	NA	NA	NA	NA	0	0	0	0	0	0	0	0	0	0	0	0	0	0
mmu-miR-3090-3p	1.43294	-3.03123	1.69419	-1.78919	0.0735842	NA	0	7	3	0	1	1	0	0	5.60728	2.7974	0	0.754087	0.87182	0
mmu-miR-3090-5p	0	NA	NA	NA	NA	NA	0	0	0	0	0	0	0	0	0	0	0	0	0	0
mmu-miR-3091-3p	1.44525	-1.77046	1.89638	-0.933595	0.350513	NA	2	1	0	0	2	1	0	6.93572	0.80104	0	0	1.50817	0.87182	0
mmu-miR-3091-5p	5.05167	-0.398174	0.796589	-0.499848	0.617182	NA	0	13	6	6	8	6	5	0	10.4135	5.59481	4.36212	6.0327	5.23092	3.7276
mmu-miR-3092-3p	0.679705	0.930612	1.90119	0.489488	0.624496	NA	0	0	1	2	1	1	1	0	0	0.932468	1.45404	0.754087	0.87182	0.745521
mmu-miR-3092-5p	0	NA	NA	NA	NA	NA	0	0	0	0	0	0	0	0	0	0	0	0	0	0
mmu-miR-3093-3p	0	NA	NA	NA	NA	NA	0	0	0	0	0	0	0	0	0	0	0	0	0	0
mmu-miR-3093-5p	0	NA	NA	NA	NA	NA	0	0	0	0	0	0	0	0	0	0	0	0	0	0
mmu-miR-3094-3p	0.553666	-1.42203	2.50963	-0.566629	0.570967	NA	0	3	0	1	0	0	1	0	2.40312	0	0.72702	0	0	0.745521
mmu-miR-3094-5p	2.54394	-1.61646	1.36317	-1.18581	0.235696	NA	3	0	3	1	3	1	1	10.4036	0	2.7974	0.72702	2.26226	0.87182	0.745521
mmu-miR-3095-3p	0.916014	-0.88893	1.83653	-0.484026	0.628368	NA	0	2	2	2	0	0	2	0	1.60208	1.86494	1.45404	0	0	1.49104
mmu-miR-3095-5p	0.335371	-1.6829	3.37254	-0.499002	0.617778	NA	0	2	0	0	0	0	1	0	1.60208	0	0	0	0	0.745521
mmu-miR-3096-3p	0	NA	NA	NA	NA	NA	0	0	0	0	0	0	0	0	0	0	0	0	0	0
mmu-miR-3096-5p	0.335371	-1.6829	3.37254	-0.499002	0.617778	NA	0	2	0	0	0	0	1	0	1.60208	0	0	0	0	0.745521
mmu-miR-3097-3p	10.8387	0.49414	0.590153	0.837309	0.402419	0.66902	2	14	8	11	13	15	26	6.93572	11.2146	7.45974	7.99722	9.80314	13.0773	19.3835
mmu-miR-3097-5p	16.0106	0.281623	0.516874	0.544857	0.585852	0.786148	6	17	11	20	13	28	25	20.8072	13.6177	10.2571	14.5404	9.80314	24.4109	18.638
mmu-miR-3098-3p	3.39693	-0.771583	0.992847	-0.777142	0.437075	NA	0	12	3	5	3	2	5	0	9.61248	2.7974	3.6351	2.26226	1.74364	3.7276
mmu-miR-3098-5p	4.56913	0.0357077	0.956859	0.0373176	0.970232	NA	0	5	9	5	5	2	14	0	4.0052	8.39221	3.6351	3.77044	1.74364	10.4373
mmu-miR-3099-3p	4793.13	0.26672	0.362144	0.736501	0.461426	0.705789	2125	3527	2896	6567	6406	5599	8277	7369.21	2825.27	2700.43	4774.34	4830.68	4881.32	6170.68
mmu-miR-3099-5p	12.7827	1.50313	0.681129	2.20682	0.0273265	0.1377	0	14	5	17	19	35	22	0	11.2146	4.66234	12.3593	14.3277	30.5137	16.4015
mmu-miR-30a-3p	2723.87	-0.116276	0.183999	-0.63194	0.527426	0.746031	1002	3210	2697	3840	3194	3004	3604	3474.8	2571.34	2514.87	2791.76	2408.56	2618.95	2686.86
mmu-miR-30a-5p	52689.4	-0.00150034	0.119082	-0.0125992	0.989948	0.993962	15577	63443	57188	74318	67953	61811	69078	54018.9	50820.4	53326	54030.7	51242.5	53888	51499.1
mmu-miR-30b-3p	64.7799	-0.168581	0.286568	-0.588277	0.556347	0.761569	12	103	83	94	79	73	81	41.6143	82.5071	77.3948	68.3399	59.5729	63.6428	60.3872
mmu-miR-30b-5p	59232.4	-0.16839	0.161172	-1.04478	0.296123	0.567574	15626	86166	71224	78027	67809	66278	79619	54188.8	69022.4	66414.1	56727.2	51133.9	57782.5	59357.6
mmu-miR-30c-1-3p	144.338	0.0124375	0.223704	0.055598	0.955662	0.983097	46	198	124	208	205	149	189	159.522	158.606	115.626	151.22	154.588	129.901	140.903
mmu-miR-30c-2-3p	264.77	0.229221	0.213754	1.07236	0.283558	0.555311	55	353	260	432	361	285	406	190.732	282.767	242.442	314.073	272.226	248.469	302.681
mmu-miR-30c-5p	103644	0.0957101	0.2219	0.43132	0.666236	0.833964	20175	141617	124173	147108	131459	129245	144265	69964.1	113441	115787	106950	99131.6	112678	107553
mmu-miR-30d-3p	161.618	-0.0911856	0.261429	-0.348797	0.727242	0.874743	30	252	202	237	192	196	200	104.036	201.862	188.359	172.304	144.785	170.877	149.104
mmu-miR-30d-5p	68851.5	-0.402681	0.174528	-2.30726	0.0210405	0.115009	27838	87722	78450	83052	79377	67050	84918	96538.3	70268.8	73152.1	60380.5	59857.2	58455.5	63308.1
mmu-miR-30e-3p	4513	-0.377836	0.210937	-1.79122	0.0732572	0.251062	1952	5711	4567	5757	5042	4633	5314	6769.27	4574.74	4258.58	4185.45	3802.11	4039.14	3961.7
mmu-miR-30e-5p	81262.6	-0.105054	0.168777	-0.622442	0.533651	0.749902	20065	114279	99569	110192	98070	92841	107124	69582.7	91542	92844.9	80111.8	73953.4	80940.6	79863.2
mmu-miR-30f	0	NA	NA	NA	NA	NA	0	0	0	0	0	0	0	0	0	0	0	0	0	0
mmu-miR-31-3p	169.145	-0.978366	0.222523	-4.39669	1.09914e-05	0.000236314	51	337	272	174	149	149	154	176.861	269.95	253.631	126.501	112.359	129.901	114.81
mmu-miR-31-5p	1377.6	-1.63097	0.229782	-7.09789	1.26674e-12	4.30026e-11	863	2388	1975	977	968	747	1079	2992.77	1912.88	1841.62	710.298	729.957	651.249	804.417
mmu-miR-3100-3p	4.35105	-0.764945	0.951438	-0.803988	0.421404	NA	0	13	6	2	8	2	7	0	10.4135	5.59481	1.45404	6.0327	1.74364	5.21865
mmu-miR-3100-5p	2.7499	-1.15217	1.28724	-0.895072	0.370748	NA	3	1	2	2	0	2	4	10.4036	0.80104	1.86494	1.45404	0	1.74364	2.98208
mmu-miR-3101-3p	0.543852	1.91671	2.49707	0.767585	0.442734	NA	0	0	0	3	1	1	0	0	0	0	2.18106	0.754087	0.87182	0
mmu-miR-3101-5p	3.71315	0.0997231	1.15173	0.0865857	0.931001	NA	1	2	6	0	3	9	7	3.46786	1.60208	5.59481	0	2.26226	7.84638	5.21865
mmu-miR-3102-3p	1164.05	-0.105164	0.151963	-0.692038	0.488913	0.724459	323	1484	1420	1471	1575	1364	1434	1120.12	1188.74	1324.1	1069.45	1187.69	1189.16	1069.08
mmu-miR-3102-3p.2-3p	96.5316	0.139267	0.227448	0.612302	0.540338	0.752739	22	117	107	138	137	126	124	76.293	93.7216	99.7741	100.329	103.31	109.849	92.4446
mmu-miR-3102-5p	4.56994	0.67962	1.01074	0.672396	0.501331	NA	2	0	5	10	8	3	6	6.93572	0	4.66234	7.2702	6.0327	2.61546	4.47313
mmu-miR-3102-5p.2-5p	136.99	0.294043	0.232057	1.26711	0.205114	0.458009	44	149	106	199	212	150	205	152.586	119.355	98.8416	144.677	159.867	130.773	152.832
mmu-miR-3103-3p	3.9036	2.06985	1.14266	1.81143	0.0700747	NA	0	3	1	17	8	3	4	0	2.40312	0.932468	12.3593	6.0327	2.61546	2.98208
mmu-miR-3103-5p	0.249091	0.71151	3.80636	0.186927	0.851718	NA	0	0	0	0	0	2	0	0	0	0	0	0	1.74364	0
mmu-miR-3104-3p	2.75264	0.799852	1.10195	0.725852	0.467929	NA	0	5	1	7	5	2	5	0	4.0052	0.932468	5.08914	3.77044	1.74364	3.7276
mmu-miR-3104-5p	1.24904	-0.545014	1.46428	-0.372206	0.709739	NA	0	4	1	1	3	1	1	0	3.20416	0.932468	0.72702	2.26226	0.87182	0.745521
mmu-miR-3105-3p	1.06389	-0.493931	1.80535	-0.273592	0.784398	NA	0	2	2	0	0	2	3	0	1.60208	1.86494	0	0	1.74364	2.23656
mmu-miR-3105-5p	6.63457	-1.24766	0.703246	-1.77415	0.0760385	NA	1	14	15	9	4	6	4	3.46786	11.2146	13.987	6.54318	3.01635	5.23092	2.98208
mmu-miR-3106-3p	0	NA	NA	NA	NA	NA	0	0	0	0	0	0	0	0	0	0	0	0	0	0
mmu-miR-3106-5p	16.5151	0.294631	0.707325	0.416543	0.677013	0.838144	0	21	26	33	36	20	8	0	16.8218	24.2442	23.9917	27.1471	17.4364	5.96417
mmu-miR-3108-3p	0.114434	-1.73908	3.80629	-0.456897	0.647745	NA	0	1	0	0	0	0	0	0	0.80104	0	0	0	0	0
mmu-miR-3108-5p	5.44867	-1.17161	0.790857	-1.48145	0.138488	NA	4	7	6	2	6	3	6	13.8714	5.60728	5.59481	1.45404	4.52452	2.61546	4.47313
mmu-miR-3109-3p	1.72751	0.0832418	1.32692	0.0627329	0.949979	NA	0	1	4	2	2	1	5	0	0.80104	3.72987	1.45404	1.50817	0.87182	3.7276
mmu-miR-3109-5p	2.06658	-0.566504	1.4306	-0.39599	0.692113	NA	1	2	3	6	0	0	3	3.46786	1.60208	2.7974	4.36212	0	0	2.23656
mmu-miR-3110-3p	0.114434	-1.73908	3.80629	-0.456897	0.647745	NA	0	1	0	0	0	0	0	0	0.80104	0	0	0	0	0
mmu-miR-3110-5p	24.2921	-0.564227	0.430217	-1.31149	0.189691	0.441074	11	38	24	15	33	24	30	38.1465	30.4395	22.3792	10.9053	24.8849	20.9237	22.3656
mmu-miR-3112-3p	0.41544	1.53346	3.75223	0.40868	0.682775	NA	0	0	0	4	0	0	0	0	0	0	2.90808	0	0	0
mmu-miR-3112-5p	0.20772	0.582876	3.81497	0.152787	0.878567	NA	0	0	0	2	0	0	0	0	0	0	1.45404	0	0	0
mmu-miR-3113-3p	0.106503	-0.10855	3.81694	-0.0284391	0.977312	NA	0	0	0	0	0	0	1	0	0	0	0	0	0	0.745521
mmu-miR-3113-5p	14.6895	0.268114	0.590916	0.453725	0.650026	0.825608	7	17	5	26	25	13	15	24.275	13.6177	4.66234	18.9025	18.8522	11.3337	11.1828
mmu-miR-3154	0	NA	NA	NA	NA	NA	0	0	0	0	0	0	0	0	0	0	0	0	0	0
mmu-miR-32-3p	12.084	-0.0994164	0.580035	-0.171397	0.863911	0.936365	4	16	12	8	11	22	18	13.8714	12.8166	11.1896	5.81616	8.29496	19.18	13.4194
mmu-miR-32-5p	1502.62	-0.447518	0.252578	-1.7718	0.0764276	0.254097	327	2646	2205	1792	1536	1573	1846	1133.99	2119.55	2056.09	1302.82	1158.28	1371.37	1376.23
mmu-miR-320-3p	16340.3	-0.365877	0.292329	-1.25159	0.210718	0.465456	3005	26971	25934	20080	20386	17312	17584	10420.9	21604.8	24182.6	14598.6	15372.8	15092.9	13109.2
mmu-miR-320-5p	2.50735	-1.36797	1.28651	-1.06332	0.287638	NA	1	2	7	1	1	0	6	3.46786	1.60208	6.52728	0.72702	0.754087	0	4.47313
mmu-miR-322-3p	122.541	0.379419	0.224234	1.69207	0.0906332	0.273231	31	111	127	178	185	145	198	107.504	88.9154	118.423	129.41	139.506	126.414	147.613
mmu-miR-322-5p	880.837	-0.087742	0.359791	-0.243869	0.807332	0.9109	450	763	614	1148	1048	903	1354	1560.54	611.193	572.535	834.619	790.284	787.253	1009.44
mmu-miR-323-3p	1117.44	0.216774	0.195537	1.10861	0.267599	0.546352	225	1395	1243	1574	1605	1467	1518	780.269	1117.45	1159.06	1144.33	1210.31	1278.96	1131.7
mmu-miR-323-5p	115.881	0.336898	0.218848	1.53941	0.123703	0.329705	29	133	102	183	178	125	178	100.568	106.538	95.1117	133.045	134.228	108.977	132.703
mmu-miR-324-3p	1094.43	0.235774	0.142162	1.65849	0.0972188	0.283738	280	1327	1013	1513	1587	1352	1619	971.001	1062.98	944.59	1099.98	1196.74	1178.7	1207
mmu-miR-324-5p	4489.5	0.101485	0.228111	0.444893	0.656397	0.830149	1664	4563	3771	6023	5736	5346	6867	5770.52	3655.14	3516.34	4378.84	4325.45	4660.75	5119.49
mmu-miR-325-3p	2175.97	0.777362	0.235539	3.30036	0.000965618	0.0107383	310	2281	1847	3706	3762	3275	2979	1075.04	1827.17	1722.27	2694.34	2836.88	2855.21	2220.91
mmu-miR-325-5p	511.486	0.429395	0.223818	1.9185	0.0550477	0.208042	161	427	420	737	694	731	794	558.326	342.044	391.637	535.814	523.337	637.3	591.944
mmu-miR-326-3p	2081.08	0.787799	0.178166	4.42172	9.79167e-06	0.000225259	375	1776	1803	3505	3238	3324	3052	1300.45	1422.65	1681.24	2548.2	2441.74	2897.93	2275.33
mmu-miR-326-5p	0.799453	2.45665	1.97911	1.24129	0.214499	NA	0	0	0	1	2	3	1	0	0	0	0.72702	1.50817	2.61546	0.745521
mmu-miR-327	0	NA	NA	NA	NA	NA	0	0	0	0	0	0	0	0	0	0	0	0	0	0
mmu-miR-328-3p	14677.8	0.583617	0.133023	4.38735	1.1474e-05	0.000238733	3028	14388	13120	23159	22065	20426	23072	10500.7	11525.4	12234	16837.1	16638.9	17807.8	17200.7
mmu-miR-328-5p	27.4733	-0.288922	0.454896	-0.635138	0.525338	0.74471	15	25	26	34	21	26	44	52.0179	20.026	24.2442	24.7187	15.8358	22.6673	32.8029
mmu-miR-329-3p	9438.99	0.236752	0.333455	0.709996	0.477706	0.714897	1220	13128	11735	12596	15116	13135	11235	4230.79	10516	10942.5	9157.54	11398.8	11451.3	8375.93
mmu-miR-329-5p	2537.28	0.688465	0.436632	1.57676	0.11485	0.317932	182	3177	2635	5046	2739	4252	3604	631.151	2544.9	2457.05	3668.54	2065.45	3706.98	2686.86
mmu-miR-33-3p	193.831	0.601601	0.385247	1.5616	0.118383	0.319954	15	237	213	283	350	290	260	52.0179	189.846	198.616	205.747	263.931	252.828	193.835
mmu-miR-33-5p	3042.3	0.61518	0.245644	2.50436	0.0122675	0.082422	464	3480	2780	4746	4131	4959	4585	1609.09	2787.62	2592.26	3450.44	3115.14	4323.35	3418.21
mmu-miR-330-3p.1	999.3	-0.0156033	0.400209	-0.038988	0.9689	0.984158	535	693	660	1334	1315	1075	1436	1855.31	555.12	615.429	969.845	991.625	937.206	1070.57
mmu-miR-330-3p.2	1271.99	-0.00475786	0.405363	-0.0117373	0.990635	0.993962	685	925	768	1773	1650	1396	1772	2375.49	740.962	716.135	1289.01	1244.24	1217.06	1321.06
mmu-miR-330-5p	3632.4	0.517239	0.213264	2.42534	0.0152939	0.0927455	1096	3181	2582	6013	5131	4639	5882	3800.78	2548.11	2407.63	4371.57	3869.22	4044.37	4385.15
mmu-miR-331-3p	4333.48	-0.13345	0.124589	-1.07113	0.284113	0.555311	1341	5480	4991	5743	5781	4607	5485	4650.4	4389.7	4653.95	4175.28	4359.38	4016.47	4089.18
mmu-miR-331-5p	24.3837	-0.039846	0.438115	-0.0909486	0.927533	0.974363	11	24	22	41	24	19	38	38.1465	19.225	20.5143	29.8078	18.0981	16.5646	28.3298
mmu-miR-335-3p	8350.58	-0.838847	0.168006	-4.99296	5.946e-07	1.53407e-05	3534	13823	10902	8558	7255	7013	9595	12255.4	11072.8	10165.8	6221.84	5470.9	6114.07	7153.27
mmu-miR-335-5p	134805	-1.13084	0.313882	-3.60273	0.000314887	0.00473948	89253	172581	148816	132172	107711	95199	129835	309517	138244	138766	96091.7	81223.5	82996.3	96794.7
mmu-miR-337-3p	8350.29	-0.0686923	0.364952	-0.188223	0.850702	0.930892	1090	13937	11564	10805	11511	11317	8481	3779.97	11164.1	10783.1	7855.45	8680.3	9866.38	6322.76
mmu-miR-337-5p	4646.51	-0.521422	0.256264	-2.03471	0.04188	0.18166	2278	5857	4590	5641	5803	4166	4755	7899.79	4691.69	4280.03	4101.12	4375.97	3632	3544.95
mmu-miR-338-3p	4516.07	0.376847	0.140107	2.68972	0.00715122	0.0512504	1033	5023	4248	7464	6725	5512	6361	3582.3	4023.62	3961.12	5426.48	5071.24	4805.47	4742.26
mmu-miR-338-5p	331.372	0.0658992	0.322062	0.204617	0.837872	0.925389	149	297	240	528	439	325	460	516.711	237.909	223.792	383.867	331.044	283.341	342.94
mmu-miR-339-3p	647.781	-0.504867	0.30179	-1.67291	0.0943451	0.280729	351	719	594	746	735	597	765	1217.22	575.948	553.886	542.357	554.254	520.476	570.323
mmu-miR-339-5p	9300.7	0.219977	0.123775	1.77723	0.0755303	0.253735	2477	11119	8586	13952	13022	11231	13209	8589.89	8906.76	8006.17	10143.4	9819.73	9791.4	9847.59
mmu-miR-340-3p	282.906	0.320933	0.27362	1.17291	0.240831	0.514358	44	409	272	471	439	352	357	152.586	327.625	253.631	342.426	331.044	306.88	266.151
mmu-miR-340-5p	2989.74	0.203159	0.265756	0.764456	0.444596	0.696363	482	4286	3368	4750	4206	3439	4104	1671.51	3433.26	3140.55	3453.34	3171.69	2998.19	3059.62
mmu-miR-341-3p	5718.36	0.264498	0.125269	2.11144	0.0347349	0.16118	1404	6425	5753	8447	8506	6965	8076	4868.88	5146.68	5364.49	6141.14	6414.27	6072.22	6020.83
mmu-miR-341-5p	5.31434	-1.06686	0.92743	-1.15034	0.250003	NA	5	3	5	8	2	2	5	17.3393	2.40312	4.66234	5.81616	1.50817	1.74364	3.7276
mmu-miR-342-3p	5199.32	0.218223	0.237496	0.918848	0.358175	0.62642	916	6723	6106	7930	7061	5959	7853	3176.56	5385.39	5693.65	5765.27	5324.61	5195.17	5854.58
mmu-miR-342-5p	263.174	-0.610155	0.365178	-1.67084	0.0947525	0.280729	163	272	223	339	256	231	282	565.262	217.883	207.94	246.46	193.046	201.39	210.237
mmu-miR-343	0	NA	NA	NA	NA	NA	0	0	0	0	0	0	0	0	0	0	0	0	0	0
mmu-miR-344-3p	2939.61	0.213971	0.318809	0.671158	0.50212	0.72616	386	4021	3766	4529	4218	3641	3834	1338.59	3220.98	3511.67	3292.67	3180.74	3174.29	2858.33
mmu-miR-344-5p	5.6388	-0.229254	0.895358	-0.256047	0.797914	NA	0	4	15	4	12	5	8	0	3.20416	13.987	2.90808	9.04905	4.3591	5.96417
mmu-miR-344b-3p	96.975	0.222803	0.222955	0.999317	0.317641	0.5908	29	102	93	143	125	123	140	100.568	81.706	86.7195	103.964	94.2609	107.234	104.373
mmu-miR-344b-5p	1.34045	0.498128	1.67384	0.297596	0.766011	NA	0	0	3	1	1	5	1	0	0	2.7974	0.72702	0.754087	4.3591	0.745521
mmu-miR-344c-3p	67.8618	-0.415774	0.264765	-1.57035	0.116334	0.317946	26	79	93	87	75	61	83	90.1644	63.2821	86.7195	63.2507	56.5566	53.181	61.8782
mmu-miR-344c-5p	0.688323	0.0524126	2.07183	0.0252978	0.979817	NA	0	2	0	1	0	2	1	0	1.60208	0	0.72702	0	1.74364	0.745521
mmu-miR-344d-1-5p	0.31809	1.15245	2.86795	0.401836	0.687805	NA	0	0	0	1	1	0	1	0	0	0	0.72702	0.754087	0	0.745521
mmu-miR-344d-2-5p	0	NA	NA	NA	NA	NA	0	0	0	0	0	0	0	0	0	0	0	0	0	0
mmu-miR-344d-3-5p	7.2327	1.56262	0.773012	2.02147	0.0432315	NA	2	4	2	16	15	12	7	6.93572	3.20416	1.86494	11.6323	11.3113	10.4618	5.21865
mmu-miR-344d-3p	141.744	1.89667	0.281015	6.74937	1.48492e-11	4.56082e-10	15	69	62	335	201	280	252	52.0179	55.2717	57.813	243.552	151.572	244.109	187.871
mmu-miR-344e-3p	7.26204	1.87161	0.826392	2.2648	0.0235252	NA	0	1	7	13	12	15	16	0	0.80104	6.52728	9.45126	9.04905	13.0773	11.9283
mmu-miR-344e/h-5p	0.210363	0.595351	3.8141	0.156092	0.875961	NA	0	0	0	1	0	0	1	0	0	0	0.72702	0	0	0.745521
mmu-miR-344f-3p	4.87307	0.970807	0.846144	1.14733	0.251245	NA	2	3	2	9	9	5	7	6.93572	2.40312	1.86494	6.54318	6.78679	4.3591	5.21865
mmu-miR-344f-5p	14.3408	0.413697	0.637591	0.648843	0.51644	0.735329	8	9	6	14	18	26	18	27.7429	7.20936	5.59481	10.1783	13.5736	22.6673	13.4194
mmu-miR-344g-3p	3.17712	-0.343453	1.12295	-0.30585	0.759719	NA	0	1	10	5	3	2	6	0	0.80104	9.32468	3.6351	2.26226	1.74364	4.47313
mmu-miR-344g-5p	21.463	-0.664863	0.475627	-1.39787	0.162153	0.399067	11	24	28	14	28	27	16	38.1465	19.225	26.1091	10.1783	21.1144	23.5391	11.9283
mmu-miR-344h-3p	7.62286	1.05901	0.719787	1.47128	0.141216	NA	0	7	7	22	13	10	9	0	5.60728	6.52728	15.9944	9.80314	8.7182	6.70969
mmu-miR-344i	28.4764	-1.5502	0.697727	-2.22179	0.0262978	0.134398	32	21	13	24	23	12	19	110.972	16.8218	12.1221	17.4485	17.344	10.4618	14.1649
mmu-miR-345-3p	2130.48	-1.21397	0.46586	-2.60587	0.00916415	0.0649547	1848	1964	1602	1893	1764	1479	1934	6408.61	1573.24	1493.81	1376.25	1330.21	1289.42	1441.84
mmu-miR-345-5p	7328.58	-0.0692715	0.253829	-0.272906	0.784926	0.900711	1381	10895	9721	10110	9697	8746	8627	4789.12	8727.33	9064.52	7350.17	7312.39	7624.93	6431.61
mmu-miR-346-3p	0.343303	-2.81943	3.74517	-0.752818	0.45156	NA	0	3	0	0	0	0	0	0	2.40312	0	0	0	0	0
mmu-miR-346-5p	247.964	0.601523	0.254376	2.3647	0.0180449	0.103919	33	281	240	432	386	330	375	114.439	225.092	223.792	314.073	291.078	287.7	279.57
mmu-miR-3470a	0.990818	-3.85698	3.06885	-1.25682	0.208821	NA	2	0	0	0	0	0	0	6.93572	0	0	0	0	0	0
mmu-miR-3470b	1.16848	-0.317808	1.66006	-0.191444	0.848178	NA	0	1	3	1	0	1	4	0	0.80104	2.7974	0.72702	0	0.87182	2.98208
mmu-miR-3471	0	NA	NA	NA	NA	NA	0	0	0	0	0	0	0	0	0	0	0	0	0	0
mmu-miR-3472	0	NA	NA	NA	NA	NA	0	0	0	0	0	0	0	0	0	0	0	0	0	0
mmu-miR-3473a	0.114434	-1.73908	3.80629	-0.456897	0.647745	NA	0	1	0	0	0	0	0	0	0.80104	0	0	0	0	0
mmu-miR-3473b	294.022	-0.136835	0.257271	-0.531869	0.594817	0.793195	125	292	292	367	328	346	406	433.483	233.904	272.281	266.816	247.341	301.65	302.681
mmu-miR-3473c	0	NA	NA	NA	NA	NA	0	0	0	0	0	0	0	0	0	0	0	0	0	0
mmu-miR-3473d	4.40231	0.731115	0.94713	0.771927	0.440158	NA	0	8	2	3	11	7	8	0	6.40832	1.86494	2.18106	8.29496	6.10274	5.96417
mmu-miR-3473e	0	NA	NA	NA	NA	NA	0	0	0	0	0	0	0	0	0	0	0	0	0	0
mmu-miR-3473f	0	NA	NA	NA	NA	NA	0	0	0	0	0	0	0	0	0	0	0	0	0	0
mmu-miR-3473g	2.69314	-0.17233	1.28664	-0.133938	0.893452	NA	1	2	4	1	0	3	9	3.46786	1.60208	3.72987	0.72702	0	2.61546	6.70969
mmu-miR-3474	6.30489	-0.374989	0.75536	-0.496438	0.619586	NA	0	11	12	4	10	8	9	0	8.81144	11.1896	2.90808	7.54087	6.97456	6.70969
mmu-miR-3475-3p	21.2416	-0.177241	0.411093	-0.431145	0.666363	0.833964	10	24	19	27	28	22	23	34.6786	19.225	17.7169	19.6295	21.1144	19.18	17.147
mmu-miR-3475-5p	0	NA	NA	NA	NA	NA	0	0	0	0	0	0	0	0	0	0	0	0	0	0
mmu-miR-34a-3p	35.9731	-0.127661	0.425797	-0.299817	0.764316	0.893354	4	58	52	39	54	54	36	13.8714	46.4603	48.4883	28.3538	40.7207	47.0783	26.8388
mmu-miR-34a-5p	3300.66	-0.386917	0.156349	-2.47469	0.013335	0.0851592	971	5258	4132	3810	3754	3307	4277	3367.29	4211.87	3852.96	2769.95	2830.84	2883.11	3188.59
mmu-miR-34b-3p	351.989	1.20493	0.177284	6.79663	1.07094e-11	3.45378e-10	55	247	229	701	598	548	568	190.732	197.857	213.535	509.641	450.944	477.757	423.456
mmu-miR-34b-5p	2014.89	1.61409	0.470275	3.43222	0.000598661	0.0075713	65	1670	1291	4405	3315	3497	3469	225.411	1337.74	1203.82	3202.52	2499.8	3048.75	2586.21
mmu-miR-34c-3p	265.395	0.942766	0.243535	3.87117	0.000108312	0.00188815	70	177	160	515	431	359	418	242.75	141.784	149.195	374.415	325.012	312.983	311.628
mmu-miR-34c-5p	2729.95	1.28914	0.231188	5.57617	2.45867e-08	6.89497e-07	310	2319	1654	5574	5102	4143	4189	1075.04	1857.61	1542.3	4052.41	3847.35	3611.95	3122.99
mmu-miR-350-3p	2639.71	-0.225143	0.192745	-1.16809	0.242772	0.516791	637	3932	3499	3374	3157	3025	3200	2209.03	3149.69	3262.71	2452.97	2380.65	2637.25	2385.67
mmu-miR-350-5p	113.497	-0.293249	0.296348	-0.98954	0.322399	0.594135	52	114	124	109	152	119	147	180.329	91.3185	115.626	79.2452	114.621	103.747	109.592
mmu-miR-351-3p	4.49874	1.90791	1.06858	1.78546	0.0741864	NA	0	2	3	6	13	2	15	0	1.60208	2.7974	4.36212	9.80314	1.74364	11.1828
mmu-miR-351-5p	613.327	0.149398	0.185301	0.806245	0.420101	0.679913	158	830	554	907	902	633	902	547.922	664.863	516.587	659.407	680.187	551.862	672.46
mmu-miR-3535	60.7347	-0.347684	0.335015	-1.03782	0.299355	0.571255	29	82	50	81	67	47	83	100.568	65.6853	46.6234	58.8886	50.5239	40.9755	61.8782
mmu-miR-3544-3p	20.8617	1.07877	0.47982	2.24829	0.0245577	0.12709	2	22	12	35	46	37	24	6.93572	17.6229	11.1896	25.4457	34.688	32.2573	17.8925
mmu-miR-3544-5p	38.4478	-0.137887	0.414229	-0.332876	0.739228	0.879708	15	26	55	49	39	37	64	52.0179	20.827	51.2857	35.624	29.4094	32.2573	47.7133
mmu-miR-3547-3p	1402.38	0.0734218	0.254981	0.28795	0.773385	0.899318	274	1572	2003	1735	1967	1748	1973	950.194	1259.23	1867.73	1261.38	1483.29	1523.94	1470.91
mmu-miR-3547-5p	7.15854	0.22257	0.691305	0.321957	0.747485	NA	3	5	7	7	9	13	8	10.4036	4.0052	6.52728	5.08914	6.78679	11.3337	5.96417
mmu-miR-3552	2.44522	3.02696	1.46417	2.06735	0.038701	NA	0	0	1	2	7	4	8	0	0	0.932468	1.45404	5.27861	3.48728	5.96417
mmu-miR-3569-3p	0.107727	-0.10855	3.81694	-0.0284391	0.977312	NA	0	0	0	0	1	0	0	0	0	0	0	0.754087	0	0
mmu-miR-3569-5p	0.215454	0.619065	3.81247	0.162379	0.871008	NA	0	0	0	0	2	0	0	0	0	0	0	1.50817	0	0
mmu-miR-3572-3p	5.60279	-0.0344317	0.741963	-0.0464062	0.962987	NA	2	5	7	10	6	8	4	6.93572	4.0052	6.52728	7.2702	4.52452	6.97456	2.98208
mmu-miR-3572-5p	2.51138	0.0286874	1.30548	0.0219745	0.982468	NA	1	3	2	0	3	1	9	3.46786	2.40312	1.86494	0	2.26226	0.87182	6.70969
mmu-miR-361-3p	422.636	-0.152639	0.178381	-0.855693	0.392168	0.661692	143	548	445	556	565	496	464	495.904	438.97	414.948	404.223	426.059	432.422	345.922
mmu-miR-361-5p	5981.39	0.477617	0.240249	1.98801	0.0468108	0.192668	944	6942	6232	9940	8919	8300	8096	3273.66	5560.82	5811.14	7226.58	6725.71	7236.1	6035.74
mmu-miR-3618-3p	0	NA	NA	NA	NA	NA	0	0	0	0	0	0	0	0	0	0	0	0	0	0
mmu-miR-3618-5p	0	NA	NA	NA	NA	NA	0	0	0	0	0	0	0	0	0	0	0	0	0	0
mmu-miR-362-3p	1445.09	-0.0126731	0.35482	-0.035717	0.971508	0.984954	182	2376	1946	2156	1832	1803	1671	631.151	1903.27	1814.58	1567.45	1381.49	1571.89	1245.77
mmu-miR-362-5p	874.226	-0.464698	0.185325	-2.50747	0.0121599	0.082422	343	1127	1101	899	1027	835	1133	1189.48	902.772	1026.65	653.591	774.448	727.969	844.675
mmu-miR-3620-3p	0	NA	NA	NA	NA	NA	0	0	0	0	0	0	0	0	0	0	0	0	0	0
mmu-miR-3620-5p	0	NA	NA	NA	NA	NA	0	0	0	0	0	0	0	0	0	0	0	0	0	0
mmu-miR-363-3p	32.8831	-0.751509	0.391555	-1.91929	0.0549471	0.208042	13	66	33	31	25	27	49	45.0822	52.8686	30.7714	22.5376	18.8522	23.5391	36.5305
mmu-miR-363-5p	2.08114	-0.762708	1.18852	-0.641727	0.52105	NA	0	7	2	1	3	3	2	0	5.60728	1.86494	0.72702	2.26226	2.61546	1.49104
mmu-miR-365-1-5p	3.43355	-1.24226	1.24397	-0.998625	0.317976	NA	2	5	5	8	0	3	0	6.93572	4.0052	4.66234	5.81616	0	2.61546	0
mmu-miR-365-2-5p	3.66991	0.488267	0.895137	0.545466	0.585433	NA	0	5	4	6	4	7	6	0	4.0052	3.72987	4.36212	3.01635	6.10274	4.47313
mmu-miR-365-3p	4288.59	0.137412	0.169532	0.810537	0.417632	0.679913	1025	5466	4536	6703	5862	5395	5178	3554.56	4378.48	4229.67	4873.21	4420.46	4703.47	3860.31
mmu-miR-367-3p	0	NA	NA	NA	NA	NA	0	0	0	0	0	0	0	0	0	0	0	0	0	0
mmu-miR-367-5p	0	NA	NA	NA	NA	NA	0	0	0	0	0	0	0	0	0	0	0	0	0	0
mmu-miR-369-3p	17427.3	-0.273729	0.340646	-0.80356	0.421651	0.679913	2609	31622	25336	23765	18021	20215	20787	9047.65	25330.5	23625	17277.6	13589.4	17623.8	15497.1
mmu-miR-369-5p	4954.7	-0.602855	0.304595	-1.9792	0.0477936	0.192668	2771	5907	4436	5714	5512	4264	5603	9609.45	4731.74	4136.43	4154.19	4156.53	3717.44	4177.15
mmu-miR-370-3p	1647.24	-0.600514	0.321038	-1.87054	0.0614089	0.221278	948	1820	1500	1819	1702	1457	2026	3287.53	1457.89	1398.7	1322.45	1283.46	1270.24	1510.43
mmu-miR-370-5p	83.5767	0.843244	0.35751	2.35866	0.0183412	0.104691	7	93	71	145	142	150	103	24.275	74.4967	66.2052	105.418	107.08	130.773	76.7886
mmu-miR-374b-3p	0	NA	NA	NA	NA	NA	0	0	0	0	0	0	0	0	0	0	0	0	0	0
mmu-miR-374b-5p	12676.6	-0.127158	0.137406	-0.925415	0.35475	0.625174	3462	17938	14555	17093	15620	14071	16520	12005.7	14369	13572.1	12427	11778.8	12267.4	12316
mmu-miR-374c-3p	14.8576	-0.435668	0.523441	-0.832315	0.405231	0.671913	3	18	28	19	25	14	11	10.4036	14.4187	26.1091	13.8134	18.8522	12.2055	8.20073
mmu-miR-374c-5p	100.407	-0.0653994	0.236077	-0.277026	0.78176	0.900711	25	154	102	133	122	120	140	86.6966	123.36	95.1117	96.6936	91.9987	104.618	104.373
mmu-miR-375-3p	885879	-1.00642	0.305856	-3.29051	0.00100006	0.0107576	554057	1117364	976844	864887	730506	654919	970067	1.92139e+06	895053	910876	628790	550865	570971	723205
mmu-miR-375-5p	391.952	-0.306296	0.313245	-0.977816	0.328165	0.599622	66	672	585	506	455	347	560	228.879	538.299	545.494	367.872	343.11	302.521	417.492
mmu-miR-376a-3p	22505.4	0.0812431	0.389197	0.208746	0.834647	0.923409	2477	35283	30556	32013	31495	31700	23516	8589.89	28263.1	28492.5	23274.1	23750	27636.7	17531.7
mmu-miR-376a-5p	690.13	-0.504575	0.266354	-1.89438	0.0581746	0.216894	343	875	653	801	683	741	789	1189.48	700.91	608.902	582.343	515.042	646.018	588.216
mmu-miR-376b-3p	9305.21	-0.203965	0.124153	-1.64285	0.100414	0.290436	2787	12836	10980	11941	10981	10385	11985	9664.93	10282.1	10238.5	8681.34	8280.63	9053.85	8935.07
mmu-miR-376b-5p	6702.68	-0.440777	0.228558	-1.92851	0.0537916	0.206521	3040	8105	7125	7310	8156	7230	7340	10542.3	6492.43	6643.83	5314.52	6150.34	6303.26	5472.12
mmu-miR-376c-3p	7247.24	-0.478323	0.134271	-3.56237	0.000367516	0.00499178	2736	10341	8749	8573	8183	7268	8130	9488.07	8283.55	8158.16	6232.74	6170.7	6336.38	6061.08
mmu-miR-376c-5p	38.056	-0.0327366	0.437787	-0.0747774	0.940392	0.976139	3	53	62	53	64	44	41	10.4036	42.4551	57.813	38.5321	48.2616	38.3601	30.5664
mmu-miR-377-3p	6413.62	-0.841012	0.378945	-2.21935	0.0264628	0.134398	4418	6463	5627	6271	6368	5628	6549	15321	5177.12	5247	4559.14	4802.03	4906.6	4882.42
mmu-miR-377-5p	125.403	-0.354649	0.213441	-1.66158	0.0965977	0.283725	38	182	161	178	146	127	134	131.779	145.789	150.127	129.41	110.097	110.721	99.8998
mmu-miR-378a-5p	456.413	0.344066	0.224597	1.53193	0.12554	0.333223	79	537	506	713	610	589	707	273.961	430.158	471.829	518.365	459.993	513.502	527.083
mmu-miR-378a/c-3p	5112.1	-0.271555	0.214279	-1.2673	0.20505	0.458009	2141	6000	5130	6924	5853	5288	6321	7424.69	4806.24	4783.56	5033.89	4413.67	4610.18	4712.44
mmu-miR-378b	533.377	-0.185476	0.228213	-0.812733	0.416371	0.679913	218	654	481	776	635	553	644	755.994	523.88	448.517	564.167	478.846	482.116	480.115
mmu-miR-378d	0.124546	-0.10855	3.81694	-0.0284391	0.977312	NA	0	0	0	0	0	1	0	0	0	0	0	0	0.87182	0
mmu-miR-379-3p	2263.82	-0.378027	0.157394	-2.40179	0.0163151	0.0974374	703	3370	2874	2677	2785	2548	2363	2437.91	2699.5	2679.91	1946.23	2100.13	2221.4	1761.67
mmu-miR-379-5p	21468.4	-0.361471	0.26705	-1.35357	0.175874	0.426462	10380	24234	19675	26058	25518	22503	25107	35996.4	19412.4	18346.3	18944.7	19242.8	19618.6	18717.8
mmu-miR-380-3p	1464.91	0.732441	0.271186	2.70088	0.00691562	0.0508537	180	1524	1429	2520	2263	2131	2254	624.215	1220.78	1332.5	1832.09	1706.5	1857.85	1680.4
mmu-miR-380-5p	191.665	0.653148	0.267984	2.43726	0.0147991	0.0917826	25	240	155	308	291	265	327	86.6966	192.25	144.533	223.922	219.439	231.032	243.785
mmu-miR-381-3p	14219.4	0.39595	0.133914	2.95675	0.00310899	0.028417	3246	16332	12644	21831	20137	18249	22052	11256.7	13082.6	11790.1	15871.6	15185.1	15909.8	16440.2
mmu-miR-381-5p	1233.68	0.765258	0.315518	2.4254	0.0152914	0.0927455	128	1355	1184	2164	2096	1800	1716	443.886	1085.41	1104.04	1573.27	1580.57	1569.28	1279.31
mmu-miR-382-3p	2269.37	0.0185983	0.364779	0.0509852	0.959337	0.984158	270	3492	3235	3023	3187	2894	2698	936.323	2797.23	3016.53	2197.78	2403.28	2523.05	2011.42
mmu-miR-382-5p	13100.3	-0.250588	0.130748	-1.91657	0.0552922	0.208042	4373	17889	14747	17513	16612	13165	15720	15165	14329.8	13751.1	12732.3	12526.9	11477.5	11719.6
mmu-miR-383-3p	57.1266	-0.351098	0.310395	-1.13113	0.257999	0.54205	26	68	60	83	67	45	66	90.1644	54.4707	55.9481	60.3427	50.5239	39.2319	49.2044
mmu-miR-383-5p.1	523.309	0.497191	0.294592	1.68773	0.0914634	0.27439	73	638	534	1012	848	649	617	253.154	511.063	497.938	735.744	639.466	565.811	459.986
mmu-miR-383-5p.2	415.765	0.524496	0.211629	2.47838	0.0131982	0.0851284	76	444	397	779	651	487	589	263.558	355.662	370.19	566.348	490.911	424.576	439.112
mmu-miR-384-3p	3985.53	0.941547	0.433145	2.17375	0.0297241	0.144151	245	4246	3835	7208	7218	6748	4702	849.626	3401.21	3576.01	5240.36	5443	5883.04	3505.44
mmu-miR-384-5p	7492.96	0.581187	0.16641	3.4925	0.00047853	0.00617304	1957	6502	5932	13014	10855	10211	11234	6786.61	5208.36	5531.4	9461.44	8185.62	8902.15	8375.18
mmu-miR-3960	0	NA	NA	NA	NA	NA	0	0	0	0	0	0	0	0	0	0	0	0	0	0
mmu-miR-3961	0	NA	NA	NA	NA	NA	0	0	0	0	0	0	0	0	0	0	0	0	0	0
mmu-miR-3962	0	NA	NA	NA	NA	NA	0	0	0	0	0	0	0	0	0	0	0	0	0	0
mmu-miR-3963	0	NA	NA	NA	NA	NA	0	0	0	0	0	0	0	0	0	0	0	0	0	0
mmu-miR-3964	0	NA	NA	NA	NA	NA	0	0	0	0	0	0	0	0	0	0	0	0	0	0
mmu-miR-3965	0	NA	NA	NA	NA	NA	0	0	0	0	0	0	0	0	0	0	0	0	0	0
mmu-miR-3966	0	NA	NA	NA	NA	NA	0	0	0	0	0	0	0	0	0	0	0	0	0	0
mmu-miR-3967	0	NA	NA	NA	NA	NA	0	0	0	0	0	0	0	0	0	0	0	0	0	0
mmu-miR-3968	0	NA	NA	NA	NA	NA	0	0	0	0	0	0	0	0	0	0	0	0	0	0
mmu-miR-3969	0	NA	NA	NA	NA	NA	0	0	0	0	0	0	0	0	0	0	0	0	0	0
mmu-miR-3970	0	NA	NA	NA	NA	NA	0	0	0	0	0	0	0	0	0	0	0	0	0	0
mmu-miR-3971	0	NA	NA	NA	NA	NA	0	0	0	0	0	0	0	0	0	0	0	0	0	0
mmu-miR-409-3p	1704.55	-0.077359	0.165417	-0.46766	0.640027	0.815845	466	2052	2152	2184	2196	1810	2473	1616.02	1643.73	2006.67	1587.81	1655.98	1577.99	1843.67
mmu-miR-409-5p	2224.02	-0.170245	0.346818	-0.490877	0.623513	0.808176	305	3671	3345	2780	3032	2541	2586	1057.7	2940.62	3119.1	2021.12	2286.39	2215.29	1927.92
mmu-miR-410-3p	18121.3	-0.406092	0.277423	-1.4638	0.143249	0.365199	9059	20501	16516	21906	20259	17929	22504	31415.4	16422.1	15400.6	15926.1	15277.1	15630.9	16777.2
mmu-miR-410-5p	11.8308	-1.25064	0.553354	-2.26011	0.0238145	0.124881	6	28	11	7	13	8	10	20.8072	22.4291	10.2571	5.08914	9.80314	6.97456	7.45521
mmu-miR-411-3p	4034.98	-0.276525	0.140964	-1.96167	0.0498004	0.197063	1280	5446	4979	4932	5198	4519	4501	4438.86	4362.46	4642.76	3585.66	3919.75	3939.75	3355.59
mmu-miR-411-5p	19837.3	-0.828857	0.428452	-1.93454	0.0530468	0.204881	14699	18058	14894	19974	19913	16582	20844	50974.1	14465.2	13888.2	14521.5	15016.1	14456.5	15539.6
mmu-miR-411-5p.2	10907.8	-0.862831	0.416394	-2.07215	0.0382513	0.171858	8019	10180	8685	11267	10587	8874	11242	27808.8	8154.58	8098.48	8191.33	7983.52	7736.53	8381.15
mmu-miR-412-3p	56.1467	-0.577888	0.301751	-1.91512	0.0554777	0.208042	25	72	71	51	56	67	60	86.6966	57.6749	66.2052	37.078	42.2289	58.4119	44.7313
mmu-miR-412-5p	134.153	-0.810762	0.324425	-2.49908	0.0124517	0.0827977	82	156	141	133	135	106	144	284.365	124.962	131.478	96.6936	101.802	92.4129	107.355
mmu-miR-421-3p	1190.41	0.0726853	0.144846	0.50181	0.615801	0.808176	356	1370	1225	1577	1547	1425	1748	1234.56	1097.42	1142.27	1146.51	1166.57	1242.34	1303.17
mmu-miR-421-5p	7.2379	0.741275	0.676392	1.09593	0.273112	NA	1	4	9	10	12	11	13	3.46786	3.20416	8.39221	7.2702	9.04905	9.59001	9.69177
mmu-miR-423-3p	2479.7	-0.224251	0.189713	-1.18206	0.237183	0.50825	949	2919	2667	3135	2940	2470	3477	3291	2338.23	2486.89	2279.21	2217.02	2153.39	2592.18
mmu-miR-423-5p	2850.52	-0.37	0.149038	-2.48259	0.0130431	0.0851284	990	3942	3468	3133	3577	2769	3675	3433.18	3157.7	3233.8	2277.75	2697.37	2414.07	2739.79
mmu-miR-425-3p	75.3329	-0.327127	0.455502	-0.718168	0.472654	0.714882	34	101	64	143	120	40	53	117.907	80.905	59.6779	103.964	90.4905	34.8728	39.5126
mmu-miR-425-5p	4424.77	-0.484423	0.166583	-2.90799	0.00363754	0.0325863	1794	6016	5178	4967	4865	4344	5416	6221.34	4819.05	4828.32	3611.11	3668.64	3787.18	4037.74
mmu-miR-429-3p	15035	-3.49994	0.15079	-23.2107	3.54713e-119	2.2879e-116	8107	41944	34784	3962	3385	3086	3989	28114	33598.8	32435	2880.45	2552.59	2690.44	2973.88
mmu-miR-429-5p	29.3261	-4.33351	0.669772	-6.47012	9.79246e-11	2.87097e-09	36	40	39	4	6	1	5	124.843	32.0416	36.3662	2.90808	4.52452	0.87182	3.7276
mmu-miR-431-3p	201.71	0.230765	0.212705	1.08491	0.277963	0.55515	39	270	204	305	288	251	285	135.247	216.281	190.223	221.741	217.177	218.827	212.473
mmu-miR-431-5p	13175.7	-0.252375	0.141428	-1.78448	0.0743454	0.251062	4543	17384	14848	15529	16527	13666	17488	15754.5	13925.3	13845.3	11289.9	12462.8	11914.3	13037.7
mmu-miR-432	0	NA	NA	NA	NA	NA	0	0	0	0	0	0	0	0	0	0	0	0	0	0
mmu-miR-433-3p	22338.6	-0.66714	0.343949	-1.93965	0.0524223	0.203689	13715	22430	20889	23464	23658	19572	26023	47561.7	17967.3	19478.3	17058.8	17840.2	17063.3	19400.7
mmu-miR-433-5p	456.197	0.281662	0.374708	0.751684	0.452241	0.700886	44	666	562	655	666	607	638	152.586	533.492	524.047	476.198	502.222	529.194	475.642
mmu-miR-434-3p	29647.3	-0.0295551	0.199277	-0.148312	0.882096	0.945103	6560	43578	34657	41310	39386	35355	36217	22749.2	34907.7	32316.5	30033.2	29700.5	30823.2	27000.5
mmu-miR-434-5p	12716.4	-0.42076	0.133994	-3.14015	0.00168861	0.017018	4532	18838	14793	15442	14768	13345	13973	15716.4	15090	13794	11226.6	11136.4	11634.4	10417.2
mmu-miR-448-3p	8.76456	1.62147	0.726219	2.23275	0.0255653	NA	0	10	2	20	15	14	18	0	8.0104	1.86494	14.5404	11.3113	12.2055	13.4194
mmu-miR-448-5p	1.73887	-1.58145	1.67001	-0.946973	0.343653	NA	1	4	2	5	0	0	0	3.46786	3.20416	1.86494	3.6351	0	0	0
mmu-miR-449a-3p	0	NA	NA	NA	NA	NA	0	0	0	0	0	0	0	0	0	0	0	0	0	0
mmu-miR-449a-5p	49.4649	1.05292	0.429925	2.44909	0.0143218	0.089685	7	45	32	60	74	54	147	24.275	36.0468	29.839	43.6212	55.8025	47.0783	109.592
mmu-miR-449b	0	NA	NA	NA	NA	NA	0	0	0	0	0	0	0	0	0	0	0	0	0	0
mmu-miR-449c-3p	0	NA	NA	NA	NA	NA	0	0	0	0	0	0	0	0	0	0	0	0	0	0
mmu-miR-449c-5p	9.3971	0.510322	0.765673	0.666502	0.50509	NA	3	6	9	4	13	9	29	10.4036	4.80624	8.39221	2.90808	9.80314	7.84638	21.6201
mmu-miR-450a-1-3p	5.47542	-0.890325	0.91337	-0.974769	0.329675	NA	5	5	3	8	5	1	5	17.3393	4.0052	2.7974	5.81616	3.77044	0.87182	3.7276
mmu-miR-450a-2-3p	12.2428	0.251137	0.583993	0.430033	0.667171	0.833964	4	10	13	13	24	20	9	13.8714	8.0104	12.1221	9.45126	18.0981	17.4364	6.70969
mmu-miR-450a-5p	378.999	0.366901	0.240687	1.52439	0.127412	0.334068	69	512	341	610	503	427	658	239.282	410.132	317.972	443.482	379.306	372.267	490.553
mmu-miR-450b-3p	16.2237	-0.0782449	0.487607	-0.160467	0.872513	0.939517	7	12	20	23	20	13	24	24.275	9.61248	18.6494	16.7215	15.0817	11.3337	17.8925
mmu-miR-450b-5p	15.0795	0.484826	0.497554	0.97442	0.329848	0.600994	5	16	9	24	21	25	16	17.3393	12.8166	8.39221	17.4485	15.8358	21.7955	11.9283
mmu-miR-451a	56099.2	0.225661	0.239682	0.941502	0.346448	0.617961	10387	65657	69522	82293	72701	63191	93237	36020.7	52593.9	64827	59828.6	54822.9	55091.1	69510.1
mmu-miR-451b	0	NA	NA	NA	NA	NA	0	0	0	0	0	0	0	0	0	0	0	0	0	0
mmu-miR-452-3p	62.6219	-0.328121	0.485894	-0.675294	0.499489	0.72616	42	43	42	70	69	58	88	145.65	34.4447	39.1637	50.8914	52.032	50.5655	65.6058
mmu-miR-452-5p	52.9922	0.805253	0.389771	2.06596	0.038832	0.172735	4	73	35	95	76	84	89	13.8714	58.4759	32.6364	69.0669	57.3106	73.2328	66.3514
mmu-miR-453	0	NA	NA	NA	NA	NA	0	0	0	0	0	0	0	0	0	0	0	0	0	0
mmu-miR-455-3p.1	2493.21	0.528545	0.157446	3.35698	0.000787976	0.00924081	503	2725	2180	3967	3754	3564	3582	1744.33	2182.83	2032.78	2884.09	2830.84	3107.16	2670.46
mmu-miR-455-3p.2	405.46	0.788311	0.339101	2.32471	0.0200876	0.113654	39	444	385	631	705	694	527	135.247	355.662	359	458.75	531.632	605.043	392.889
mmu-miR-455-5p	761.024	0.476585	0.229325	2.07821	0.0376901	0.171198	121	900	765	1214	1069	1049	1167	419.611	720.936	713.338	882.602	806.119	914.539	870.023
mmu-miR-463-3p	0.106503	-0.10855	3.81694	-0.0284391	0.977312	NA	0	0	0	0	0	0	1	0	0	0	0	0	0	0.745521
mmu-miR-463-5p	0.430907	1.58124	3.74984	0.421683	0.673256	NA	0	0	0	0	4	0	0	0	0	0	0	3.01635	0	0
mmu-miR-465a-5p	0	NA	NA	NA	NA	NA	0	0	0	0	0	0	0	0	0	0	0	0	0	0
mmu-miR-465a/b/c-3p	1.25868	1.13186	1.48343	0.763005	0.44546	NA	0	1	1	2	3	3	1	0	0.80104	0.932468	1.45404	2.26226	2.61546	0.745521
mmu-miR-465b-5p	0.247644	-2.47289	3.67272	-0.673312	0.500749	NA	0	1	1	0	0	0	0	0	0.80104	0.932468	0	0	0	0
mmu-miR-465c-5p	0.646361	2.16538	3.55557	0.609011	0.542517	NA	0	0	0	0	6	0	0	0	0	0	0	4.52452	0	0
mmu-miR-465d-3p	0	NA	NA	NA	NA	NA	0	0	0	0	0	0	0	0	0	0	0	0	0	0
mmu-miR-465d-5p	0	NA	NA	NA	NA	NA	0	0	0	0	0	0	0	0	0	0	0	0	0	0
mmu-miR-466a/d/e-3p	1024.23	0.0528087	0.152002	0.347421	0.728275	0.874743	301	1264	1024	1269	1410	1276	1422	1043.83	1012.51	954.847	922.588	1063.26	1112.44	1060.13
mmu-miR-466a/p-5p	186.026	0.0801533	0.202117	0.396569	0.691686	0.848476	44	233	210	241	243	249	257	152.586	186.642	195.818	175.212	183.243	217.083	191.599
mmu-miR-466b/c/p-3p	824.038	-0.593779	0.302041	-1.96589	0.0493114	0.196333	455	904	825	817	936	756	990	1577.88	724.14	769.286	593.975	705.826	659.096	738.066
mmu-miR-466b/o-5p	70.6675	0.0789087	0.279898	0.281919	0.778005	0.899677	21	84	71	74	90	92	116	72.8251	67.2873	66.2052	53.7995	67.8679	80.2074	86.4804
mmu-miR-466c-5p	340.798	0.187391	0.26592	0.704689	0.481004	0.718166	54	465	405	446	485	431	513	187.265	372.483	377.649	324.251	365.732	375.754	382.452
mmu-miR-466d-5p	4.77145	-0.0909812	1.04479	-0.0870809	0.930607	NA	2	8	2	5	0	9	9	6.93572	6.40832	1.86494	3.6351	0	7.84638	6.70969
mmu-miR-466e-5p	17.1058	-0.319598	0.48244	-0.662462	0.507676	0.730917	3	24	28	13	24	23	22	10.4036	19.225	26.1091	9.45126	18.0981	20.0518	16.4015
mmu-miR-466f	57.7212	0.40954	0.3873	1.05742	0.290318	0.560645	7	71	64	53	102	78	107	24.275	56.8738	59.6779	38.5321	76.9169	68.0019	79.7707
mmu-miR-466f-3p	20.0385	0.532939	0.439636	1.21223	0.225425	0.489559	4	15	23	34	38	24	25	13.8714	12.0156	21.4468	24.7187	28.6553	20.9237	18.638
mmu-miR-466f-5p	0	NA	NA	NA	NA	NA	0	0	0	0	0	0	0	0	0	0	0	0	0	0
mmu-miR-466g	108.46	-0.0858823	0.288483	-0.297703	0.76593	0.893354	46	118	96	122	130	148	134	159.522	94.5227	89.5169	88.6964	98.0314	129.029	99.8998
mmu-miR-466h-3p	85.0537	0.412455	0.36533	1.12899	0.258901	0.542179	11	120	80	99	182	111	108	38.1465	96.1248	74.5974	71.975	137.244	96.772	80.5163
mmu-miR-466h-5p	203.122	-0.250513	0.311736	-0.803605	0.421625	0.679913	100	217	170	212	255	210	286	346.786	173.826	158.52	154.128	192.292	183.082	213.219
mmu-miR-466i-3p	379.968	0.413969	0.261174	1.58503	0.112959	0.314045	66	442	394	421	629	550	603	228.879	354.06	367.392	306.075	474.321	479.501	449.549
mmu-miR-466i-5p	14.6948	-0.518225	0.467263	-1.10906	0.267402	0.546352	6	25	14	14	14	17	18	20.8072	20.026	13.0546	10.1783	10.5572	14.8209	13.4194
mmu-miR-466j/m/669m-5p	123.804	-0.564013	0.397106	-1.42031	0.155518	0.388795	77	123	104	122	143	91	172	267.025	98.5279	96.9767	88.6964	107.835	79.3356	128.23
mmu-miR-466k	78.1816	0.225399	0.335534	0.671763	0.501735	0.72616	25	66	83	83	107	82	158	86.6966	52.8686	77.3948	60.3427	80.6874	71.4892	117.792
mmu-miR-466l-3p	1.98593	0.541928	1.52038	0.356442	0.72151	NA	0	4	1	4	1	7	0	0	3.20416	0.932468	2.90808	0.754087	6.10274	0
mmu-miR-466l-5p	1.88431	-0.826746	1.35773	-0.60892	0.542578	NA	0	3	5	0	4	1	3	0	2.40312	4.66234	0	3.01635	0.87182	2.23656
mmu-miR-466m-3p	13.5726	-0.132782	0.506462	-0.262175	0.793187	0.902302	2	19	20	14	15	17	24	6.93572	15.2198	18.6494	10.1783	11.3113	14.8209	17.8925
mmu-miR-466n-3p	15.7433	-0.246036	0.514272	-0.478416	0.632354	0.809868	6	18	19	30	17	8	21	20.8072	14.4187	17.7169	21.8106	12.8195	6.97456	15.6559
mmu-miR-466n-5p	163.605	0.150241	0.230219	0.652601	0.514013	0.733493	40	201	171	243	181	190	278	138.714	161.009	159.452	176.666	136.49	165.646	207.255
mmu-miR-466o-3p	0.355371	-1.75687	2.75919	-0.636733	0.524299	NA	0	1	1	0	1	0	0	0	0.80104	0.932468	0	0.754087	0	0
mmu-miR-466q	2.21116	1.10541	1.27181	0.869158	0.384761	NA	0	3	1	3	2	2	9	0	2.40312	0.932468	2.18106	1.50817	1.74364	6.70969
mmu-miR-467a-3p	10.9807	0.78874	0.586068	1.34582	0.178362	0.427671	4	9	5	13	16	16	21	13.8714	7.20936	4.66234	9.45126	12.0654	13.9491	15.6559
mmu-miR-467a-5p	4724.5	-0.762668	0.43591	-1.7496	0.0801875	0.261217	3442	4271	3397	4280	4874	4125	5584	11936.4	3421.24	3167.59	3111.65	3675.42	3596.26	4162.99
mmu-miR-467b-3p	1.26764	1.15658	1.90309	0.607736	0.543362	NA	0	1	1	0	6	3	0	0	0.80104	0.932468	0	4.52452	2.61546	0
mmu-miR-467b-5p	155.339	-0.513168	0.474285	-1.08198	0.27926	0.55515	109	130	93	147	185	136	206	377.997	104.135	86.7195	106.872	139.506	118.567	153.577
mmu-miR-467c-5p	259.319	-0.370512	0.277355	-1.33587	0.181591	0.4338	128	273	258	317	297	259	311	443.886	218.684	240.577	230.465	223.964	225.801	231.857
mmu-miR-467c/d/e-3p	550.6	0.308097	0.181768	1.695	0.0900754	0.273231	124	663	522	699	833	735	844	430.015	531.089	486.748	508.187	628.155	640.787	629.22
mmu-miR-467d-5p	895.87	-0.77028	0.447043	-1.72305	0.0848786	0.268366	660	702	724	767	1023	762	1008	2288.79	562.33	675.107	557.624	771.431	664.326	751.485
mmu-miR-467e-5p	1014.06	-0.214598	0.29022	-0.739431	0.459645	0.705789	479	1082	842	1171	1178	1134	1418	1661.11	866.725	785.138	851.34	888.315	988.643	1057.15
mmu-miR-467f	2.39093	-0.0359437	1.09771	-0.0327443	0.973878	NA	1	4	1	5	3	2	2	3.46786	3.20416	0.932468	3.6351	2.26226	1.74364	1.49104
mmu-miR-467g	0	NA	NA	NA	NA	NA	0	0	0	0	0	0	0	0	0	0	0	0	0	0
mmu-miR-467h	0.990818	-3.85698	3.06885	-1.25682	0.208821	NA	2	0	0	0	0	0	0	6.93572	0	0	0	0	0	0
mmu-miR-468-3p	0	NA	NA	NA	NA	NA	0	0	0	0	0	0	0	0	0	0	0	0	0	0
mmu-miR-468-5p	0	NA	NA	NA	NA	NA	0	0	0	0	0	0	0	0	0	0	0	0	0	0
mmu-miR-470-3p	0	NA	NA	NA	NA	NA	0	0	0	0	0	0	0	0	0	0	0	0	0	0
mmu-miR-470-5p	2.03157	-2.08949	2.04851	-1.02001	0.307725	NA	3	1	0	0	4	0	0	10.4036	0.80104	0	0	3.01635	0	0
mmu-miR-471-3p	0.895038	-3.78708	2.49679	-1.51678	0.129322	NA	1	0	3	0	0	0	0	3.46786	0	2.7974	0	0	0	0
mmu-miR-471-5p	0.211587	0.601063	3.81371	0.157606	0.874767	NA	0	0	0	1	1	0	0	0	0	0	0.72702	0.754087	0	0
mmu-miR-483-3p.1	4.12849	0.710314	0.904104	0.785655	0.43207	NA	0	4	5	9	7	8	3	0	3.20416	4.66234	6.54318	5.27861	6.97456	2.23656
mmu-miR-483-3p.2	0.911245	1.52604	1.95019	0.782508	0.433916	NA	0	1	0	2	2	3	0	0	0.80104	0	1.45404	1.50817	2.61546	0
mmu-miR-483-5p	3.64289	3.45446	1.40528	2.4582	0.0139636	NA	1	0	0	8	5	10	5	3.46786	0	0	5.81616	3.77044	8.7182	3.7276
mmu-miR-484	7967.7	-0.630406	0.177102	-3.55956	0.000371481	0.00499178	2370	12651	12444	8228	8505	7736	8957	8218.83	10134	11603.6	5981.92	6413.51	6744.4	6677.63
mmu-miR-485-3p	746.011	0.141943	0.293796	0.483136	0.628999	0.808176	139	785	1068	811	1198	1016	988	482.033	628.816	995.876	589.613	903.397	885.769	736.575
mmu-miR-485-5p	1148.38	-0.157023	0.152841	-1.02736	0.30425	0.57718	388	1363	1320	1500	1538	1221	1416	1345.53	1091.82	1230.86	1090.53	1159.79	1064.49	1055.66
mmu-miR-486a/b-3p	338.635	-0.703023	0.26123	-2.6912	0.00711952	0.0512504	168	388	447	418	330	258	379	582.601	310.803	416.813	303.894	248.849	224.929	282.552
mmu-miR-486a/b-5p	5512.4	0.109004	0.189932	0.573909	0.566029	0.769522	1289	6130	6906	7893	7082	6207	8419	4470.07	4910.37	6439.62	5738.37	5340.45	5411.38	6276.54
mmu-miR-487b-3p	4952.02	0.335065	0.193756	1.72931	0.083753	0.266112	1519	4643	4236	6798	7114	6031	8266	5267.68	3719.23	3949.93	4942.28	5364.58	5257.94	6162.48
mmu-miR-487b-5p	1.72876	1.00637	1.39353	0.722172	0.470189	NA	0	0	3	3	4	3	2	0	0	2.7974	2.18106	3.01635	2.61546	1.49104
mmu-miR-488-3p	188.283	1.11075	0.281468	3.94628	7.93747e-05	0.00150578	18	190	123	351	295	292	344	62.4215	152.198	114.694	255.184	222.456	254.571	256.459
mmu-miR-488-5p	1.87899	0.260508	1.34829	0.193214	0.846792	NA	0	1	4	5	1	4	1	0	0.80104	3.72987	3.6351	0.754087	3.48728	0.745521
mmu-miR-489-3p	8.81919	-0.417922	0.825132	-0.506491	0.612512	NA	7	8	3	13	3	7	14	24.275	6.40832	2.7974	9.45126	2.26226	6.10274	10.4373
mmu-miR-489-5p	0	NA	NA	NA	NA	NA	0	0	0	0	0	0	0	0	0	0	0	0	0	0
mmu-miR-490-3p	15.286	0.490765	0.522843	0.938647	0.347912	0.617961	2	17	16	21	23	13	37	6.93572	13.6177	14.9195	15.2674	17.344	11.3337	27.5843
mmu-miR-490-5p	16.4137	-0.00216487	0.573134	-0.00377725	0.996986	0.998534	10	11	11	20	26	19	14	34.6786	8.81144	10.2571	14.5404	19.6063	16.5646	10.4373
mmu-miR-491-3p	5.16781	-0.631756	0.826096	-0.764749	0.444421	NA	0	11	10	9	7	2	6	0	8.81144	9.32468	6.54318	5.27861	1.74364	4.47313
mmu-miR-491-5p	158.896	0.262887	0.302838	0.868078	0.385351	0.657544	61	169	96	266	212	193	207	211.54	135.376	89.5169	193.387	159.867	168.261	154.323
mmu-miR-493-3p	23.6849	-0.167885	0.425621	-0.394447	0.693251	0.848476	11	29	19	24	29	21	39	38.1465	23.2302	17.7169	17.4485	21.8685	18.3082	29.0753
mmu-miR-493-5p	81.2795	-0.34343	0.236988	-1.44914	0.147298	0.372577	28	126	86	106	90	86	95	97.1001	100.931	80.1922	77.0641	67.8679	74.9765	70.8245
mmu-miR-494-3p	1741.67	-0.812436	0.176625	-4.59979	4.22912e-06	0.000104915	560	3000	2765	1608	1801	1504	1918	1942	2403.12	2578.27	1169.05	1358.11	1311.22	1429.91
mmu-miR-494-5p	1.94167	-0.946569	1.43093	-0.661507	0.508287	NA	0	6	3	6	1	1	0	0	4.80624	2.7974	4.36212	0.754087	0.87182	0
mmu-miR-495-3p	8228.88	0.113673	0.235279	0.483144	0.628994	0.808176	1587	9847	10918	11128	11036	10610	11224	5503.5	7887.84	10180.7	8090.28	8322.11	9250.01	8367.73
mmu-miR-495-5p	160.286	-0.140702	0.289137	-0.486625	0.626524	0.808176	26	248	226	211	216	181	199	90.1644	198.658	210.738	153.401	162.883	157.799	148.359
mmu-miR-496a-3p.1	394.024	0.0279276	0.295946	0.0943673	0.924817	0.974363	59	615	496	525	534	460	554	204.604	492.639	462.504	381.685	402.683	401.037	413.019
mmu-miR-496a-3p.2	1137.5	-0.168845	0.201643	-0.837347	0.402398	0.66902	275	1667	1442	1542	1521	1318	1223	953.662	1335.33	1344.62	1121.06	1146.97	1149.06	911.772
mmu-miR-496a-5p	24.8172	-0.251227	0.380679	-0.659944	0.50929	0.731608	9	40	21	32	26	26	34	31.2108	32.0416	19.5818	23.2646	19.6063	22.6673	25.3477
mmu-miR-496b	0	NA	NA	NA	NA	NA	0	0	0	0	0	0	0	0	0	0	0	0	0	0
mmu-miR-497a-3p	102.695	-0.0684796	0.397674	-0.1722	0.86328	0.936365	11	187	131	149	141	138	99	38.1465	149.794	122.153	108.326	106.326	120.311	73.8066
mmu-miR-497a-5p	5361.08	-0.140743	0.158225	-0.889512	0.373728	0.64453	1612	7519	5760	7861	6502	6210	6051	5590.19	6023.02	5371.01	5715.1	4903.08	5414	4511.15
mmu-miR-497b	0	NA	NA	NA	NA	NA	0	0	0	0	0	0	0	0	0	0	0	0	0	0
mmu-miR-499-3p	0.879957	0.491752	1.75241	0.280615	0.779006	NA	0	1	1	3	1	0	2	0	0.80104	0.932468	2.18106	0.754087	0	1.49104
mmu-miR-499-5p	73.3727	-1.0295	0.311317	-3.30693	0.000943255	0.0106737	24	135	126	100	58	44	67	83.2287	108.14	117.491	72.702	43.7371	38.3601	49.9499
mmu-miR-500-3p	2736.56	-0.0862219	0.174418	-0.49434	0.621066	0.808176	662	3883	3297	3795	3656	3049	3355	2295.72	3110.44	3074.35	2759.04	2756.94	2658.18	2501.22
mmu-miR-500-5p	50.942	0.659247	0.378562	1.74145	0.0816048	0.263175	3	63	50	83	85	78	76	10.4036	50.4655	46.6234	60.3427	64.0974	68.0019	56.6596
mmu-miR-501-3p	450.439	-0.480714	0.259028	-1.85584	0.063477	0.22496	219	522	476	516	564	453	451	759.462	418.143	443.855	375.142	425.305	394.934	336.23
mmu-miR-501-5p	467.409	-0.175169	0.190874	-0.91772	0.358766	0.62642	113	645	625	603	611	515	580	391.868	516.671	582.792	438.393	460.747	448.987	432.402
mmu-miR-503-3p	20.0254	0.448458	0.449952	0.996679	0.31892	0.5908	3	30	14	30	30	22	39	10.4036	24.0312	13.0546	21.8106	22.6226	19.18	29.0753
mmu-miR-503-5p	125.21	1.0949	0.382574	2.86194	0.00421053	0.0362106	7	113	112	230	252	144	234	24.275	90.5175	104.436	167.215	190.03	125.542	174.452
mmu-miR-504-3p	11.8711	0.160001	0.599132	0.267055	0.789427	0.900711	1	24	9	15	24	11	18	3.46786	19.225	8.39221	10.9053	18.0981	9.59001	13.4194
mmu-miR-504-5p	21.3761	0.516239	0.563198	0.91662	0.359342	0.62642	0	24	30	34	42	34	22	0	19.225	27.974	24.7187	31.6717	29.6419	16.4015
mmu-miR-5046	0	NA	NA	NA	NA	NA	0	0	0	0	0	0	0	0	0	0	0	0	0	0
mmu-miR-505-3p.1	40.9969	0.89488	0.418264	2.13951	0.0323943	0.152765	2	55	27	68	68	63	74	6.93572	44.0572	25.1766	49.4374	51.2779	54.9246	55.1685
mmu-miR-505-3p.2	37.0257	0.568329	0.342223	1.6607	0.0967746	0.283725	6	44	30	63	59	58	46	20.8072	35.2457	27.974	45.8023	44.4912	50.5655	34.294
mmu-miR-505-5p	41.1347	0.148783	0.369766	0.402369	0.687412	0.846147	14	58	25	48	49	54	68	48.5501	46.4603	23.3117	34.897	36.9503	47.0783	50.6954
mmu-miR-509-3p	0	NA	NA	NA	NA	NA	0	0	0	0	0	0	0	0	0	0	0	0	0	0
mmu-miR-509-5p	0	NA	NA	NA	NA	NA	0	0	0	0	0	0	0	0	0	0	0	0	0	0
mmu-miR-5098	0	NA	NA	NA	NA	NA	0	0	0	0	0	0	0	0	0	0	0	0	0	0
mmu-miR-5099	0.560445	0.56348	2.53029	0.222694	0.823774	NA	0	0	1	0	1	0	3	0	0	0.932468	0	0.754087	0	2.23656
mmu-miR-5100	156.275	-0.239081	0.225943	-1.05815	0.289989	0.560645	41	217	207	173	200	198	182	142.182	173.826	193.021	125.774	150.817	172.62	135.685
mmu-miR-5101	5.29187	0.622262	0.823059	0.756036	0.449627	NA	0	4	8	8	5	9	12	0	3.20416	7.45974	5.81616	3.77044	7.84638	8.94625
mmu-miR-5103	1.06895	-2.5784	1.79231	-1.43859	0.150266	NA	0	4	3	1	1	0	0	0	3.20416	2.7974	0.72702	0.754087	0	0
mmu-miR-5104	0	NA	NA	NA	NA	NA	0	0	0	0	0	0	0	0	0	0	0	0	0	0
mmu-miR-5106	0.231049	0.63239	3.81157	0.165913	0.868225	NA	0	0	0	0	0	1	1	0	0	0	0	0	0.87182	0.745521
mmu-miR-5107-3p	0.713119	-0.931705	2.0366	-0.457481	0.647325	NA	0	1	2	2	0	1	0	0	0.80104	1.86494	1.45404	0	0.87182	0
mmu-miR-5107-5p	0.5309	1.88607	2.95997	0.637193	0.523999	NA	0	0	0	2	3	0	0	0	0	0	1.45404	2.26226	0	0
mmu-miR-5108	0	NA	NA	NA	NA	NA	0	0	0	0	0	0	0	0	0	0	0	0	0	0
mmu-miR-511-3p	51.2035	0.727881	0.338211	2.15215	0.0313857	0.151073	6	58	42	94	82	85	64	20.8072	46.4603	39.1637	68.3399	61.8352	74.1047	47.7133
mmu-miR-511-5p	0	NA	NA	NA	NA	NA	0	0	0	0	0	0	0	0	0	0	0	0	0	0
mmu-miR-5110	0	NA	NA	NA	NA	NA	0	0	0	0	0	0	0	0	0	0	0	0	0	0
mmu-miR-5112	0.10386	-0.10855	3.81694	-0.0284391	0.977312	NA	0	0	0	1	0	0	0	0	0	0	0.72702	0	0	0
mmu-miR-5113	0.239713	-1.13551	3.76876	-0.301296	0.763189	NA	0	0	1	0	0	0	1	0	0	0.932468	0	0	0	0.745521
mmu-miR-5114	2.48645	-2.85149	1.47066	-1.93892	0.0525116	NA	3	1	4	1	0	2	0	10.4036	0.80104	3.72987	0.72702	0	1.74364	0
mmu-miR-5116	0	NA	NA	NA	NA	NA	0	0	0	0	0	0	0	0	0	0	0	0	0	0
mmu-miR-5118	0	NA	NA	NA	NA	NA	0	0	0	0	0	0	0	0	0	0	0	0	0	0
mmu-miR-5119	0	NA	NA	NA	NA	NA	0	0	0	0	0	0	0	0	0	0	0	0	0	0
mmu-miR-5120	0	NA	NA	NA	NA	NA	0	0	0	0	0	0	0	0	0	0	0	0	0	0
mmu-miR-5121	7.87698	-1.14253	0.827734	-1.38031	0.167492	NA	5	6	14	1	8	4	13	17.3393	4.80624	13.0546	0.72702	6.0327	3.48728	9.69177
mmu-miR-5122	0	NA	NA	NA	NA	NA	0	0	0	0	0	0	0	0	0	0	0	0	0	0
mmu-miR-5123	3.88215	0.323705	0.893547	0.36227	0.71715	NA	1	6	2	4	9	5	4	3.46786	4.80624	1.86494	2.90808	6.78679	4.3591	2.98208
mmu-miR-5124a	0	NA	NA	NA	NA	NA	0	0	0	0	0	0	0	0	0	0	0	0	0	0
mmu-miR-5124b	0	NA	NA	NA	NA	NA	0	0	0	0	0	0	0	0	0	0	0	0	0	0
mmu-miR-5125	0	NA	NA	NA	NA	NA	0	0	0	0	0	0	0	0	0	0	0	0	0	0
mmu-miR-5125-5p	1.4515	-1.01118	1.93807	-0.521745	0.601848	NA	2	0	0	1	1	2	0	6.93572	0	0	0.72702	0.754087	1.74364	0
mmu-miR-5126	0	NA	NA	NA	NA	NA	0	0	0	0	0	0	0	0	0	0	0	0	0	0
mmu-miR-5127	0	NA	NA	NA	NA	NA	0	0	0	0	0	0	0	0	0	0	0	0	0	0
mmu-miR-5128	0.213006	0.607738	3.81325	0.159375	0.873373	NA	0	0	0	0	0	0	2	0	0	0	0	0	0	1.49104
mmu-miR-5129-3p	0.676103	-0.072335	2.069	-0.0349614	0.972111	NA	0	1	1	0	2	0	2	0	0.80104	0.932468	0	1.50817	0	1.49104
mmu-miR-5129-5p	1.09276	1.74688	1.91829	0.910644	0.362483	NA	0	0	1	1	3	0	5	0	0	0.932468	0.72702	2.26226	0	3.7276
mmu-miR-5130	0	NA	NA	NA	NA	NA	0	0	0	0	0	0	0	0	0	0	0	0	0	0
mmu-miR-5131	0	NA	NA	NA	NA	NA	0	0	0	0	0	0	0	0	0	0	0	0	0	0
mmu-miR-5132-3p	12.5008	-0.48997	0.642817	-0.762223	0.445927	0.696363	1	35	12	14	22	13	9	3.46786	28.0364	11.1896	10.1783	16.5899	11.3337	6.70969
mmu-miR-5132-5p	3.39575	0.311948	1.24346	0.250871	0.801914	NA	3	1	0	2	5	5	4	10.4036	0.80104	0	1.45404	3.77044	4.3591	2.98208
mmu-miR-5133	0.13321	-1.85705	3.79746	-0.489025	0.624824	NA	0	0	1	0	0	0	0	0	0	0.932468	0	0	0	0
mmu-miR-5134-3p	0.80322	-1.98238	2.31715	-0.855526	0.39226	NA	0	5	0	0	0	1	1	0	4.0052	0	0	0	0.87182	0.745521
mmu-miR-5134-5p	0.928082	-0.284415	1.90313	-0.149445	0.881202	NA	0	0	3	2	1	0	2	0	0	2.7974	1.45404	0.754087	0	1.49104
mmu-miR-5135	0	NA	NA	NA	NA	NA	0	0	0	0	0	0	0	0	0	0	0	0	0	0
mmu-miR-5136	0	NA	NA	NA	NA	NA	0	0	0	0	0	0	0	0	0	0	0	0	0	0
mmu-miR-532-3p	653.939	0.113888	0.145784	0.781213	0.434677	0.691401	181	754	689	893	880	834	890	627.683	603.984	642.47	649.229	663.597	727.097	663.514
mmu-miR-532-5p	643.76	0.616834	0.33694	1.83069	0.0671462	0.235376	65	801	647	1122	1101	841	881	225.411	641.633	603.307	815.716	830.25	733.2	656.804
mmu-miR-539-3p	358.969	0.481599	0.400852	1.20144	0.229581	0.49525	29	495	400	628	564	505	430	100.568	396.515	372.987	456.568	425.305	440.269	320.574
mmu-miR-539-5p	3050.81	-0.254363	0.34539	-0.736451	0.461456	0.705789	1632	2945	2225	3906	3647	3091	3994	5659.55	2359.06	2074.74	2839.74	2750.16	2694.79	2977.61
mmu-miR-540-3p	2738.31	-0.13053	0.239829	-0.544264	0.58626	0.786148	1145	2782	2632	3368	3700	3022	3543	3970.7	2228.49	2454.26	2448.6	2790.12	2634.64	2641.38
mmu-miR-540-5p	5722.79	-0.0186595	0.45417	-0.0410848	0.967228	0.984158	506	9212	8746	7426	8389	8244	5175	1754.74	7379.18	8155.36	5398.85	6326.04	7187.28	3858.07
mmu-miR-541-3p	57.4309	-0.507538	0.322828	-1.57216	0.115913	0.317946	28	68	65	50	78	53	65	97.1001	54.4707	60.6104	36.351	58.8188	46.2064	48.4589
mmu-miR-541-5p	29962.3	-0.828429	0.244578	-3.38718	0.000706155	0.00843462	16119	39758	34375	29388	30904	25914	30414	55898.5	31847.7	32053.6	21365.7	23304.3	22592.3	22674.3
mmu-miR-542-3p	76.624	0.0155801	0.267046	0.0583426	0.953476	0.982415	27	92	70	117	85	79	115	93.6323	73.6956	65.2728	85.0613	64.0974	68.8737	85.7349
mmu-miR-542-5p	41.9455	0.464341	0.368374	1.26052	0.207483	0.460744	16	28	34	55	61	50	73	55.4858	22.4291	31.7039	39.9861	45.9993	43.591	54.423
mmu-miR-543-3p	1649.7	0.249425	0.379304	0.657587	0.510804	0.732084	169	2244	2226	2311	2589	2219	2041	586.069	1797.53	2075.67	1680.14	1952.33	1934.57	1521.61
mmu-miR-543-5p	277.283	-0.452908	0.179391	-2.52469	0.0115799	0.0803124	104	412	318	307	309	268	354	360.658	330.028	296.525	223.195	233.013	233.648	263.914
mmu-miR-544-3p	2881.09	1.76699	0.461743	3.82678	0.000129828	0.00214716	95	2116	1725	6402	5114	5654	4151	329.447	1695	1608.51	4654.38	3856.4	4929.27	3094.66
mmu-miR-544-5p	266.033	1.64643	0.50808	3.24049	0.00119323	0.0126169	6	252	139	606	497	494	354	20.8072	201.862	129.613	440.574	374.781	430.679	263.914
mmu-miR-546	0	NA	NA	NA	NA	NA	0	0	0	0	0	0	0	0	0	0	0	0	0	0
mmu-miR-547-3p	13.145	1.25954	0.61714	2.04092	0.0412585	0.181032	3	8	7	37	15	11	28	10.4036	6.40832	6.52728	26.8997	11.3113	9.59001	20.8746
mmu-miR-547-5p	0	NA	NA	NA	NA	NA	0	0	0	0	0	0	0	0	0	0	0	0	0	0
mmu-miR-551b-3p	3110.49	-0.160494	0.233441	-0.687514	0.491759	0.725823	721	4582	4022	4758	3318	3843	3408	2500.33	3670.36	3750.39	3459.16	2502.06	3350.4	2540.74
mmu-miR-551b-5p	8.59643	-0.82346	0.878983	-0.936833	0.348844	NA	7	11	3	7	4	16	3	24.275	8.81144	2.7974	5.08914	3.01635	13.9491	2.23656
mmu-miR-5615-3p	4.06151	-0.917007	1.00085	-0.91623	0.359546	NA	3	2	6	7	2	4	1	10.4036	1.60208	5.59481	5.08914	1.50817	3.48728	0.745521
mmu-miR-5615-5p	0.75164	2.38504	2.73345	0.872537	0.382915	NA	0	0	0	0	5	0	2	0	0	0	0	3.77044	0	1.49104
mmu-miR-5616-3p	0.124546	-0.10855	3.81694	-0.0284391	0.977312	NA	0	0	0	0	0	1	0	0	0	0	0	0	0.87182	0
mmu-miR-5616-5p	0	NA	NA	NA	NA	NA	0	0	0	0	0	0	0	0	0	0	0	0	0	0
mmu-miR-5617-3p	0.55056	0.679922	2.55762	0.265841	0.790361	NA	0	1	0	3	0	1	0	0	0.80104	0	2.18106	0	0.87182	0
mmu-miR-5617-5p	3.7236	-0.040154	1.2017	-0.0334144	0.973344	NA	2	4	2	2	4	11	0	6.93572	3.20416	1.86494	1.45404	3.01635	9.59001	0
mmu-miR-5618-3p	0	NA	NA	NA	NA	NA	0	0	0	0	0	0	0	0	0	0	0	0	0	0
mmu-miR-5618-5p	1.10525	-3.97326	2.45202	-1.6204	0.105147	NA	2	1	0	0	0	0	0	6.93572	0.80104	0	0	0	0	0
mmu-miR-5619-3p	0.106503	-0.10855	3.81694	-0.0284391	0.977312	NA	0	0	0	0	0	0	1	0	0	0	0	0	0	0.745521
mmu-miR-5619-5p	0.899149	-0.765074	1.9479	-0.392769	0.69449	NA	0	4	0	1	0	1	2	0	3.20416	0	0.72702	0	0.87182	1.49104
mmu-miR-5620-3p	1.46138	1.40828	1.58942	0.88603	0.375601	NA	0	1	1	0	5	2	4	0	0.80104	0.932468	0	3.77044	1.74364	2.98208
mmu-miR-5620-5p	0.495409	-2.03516	3.75517	-0.541963	0.587844	NA	1	0	0	0	0	0	0	3.46786	0	0	0	0	0	0
mmu-miR-5621-3p	11.7834	0.456207	0.573339	0.795701	0.426206	0.683837	4	7	12	16	15	22	13	13.8714	5.60728	11.1896	11.6323	11.3113	19.18	9.69177
mmu-miR-5621-5p	3.51057	1.13342	1.04489	1.08472	0.278045	NA	0	2	4	4	4	11	5	0	1.60208	3.72987	2.90808	3.01635	9.59001	3.7276
mmu-miR-5622-3p	0	NA	NA	NA	NA	NA	0	0	0	0	0	0	0	0	0	0	0	0	0	0
mmu-miR-5622-5p	0.106503	-0.10855	3.81694	-0.0284391	0.977312	NA	0	0	0	0	0	0	1	0	0	0	0	0	0	0.745521
mmu-miR-5623-3p	0.231049	0.63239	3.81157	0.165913	0.868225	NA	0	0	0	0	0	1	1	0	0	0	0	0	0.87182	0.745521
mmu-miR-5623-5p	0.228406	0.613552	3.81285	0.160917	0.872159	NA	0	0	0	1	0	1	0	0	0	0	0.72702	0	0.87182	0
mmu-miR-5624-3p	1.13952	0.0137622	1.73276	0.00794237	0.993663	NA	1	1	0	2	2	0	1	3.46786	0.80104	0	1.45404	1.50817	0	0.745521
mmu-miR-5624-5p	0	NA	NA	NA	NA	NA	0	0	0	0	0	0	0	0	0	0	0	0	0	0
mmu-miR-5625-3p	0	NA	NA	NA	NA	NA	0	0	0	0	0	0	0	0	0	0	0	0	0	0
mmu-miR-5625-5p	0	NA	NA	NA	NA	NA	0	0	0	0	0	0	0	0	0	0	0	0	0	0
mmu-miR-5626-3p	2.35469	-1.76705	1.73939	-1.0159	0.309675	NA	3	0	2	1	0	4	0	10.4036	0	1.86494	0.72702	0	3.48728	0
mmu-miR-5626-5p	0.613859	-1.54709	2.46403	-0.627869	0.53009	NA	0	0	3	0	1	0	1	0	0	2.7974	0	0.754087	0	0.745521
mmu-miR-5627-3p	3.55151	0.563686	0.899188	0.626883	0.530736	NA	1	3	3	7	4	5	5	3.46786	2.40312	2.7974	5.08914	3.01635	4.3591	3.7276
mmu-miR-5627-5p	0.31158	1.12086	3.77644	0.296804	0.766616	NA	0	0	0	3	0	0	0	0	0	0	2.18106	0	0	0
mmu-miR-568	0	NA	NA	NA	NA	NA	0	0	0	0	0	0	0	0	0	0	0	0	0	0
mmu-miR-5709-3p	0.724277	-3.37555	2.65107	-1.27328	0.20292	NA	1	2	0	0	0	0	0	3.46786	1.60208	0	0	0	0	0
mmu-miR-5709-5p	0.222161	-1.01775	3.80629	-0.267385	0.789173	NA	0	1	0	0	1	0	0	0	0.80104	0	0	0.754087	0	0
mmu-miR-5710	0.124546	-0.10855	3.81694	-0.0284391	0.977312	NA	0	0	0	0	0	1	0	0	0	0	0	0	0.87182	0
mmu-miR-574-3p	7663.3	0.18866	0.221905	0.850185	0.395222	0.66385	1490	9702	8945	10437	11182	10483	9663	5167.11	7771.69	8340.93	7587.91	8432.21	9139.28	7203.97
mmu-miR-574-5p	18758.7	-0.286644	0.251187	-1.14116	0.253804	0.536733	8541	21476	17078	22539	23582	19596	23220	29619	17203.1	15924.7	16386.3	17782.9	17084.2	17311
mmu-miR-582-3p	16.3003	0.451817	0.591391	0.76399	0.444873	0.696363	3	20	14	23	8	27	38	10.4036	16.0208	13.0546	16.7215	6.0327	23.5391	28.3298
mmu-miR-582-5p	152.306	1.22473	0.244138	5.01656	5.2605e-07	1.41376e-05	18	121	99	276	227	270	278	62.4215	96.9258	92.3143	200.657	171.178	235.391	207.255
mmu-miR-590-3p	0	NA	NA	NA	NA	NA	0	0	0	0	0	0	0	0	0	0	0	0	0	0
mmu-miR-590-5p	0	NA	NA	NA	NA	NA	0	0	0	0	0	0	0	0	0	0	0	0	0	0
mmu-miR-592-3p	8.33656	0.4974	0.771274	0.644907	0.518987	NA	2	4	11	9	24	11	5	6.93572	3.20416	10.2571	6.54318	18.0981	9.59001	3.7276
mmu-miR-592-5p	12.814	-0.836033	0.600742	-1.39167	0.164023	0.400739	10	12	11	13	10	8	15	34.6786	9.61248	10.2571	9.45126	7.54087	6.97456	11.1828
mmu-miR-598-3p	2440.23	0.587603	0.300153	1.95768	0.0502678	0.1977	290	2826	2581	3940	3893	3410	3531	1005.68	2263.74	2406.7	2864.46	2935.66	2972.9	2632.43
mmu-miR-598-5p	13.124	-0.30487	0.61516	-0.495594	0.620181	0.808176	8	8	14	20	19	7	13	27.7429	6.40832	13.0546	14.5404	14.3277	6.10274	9.69177
mmu-miR-599	0	NA	NA	NA	NA	NA	0	0	0	0	0	0	0	0	0	0	0	0	0	0
mmu-miR-599-5p	0	NA	NA	NA	NA	NA	0	0	0	0	0	0	0	0	0	0	0	0	0	0
mmu-miR-615-3p	1.66616	1.5781	1.56364	1.00925	0.312857	NA	0	0	2	2	2	1	8	0	0	1.86494	1.45404	1.50817	0.87182	5.96417
mmu-miR-615-5p	0	NA	NA	NA	NA	NA	0	0	0	0	0	0	0	0	0	0	0	0	0	0
mmu-miR-6236	0	NA	NA	NA	NA	NA	0	0	0	0	0	0	0	0	0	0	0	0	0	0
mmu-miR-6237	0	NA	NA	NA	NA	NA	0	0	0	0	0	0	0	0	0	0	0	0	0	0
mmu-miR-6238	0	NA	NA	NA	NA	NA	0	0	0	0	0	0	0	0	0	0	0	0	0	0
mmu-miR-6239	0	NA	NA	NA	NA	NA	0	0	0	0	0	0	0	0	0	0	0	0	0	0
mmu-miR-6240	0	NA	NA	NA	NA	NA	0	0	0	0	0	0	0	0	0	0	0	0	0	0
mmu-miR-6241	0	NA	NA	NA	NA	NA	0	0	0	0	0	0	0	0	0	0	0	0	0	0
mmu-miR-6244	0	NA	NA	NA	NA	NA	0	0	0	0	0	0	0	0	0	0	0	0	0	0
mmu-miR-6335	0	NA	NA	NA	NA	NA	0	0	0	0	0	0	0	0	0	0	0	0	0	0
mmu-miR-6336	0	NA	NA	NA	NA	NA	0	0	0	0	0	0	0	0	0	0	0	0	0	0
mmu-miR-6337	0	NA	NA	NA	NA	NA	0	0	0	0	0	0	0	0	0	0	0	0	0	0
mmu-miR-6338	0	NA	NA	NA	NA	NA	0	0	0	0	0	0	0	0	0	0	0	0	0	0
mmu-miR-6339	0	NA	NA	NA	NA	NA	0	0	0	0	0	0	0	0	0	0	0	0	0	0
mmu-miR-6340	0	NA	NA	NA	NA	NA	0	0	0	0	0	0	0	0	0	0	0	0	0	0
mmu-miR-6341	0	NA	NA	NA	NA	NA	0	0	0	0	0	0	0	0	0	0	0	0	0	0
mmu-miR-6342	0	NA	NA	NA	NA	NA	0	0	0	0	0	0	0	0	0	0	0	0	0	0
mmu-miR-6343	0	NA	NA	NA	NA	NA	0	0	0	0	0	0	0	0	0	0	0	0	0	0
mmu-miR-6344	0	NA	NA	NA	NA	NA	0	0	0	0	0	0	0	0	0	0	0	0	0	0
mmu-miR-6345	0	NA	NA	NA	NA	NA	0	0	0	0	0	0	0	0	0	0	0	0	0	0
mmu-miR-6346	0	NA	NA	NA	NA	NA	0	0	0	0	0	0	0	0	0	0	0	0	0	0
mmu-miR-6347	0	NA	NA	NA	NA	NA	0	0	0	0	0	0	0	0	0	0	0	0	0	0
mmu-miR-6348	0	NA	NA	NA	NA	NA	0	0	0	0	0	0	0	0	0	0	0	0	0	0
mmu-miR-6349	0	NA	NA	NA	NA	NA	0	0	0	0	0	0	0	0	0	0	0	0	0	0
mmu-miR-6350	0	NA	NA	NA	NA	NA	0	0	0	0	0	0	0	0	0	0	0	0	0	0
mmu-miR-6351	0	NA	NA	NA	NA	NA	0	0	0	0	0	0	0	0	0	0	0	0	0	0
mmu-miR-6352	0	NA	NA	NA	NA	NA	0	0	0	0	0	0	0	0	0	0	0	0	0	0
mmu-miR-6353	0	NA	NA	NA	NA	NA	0	0	0	0	0	0	0	0	0	0	0	0	0	0
mmu-miR-6354	0	NA	NA	NA	NA	NA	0	0	0	0	0	0	0	0	0	0	0	0	0	0
mmu-miR-6355	0	NA	NA	NA	NA	NA	0	0	0	0	0	0	0	0	0	0	0	0	0	0
mmu-miR-6356	0	NA	NA	NA	NA	NA	0	0	0	0	0	0	0	0	0	0	0	0	0	0
mmu-miR-6357	0	NA	NA	NA	NA	NA	0	0	0	0	0	0	0	0	0	0	0	0	0	0
mmu-miR-6358	0	NA	NA	NA	NA	NA	0	0	0	0	0	0	0	0	0	0	0	0	0	0
mmu-miR-6359	0	NA	NA	NA	NA	NA	0	0	0	0	0	0	0	0	0	0	0	0	0	0
mmu-miR-6360	0	NA	NA	NA	NA	NA	0	0	0	0	0	0	0	0	0	0	0	0	0	0
mmu-miR-6361	0	NA	NA	NA	NA	NA	0	0	0	0	0	0	0	0	0	0	0	0	0	0
mmu-miR-6362	0	NA	NA	NA	NA	NA	0	0	0	0	0	0	0	0	0	0	0	0	0	0
mmu-miR-6363	0	NA	NA	NA	NA	NA	0	0	0	0	0	0	0	0	0	0	0	0	0	0
mmu-miR-6364	0	NA	NA	NA	NA	NA	0	0	0	0	0	0	0	0	0	0	0	0	0	0
mmu-miR-6365	0	NA	NA	NA	NA	NA	0	0	0	0	0	0	0	0	0	0	0	0	0	0
mmu-miR-6366	0	NA	NA	NA	NA	NA	0	0	0	0	0	0	0	0	0	0	0	0	0	0
mmu-miR-6367	0	NA	NA	NA	NA	NA	0	0	0	0	0	0	0	0	0	0	0	0	0	0
mmu-miR-6368	0	NA	NA	NA	NA	NA	0	0	0	0	0	0	0	0	0	0	0	0	0	0
mmu-miR-6369	0	NA	NA	NA	NA	NA	0	0	0	0	0	0	0	0	0	0	0	0	0	0
mmu-miR-6370	0	NA	NA	NA	NA	NA	0	0	0	0	0	0	0	0	0	0	0	0	0	0
mmu-miR-6371	0	NA	NA	NA	NA	NA	0	0	0	0	0	0	0	0	0	0	0	0	0	0
mmu-miR-6372	0	NA	NA	NA	NA	NA	0	0	0	0	0	0	0	0	0	0	0	0	0	0
mmu-miR-6373	0	NA	NA	NA	NA	NA	0	0	0	0	0	0	0	0	0	0	0	0	0	0
mmu-miR-6374	0	NA	NA	NA	NA	NA	0	0	0	0	0	0	0	0	0	0	0	0	0	0
mmu-miR-6375	0	NA	NA	NA	NA	NA	0	0	0	0	0	0	0	0	0	0	0	0	0	0
mmu-miR-6376	0	NA	NA	NA	NA	NA	0	0	0	0	0	0	0	0	0	0	0	0	0	0
mmu-miR-6377	0	NA	NA	NA	NA	NA	0	0	0	0	0	0	0	0	0	0	0	0	0	0
mmu-miR-6378	0	NA	NA	NA	NA	NA	0	0	0	0	0	0	0	0	0	0	0	0	0	0
mmu-miR-6379	0	NA	NA	NA	NA	NA	0	0	0	0	0	0	0	0	0	0	0	0	0	0
mmu-miR-6380	0	NA	NA	NA	NA	NA	0	0	0	0	0	0	0	0	0	0	0	0	0	0
mmu-miR-6381	0	NA	NA	NA	NA	NA	0	0	0	0	0	0	0	0	0	0	0	0	0	0
mmu-miR-6382	0	NA	NA	NA	NA	NA	0	0	0	0	0	0	0	0	0	0	0	0	0	0
mmu-miR-6383	0	NA	NA	NA	NA	NA	0	0	0	0	0	0	0	0	0	0	0	0	0	0
mmu-miR-6384	0	NA	NA	NA	NA	NA	0	0	0	0	0	0	0	0	0	0	0	0	0	0
mmu-miR-6385	0	NA	NA	NA	NA	NA	0	0	0	0	0	0	0	0	0	0	0	0	0	0
mmu-miR-6386	0	NA	NA	NA	NA	NA	0	0	0	0	0	0	0	0	0	0	0	0	0	0
mmu-miR-6387	0	NA	NA	NA	NA	NA	0	0	0	0	0	0	0	0	0	0	0	0	0	0
mmu-miR-6388	0	NA	NA	NA	NA	NA	0	0	0	0	0	0	0	0	0	0	0	0	0	0
mmu-miR-6389	0	NA	NA	NA	NA	NA	0	0	0	0	0	0	0	0	0	0	0	0	0	0
mmu-miR-6390	0	NA	NA	NA	NA	NA	0	0	0	0	0	0	0	0	0	0	0	0	0	0
mmu-miR-6391	0	NA	NA	NA	NA	NA	0	0	0	0	0	0	0	0	0	0	0	0	0	0
mmu-miR-6392-3p	0	NA	NA	NA	NA	NA	0	0	0	0	0	0	0	0	0	0	0	0	0	0
mmu-miR-6392-5p	1.2446	1.29701	2.23362	0.580679	0.561457	NA	1	0	0	0	3	0	4	3.46786	0	0	0	2.26226	0	2.98208
mmu-miR-6393	0	NA	NA	NA	NA	NA	0	0	0	0	0	0	0	0	0	0	0	0	0	0
mmu-miR-6394	0	NA	NA	NA	NA	NA	0	0	0	0	0	0	0	0	0	0	0	0	0	0
mmu-miR-6395	0.550558	1.93138	2.99735	0.644364	0.519339	NA	0	0	0	0	0	1	4	0	0	0	0	0	0.87182	2.98208
mmu-miR-6396	0	NA	NA	NA	NA	NA	0	0	0	0	0	0	0	0	0	0	0	0	0	0
mmu-miR-6397	0	NA	NA	NA	NA	NA	0	0	0	0	0	0	0	0	0	0	0	0	0	0
mmu-miR-6398	0	NA	NA	NA	NA	NA	0	0	0	0	0	0	0	0	0	0	0	0	0	0
mmu-miR-6399	0.437615	0.256786	3.2252	0.0796186	0.936541	NA	0	1	0	0	3	0	0	0	0.80104	0	0	2.26226	0	0
mmu-miR-6400	0	NA	NA	NA	NA	NA	0	0	0	0	0	0	0	0	0	0	0	0	0	0
mmu-miR-6401	0	NA	NA	NA	NA	NA	0	0	0	0	0	0	0	0	0	0	0	0	0	0
mmu-miR-6402	0	NA	NA	NA	NA	NA	0	0	0	0	0	0	0	0	0	0	0	0	0	0
mmu-miR-6403	0	NA	NA	NA	NA	NA	0	0	0	0	0	0	0	0	0	0	0	0	0	0
mmu-miR-6404	0	NA	NA	NA	NA	NA	0	0	0	0	0	0	0	0	0	0	0	0	0	0
mmu-miR-6405	0	NA	NA	NA	NA	NA	0	0	0	0	0	0	0	0	0	0	0	0	0	0
mmu-miR-6406	0	NA	NA	NA	NA	NA	0	0	0	0	0	0	0	0	0	0	0	0	0	0
mmu-miR-6407	0	NA	NA	NA	NA	NA	0	0	0	0	0	0	0	0	0	0	0	0	0	0
mmu-miR-6408	0	NA	NA	NA	NA	NA	0	0	0	0	0	0	0	0	0	0	0	0	0	0
mmu-miR-6409	0	NA	NA	NA	NA	NA	0	0	0	0	0	0	0	0	0	0	0	0	0	0
mmu-miR-6410	0	NA	NA	NA	NA	NA	0	0	0	0	0	0	0	0	0	0	0	0	0	0
mmu-miR-6411	0	NA	NA	NA	NA	NA	0	0	0	0	0	0	0	0	0	0	0	0	0	0
mmu-miR-6412	0	NA	NA	NA	NA	NA	0	0	0	0	0	0	0	0	0	0	0	0	0	0
mmu-miR-6413	0	NA	NA	NA	NA	NA	0	0	0	0	0	0	0	0	0	0	0	0	0	0
mmu-miR-6414	0	NA	NA	NA	NA	NA	0	0	0	0	0	0	0	0	0	0	0	0	0	0
mmu-miR-6415	0	NA	NA	NA	NA	NA	0	0	0	0	0	0	0	0	0	0	0	0	0	0
mmu-miR-6416-3p	0	NA	NA	NA	NA	NA	0	0	0	0	0	0	0	0	0	0	0	0	0	0
mmu-miR-6416-5p	0	NA	NA	NA	NA	NA	0	0	0	0	0	0	0	0	0	0	0	0	0	0
mmu-miR-6417	0	NA	NA	NA	NA	NA	0	0	0	0	0	0	0	0	0	0	0	0	0	0
mmu-miR-6418-3p	25.8622	-0.285348	0.384101	-0.742897	0.457544	0.705789	6	33	40	36	36	29	24	20.8072	26.4343	37.2987	26.1727	27.1471	25.2828	17.8925
mmu-miR-6418-5p	0.20772	0.582876	3.81497	0.152787	0.878567	NA	0	0	0	2	0	0	0	0	0	0	1.45404	0	0	0
mmu-miR-6419	0	NA	NA	NA	NA	NA	0	0	0	0	0	0	0	0	0	0	0	0	0	0
mmu-miR-6420	0	NA	NA	NA	NA	NA	0	0	0	0	0	0	0	0	0	0	0	0	0	0
mmu-miR-6481	0.107727	-0.10855	3.81694	-0.0284391	0.977312	NA	0	0	0	0	1	0	0	0	0	0	0	0.754087	0	0
mmu-miR-6516-3p	0.490028	0.264981	2.61252	0.101428	0.919211	NA	0	0	1	0	1	2	0	0	0	0.932468	0	0.754087	1.74364	0
mmu-miR-6516-5p	23.529	-0.320694	0.477748	-0.671262	0.502054	0.72616	12	29	19	25	33	32	15	41.6143	23.2302	17.7169	18.1755	24.8849	27.8982	11.1828
mmu-miR-652-3p	5295.93	-0.451381	0.38144	-1.18336	0.236667	0.50825	3189	4459	4447	5993	7077	4539	6228	11059	3571.84	4146.68	4357.03	5336.68	3957.19	4643.1
mmu-miR-652-5p	74.1252	0.246238	0.262785	0.937034	0.348741	0.617961	14	100	72	103	115	98	102	48.5501	80.104	67.1377	74.883	86.7201	85.4383	76.0431
mmu-miR-653-3p	1.57149	-1.5385	1.69667	-0.906779	0.364524	NA	0	1	7	3	0	0	2	0	0.80104	6.52728	2.18106	0	0	1.49104
mmu-miR-653-5p	1.52143	0.279085	1.49632	0.186514	0.852042	NA	0	1	3	2	0	3	4	0	0.80104	2.7974	1.45404	0	2.61546	2.98208
mmu-miR-6537-3p	0.10386	-0.10855	3.81694	-0.0284391	0.977312	NA	0	0	0	1	0	0	0	0	0	0	0.72702	0	0	0
mmu-miR-6537-5p	0	NA	NA	NA	NA	NA	0	0	0	0	0	0	0	0	0	0	0	0	0	0
mmu-miR-6538	1.32739	-2.10757	1.67181	-1.26065	0.207434	NA	0	5	3	0	0	2	1	0	4.0052	2.7974	0	0	1.74364	0.745521
mmu-miR-6539	0.13321	-1.85705	3.79746	-0.489025	0.624824	NA	0	0	1	0	0	0	0	0	0	0.932468	0	0	0	0
mmu-miR-654-3p	0	NA	NA	NA	NA	NA	0	0	0	0	0	0	0	0	0	0	0	0	0	0
mmu-miR-654-5p	0	NA	NA	NA	NA	NA	0	0	0	0	0	0	0	0	0	0	0	0	0	0
mmu-miR-6540-3p	3.51319	2.86327	1.22792	2.33181	0.0197109	NA	0	2	0	5	10	5	10	0	1.60208	0	3.6351	7.54087	4.3591	7.45521
mmu-miR-6540-5p	36.2393	1.08685	0.580432	1.87248	0.0611402	0.221278	15	8	16	57	53	69	52	52.0179	6.40832	14.9195	41.4401	39.9666	60.1555	38.7671
mmu-miR-6541	0	NA	NA	NA	NA	NA	0	0	0	0	0	0	0	0	0	0	0	0	0	0
mmu-miR-6546-3p	0	NA	NA	NA	NA	NA	0	0	0	0	0	0	0	0	0	0	0	0	0	0
mmu-miR-6546-5p	0	NA	NA	NA	NA	NA	0	0	0	0	0	0	0	0	0	0	0	0	0	0
mmu-miR-664-3p	1642.48	-0.0093369	0.273206	-0.0341753	0.972737	0.984954	306	2379	2113	2503	2104	2163	1701	1061.17	1905.67	1970.3	1819.73	1586.6	1885.75	1268.13
mmu-miR-664-5p	62.8751	-0.784298	0.396044	-1.98033	0.0476665	0.192668	40	64	68	75	58	63	45	138.714	51.2665	63.4078	54.5265	43.7371	54.9246	33.5484
mmu-miR-665-3p	2678.62	-0.0131105	0.166554	-0.0787161	0.937258	0.975051	652	3390	3315	3735	3419	3143	3553	2261.05	2715.52	3091.13	2715.42	2578.22	2740.13	2648.84
mmu-miR-665-5p	90.3701	0.0827879	0.483247	0.171316	0.863975	0.936365	6	148	126	163	118	128	76	20.8072	118.554	117.491	118.504	88.9823	111.593	56.6596
mmu-miR-666-3p	3462.89	0.0222655	0.217625	0.102312	0.918509	0.974363	1313	3625	3059	4736	4786	4058	4481	4553.3	2903.77	2852.42	3443.17	3609.06	3537.84	3340.68
mmu-miR-666-5p	1906.85	-0.827474	0.441655	-1.87358	0.0609887	0.221278	1429	1901	1233	1901	1921	1614	1988	4955.58	1522.78	1149.73	1382.06	1448.6	1407.12	1482.1
mmu-miR-667-3p	7942.4	-0.00490716	0.168795	-0.0290716	0.976807	0.987525	1892	10526	9512	10571	11087	9217	10265	6561.2	8431.74	8869.63	7685.33	8360.57	8035.56	7652.77
mmu-miR-667-5p	125.228	-0.090846	0.291255	-0.311913	0.755107	0.890061	21	182	175	180	166	155	139	72.8251	145.789	163.182	130.864	125.179	135.132	103.627
mmu-miR-668-3p	2807.11	-0.392079	0.174478	-2.24716	0.0246299	0.12709	1120	3610	3197	3230	3319	2744	3554	3884.01	2891.75	2981.1	2348.27	2502.82	2392.27	2649.58
mmu-miR-668-5p	19.6717	-0.132074	0.459599	-0.287367	0.773832	0.899318	8	21	21	31	20	13	33	27.7429	16.8218	19.5818	22.5376	15.0817	11.3337	24.6022
mmu-miR-669a-3-3p	57.4339	0.0204745	0.278197	0.0735974	0.941331	0.976139	20	76	47	77	75	64	80	69.3572	60.879	43.826	55.9805	56.5566	55.7964	59.6417
mmu-miR-669a/o-3p	3843.05	-0.293002	0.269121	-1.08873	0.276271	0.55515	1761	4250	3625	4045	4307	4521	5204	6106.91	3404.42	3380.2	2940.8	3247.85	3941.5	3879.69
mmu-miR-669a/p-5p	941.627	-0.0731253	0.231885	-0.315351	0.752495	0.888936	368	988	911	1087	1267	1009	1407	1276.17	791.427	849.478	790.271	955.429	879.666	1048.95
mmu-miR-669b-3p	9.02073	-0.0856851	0.615587	-0.139192	0.889298	NA	1	11	15	9	13	15	10	3.46786	8.81144	13.987	6.54318	9.80314	13.0773	7.45521
mmu-miR-669b-5p	740.862	0.100313	0.20554	0.488049	0.625515	0.808176	175	936	828	845	1027	874	1216	606.876	749.773	772.083	614.332	774.448	761.97	906.553
mmu-miR-669c-3p	3.18407	1.72382	1.19934	1.43731	0.150629	NA	0	3	1	1	8	8	7	0	2.40312	0.932468	0.72702	6.0327	6.97456	5.21865
mmu-miR-669c-5p	1628.84	-0.583166	0.349162	-1.67019	0.0948822	0.280729	969	1677	1434	1523	1798	1553	2071	3360.36	1343.34	1337.16	1107.25	1355.85	1353.94	1543.97
mmu-miR-669d-2/l-3p	12.8378	1.11724	0.553801	2.0174	0.0436533	0.187709	0	14	9	23	22	21	25	0	11.2146	8.39221	16.7215	16.5899	18.3082	18.638
mmu-miR-669d-3p	3.62802	-0.844082	1.07322	-0.786493	0.431579	NA	3	2	4	4	5	0	4	10.4036	1.60208	3.72987	2.90808	3.77044	0	2.98208
mmu-miR-669d-5p	1089.18	0.0416965	0.169635	0.245801	0.805836	0.9109	339	1243	1124	1297	1463	1321	1619	1175.61	995.692	1048.09	942.945	1103.23	1151.67	1207
mmu-miR-669e-3p	14.5656	0.472636	0.473714	0.997726	0.318412	0.5908	4	11	15	22	21	17	25	13.8714	8.81144	13.987	15.9944	15.8358	14.8209	18.638
mmu-miR-669e-5p	90.9992	0.480164	0.308025	1.55885	0.119033	0.319954	10	109	99	140	137	135	134	34.6786	87.3133	92.3143	101.783	103.31	117.696	99.8998
mmu-miR-669f-3p	262.496	0.0503045	0.221932	0.226667	0.820683	0.916505	89	280	263	298	341	315	417	308.64	224.291	245.239	216.652	257.144	274.623	310.882
mmu-miR-669f-5p	151.207	0.514864	0.215277	2.39163	0.0167737	0.0983549	39	138	131	203	235	198	259	135.247	110.543	122.153	147.585	177.211	172.62	193.09
mmu-miR-669g	0	NA	NA	NA	NA	NA	0	0	0	0	0	0	0	0	0	0	0	0	0	0
mmu-miR-669h-3p	3.08579	0.174869	1.09786	0.159282	0.873446	NA	0	5	4	1	10	3	4	0	4.0052	3.72987	0.72702	7.54087	2.61546	2.98208
mmu-miR-669h-5p	16.9834	-0.731204	0.55667	-1.31353	0.189004	0.441074	12	16	16	14	23	9	19	41.6143	12.8166	14.9195	10.1783	17.344	7.84638	14.1649
mmu-miR-669i	21.4496	0.71874	0.582365	1.23417	0.217138	0.476375	1	28	19	40	38	44	14	3.46786	22.4291	17.7169	29.0808	28.6553	38.3601	10.4373
mmu-miR-669j	0	NA	NA	NA	NA	NA	0	0	0	0	0	0	0	0	0	0	0	0	0	0
mmu-miR-669k-3p	1.05312	0.0614107	1.6244	0.0378052	0.969843	NA	0	1	2	2	2	2	0	0	0.80104	1.86494	1.45404	1.50817	1.74364	0
mmu-miR-669k-5p	6.63473	0.44186	0.834656	0.529392	0.596533	NA	1	4	10	9	4	6	21	3.46786	3.20416	9.32468	6.54318	3.01635	5.23092	15.6559
mmu-miR-669l-5p	317.124	-0.599737	0.346777	-1.72946	0.0837268	0.266112	190	352	266	316	358	287	377	658.894	281.966	248.036	229.738	269.963	250.212	281.061
mmu-miR-669m-3p	14.2733	0.0959332	0.571845	0.167761	0.866772	0.936365	2	24	14	17	23	27	10	6.93572	19.225	13.0546	12.3593	17.344	23.5391	7.45521
mmu-miR-669n	0.107727	-0.10855	3.81694	-0.0284391	0.977312	NA	0	0	0	0	1	0	0	0	0	0	0	0.754087	0	0
mmu-miR-669o-5p	180.527	-0.498172	0.305129	-1.63266	0.102541	0.29265	95	189	190	193	239	168	186	329.447	151.396	177.169	140.315	180.227	146.466	138.667
mmu-miR-669p-3p	2.75901	0.322125	1.3682	0.235437	0.81387	NA	1	5	0	0	3	5	7	3.46786	4.0052	0	0	2.26226	4.3591	5.21865
mmu-miR-670-3p	492.223	-1.29944	0.331584	-3.9189	8.89544e-05	0.00159377	312	743	603	374	279	336	578	1081.97	595.172	562.278	271.905	210.39	292.931	430.911
mmu-miR-670-5p	140.821	-1.13123	0.317745	-3.5602	0.000370577	0.00499178	82	200	185	118	83	115	161	284.365	160.208	172.507	85.7883	62.5893	100.259	120.029
mmu-miR-671-3p	231.903	0.0150544	0.169332	0.0889048	0.929158	0.974482	69	292	236	326	296	267	318	239.282	233.904	220.062	237.008	223.21	232.776	237.076
mmu-miR-671-5p	13477.4	-0.335208	0.295419	-1.13469	0.256507	0.540676	6755	13503	12477	16023	15449	13284	18223	23425.4	10816.4	11634.4	11649	11649.9	11581.3	13585.6
mmu-miR-6715-3p	2.56208	-0.200994	1.17243	-0.171434	0.863883	NA	2	1	2	2	5	1	3	6.93572	0.80104	1.86494	1.45404	3.77044	0.87182	2.23656
mmu-miR-6715-5p	0.716346	-2.11229	2.38784	-0.884603	0.376371	NA	1	1	0	0	0	0	1	3.46786	0.80104	0	0	0	0	0.745521
mmu-miR-672-3p	684.74	-0.171663	0.213106	-0.805528	0.420515	0.679913	153	1011	906	945	885	758	795	530.583	809.851	844.816	687.034	667.367	660.839	592.689
mmu-miR-672-5p	16155.2	-1.56411	0.456637	-3.42528	0.000614172	0.00761809	14813	14862	15734	12358	10454	8722	14310	51369.4	11905.1	14671.4	8984.51	7883.23	7604.01	10668.4
mmu-miR-673-3p	141.967	-0.249285	0.204714	-1.21772	0.223329	0.486646	49	208	144	173	176	146	184	169.925	166.616	134.275	125.774	132.719	127.286	137.176
mmu-miR-673-5p	3945.51	-0.621414	0.310345	-2.00234	0.0452485	0.192008	2232	4354	3835	4128	4090	3472	4966	7740.27	3487.73	3576.01	3001.14	3084.22	3026.96	3702.26
mmu-miR-674-3p	244.161	0.240707	0.190007	1.26683	0.205216	0.458009	53	297	252	374	316	303	373	183.797	237.909	234.982	271.905	238.292	264.161	278.079
mmu-miR-674-5p	1011.95	0.0611406	0.265145	0.230593	0.817631	0.915576	351	1097	936	1532	1299	806	1769	1217.22	878.741	872.79	1113.79	979.56	702.687	1318.83
mmu-miR-675-3p	0.106503	-0.10855	3.81694	-0.0284391	0.977312	NA	0	0	0	0	0	0	1	0	0	0	0	0	0	0.745521
mmu-miR-675-5p	0.549138	1.92861	2.15722	0.894026	0.371308	NA	0	0	0	1	1	1	2	0	0	0	0.72702	0.754087	0.87182	1.49104
mmu-miR-676-3p	972.112	-0.19352	0.280152	-0.690767	0.489712	0.724459	440	1119	782	1454	1157	928	1227	1525.86	896.363	729.19	1057.09	872.479	809.049	914.754
mmu-miR-676-5p	61.5777	-0.224017	0.259573	-0.863022	0.388125	0.6588	18	80	79	84	79	70	66	62.4215	64.0832	73.665	61.0697	59.5729	61.0274	49.2044
mmu-miR-6769b-3p	18.9288	-0.430256	0.457878	-0.939673	0.347385	0.617961	7	21	28	33	16	19	17	24.275	16.8218	26.1091	23.9917	12.0654	16.5646	12.6739
mmu-miR-6769b-5p	1.33561	-2.41309	1.96577	-1.22755	0.219615	NA	2	0	1	1	1	0	0	6.93572	0	0.932468	0.72702	0.754087	0	0
mmu-miR-677-3p	0	NA	NA	NA	NA	NA	0	0	0	0	0	0	0	0	0	0	0	0	0	0
mmu-miR-677-5p	7.18854	0.739532	0.748069	0.988588	0.322865	NA	0	10	6	9	10	8	21	0	8.0104	5.59481	6.54318	7.54087	6.97456	15.6559
mmu-miR-678	0	NA	NA	NA	NA	NA	0	0	0	0	0	0	0	0	0	0	0	0	0	0
mmu-miR-679-3p	20.9506	-1.84274	0.583787	-3.15653	0.00159658	0.0163459	21	19	23	13	12	12	11	72.8251	15.2198	21.4468	9.45126	9.04905	10.4618	8.20073
mmu-miR-679-5p	155.129	-1.5349	0.346154	-4.43415	9.24349e-06	0.000220817	112	243	177	83	119	111	122	388.401	194.653	165.047	60.3427	89.7364	96.772	90.9535
mmu-miR-680	0	NA	NA	NA	NA	NA	0	0	0	0	0	0	0	0	0	0	0	0	0	0
mmu-miR-681	0	NA	NA	NA	NA	NA	0	0	0	0	0	0	0	0	0	0	0	0	0	0
mmu-miR-682	0	NA	NA	NA	NA	NA	0	0	0	0	0	0	0	0	0	0	0	0	0	0
mmu-miR-683	0	NA	NA	NA	NA	NA	0	0	0	0	0	0	0	0	0	0	0	0	0	0
mmu-miR-684	0	NA	NA	NA	NA	NA	0	0	0	0	0	0	0	0	0	0	0	0	0	0
mmu-miR-686	0	NA	NA	NA	NA	NA	0	0	0	0	0	0	0	0	0	0	0	0	0	0
mmu-miR-687	0	NA	NA	NA	NA	NA	0	0	0	0	0	0	0	0	0	0	0	0	0	0
mmu-miR-688	0.690742	-1.79937	2.06296	-0.872227	0.383084	NA	0	3	1	0	1	0	1	0	2.40312	0.932468	0	0.754087	0	0.745521
mmu-miR-6896-3p	0	NA	NA	NA	NA	NA	0	0	0	0	0	0	0	0	0	0	0	0	0	0
mmu-miR-6896-5p	0.993656	0.807046	1.96506	0.410699	0.681294	NA	0	2	0	0	1	1	5	0	1.60208	0	0	0.754087	0.87182	3.7276
mmu-miR-6897-3p	0.124546	-0.10855	3.81694	-0.0284391	0.977312	NA	0	0	0	0	0	1	0	0	0	0	0	0	0.87182	0
mmu-miR-6897-5p	10.1841	-0.615623	0.569529	-1.08093	0.279726	0.55515	5	11	14	10	7	13	11	17.3393	8.81144	13.0546	7.2702	5.27861	11.3337	8.20073
mmu-miR-6898-3p	0	NA	NA	NA	NA	NA	0	0	0	0	0	0	0	0	0	0	0	0	0	0
mmu-miR-6898-5p	2.82292	1.03378	1.27761	0.809147	0.41843	NA	1	2	1	9	0	4	5	3.46786	1.60208	0.932468	6.54318	0	3.48728	3.7276
mmu-miR-6899-3p	3.60344	0.286974	1.04068	0.275756	0.782735	NA	1	2	5	10	1	6	3	3.46786	1.60208	4.66234	7.2702	0.754087	5.23092	2.23656
mmu-miR-6899-5p	0	NA	NA	NA	NA	NA	0	0	0	0	0	0	0	0	0	0	0	0	0	0
mmu-miR-690	1.13223	0.884363	1.63785	0.539953	0.589229	NA	0	0	2	3	3	1	1	0	0	1.86494	2.18106	2.26226	0.87182	0.745521
mmu-miR-6900-3p	3.46265	0.5268	1.20787	0.436139	0.662736	NA	2	0	3	3	2	3	11	6.93572	0	2.7974	2.18106	1.50817	2.61546	8.20073
mmu-miR-6900-5p	2.69764	0.122467	1.26049	0.0971583	0.922601	NA	1	1	4	0	8	3	3	3.46786	0.80104	3.72987	0	6.0327	2.61546	2.23656
mmu-miR-6901-3p	2.37219	-0.476085	1.32544	-0.359189	0.719454	NA	0	4	5	1	6	4	0	0	3.20416	4.66234	0.72702	4.52452	3.48728	0
mmu-miR-6901-5p	0.107727	-0.10855	3.81694	-0.0284391	0.977312	NA	0	0	0	0	1	0	0	0	0	0	0	0.754087	0	0
mmu-miR-6902-3p	2.12777	-1.78374	1.36851	-1.30341	0.192434	NA	2	3	2	2	0	0	3	6.93572	2.40312	1.86494	1.45404	0	0	2.23656
mmu-miR-6902-5p	0.874962	2.60158	2.20816	1.17817	0.23873	NA	0	0	0	0	4	1	3	0	0	0	0	3.01635	0.87182	2.23656
mmu-miR-6903-3p	0.419307	1.54836	3.19976	0.483898	0.628458	NA	0	0	0	3	1	0	0	0	0	0	2.18106	0.754087	0	0
mmu-miR-6903-5p	0.991285	1.59008	1.81402	0.876547	0.380733	NA	0	0	1	5	1	1	1	0	0	0.932468	3.6351	0.754087	0.87182	0.745521
mmu-miR-6904-3p	0	NA	NA	NA	NA	NA	0	0	0	0	0	0	0	0	0	0	0	0	0	0
mmu-miR-6904-5p	0	NA	NA	NA	NA	NA	0	0	0	0	0	0	0	0	0	0	0	0	0	0
mmu-miR-6905-3p	0.228406	0.613552	3.81285	0.160917	0.872159	NA	0	0	0	1	0	1	0	0	0	0	0.72702	0	0.87182	0
mmu-miR-6905-5p	0.321957	1.16342	3.44766	0.337452	0.735776	NA	0	0	0	0	2	0	1	0	0	0	0	1.50817	0	0.745521
mmu-miR-6906-3p	2.75561	-0.140447	1.00473	-0.139785	0.88883	NA	0	4	5	3	5	2	5	0	3.20416	4.66234	2.18106	3.77044	1.74364	3.7276
mmu-miR-6906-5p	0.231049	0.63239	3.81157	0.165913	0.868225	NA	0	0	0	0	0	1	1	0	0	0	0	0	0.87182	0.745521
mmu-miR-6907-3p	2.30958	1.55537	1.24459	1.2497	0.211408	NA	0	1	2	4	2	7	4	0	0.80104	1.86494	2.90808	1.50817	6.10274	2.98208
mmu-miR-6907-5p	0.107727	-0.10855	3.81694	-0.0284391	0.977312	NA	0	0	0	0	1	0	0	0	0	0	0	0.754087	0	0
mmu-miR-6908-3p	3.57011	-1.24682	1.04343	-1.19492	0.232118	NA	2	8	3	0	2	5	4	6.93572	6.40832	2.7974	0	1.50817	4.3591	2.98208
mmu-miR-6908-5p	0.469342	0.204986	2.30302	0.0890074	0.929076	NA	0	0	1	1	1	1	0	0	0	0.932468	0.72702	0.754087	0.87182	0
mmu-miR-6909-3p	0.232272	0.640988	3.81099	0.168195	0.86643	NA	0	0	0	0	1	1	0	0	0	0	0	0.754087	0.87182	0
mmu-miR-6909-5p	0	NA	NA	NA	NA	NA	0	0	0	0	0	0	0	0	0	0	0	0	0	0
mmu-miR-691	0	NA	NA	NA	NA	NA	0	0	0	0	0	0	0	0	0	0	0	0	0	0
mmu-miR-6910-3p	1.34876	-1.16037	1.77079	-0.655285	0.512284	NA	0	7	0	2	2	1	0	0	5.60728	0	1.45404	1.50817	0.87182	0
mmu-miR-6910-5p	0.630678	-1.53393	2.45263	-0.625423	0.531694	NA	0	0	3	0	0	1	1	0	0	2.7974	0	0	0.87182	0.745521
mmu-miR-6911-3p	4.84371	0.0455281	0.817444	0.0556956	0.955584	NA	0	10	5	5	7	9	6	0	8.0104	4.66234	3.6351	5.27861	7.84638	4.47313
mmu-miR-6911-5p	0.13321	-1.85705	3.79746	-0.489025	0.624824	NA	0	0	1	0	0	0	0	0	0	0.932468	0	0	0	0
mmu-miR-6912-3p	0.228868	-2.40091	3.76409	-0.637845	0.523574	NA	0	2	0	0	0	0	0	0	1.60208	0	0	0	0	0
mmu-miR-6912-5p	4.54902	0.25582	0.979953	0.261053	0.794052	NA	1	5	5	4	17	2	3	3.46786	4.0052	4.66234	2.90808	12.8195	1.74364	2.23656
mmu-miR-6913-3p	0.470761	0.203936	2.62752	0.0776154	0.938134	NA	0	0	1	0	0	1	2	0	0	0.932468	0	0	0.87182	1.49104
mmu-miR-6913-5p	0.842951	-0.476628	1.94772	-0.244711	0.80668	NA	0	1	2	0	0	2	2	0	0.80104	1.86494	0	0	1.74364	1.49104
mmu-miR-6914-3p	13.505	-0.155337	0.578102	-0.268702	0.788159	0.900711	1	32	12	15	22	17	16	3.46786	25.6333	11.1896	10.9053	16.5899	14.8209	11.9283
mmu-miR-6914-5p	0.59244	-1.52429	2.14528	-0.710533	0.477374	NA	0	1	2	1	1	0	0	0	0.80104	1.86494	0.72702	0.754087	0	0
mmu-miR-6915-3p	2.1828	-0.82506	1.70016	-0.485282	0.627476	NA	0	0	9	0	6	1	2	0	0	8.39221	0	4.52452	0.87182	1.49104
mmu-miR-6915-5p	3.87961	-0.297854	0.877092	-0.339593	0.734163	NA	2	5	3	3	5	6	3	6.93572	4.0052	2.7974	2.18106	3.77044	5.23092	2.23656
mmu-miR-6916-3p	0.124546	-0.10855	3.81694	-0.0284391	0.977312	NA	0	0	0	0	0	1	0	0	0	0	0	0	0.87182	0
mmu-miR-6916-5p	1.2555	1.1957	1.59593	0.749219	0.453725	NA	0	2	0	2	1	4	2	0	1.60208	0	1.45404	0.754087	3.48728	1.49104
mmu-miR-6917-3p	0.603971	-0.494483	2.45941	-0.201058	0.840653	NA	0	0	2	0	0	1	2	0	0	1.86494	0	0	0.87182	1.49104
mmu-miR-6917-5p	0	NA	NA	NA	NA	NA	0	0	0	0	0	0	0	0	0	0	0	0	0	0
mmu-miR-6918-3p	0	NA	NA	NA	NA	NA	0	0	0	0	0	0	0	0	0	0	0	0	0	0
mmu-miR-6918-5p	0.565464	-2.4289	2.89005	-0.840436	0.400664	NA	0	4	0	0	1	0	0	0	3.20416	0	0	0.754087	0	0
mmu-miR-6919-3p	1.93237	1.86549	1.32139	1.41176	0.158022	NA	0	1	1	3	4	5	3	0	0.80104	0.932468	2.18106	3.01635	4.3591	2.23656
mmu-miR-6919-5p	0.58182	-0.32319	2.47892	-0.130375	0.896269	NA	0	2	0	1	0	2	0	0	1.60208	0	0.72702	0	1.74364	0
mmu-miR-692	0	NA	NA	NA	NA	NA	0	0	0	0	0	0	0	0	0	0	0	0	0	0
mmu-miR-6920-3p	0	NA	NA	NA	NA	NA	0	0	0	0	0	0	0	0	0	0	0	0	0	0
mmu-miR-6920-5p	0.249091	0.71151	3.80636	0.186927	0.851718	NA	0	0	0	0	0	2	0	0	0	0	0	0	1.74364	0
mmu-miR-6921-3p	6.03979	-0.0382775	0.692758	-0.0552538	0.955936	NA	1	6	10	7	8	7	10	3.46786	4.80624	9.32468	5.08914	6.0327	6.10274	7.45521
mmu-miR-6921-5p	0.448656	0.131372	2.64656	0.0496386	0.96041	NA	0	0	1	2	1	0	0	0	0	0.932468	1.45404	0.754087	0	0
mmu-miR-6922-3p	0.974741	-0.856059	1.70605	-0.501777	0.615824	NA	0	1	3	1	1	2	0	0	0.80104	2.7974	0.72702	0.754087	1.74364	0
mmu-miR-6922-5p	2.59281	-3.57129	1.71192	-2.08614	0.0369663	NA	4	2	1	0	0	2	0	13.8714	1.60208	0.932468	0	0	1.74364	0
mmu-miR-6923-3p	0	NA	NA	NA	NA	NA	0	0	0	0	0	0	0	0	0	0	0	0	0	0
mmu-miR-6923-5p	0	NA	NA	NA	NA	NA	0	0	0	0	0	0	0	0	0	0	0	0	0	0
mmu-miR-6924-3p	0	NA	NA	NA	NA	NA	0	0	0	0	0	0	0	0	0	0	0	0	0	0
mmu-miR-6924-5p	0	NA	NA	NA	NA	NA	0	0	0	0	0	0	0	0	0	0	0	0	0	0
mmu-miR-6925-3p	0	NA	NA	NA	NA	NA	0	0	0	0	0	0	0	0	0	0	0	0	0	0
mmu-miR-6925-5p	0	NA	NA	NA	NA	NA	0	0	0	0	0	0	0	0	0	0	0	0	0	0
mmu-miR-6926-3p	6.16773	0.0656957	0.70979	0.0925566	0.926256	NA	1	9	7	7	14	5	8	3.46786	7.20936	6.52728	5.08914	10.5572	4.3591	5.96417
mmu-miR-6926-5p	1.28595	-1.19517	1.61638	-0.73941	0.459658	NA	1	2	1	0	2	0	2	3.46786	1.60208	0.932468	0	1.50817	0	1.49104
mmu-miR-6927-3p	0.210363	0.595351	3.8141	0.156092	0.875961	NA	0	0	0	1	0	0	1	0	0	0	0.72702	0	0	0.745521
mmu-miR-6927-5p	2.22882	1.10242	1.19976	0.918866	0.358165	NA	0	3	1	5	6	3	2	0	2.40312	0.932468	3.6351	4.52452	2.61546	1.49104
mmu-miR-6928-3p	2.43991	0.29698	1.24213	0.239089	0.811037	NA	0	6	1	2	8	1	4	0	4.80624	0.932468	1.45404	6.0327	0.87182	2.98208
mmu-miR-6928-5p	0.10386	-0.10855	3.81694	-0.0284391	0.977312	NA	0	0	0	1	0	0	0	0	0	0	0.72702	0	0	0
mmu-miR-6929-3p	1.07948	0.315273	1.84676	0.170717	0.864446	NA	0	3	0	4	1	0	2	0	2.40312	0	2.90808	0.754087	0	1.49104
mmu-miR-6929-5p	0.429881	0.228267	2.68755	0.0849349	0.932313	NA	0	1	0	2	1	0	0	0	0.80104	0	1.45404	0.754087	0	0
mmu-miR-693-3p	1.51235	-0.177159	1.42537	-0.124289	0.901086	NA	0	2	3	3	3	2	0	0	1.60208	2.7974	2.18106	2.26226	1.74364	0
mmu-miR-693-5p	0	NA	NA	NA	NA	NA	0	0	0	0	0	0	0	0	0	0	0	0	0	0
mmu-miR-6930-3p	0.21423	0.613411	3.81286	0.160879	0.872188	NA	0	0	0	0	1	0	1	0	0	0	0	0.754087	0	0.745521
mmu-miR-6930-5p	0.59386	-1.50786	2.43436	-0.61941	0.535646	NA	0	1	2	0	0	0	2	0	0.80104	1.86494	0	0	0	1.49104
mmu-miR-6931-3p	3.48696	0.842053	1.09229	0.770909	0.440761	NA	0	1	6	9	4	2	9	0	0.80104	5.59481	6.54318	3.01635	1.74364	6.70969
mmu-miR-6931-5p	0.355594	1.28506	3.36353	0.382058	0.702418	NA	0	0	0	0	0	2	1	0	0	0	0	0	1.74364	0.745521
mmu-miR-6932-3p	1.69497	-0.963685	1.30876	-0.736333	0.461528	NA	0	7	1	2	2	1	2	0	5.60728	0.932468	1.45404	1.50817	0.87182	1.49104
mmu-miR-6932-5p	0.495409	-2.03516	3.75517	-0.541963	0.587844	NA	1	0	0	0	0	0	0	3.46786	0	0	0	0	0	0
mmu-miR-6933-3p	0.990818	-3.85698	3.06885	-1.25682	0.208821	NA	2	0	0	0	0	0	0	6.93572	0	0	0	0	0	0
mmu-miR-6933-5p	0.585196	-0.439889	2.16816	-0.202886	0.839224	NA	0	1	1	0	0	1	2	0	0.80104	0.932468	0	0	0.87182	1.49104
mmu-miR-6934-3p	1.43392	2.19561	1.60659	1.36663	0.171742	NA	0	0	1	6	2	2	2	0	0	0.932468	4.36212	1.50817	1.74364	1.49104
mmu-miR-6934-5p	22.8424	-0.386577	0.468822	-0.82457	0.409616	0.677441	10	23	30	44	24	15	21	34.6786	18.4239	27.974	31.9889	18.0981	13.0773	15.6559
mmu-miR-6935-3p	0.494825	-1.09844	2.59253	-0.423694	0.671789	NA	0	0	2	1	0	1	0	0	0	1.86494	0.72702	0	0.87182	0
mmu-miR-6935-5p	3.85979	0.467293	0.9274	0.503874	0.61435	NA	1	3	4	2	5	8	7	3.46786	2.40312	3.72987	1.45404	3.77044	6.97456	5.21865
mmu-miR-6936-3p	2.21533	1.14807	1.28532	0.893217	0.371741	NA	0	4	0	3	6	3	4	0	3.20416	0	2.18106	4.52452	2.61546	2.98208
mmu-miR-6936-5p	1.22239	-1.38749	1.56203	-0.888259	0.374401	NA	0	2	4	1	1	2	0	0	1.60208	3.72987	0.72702	0.754087	1.74364	0
mmu-miR-6937-3p	9.92771	-0.311638	0.617167	-0.504949	0.613595	0.807691	4	16	8	7	20	8	11	13.8714	12.8166	7.45974	5.08914	15.0817	6.97456	8.20073
mmu-miR-6937-5p	0.220937	-1.01775	3.80629	-0.267385	0.789173	NA	0	1	0	0	0	0	1	0	0.80104	0	0	0	0	0.745521
mmu-miR-6938-3p	1.55597	-1.13124	1.33517	-0.847265	0.396847	NA	1	1	3	2	1	1	1	3.46786	0.80104	2.7974	1.45404	0.754087	0.87182	0.745521
mmu-miR-6938-5p	1.0419	0.887991	1.87091	0.474631	0.63505	NA	1	0	0	2	1	1	1	3.46786	0	0	1.45404	0.754087	0.87182	0.745521
mmu-miR-6939-3p	6.54158	0.804742	0.798289	1.00808	0.313414	NA	1	2	9	17	8	10	7	3.46786	1.60208	8.39221	12.3593	6.0327	8.7182	5.21865
mmu-miR-6939-5p	0	NA	NA	NA	NA	NA	0	0	0	0	0	0	0	0	0	0	0	0	0	0
mmu-miR-694	0	NA	NA	NA	NA	NA	0	0	0	0	0	0	0	0	0	0	0	0	0	0
mmu-miR-6940-3p	10.7339	-0.716271	0.564802	-1.26818	0.204734	0.458009	2	17	21	16	14	7	9	6.93572	13.6177	19.5818	11.6323	10.5572	6.10274	6.70969
mmu-miR-6940-5p	0	NA	NA	NA	NA	NA	0	0	0	0	0	0	0	0	0	0	0	0	0	0
mmu-miR-6941-3p	0.356818	1.28942	3.36075	0.383671	0.701222	NA	0	0	0	0	1	2	0	0	0	0	0	0.754087	1.74364	0
mmu-miR-6941-5p	0	NA	NA	NA	NA	NA	0	0	0	0	0	0	0	0	0	0	0	0	0	0
mmu-miR-6942-3p	0.362078	-2.87923	3.19856	-0.900165	0.368032	NA	0	2	1	0	0	0	0	0	1.60208	0.932468	0	0	0	0
mmu-miR-6942-5p	0.7445	-0.460763	2.89539	-0.159137	0.873561	NA	1	0	0	0	0	2	0	3.46786	0	0	0	0	1.74364	0
mmu-miR-6943-3p	8.45047	0.296736	0.722077	0.410948	0.681111	NA	0	17	7	11	21	8	11	0	13.6177	6.52728	7.99722	15.8358	6.97456	8.20073
mmu-miR-6943-5p	0.45321	0.297725	2.33288	0.127621	0.898449	NA	0	1	0	0	1	1	1	0	0.80104	0	0	0.754087	0.87182	0.745521
mmu-miR-6944-3p	36.6482	-0.283955	0.33767	-0.840924	0.400391	0.66902	11	44	52	39	56	41	38	38.1465	35.2457	48.4883	28.3538	42.2289	35.7446	28.3298
mmu-miR-6944-5p	0.456811	1.65431	3.09696	0.534174	0.593221	NA	0	0	0	2	0	2	0	0	0	0	1.45404	0	1.74364	0
mmu-miR-6945-3p	2.19295	2.13077	1.32031	1.61385	0.106561	NA	0	2	0	5	5	3	5	0	1.60208	0	3.6351	3.77044	2.61546	3.7276
mmu-miR-6945-5p	0.240936	-1.13546	3.76224	-0.301805	0.762801	NA	0	0	1	0	1	0	0	0	0	0.932468	0	0.754087	0	0
mmu-miR-6946-3p	35.5853	0.218701	0.359557	0.608252	0.543021	0.754846	5	54	35	63	45	42	53	17.3393	43.2561	32.6364	45.8023	33.9339	36.6164	39.5126
mmu-miR-6946-5p	2.34415	0.147471	1.28462	0.114798	0.908606	NA	0	4	3	3	3	0	8	0	3.20416	2.7974	2.18106	2.26226	0	5.96417
mmu-miR-6947-3p	0.114434	-1.73908	3.80629	-0.456897	0.647745	NA	0	1	0	0	0	0	0	0	0.80104	0	0	0	0	0
mmu-miR-6947-5p	1.8533	-1.73106	1.64095	-1.05491	0.291467	NA	1	5	2	5	0	0	0	3.46786	4.0052	1.86494	3.6351	0	0	0
mmu-miR-6948-3p	2.73971	1.94083	1.24327	1.56106	0.118509	NA	0	3	0	4	8	3	7	0	2.40312	0	2.90808	6.0327	2.61546	5.21865
mmu-miR-6948-5p	1.60578	3.4816	1.86434	1.86747	0.0618359	NA	0	0	0	11	1	2	1	0	0	0	7.99722	0.754087	1.74364	0.745521
mmu-miR-6949-3p	0	NA	NA	NA	NA	NA	0	0	0	0	0	0	0	0	0	0	0	0	0	0
mmu-miR-6949-5p	0	NA	NA	NA	NA	NA	0	0	0	0	0	0	0	0	0	0	0	0	0	0
mmu-miR-695	0	NA	NA	NA	NA	NA	0	0	0	0	0	0	0	0	0	0	0	0	0	0
mmu-miR-6950-3p	0	NA	NA	NA	NA	NA	0	0	0	0	0	0	0	0	0	0	0	0	0	0
mmu-miR-6950-5p	0	NA	NA	NA	NA	NA	0	0	0	0	0	0	0	0	0	0	0	0	0	0
mmu-miR-6951-3p	0.257755	-1.13483	3.67726	-0.308606	0.757621	NA	0	0	1	0	0	1	0	0	0	0.932468	0	0	0.87182	0
mmu-miR-6951-5p	0.107727	-0.10855	3.81694	-0.0284391	0.977312	NA	0	0	0	0	1	0	0	0	0	0	0	0.754087	0	0
mmu-miR-6952-3p	5.47831	0.0376083	0.7215	0.0521252	0.958429	NA	1	7	7	10	7	4	9	3.46786	5.60728	6.52728	7.2702	5.27861	3.48728	6.70969
mmu-miR-6952-5p	0.666753	0.896948	2.12203	0.422683	0.672527	NA	0	0	1	1	3	0	1	0	0	0.932468	0.72702	2.26226	0	0.745521
mmu-miR-6953-3p	3.58786	0.715107	0.976128	0.732595	0.463805	NA	0	5	3	6	3	4	11	0	4.0052	2.7974	4.36212	2.26226	3.48728	8.20073
mmu-miR-6953-5p	0	NA	NA	NA	NA	NA	0	0	0	0	0	0	0	0	0	0	0	0	0	0
mmu-miR-6954-3p	10.6126	0.0535813	0.556694	0.0962491	0.923323	0.974363	3	12	12	14	9	12	21	10.4036	9.61248	11.1896	10.1783	6.78679	10.4618	15.6559
mmu-miR-6954-5p	0.586643	2.01126	2.90303	0.692816	0.488425	NA	0	0	0	0	0	3	2	0	0	0	0	0	2.61546	1.49104
mmu-miR-6955-3p	1.45027	-1.01345	1.9379	-0.522962	0.601001	NA	2	0	0	1	0	2	1	6.93572	0	0	0.72702	0	1.74364	0.745521
mmu-miR-6955-5p	1.66829	-0.957628	1.53459	-0.624027	0.53261	NA	1	0	4	1	3	0	2	3.46786	0	3.72987	0.72702	2.26226	0	1.49104
mmu-miR-6956-3p	5.67577	-0.688793	0.923803	-0.745606	0.455905	NA	4	2	8	3	7	9	2	13.8714	1.60208	7.45974	2.18106	5.27861	7.84638	1.49104
mmu-miR-6956-5p	0	NA	NA	NA	NA	NA	0	0	0	0	0	0	0	0	0	0	0	0	0	0
mmu-miR-6957-3p	0	NA	NA	NA	NA	NA	0	0	0	0	0	0	0	0	0	0	0	0	0	0
mmu-miR-6957-5p	0	NA	NA	NA	NA	NA	0	0	0	0	0	0	0	0	0	0	0	0	0	0
mmu-miR-6958-3p	11.6645	-0.444077	0.572412	-0.775799	0.437868	0.693215	7	15	8	12	9	12	16	24.275	12.0156	7.45974	8.72424	6.78679	10.4618	11.9283
mmu-miR-6958-5p	0	NA	NA	NA	NA	NA	0	0	0	0	0	0	0	0	0	0	0	0	0	0
mmu-miR-6959-3p	3.51327	0.840254	0.934504	0.899144	0.368576	NA	1	3	2	5	5	4	8	3.46786	2.40312	1.86494	3.6351	3.77044	3.48728	5.96417
mmu-miR-6959-5p	4.75523	-1.12589	1.11197	-1.01252	0.311287	NA	3	11	2	0	3	2	11	10.4036	8.81144	1.86494	0	2.26226	1.74364	8.20073
mmu-miR-696	0	NA	NA	NA	NA	NA	0	0	0	0	0	0	0	0	0	0	0	0	0	0
mmu-miR-6960-3p	0	NA	NA	NA	NA	NA	0	0	0	0	0	0	0	0	0	0	0	0	0	0
mmu-miR-6960-5p	0.106503	-0.10855	3.81694	-0.0284391	0.977312	NA	0	0	0	0	0	0	1	0	0	0	0	0	0	0.745521
mmu-miR-6961-3p	0	NA	NA	NA	NA	NA	0	0	0	0	0	0	0	0	0	0	0	0	0	0
mmu-miR-6961-5p	0	NA	NA	NA	NA	NA	0	0	0	0	0	0	0	0	0	0	0	0	0	0
mmu-miR-6962-3p	0.720362	-0.996286	2.35277	-0.423453	0.671965	NA	0	0	3	0	1	0	2	0	0	2.7974	0	0.754087	0	1.49104
mmu-miR-6962-5p	0	NA	NA	NA	NA	NA	0	0	0	0	0	0	0	0	0	0	0	0	0	0
mmu-miR-6963-3p	0.390965	-1.81977	3.22748	-0.563836	0.572866	NA	0	0	2	0	0	1	0	0	0	1.86494	0	0	0.87182	0
mmu-miR-6963-5p	0	NA	NA	NA	NA	NA	0	0	0	0	0	0	0	0	0	0	0	0	0	0
mmu-miR-6964-3p	1.96096	0.0816625	1.32877	0.0614571	0.950995	NA	0	4	2	4	3	4	0	0	3.20416	1.86494	2.90808	2.26226	3.48728	0
mmu-miR-6964-5p	0.239713	-1.13551	3.76876	-0.301296	0.763189	NA	0	0	1	0	0	0	1	0	0	0.932468	0	0	0	0.745521
mmu-miR-6965-3p	0	NA	NA	NA	NA	NA	0	0	0	0	0	0	0	0	0	0	0	0	0	0
mmu-miR-6965-5p	0	NA	NA	NA	NA	NA	0	0	0	0	0	0	0	0	0	0	0	0	0	0
mmu-miR-6966-3p	0.715762	-0.936327	1.84769	-0.506756	0.612326	NA	0	1	2	1	0	1	1	0	0.80104	1.86494	0.72702	0	0.87182	0.745521
mmu-miR-6966-5p	0	NA	NA	NA	NA	NA	0	0	0	0	0	0	0	0	0	0	0	0	0	0
mmu-miR-6967-3p	2.85078	-0.502587	1.02713	-0.489312	0.624621	NA	0	6	5	6	4	1	3	0	4.80624	4.66234	4.36212	3.01635	0.87182	2.23656
mmu-miR-6967-5p	0.334909	1.20949	2.83832	0.42613	0.670013	NA	0	0	0	1	0	1	1	0	0	0	0.72702	0	0.87182	0.745521
mmu-miR-6968-3p	5.14211	0.438646	0.98621	0.44478	0.656479	NA	0	12	2	13	2	7	10	0	9.61248	1.86494	9.45126	1.50817	6.10274	7.45521
mmu-miR-6968-5p	1.0245	0.692294	1.6748	0.413359	0.679343	NA	0	0	2	3	2	1	1	0	0	1.86494	2.18106	1.50817	0.87182	0.745521
mmu-miR-6969-3p	0	NA	NA	NA	NA	NA	0	0	0	0	0	0	0	0	0	0	0	0	0	0
mmu-miR-6969-5p	0	NA	NA	NA	NA	NA	0	0	0	0	0	0	0	0	0	0	0	0	0	0
mmu-miR-697	0	NA	NA	NA	NA	NA	0	0	0	0	0	0	0	0	0	0	0	0	0	0
mmu-miR-6970-3p	7.92253	0.158479	0.691828	0.229074	0.818812	NA	2	13	5	16	5	13	9	6.93572	10.4135	4.66234	11.6323	3.77044	11.3337	6.70969
mmu-miR-6970-5p	0.942451	-3.22969	2.03203	-1.58939	0.111972	NA	0	5	2	1	0	0	0	0	4.0052	1.86494	0.72702	0	0	0
mmu-miR-6971-3p	7.717	0.218934	0.616819	0.35494	0.722634	NA	3	8	6	10	11	9	11	10.4036	6.40832	5.59481	7.2702	8.29496	7.84638	8.20073
mmu-miR-6971-5p	0.462097	1.66902	3.08932	0.540254	0.589022	NA	0	0	0	0	0	2	2	0	0	0	0	0	1.74364	1.49104
mmu-miR-6972-3p	0	NA	NA	NA	NA	NA	0	0	0	0	0	0	0	0	0	0	0	0	0	0
mmu-miR-6972-5p	0	NA	NA	NA	NA	NA	0	0	0	0	0	0	0	0	0	0	0	0	0	0
mmu-miR-6973a-3p	0	NA	NA	NA	NA	NA	0	0	0	0	0	0	0	0	0	0	0	0	0	0
mmu-miR-6973a-5p	0	NA	NA	NA	NA	NA	0	0	0	0	0	0	0	0	0	0	0	0	0	0
mmu-miR-6973b-3p	0	NA	NA	NA	NA	NA	0	0	0	0	0	0	0	0	0	0	0	0	0	0
mmu-miR-6973b-5p	0	NA	NA	NA	NA	NA	0	0	0	0	0	0	0	0	0	0	0	0	0	0
mmu-miR-6974-3p	0	NA	NA	NA	NA	NA	0	0	0	0	0	0	0	0	0	0	0	0	0	0
mmu-miR-6974-5p	0	NA	NA	NA	NA	NA	0	0	0	0	0	0	0	0	0	0	0	0	0	0
mmu-miR-6975-3p	15.5267	-0.349573	0.512004	-0.682755	0.494762	0.72616	3	21	26	11	27	16	20	10.4036	16.8218	24.2442	7.99722	20.3604	13.9491	14.9104
mmu-miR-6975-5p	0.41544	1.53346	3.75223	0.40868	0.682775	NA	0	0	0	4	0	0	0	0	0	0	2.90808	0	0	0
mmu-miR-6976-3p	1.394	0.203934	1.56918	0.129962	0.896596	NA	0	3	1	3	1	4	0	0	2.40312	0.932468	2.18106	0.754087	3.48728	0
mmu-miR-6976-5p	0	NA	NA	NA	NA	NA	0	0	0	0	0	0	0	0	0	0	0	0	0	0
mmu-miR-6977-3p	0.23707	-1.13561	3.78301	-0.300188	0.764034	NA	0	0	1	1	0	0	0	0	0	0.932468	0.72702	0	0	0
mmu-miR-6977-5p	0.373637	1.35265	3.76202	0.359554	0.719181	NA	0	0	0	0	0	3	0	0	0	0	0	0	2.61546	0
mmu-miR-6978-3p	0	NA	NA	NA	NA	NA	0	0	0	0	0	0	0	0	0	0	0	0	0	0
mmu-miR-6978-5p	0	NA	NA	NA	NA	NA	0	0	0	0	0	0	0	0	0	0	0	0	0	0
mmu-miR-6979-3p	1.56074	0.0306168	1.65271	0.0185252	0.98522	NA	1	1	1	0	0	4	3	3.46786	0.80104	0.932468	0	0	3.48728	2.23656
mmu-miR-6979-5p	0	NA	NA	NA	NA	NA	0	0	0	0	0	0	0	0	0	0	0	0	0	0
mmu-miR-698-3p	0	NA	NA	NA	NA	NA	0	0	0	0	0	0	0	0	0	0	0	0	0	0
mmu-miR-698-5p	2.13932	1.48306	1.32151	1.12224	0.261759	NA	0	2	1	1	3	4	8	0	1.60208	0.932468	0.72702	2.26226	3.48728	5.96417
mmu-miR-6980-3p	2.17793	-0.3113	1.26445	-0.246194	0.805532	NA	1	4	1	5	3	2	0	3.46786	3.20416	0.932468	3.6351	2.26226	1.74364	0
mmu-miR-6980-5p	0	NA	NA	NA	NA	NA	0	0	0	0	0	0	0	0	0	0	0	0	0	0
mmu-miR-6981-3p	0	NA	NA	NA	NA	NA	0	0	0	0	0	0	0	0	0	0	0	0	0	0
mmu-miR-6981-5p	0	NA	NA	NA	NA	NA	0	0	0	0	0	0	0	0	0	0	0	0	0	0
mmu-miR-6982-3p	0.859957	0.548989	2.22988	0.246197	0.805529	NA	0	2	0	3	0	0	3	0	1.60208	0	2.18106	0	0	2.23656
mmu-miR-6982-5p	0	NA	NA	NA	NA	NA	0	0	0	0	0	0	0	0	0	0	0	0	0	0
mmu-miR-6983-3p	0	NA	NA	NA	NA	NA	0	0	0	0	0	0	0	0	0	0	0	0	0	0
mmu-miR-6983-5p	0	NA	NA	NA	NA	NA	0	0	0	0	0	0	0	0	0	0	0	0	0	0
mmu-miR-6984-3p	1.59743	-1.08344	1.76677	-0.613234	0.539722	NA	0	7	1	0	5	1	0	0	5.60728	0.932468	0	3.77044	0.87182	0
mmu-miR-6984-5p	0.124546	-0.10855	3.81694	-0.0284391	0.977312	NA	0	0	0	0	0	1	0	0	0	0	0	0	0.87182	0
mmu-miR-6985-3p	0.990818	-3.85698	3.06885	-1.25682	0.208821	NA	2	0	0	0	0	0	0	6.93572	0	0	0	0	0	0
mmu-miR-6985-5p	0.683572	0.937551	1.90086	0.493224	0.621855	NA	0	0	1	1	2	1	1	0	0	0.932468	0.72702	1.50817	0.87182	0.745521
mmu-miR-6986-3p	3.11531	-0.696965	1.09497	-0.636514	0.524442	NA	0	7	6	1	7	1	5	0	5.60728	5.59481	0.72702	5.27861	0.87182	3.7276
mmu-miR-6986-5p	1.59575	0.907736	1.37259	0.66133	0.508401	NA	0	1	2	5	2	3	1	0	0.80104	1.86494	3.6351	1.50817	2.61546	0.745521
mmu-miR-6987-3p	0.23898	-1.01785	3.78156	-0.269162	0.787805	NA	0	1	0	0	0	1	0	0	0.80104	0	0	0	0.87182	0
mmu-miR-6987-5p	0.591217	-1.52814	2.1469	-0.711789	0.476595	NA	0	1	2	1	0	0	1	0	0.80104	1.86494	0.72702	0	0	0.745521
mmu-miR-6988-3p	25.9535	-0.0062462	0.408295	-0.0152982	0.987794	0.993962	10	29	24	24	28	37	41	34.6786	23.2302	22.3792	17.4485	21.1144	32.2573	30.5664
mmu-miR-6988-5p	0	NA	NA	NA	NA	NA	0	0	0	0	0	0	0	0	0	0	0	0	0	0
mmu-miR-6989-3p	11.8925	-0.278507	0.614236	-0.45342	0.650246	0.825608	7	12	9	13	21	12	7	24.275	9.61248	8.39221	9.45126	15.8358	10.4618	5.21865
mmu-miR-6989-5p	0.827674	0.10015	2.42614	0.0412795	0.967073	NA	1	0	0	2	0	1	0	3.46786	0	0	1.45404	0	0.87182	0
mmu-miR-6990-3p	2.5366	1.3397	1.19015	1.12566	0.260311	NA	0	3	1	4	9	2	4	0	2.40312	0.932468	2.90808	6.78679	1.74364	2.98208
mmu-miR-6990-5p	0.107727	-0.10855	3.81694	-0.0284391	0.977312	NA	0	0	0	0	1	0	0	0	0	0	0	0.754087	0	0
mmu-miR-6991-3p	1.16236	-0.120468	1.98321	-0.060744	0.951563	NA	1	0	1	0	1	0	4	3.46786	0	0.932468	0	0.754087	0	2.98208
mmu-miR-6991-5p	0.581866	-0.564511	2.4696	-0.228585	0.819192	NA	0	0	2	2	1	0	0	0	0	1.86494	1.45404	0.754087	0	0
mmu-miR-6992-3p	0	NA	NA	NA	NA	NA	0	0	0	0	0	0	0	0	0	0	0	0	0	0
mmu-miR-6992-5p	0	NA	NA	NA	NA	NA	0	0	0	0	0	0	0	0	0	0	0	0	0	0
mmu-miR-6993-3p	0	NA	NA	NA	NA	NA	0	0	0	0	0	0	0	0	0	0	0	0	0	0
mmu-miR-6993-5p	0.249091	0.71151	3.80636	0.186927	0.851718	NA	0	0	0	0	0	2	0	0	0	0	0	0	1.74364	0
mmu-miR-6994-3p	1.67775	-1.22634	1.38984	-0.882362	0.377581	NA	0	3	5	3	1	2	0	0	2.40312	4.66234	2.18106	0.754087	1.74364	0
mmu-miR-6994-5p	2.09693	-1.94469	1.81481	-1.07157	0.283914	NA	3	0	1	1	0	3	0	10.4036	0	0.932468	0.72702	0	2.61546	0
mmu-miR-6995-3p	0.211587	0.601063	3.81371	0.157606	0.874767	NA	0	0	0	1	1	0	0	0	0	0	0.72702	0.754087	0	0
mmu-miR-6995-5p	0	NA	NA	NA	NA	NA	0	0	0	0	0	0	0	0	0	0	0	0	0	0
mmu-miR-6996-3p	0	NA	NA	NA	NA	NA	0	0	0	0	0	0	0	0	0	0	0	0	0	0
mmu-miR-6996-5p	0.442635	1.61447	2.28834	0.705522	0.480485	NA	0	0	0	1	1	1	1	0	0	0	0.72702	0.754087	0.87182	0.745521
mmu-miR-6997-3p	1.10927	-2.27812	1.94551	-1.17096	0.241614	NA	1	0	3	0	1	0	1	3.46786	0	2.7974	0	0.754087	0	0.745521
mmu-miR-6997-5p	3.44391	1.02401	1.08918	0.940167	0.347132	NA	2	1	1	7	3	5	5	6.93572	0.80104	0.932468	5.08914	2.26226	4.3591	3.7276
mmu-miR-6998-3p	0.215454	0.619065	3.81247	0.162379	0.871008	NA	0	0	0	0	2	0	0	0	0	0	0	1.50817	0	0
mmu-miR-6998-5p	0.106503	-0.10855	3.81694	-0.0284391	0.977312	NA	0	0	0	0	0	0	1	0	0	0	0	0	0	0.745521
mmu-miR-6999-3p	0	NA	NA	NA	NA	NA	0	0	0	0	0	0	0	0	0	0	0	0	0	0
mmu-miR-6999-5p	0.531096	1.88976	2.50562	0.754207	0.450725	NA	0	0	0	1	1	0	3	0	0	0	0.72702	0.754087	0	2.23656
mmu-miR-700-3p	602.004	0.312815	0.231855	1.34918	0.177278	0.426659	102	766	652	920	897	785	817	353.722	613.596	607.969	668.858	676.416	684.378	609.091
mmu-miR-700-5p	1528.11	-0.183999	0.165998	-1.10844	0.26767	0.546352	405	2048	2003	1859	2013	1655	1974	1404.48	1640.53	1867.73	1351.53	1517.98	1442.86	1471.66
mmu-miR-7000-3p	4.23753	-0.29612	1.18693	-0.249483	0.802987	NA	1	13	0	8	1	8	3	3.46786	10.4135	0	5.81616	0.754087	6.97456	2.23656
mmu-miR-7000-5p	0	NA	NA	NA	NA	NA	0	0	0	0	0	0	0	0	0	0	0	0	0	0
mmu-miR-7001-3p	0.32318	1.16721	3.77338	0.309328	0.757072	NA	0	0	0	0	3	0	0	0	0	0	0	2.26226	0	0
mmu-miR-7001-5p	0	NA	NA	NA	NA	NA	0	0	0	0	0	0	0	0	0	0	0	0	0	0
mmu-miR-7002-3p	0	NA	NA	NA	NA	NA	0	0	0	0	0	0	0	0	0	0	0	0	0	0
mmu-miR-7002-5p	0	NA	NA	NA	NA	NA	0	0	0	0	0	0	0	0	0	0	0	0	0	0
mmu-miR-7003-3p	0.124546	-0.10855	3.81694	-0.0284391	0.977312	NA	0	0	0	0	0	1	0	0	0	0	0	0	0.87182	0
mmu-miR-7003-5p	0.215454	0.619065	3.81247	0.162379	0.871008	NA	0	0	0	0	2	0	0	0	0	0	0	1.50817	0	0
mmu-miR-7004-3p	1.40569	-0.0675917	2.13697	-0.0316298	0.974767	NA	0	5	0	7	0	0	1	0	4.0052	0	5.08914	0	0	0.745521
mmu-miR-7004-5p	0	NA	NA	NA	NA	NA	0	0	0	0	0	0	0	0	0	0	0	0	0	0
mmu-miR-7005-3p	0	NA	NA	NA	NA	NA	0	0	0	0	0	0	0	0	0	0	0	0	0	0
mmu-miR-7005-5p	0	NA	NA	NA	NA	NA	0	0	0	0	0	0	0	0	0	0	0	0	0	0
mmu-miR-7006-3p	2.86668	1.19982	1.15835	1.0358	0.300297	NA	0	4	1	3	9	2	7	0	3.20416	0.932468	2.18106	6.78679	1.74364	5.21865
mmu-miR-7006-5p	0	NA	NA	NA	NA	NA	0	0	0	0	0	0	0	0	0	0	0	0	0	0
mmu-miR-7007-3p	0	NA	NA	NA	NA	NA	0	0	0	0	0	0	0	0	0	0	0	0	0	0
mmu-miR-7007-5p	0	NA	NA	NA	NA	NA	0	0	0	0	0	0	0	0	0	0	0	0	0	0
mmu-miR-7008-3p	4.15711	0.508066	0.890312	0.570661	0.568229	NA	1	7	1	6	7	4	8	3.46786	5.60728	0.932468	4.36212	5.27861	3.48728	5.96417
mmu-miR-7008-5p	0.841256	2.55411	2.24203	1.13919	0.254623	NA	0	0	0	5	2	0	1	0	0	0	3.6351	1.50817	0	0.745521
mmu-miR-7009-3p	0.690503	2.24639	2.33672	0.961341	0.336381	NA	0	0	0	1	0	3	2	0	0	0	0.72702	0	2.61546	1.49104
mmu-miR-7009-5p	1.76991	2.08524	1.86272	1.11946	0.262945	NA	1	0	0	2	0	6	3	3.46786	0	0	1.45404	0	5.23092	2.23656
mmu-miR-701-3p	4.71139	1.68128	1.03744	1.62061	0.105101	NA	0	2	4	13	6	2	16	0	1.60208	3.72987	9.45126	4.52452	1.74364	11.9283
mmu-miR-701-5p	27.6896	1.09493	0.377308	2.90195	0.00370843	0.0327662	4	23	18	52	45	35	57	13.8714	18.4239	16.7844	37.805	33.9339	30.5137	42.4947
mmu-miR-7010-3p	0	NA	NA	NA	NA	NA	0	0	0	0	0	0	0	0	0	0	0	0	0	0
mmu-miR-7010-5p	0.106503	-0.10855	3.81694	-0.0284391	0.977312	NA	0	0	0	0	0	0	1	0	0	0	0	0	0	0.745521
mmu-miR-7011-3p	0	NA	NA	NA	NA	NA	0	0	0	0	0	0	0	0	0	0	0	0	0	0
mmu-miR-7011-5p	0.20772	0.582876	3.81497	0.152787	0.878567	NA	0	0	0	2	0	0	0	0	0	0	1.45404	0	0	0
mmu-miR-7012-3p	0.915551	0.465187	1.91987	0.242302	0.808546	NA	0	0	2	3	0	1	2	0	0	1.86494	2.18106	0	0.87182	1.49104
mmu-miR-7012-5p	0.20772	0.582876	3.81497	0.152787	0.878567	NA	0	0	0	2	0	0	0	0	0	0	1.45404	0	0	0
mmu-miR-7013-3p	0.332728	-1.68281	3.38134	-0.497676	0.618712	NA	0	2	0	1	0	0	0	0	1.60208	0	0.72702	0	0	0
mmu-miR-7013-5p	0.215454	0.619065	3.81247	0.162379	0.871008	NA	0	0	0	0	2	0	0	0	0	0	0	1.50817	0	0
mmu-miR-7014-3p	0	NA	NA	NA	NA	NA	0	0	0	0	0	0	0	0	0	0	0	0	0	0
mmu-miR-7014-5p	0	NA	NA	NA	NA	NA	0	0	0	0	0	0	0	0	0	0	0	0	0	0
mmu-miR-7015-3p	4.84329	0.457	0.831143	0.549845	0.582426	NA	0	5	7	4	8	8	10	0	4.0052	6.52728	2.90808	6.0327	6.97456	7.45521
mmu-miR-7015-5p	0.495409	-2.03516	3.75517	-0.541963	0.587844	NA	1	0	0	0	0	0	0	3.46786	0	0	0	0	0	0
mmu-miR-7016-3p	6.25703	-0.455232	0.704743	-0.645954	0.518309	NA	3	11	4	5	7	6	9	10.4036	8.81144	3.72987	3.6351	5.27861	5.23092	6.70969
mmu-miR-7016-5p	0.106503	-0.10855	3.81694	-0.0284391	0.977312	NA	0	0	0	0	0	0	1	0	0	0	0	0	0	0.745521
mmu-miR-7017-3p	0.114434	-1.73908	3.80629	-0.456897	0.647745	NA	0	1	0	0	0	0	0	0	0.80104	0	0	0	0	0
mmu-miR-7017-5p	0.228868	-2.40091	3.76409	-0.637845	0.523574	NA	0	2	0	0	0	0	0	0	1.60208	0	0	0	0	0
mmu-miR-7018-3p	3.07556	-0.828966	1.11828	-0.741287	0.458519	NA	2	5	2	0	2	4	5	6.93572	4.0052	1.86494	0	1.50817	3.48728	3.7276
mmu-miR-7018-5p	0	NA	NA	NA	NA	NA	0	0	0	0	0	0	0	0	0	0	0	0	0	0
mmu-miR-7019-3p	8.62519	0.134312	0.656704	0.204524	0.837944	NA	1	6	16	11	10	12	15	3.46786	4.80624	14.9195	7.99722	7.54087	10.4618	11.1828
mmu-miR-7019-5p	0.6681	-1.74736	2.40547	-0.726409	0.467588	NA	0	4	0	1	0	0	1	0	3.20416	0	0.72702	0	0	0.745521
mmu-miR-702-3p	226.437	0.587894	0.216363	2.71717	0.00658426	0.0493819	43	232	201	312	331	309	425	149.118	185.841	187.426	226.83	249.603	269.392	316.846
mmu-miR-702-5p	1.23149	1.10924	1.64681	0.673566	0.500587	NA	0	1	1	5	2	2	0	0	0.80104	0.932468	3.6351	1.50817	1.74364	0
mmu-miR-7020-3p	0.239713	-1.13551	3.76876	-0.301296	0.763189	NA	0	0	1	0	0	0	1	0	0	0.932468	0	0	0	0.745521
mmu-miR-7020-5p	0	NA	NA	NA	NA	NA	0	0	0	0	0	0	0	0	0	0	0	0	0	0
mmu-miR-7021-3p	0.455364	-1.06175	2.63941	-0.40227	0.687485	NA	0	1	1	2	0	0	0	0	0.80104	0.932468	1.45404	0	0	0
mmu-miR-7021-5p	3.02947	-1.59881	1.32652	-1.20527	0.2281	NA	4	0	2	1	2	2	2	13.8714	0	1.86494	0.72702	1.50817	1.74364	1.49104
mmu-miR-7022-3p	0.20772	0.582876	3.81497	0.152787	0.878567	NA	0	0	0	2	0	0	0	0	0	0	1.45404	0	0	0
mmu-miR-7022-5p	0	NA	NA	NA	NA	NA	0	0	0	0	0	0	0	0	0	0	0	0	0	0
mmu-miR-7023-3p	0.989131	2.77717	1.79787	1.5447	0.122418	NA	0	0	0	3	2	2	2	0	0	0	2.18106	1.50817	1.74364	1.49104
mmu-miR-7023-5p	0	NA	NA	NA	NA	NA	0	0	0	0	0	0	0	0	0	0	0	0	0	0
mmu-miR-7024-3p	7.58766	0.715643	0.726334	0.98528	0.324487	NA	0	10	7	9	9	11	21	0	8.0104	6.52728	6.54318	6.78679	9.59001	15.6559
mmu-miR-7024-5p	2.34707	-1.09937	1.10718	-0.992938	0.32074	NA	0	6	5	1	2	2	4	0	4.80624	4.66234	0.72702	1.50817	1.74364	2.98208
mmu-miR-7025-3p	0.419307	1.54836	3.19976	0.483898	0.628458	NA	0	0	0	3	1	0	0	0	0	0	2.18106	0.754087	0	0
mmu-miR-7025-5p	0	NA	NA	NA	NA	NA	0	0	0	0	0	0	0	0	0	0	0	0	0	0
mmu-miR-7026-3p	0.316866	1.14368	3.46166	0.330384	0.74111	NA	0	0	0	1	0	0	2	0	0	0	0.72702	0	0	1.49104
mmu-miR-7026-5p	2.13369	-2.91732	1.51361	-1.92739	0.0539306	NA	1	8	3	0	3	0	0	3.46786	6.40832	2.7974	0	2.26226	0	0
mmu-miR-7027-3p	0.877802	1.47697	1.79865	0.821155	0.411558	NA	0	1	0	1	2	1	3	0	0.80104	0	0.72702	1.50817	0.87182	2.23656
mmu-miR-7027-5p	0	NA	NA	NA	NA	NA	0	0	0	0	0	0	0	0	0	0	0	0	0	0
mmu-miR-7028-3p	0.218294	-1.01775	3.80629	-0.267385	0.789173	NA	0	1	0	1	0	0	0	0	0.80104	0	0.72702	0	0	0
mmu-miR-7028-5p	0.452719	0.133248	3.17982	0.0419043	0.966575	NA	0	0	1	0	0	0	3	0	0	0.932468	0	0	0	2.23656
mmu-miR-7029-3p	0.655909	-0.0127079	2.41097	-0.00527089	0.995794	NA	0	2	0	1	3	0	0	0	1.60208	0	0.72702	2.26226	0	0
mmu-miR-7029-5p	0	NA	NA	NA	NA	NA	0	0	0	0	0	0	0	0	0	0	0	0	0	0
mmu-miR-703	0	NA	NA	NA	NA	NA	0	0	0	0	0	0	0	0	0	0	0	0	0	0
mmu-miR-7030-3p	0	NA	NA	NA	NA	NA	0	0	0	0	0	0	0	0	0	0	0	0	0	0
mmu-miR-7030-5p	0	NA	NA	NA	NA	NA	0	0	0	0	0	0	0	0	0	0	0	0	0	0
mmu-miR-7031-3p	4.62501	0.0121569	0.852101	0.014267	0.988617	NA	0	4	10	6	8	4	8	0	3.20416	9.32468	4.36212	6.0327	3.48728	5.96417
mmu-miR-7031-5p	1.57482	2.40328	1.77032	1.35754	0.174609	NA	0	1	0	0	3	4	6	0	0.80104	0	0	2.26226	3.48728	4.47313
mmu-miR-7032-3p	3.42457	-0.737327	0.888142	-0.830191	0.406431	NA	1	5	6	3	2	4	5	3.46786	4.0052	5.59481	2.18106	1.50817	3.48728	3.7276
mmu-miR-7032-5p	1.33826	-2.40554	1.96553	-1.22387	0.221002	NA	2	0	1	0	1	0	1	6.93572	0	0.932468	0	0.754087	0	0.745521
mmu-miR-7033-3p	3.01017	-0.424874	1.25165	-0.339452	0.734269	NA	0	10	2	3	8	0	4	0	8.0104	1.86494	2.18106	6.0327	0	2.98208
mmu-miR-7033-5p	3.44831	-0.202411	0.911025	-0.222179	0.824174	NA	1	6	3	7	2	4	4	3.46786	4.80624	2.7974	5.08914	1.50817	3.48728	2.98208
mmu-miR-7034-3p	0.266419	-2.5407	3.7572	-0.676222	0.4989	NA	0	0	2	0	0	0	0	0	0	1.86494	0	0	0	0
mmu-miR-7034-5p	0.727051	0.181911	2.85107	0.0638045	0.949126	NA	0	2	0	0	0	4	0	0	1.60208	0	0	0	3.48728	0
mmu-miR-7035-3p	7.80088	0.00986521	0.634549	0.0155468	0.987596	NA	3	8	8	11	10	5	14	10.4036	6.40832	7.45974	7.99722	7.54087	4.3591	10.4373
mmu-miR-7035-5p	0.96617	-0.801984	2.0297	-0.395125	0.692751	NA	1	0	1	0	0	1	2	3.46786	0	0.932468	0	0	0.87182	1.49104
mmu-miR-7036a-3p	4.29934	-0.344344	0.919405	-0.374529	0.708011	NA	2	9	1	4	5	7	3	6.93572	7.20936	0.932468	2.90808	3.77044	6.10274	2.23656
mmu-miR-7036a-5p	1.31672	-2.65908	1.62772	-1.63363	0.102337	NA	1	3	2	1	1	0	0	3.46786	2.40312	1.86494	0.72702	0.754087	0	0
mmu-miR-7036b-3p	0.758743	-0.46752	2.78185	-0.168061	0.866536	NA	0	3	0	4	0	0	0	0	2.40312	0	2.90808	0	0	0
mmu-miR-7036b-5p	0.441412	1.61175	2.62033	0.615095	0.538492	NA	0	0	0	1	0	1	2	0	0	0	0.72702	0	0.87182	1.49104
mmu-miR-7037-3p	0.13321	-1.85705	3.79746	-0.489025	0.624824	NA	0	0	1	0	0	0	0	0	0	0.932468	0	0	0	0
mmu-miR-7037-5p	2.43796	0.0896961	1.19885	0.0748185	0.940359	NA	2	1	1	4	2	2	3	6.93572	0.80104	0.932468	2.90808	1.50817	1.74364	2.23656
mmu-miR-7038-3p	0.356818	1.28942	3.36075	0.383671	0.701222	NA	0	0	0	0	1	2	0	0	0	0	0	0.754087	1.74364	0
mmu-miR-7038-5p	0.921421	0.429901	2.79242	0.153953	0.877647	NA	1	0	0	0	0	0	4	3.46786	0	0	0	0	0	2.98208
mmu-miR-7039-3p	0	NA	NA	NA	NA	NA	0	0	0	0	0	0	0	0	0	0	0	0	0	0
mmu-miR-7039-5p	0	NA	NA	NA	NA	NA	0	0	0	0	0	0	0	0	0	0	0	0	0	0
mmu-miR-704	1.10498	1.84639	1.70532	1.08272	0.278932	NA	0	1	0	2	1	2	4	0	0.80104	0	1.45404	0.754087	1.74364	2.98208
mmu-miR-7040-3p	0	NA	NA	NA	NA	NA	0	0	0	0	0	0	0	0	0	0	0	0	0	0
mmu-miR-7040-5p	0	NA	NA	NA	NA	NA	0	0	0	0	0	0	0	0	0	0	0	0	0	0
mmu-miR-7041-3p	1.02998	0.694128	2.27069	0.30569	0.759841	NA	0	0	2	0	0	1	6	0	0	1.86494	0	0	0.87182	4.47313
mmu-miR-7041-5p	0.953146	-3.90397	2.43013	-1.60648	0.108168	NA	1	4	0	0	0	0	0	3.46786	3.20416	0	0	0	0	0
mmu-miR-7042-3p	0.776097	0.233931	1.79341	0.13044	0.896219	NA	0	1	1	2	1	0	2	0	0.80104	0.932468	1.45404	0.754087	0	1.49104
mmu-miR-7042-5p	0.628619	-2.98716	2.81923	-1.05956	0.289343	NA	1	0	1	0	0	0	0	3.46786	0	0.932468	0	0	0	0
mmu-miR-7043-3p	14.332	-0.233199	0.5384	-0.433134	0.664917	0.833964	3	23	18	22	18	22	8	10.4036	18.4239	16.7844	15.9944	13.5736	19.18	5.96417
mmu-miR-7043-5p	5.352	-0.454976	0.888705	-0.511954	0.608683	NA	4	4	4	3	7	2	10	13.8714	3.20416	3.72987	2.18106	5.27861	1.74364	7.45521
mmu-miR-7044-3p	3.5848	0.00659044	0.919501	0.00716741	0.994281	NA	0	5	6	4	3	5	8	0	4.0052	5.59481	2.90808	2.26226	4.3591	5.96417
mmu-miR-7044-5p	0	NA	NA	NA	NA	NA	0	0	0	0	0	0	0	0	0	0	0	0	0	0
mmu-miR-7045-3p	0.869046	0.195401	2.82455	0.0691794	0.944847	NA	1	0	0	0	0	3	0	3.46786	0	0	0	0	2.61546	0
mmu-miR-7045-5p	0	NA	NA	NA	NA	NA	0	0	0	0	0	0	0	0	0	0	0	0	0	0
mmu-miR-7046-3p	13.6583	0.0887826	0.523293	0.169661	0.865276	0.936365	3	19	14	11	23	14	26	10.4036	15.2198	13.0546	7.99722	17.344	12.2055	19.3835
mmu-miR-7046-5p	0	NA	NA	NA	NA	NA	0	0	0	0	0	0	0	0	0	0	0	0	0	0
mmu-miR-7047-3p	3.08026	1.60123	1.20518	1.32862	0.183972	NA	0	1	3	1	9	6	7	0	0.80104	2.7974	0.72702	6.78679	5.23092	5.21865
mmu-miR-7047-5p	0.232272	0.640988	3.81099	0.168195	0.86643	NA	0	0	0	0	1	1	0	0	0	0	0	0.754087	0.87182	0
mmu-miR-7048-3p	5.67754	-1.66143	0.74238	-2.23797	0.0252228	NA	2	12	12	5	5	1	5	6.93572	9.61248	11.1896	3.6351	3.77044	0.87182	3.7276
mmu-miR-7048-5p	0	NA	NA	NA	NA	NA	0	0	0	0	0	0	0	0	0	0	0	0	0	0
mmu-miR-7049-3p	0.114434	-1.73908	3.80629	-0.456897	0.647745	NA	0	1	0	0	0	0	0	0	0.80104	0	0	0	0	0
mmu-miR-7049-5p	3.83856	-1.66378	1.3066	-1.27336	0.20289	NA	5	2	1	5	0	3	1	17.3393	1.60208	0.932468	3.6351	0	2.61546	0.745521
mmu-miR-705	0	NA	NA	NA	NA	NA	0	0	0	0	0	0	0	0	0	0	0	0	0	0
mmu-miR-7050-3p	0	NA	NA	NA	NA	NA	0	0	0	0	0	0	0	0	0	0	0	0	0	0
mmu-miR-7050-5p	0	NA	NA	NA	NA	NA	0	0	0	0	0	0	0	0	0	0	0	0	0	0
mmu-miR-7051-3p	0.676594	0.0393965	2.40349	0.0163914	0.986922	NA	0	2	0	0	3	1	0	0	1.60208	0	0	2.26226	0.87182	0
mmu-miR-7051-5p	0	NA	NA	NA	NA	NA	0	0	0	0	0	0	0	0	0	0	0	0	0	0
mmu-miR-7052-3p	19.3662	0.125647	0.472707	0.265803	0.790391	0.900711	3	24	25	16	27	29	34	10.4036	19.225	23.3117	11.6323	20.3604	25.2828	25.3477
mmu-miR-7052-5p	0.433943	0.24302	3.23074	0.0752212	0.940039	NA	0	1	0	0	0	0	3	0	0.80104	0	0	0	0	2.23656
mmu-miR-7053-3p	1.15634	0.0733296	1.62259	0.0451928	0.963954	NA	1	1	0	2	1	1	1	3.46786	0.80104	0	1.45404	0.754087	0.87182	0.745521
mmu-miR-7053-5p	0	NA	NA	NA	NA	NA	0	0	0	0	0	0	0	0	0	0	0	0	0	0
mmu-miR-7054-3p	11.1782	-0.448189	0.579869	-0.772913	0.439574	0.693215	2	18	18	19	6	13	14	6.93572	14.4187	16.7844	13.8134	4.52452	11.3337	10.4373
mmu-miR-7054-5p	1.096	-1.20457	1.76918	-0.680864	0.495958	NA	1	1	1	1	0	2	0	3.46786	0.80104	0.932468	0.72702	0	1.74364	0
mmu-miR-7055-3p	0	NA	NA	NA	NA	NA	0	0	0	0	0	0	0	0	0	0	0	0	0	0
mmu-miR-7055-5p	0	NA	NA	NA	NA	NA	0	0	0	0	0	0	0	0	0	0	0	0	0	0
mmu-miR-7056-3p	0.768391	2.4124	2.72388	0.885647	0.375808	NA	0	0	0	5	0	2	0	0	0	0	3.6351	0	1.74364	0
mmu-miR-7056-5p	0.774677	0.230506	2.01558	0.114362	0.908951	NA	0	1	1	3	2	0	0	0	0.80104	0.932468	2.18106	1.50817	0	0
mmu-miR-7057-3p	0	NA	NA	NA	NA	NA	0	0	0	0	0	0	0	0	0	0	0	0	0	0
mmu-miR-7057-5p	0	NA	NA	NA	NA	NA	0	0	0	0	0	0	0	0	0	0	0	0	0	0
mmu-miR-7058-3p	0	NA	NA	NA	NA	NA	0	0	0	0	0	0	0	0	0	0	0	0	0	0
mmu-miR-7058-5p	0.114434	-1.73908	3.80629	-0.456897	0.647745	NA	0	1	0	0	0	0	0	0	0.80104	0	0	0	0	0
mmu-miR-7059-3p	0.10386	-0.10855	3.81694	-0.0284391	0.977312	NA	0	0	0	1	0	0	0	0	0	0	0.72702	0	0	0
mmu-miR-7059-5p	0	NA	NA	NA	NA	NA	0	0	0	0	0	0	0	0	0	0	0	0	0	0
mmu-miR-706	0	NA	NA	NA	NA	NA	0	0	0	0	0	0	0	0	0	0	0	0	0	0
mmu-miR-7060-3p	0	NA	NA	NA	NA	NA	0	0	0	0	0	0	0	0	0	0	0	0	0	0
mmu-miR-7060-5p	0.222161	-1.01775	3.80629	-0.267385	0.789173	NA	0	1	0	0	1	0	0	0	0.80104	0	0	0.754087	0	0
mmu-miR-7061-3p	1.54202	-0.00471304	1.46099	-0.00322593	0.997426	NA	1	0	2	1	1	2	3	3.46786	0	1.86494	0.72702	0.754087	1.74364	2.23656
mmu-miR-7061-5p	0.48858	-2.22299	2.50126	-0.88875	0.374137	NA	0	1	2	0	1	0	0	0	0.80104	1.86494	0	0.754087	0	0
mmu-miR-7062-3p	0	NA	NA	NA	NA	NA	0	0	0	0	0	0	0	0	0	0	0	0	0	0
mmu-miR-7062-5p	0.524586	1.87098	2.96709	0.630576	0.528318	NA	0	0	0	3	0	0	2	0	0	0	2.18106	0	0	1.49104
mmu-miR-7063-3p	7.46857	0.598504	0.640684	0.934165	0.350219	NA	1	8	7	14	10	8	15	3.46786	6.40832	6.52728	10.1783	7.54087	6.97456	11.1828
mmu-miR-7063-5p	3.55305	0.414632	1.14003	0.363701	0.716081	NA	0	2	7	3	2	3	14	0	1.60208	6.52728	2.18106	1.50817	2.61546	10.4373
mmu-miR-7064-3p	0	NA	NA	NA	NA	NA	0	0	0	0	0	0	0	0	0	0	0	0	0	0
mmu-miR-7064-5p	0.478693	-1.02872	2.28691	-0.449827	0.652835	NA	0	1	1	0	0	1	1	0	0.80104	0.932468	0	0	0.87182	0.745521
mmu-miR-7065-3p	15.8636	0.499993	0.469692	1.06451	0.287096	0.558526	4	16	13	29	18	26	20	13.8714	12.8166	12.1221	21.0836	13.5736	22.6673	14.9104
mmu-miR-7065-5p	0	NA	NA	NA	NA	NA	0	0	0	0	0	0	0	0	0	0	0	0	0	0
mmu-miR-7066-3p	0.210363	0.595351	3.8141	0.156092	0.875961	NA	0	0	0	1	0	0	1	0	0	0	0.72702	0	0	0.745521
mmu-miR-7066-5p	0.773775	-2.84465	2.67306	-1.06419	0.287241	NA	0	0	5	0	1	0	0	0	0	4.66234	0	0.754087	0	0
mmu-miR-7067-3p	3.28391	-0.889127	1.05275	-0.844579	0.398346	NA	3	3	2	2	3	1	5	10.4036	2.40312	1.86494	1.45404	2.26226	0.87182	3.7276
mmu-miR-7067-5p	0.13321	-1.85705	3.79746	-0.489025	0.624824	NA	0	0	1	0	0	0	0	0	0	0.932468	0	0	0	0
mmu-miR-7068-3p	4.96478	-0.131489	0.877498	-0.149845	0.880887	NA	1	10	4	10	11	2	3	3.46786	8.0104	3.72987	7.2702	8.29496	1.74364	2.23656
mmu-miR-7068-5p	1.16848	-0.828606	1.79857	-0.460703	0.645012	NA	0	2	3	4	0	1	0	0	1.60208	2.7974	2.90808	0	0.87182	0
mmu-miR-7069-3p	8.54508	-0.493962	0.599976	-0.823303	0.410336	NA	4	13	8	12	9	5	11	13.8714	10.4135	7.45974	8.72424	6.78679	4.3591	8.20073
mmu-miR-7069-5p	2.38088	-1.18889	1.20812	-0.984086	0.325073	NA	1	3	5	5	1	2	0	3.46786	2.40312	4.66234	3.6351	0.754087	1.74364	0
mmu-miR-707	0	NA	NA	NA	NA	NA	0	0	0	0	0	0	0	0	0	0	0	0	0	0
mmu-miR-7070-3p	2.79321	1.02799	1.33141	0.772109	0.44005	NA	0	0	5	5	7	6	1	0	0	4.66234	3.6351	5.27861	5.23092	0.745521
mmu-miR-7070-5p	0.533739	1.89259	3.01576	0.627568	0.530287	NA	0	0	0	0	1	0	4	0	0	0	0	0.754087	0	2.98208
mmu-miR-7071-3p	0.753164	-2.18696	2.36698	-0.923944	0.355516	NA	1	0	1	0	0	1	0	3.46786	0	0.932468	0	0	0.87182	0
mmu-miR-7071-5p	0.218294	-1.01775	3.80629	-0.267385	0.789173	NA	0	1	0	1	0	0	0	0	0.80104	0	0.72702	0	0	0
mmu-miR-7072-3p	0.213006	0.607738	3.81325	0.159375	0.873373	NA	0	0	0	0	0	0	2	0	0	0	0	0	0	1.49104
mmu-miR-7072-5p	0	NA	NA	NA	NA	NA	0	0	0	0	0	0	0	0	0	0	0	0	0	0
mmu-miR-7073-3p	0.228868	-2.40091	3.76409	-0.637845	0.523574	NA	0	2	0	0	0	0	0	0	1.60208	0	0	0	0	0
mmu-miR-7073-5p	0.723815	-0.489007	2.5127	-0.194614	0.845695	NA	1	0	0	1	0	1	0	3.46786	0	0	0.72702	0	0.87182	0
mmu-miR-7074-3p	0.321957	1.16342	3.44766	0.337452	0.735776	NA	0	0	0	0	2	0	1	0	0	0	0	1.50817	0	0.745521
mmu-miR-7074-5p	0	NA	NA	NA	NA	NA	0	0	0	0	0	0	0	0	0	0	0	0	0	0
mmu-miR-7075-3p	26.6389	0.334749	0.377552	0.886632	0.375277	0.645476	6	24	31	49	39	32	33	20.8072	19.225	28.9065	35.624	29.4094	27.8982	24.6022
mmu-miR-7075-5p	0	NA	NA	NA	NA	NA	0	0	0	0	0	0	0	0	0	0	0	0	0	0
mmu-miR-7076-3p	0	NA	NA	NA	NA	NA	0	0	0	0	0	0	0	0	0	0	0	0	0	0
mmu-miR-7076-5p	0	NA	NA	NA	NA	NA	0	0	0	0	0	0	0	0	0	0	0	0	0	0
mmu-miR-7077-3p	1.32872	0.50786	2.08699	0.243345	0.807738	NA	0	0	3	0	4	4	0	0	0	2.7974	0	3.01635	3.48728	0
mmu-miR-7077-5p	0.463321	1.66779	2.59984	0.641495	0.521201	NA	0	0	0	0	1	2	1	0	0	0	0	0.754087	1.74364	0.745521
mmu-miR-7078-3p	1.44744	0.714746	1.63903	0.436079	0.66278	NA	0	1	2	1	2	6	0	0	0.80104	1.86494	0.72702	1.50817	5.23092	0
mmu-miR-7078-5p	0.106503	-0.10855	3.81694	-0.0284391	0.977312	NA	0	0	0	0	0	0	1	0	0	0	0	0	0	0.745521
mmu-miR-7079-3p	3.56281	0.870368	1.0058	0.865346	0.386849	NA	1	3	2	7	7	1	8	3.46786	2.40312	1.86494	5.08914	5.27861	0.87182	5.96417
mmu-miR-7079-5p	0	NA	NA	NA	NA	NA	0	0	0	0	0	0	0	0	0	0	0	0	0	0
mmu-miR-708-3p	337.779	0.308985	0.285303	1.083	0.278807	0.55515	50	443	380	628	451	396	456	173.393	354.861	354.338	456.568	340.093	345.241	339.958
mmu-miR-708-5p	8656.33	-0.29918	0.290713	-1.02913	0.303421	0.57718	4230	8657	8030	12108	9697	8337	10891	14669.1	6934.6	7487.72	8802.76	7312.39	7268.36	8119.47
mmu-miR-7080-3p	2.65916	2.35395	1.31697	1.7874	0.0738732	NA	0	0	2	4	5	3	10	0	0	1.86494	2.90808	3.77044	2.61546	7.45521
mmu-miR-7080-5p	8.35279	0.862449	0.69408	1.24258	0.214023	NA	2	3	9	13	9	11	20	6.93572	2.40312	8.39221	9.45126	6.78679	9.59001	14.9104
mmu-miR-7081-3p	1.63603	-1.36393	1.44756	-0.942224	0.346078	NA	1	3	2	2	3	0	0	3.46786	2.40312	1.86494	1.45404	2.26226	0	0
mmu-miR-7081-5p	0	NA	NA	NA	NA	NA	0	0	0	0	0	0	0	0	0	0	0	0	0	0
mmu-miR-7082-3p	5.74218	1.18377	0.86293	1.3718	0.170124	NA	0	7	3	6	7	16	11	0	5.60728	2.7974	4.36212	5.27861	13.9491	8.20073
mmu-miR-7082-5p	0	NA	NA	NA	NA	NA	0	0	0	0	0	0	0	0	0	0	0	0	0	0
mmu-miR-7083-3p	1.32056	-0.0574433	2.10251	-0.0273213	0.978204	NA	0	0	4	0	5	2	0	0	0	3.72987	0	3.77044	1.74364	0
mmu-miR-7083-5p	2.86404	0.831411	1.24682	0.666828	0.504882	NA	0	3	3	0	6	5	8	0	2.40312	2.7974	0	4.52452	4.3591	5.96417
mmu-miR-7084-3p	0	NA	NA	NA	NA	NA	0	0	0	0	0	0	0	0	0	0	0	0	0	0
mmu-miR-7084-5p	0.972785	-0.765382	1.88227	-0.406628	0.684281	NA	0	2	2	1	0	3	0	0	1.60208	1.86494	0.72702	0	2.61546	0
mmu-miR-7085-3p	1.96965	0.81599	1.23175	0.662462	0.507675	NA	0	2	2	2	4	5	2	0	1.60208	1.86494	1.45404	3.01635	4.3591	1.49104
mmu-miR-7085-5p	0.64553	0.970326	2.14582	0.452194	0.651129	NA	0	1	0	1	1	0	3	0	0.80104	0	0.72702	0.754087	0	2.23656
mmu-miR-7086-3p	0	NA	NA	NA	NA	NA	0	0	0	0	0	0	0	0	0	0	0	0	0	0
mmu-miR-7086-5p	0	NA	NA	NA	NA	NA	0	0	0	0	0	0	0	0	0	0	0	0	0	0
mmu-miR-7087-3p	2.06178	0.280347	1.30698	0.214499	0.830158	NA	1	1	2	2	1	1	7	3.46786	0.80104	1.86494	1.45404	0.754087	0.87182	5.21865
mmu-miR-7087-5p	0.824666	-0.316102	2.31048	-0.136812	0.891179	NA	0	3	0	0	1	3	0	0	2.40312	0	0	0.754087	2.61546	0
mmu-miR-7088-3p	0	NA	NA	NA	NA	NA	0	0	0	0	0	0	0	0	0	0	0	0	0	0
mmu-miR-7088-5p	0	NA	NA	NA	NA	NA	0	0	0	0	0	0	0	0	0	0	0	0	0	0
mmu-miR-7089-3p	0.107727	-0.10855	3.81694	-0.0284391	0.977312	NA	0	0	0	0	1	0	0	0	0	0	0	0.754087	0	0
mmu-miR-7089-5p	0	NA	NA	NA	NA	NA	0	0	0	0	0	0	0	0	0	0	0	0	0	0
mmu-miR-709	2.43436	-0.733658	1.28799	-0.569613	0.56894	NA	2	3	1	5	3	1	0	6.93572	2.40312	0.932468	3.6351	2.26226	0.87182	0
mmu-miR-7090-3p	0.249091	0.71151	3.80636	0.186927	0.851718	NA	0	0	0	0	0	2	0	0	0	0	0	0	1.74364	0
mmu-miR-7090-5p	0.124546	-0.10855	3.81694	-0.0284391	0.977312	NA	0	0	0	0	0	1	0	0	0	0	0	0	0.87182	0
mmu-miR-7091-3p	0.213006	0.607738	3.81325	0.159375	0.873373	NA	0	0	0	0	0	0	2	0	0	0	0	0	0	1.49104
mmu-miR-7091-5p	0	NA	NA	NA	NA	NA	0	0	0	0	0	0	0	0	0	0	0	0	0	0
mmu-miR-7092-3p	1.85154	1.17294	1.35077	0.868351	0.385202	NA	0	1	2	2	1	5	5	0	0.80104	1.86494	1.45404	0.754087	4.3591	3.7276
mmu-miR-7092-5p	0.440455	-0.982234	2.65294	-0.370244	0.711201	NA	0	2	0	1	1	0	0	0	1.60208	0	0.72702	0.754087	0	0
mmu-miR-7093-3p	26.96	-0.222925	0.371518	-0.600039	0.54848	0.759083	8	33	36	27	32	28	44	27.7429	26.4343	33.5688	19.6295	24.1308	24.4109	32.8029
mmu-miR-7093-5p	0	NA	NA	NA	NA	NA	0	0	0	0	0	0	0	0	0	0	0	0	0	0
mmu-miR-7094-1-5p	0	NA	NA	NA	NA	NA	0	0	0	0	0	0	0	0	0	0	0	0	0	0
mmu-miR-7094-3p	0	NA	NA	NA	NA	NA	0	0	0	0	0	0	0	0	0	0	0	0	0	0
mmu-miR-7094b-2-5p	0	NA	NA	NA	NA	NA	0	0	0	0	0	0	0	0	0	0	0	0	0	0
mmu-miR-710	0	NA	NA	NA	NA	NA	0	0	0	0	0	0	0	0	0	0	0	0	0	0
mmu-miR-711	0	NA	NA	NA	NA	NA	0	0	0	0	0	0	0	0	0	0	0	0	0	0
mmu-miR-7115-3p	0.559026	0.572724	2.18878	0.261664	0.79358	NA	0	0	1	1	2	0	1	0	0	0.932468	0.72702	1.50817	0	0.745521
mmu-miR-7115-5p	1.88118	0.222925	1.65353	0.134818	0.892756	NA	2	0	0	1	4	2	1	6.93572	0	0	0.72702	3.01635	1.74364	0.745521
mmu-miR-7116-3p	3.17577	-0.723554	0.945073	-0.765606	0.443911	NA	1	5	5	1	5	3	4	3.46786	4.0052	4.66234	0.72702	3.77044	2.61546	2.98208
mmu-miR-7116-5p	0.124546	-0.10855	3.81694	-0.0284391	0.977312	NA	0	0	0	0	0	1	0	0	0	0	0	0	0.87182	0
mmu-miR-7117-3p	5.30715	0.079449	0.74908	0.106062	0.915533	NA	1	5	8	11	5	6	7	3.46786	4.0052	7.45974	7.99722	3.77044	5.23092	5.21865
mmu-miR-7117-5p	0.13321	-1.85705	3.79746	-0.489025	0.624824	NA	0	0	1	0	0	0	0	0	0	0.932468	0	0	0	0
mmu-miR-7118-3p	0.753454	0.285847	2.29626	0.124484	0.900932	NA	0	2	0	3	0	0	2	0	1.60208	0	2.18106	0	0	1.49104
mmu-miR-7118-5p	0	NA	NA	NA	NA	NA	0	0	0	0	0	0	0	0	0	0	0	0	0	0
mmu-miR-7119-3p	0	NA	NA	NA	NA	NA	0	0	0	0	0	0	0	0	0	0	0	0	0	0
mmu-miR-7119-5p	0.106503	-0.10855	3.81694	-0.0284391	0.977312	NA	0	0	0	0	0	0	1	0	0	0	0	0	0	0.745521
mmu-miR-712-3p	0	NA	NA	NA	NA	NA	0	0	0	0	0	0	0	0	0	0	0	0	0	0
mmu-miR-712-5p	0	NA	NA	NA	NA	NA	0	0	0	0	0	0	0	0	0	0	0	0	0	0
mmu-miR-713	0	NA	NA	NA	NA	NA	0	0	0	0	0	0	0	0	0	0	0	0	0	0
mmu-miR-714	0	NA	NA	NA	NA	NA	0	0	0	0	0	0	0	0	0	0	0	0	0	0
mmu-miR-717	0	NA	NA	NA	NA	NA	0	0	0	0	0	0	0	0	0	0	0	0	0	0
mmu-miR-718	0	NA	NA	NA	NA	NA	0	0	0	0	0	0	0	0	0	0	0	0	0	0
mmu-miR-719	0	NA	NA	NA	NA	NA	0	0	0	0	0	0	0	0	0	0	0	0	0	0
mmu-miR-721	0	NA	NA	NA	NA	NA	0	0	0	0	0	0	0	0	0	0	0	0	0	0
mmu-miR-7210-3p	0	NA	NA	NA	NA	NA	0	0	0	0	0	0	0	0	0	0	0	0	0	0
mmu-miR-7210-5p	0	NA	NA	NA	NA	NA	0	0	0	0	0	0	0	0	0	0	0	0	0	0
mmu-miR-7211-3p	0.601912	-1.25769	2.97515	-0.422731	0.672491	NA	1	0	0	0	0	0	1	3.46786	0	0	0	0	0	0.745521
mmu-miR-7211-5p	0	NA	NA	NA	NA	NA	0	0	0	0	0	0	0	0	0	0	0	0	0	0
mmu-miR-7212-3p	0	NA	NA	NA	NA	NA	0	0	0	0	0	0	0	0	0	0	0	0	0	0
mmu-miR-7212-5p	0.683572	0.937551	1.90086	0.493224	0.621855	NA	0	0	1	1	2	1	1	0	0	0.932468	0.72702	1.50817	0.87182	0.745521
mmu-miR-7213-3p	0.106503	-0.10855	3.81694	-0.0284391	0.977312	NA	0	0	0	0	0	0	1	0	0	0	0	0	0	0.745521
mmu-miR-7213-5p	0.820139	2.49151	2.26935	1.0979	0.27225	NA	0	0	0	0	2	4	1	0	0	0	0	1.50817	3.48728	0.745521
mmu-miR-7214-3p	0	NA	NA	NA	NA	NA	0	0	0	0	0	0	0	0	0	0	0	0	0	0
mmu-miR-7214-5p	0	NA	NA	NA	NA	NA	0	0	0	0	0	0	0	0	0	0	0	0	0	0
mmu-miR-7215-3p	0	NA	NA	NA	NA	NA	0	0	0	0	0	0	0	0	0	0	0	0	0	0
mmu-miR-7215-5p	0	NA	NA	NA	NA	NA	0	0	0	0	0	0	0	0	0	0	0	0	0	0
mmu-miR-7216-3p	0	NA	NA	NA	NA	NA	0	0	0	0	0	0	0	0	0	0	0	0	0	0
mmu-miR-7216-5p	0	NA	NA	NA	NA	NA	0	0	0	0	0	0	0	0	0	0	0	0	0	0
mmu-miR-7217-3p	0	NA	NA	NA	NA	NA	0	0	0	0	0	0	0	0	0	0	0	0	0	0
mmu-miR-7217-5p	0	NA	NA	NA	NA	NA	0	0	0	0	0	0	0	0	0	0	0	0	0	0
mmu-miR-7218-3p	0	NA	NA	NA	NA	NA	0	0	0	0	0	0	0	0	0	0	0	0	0	0
mmu-miR-7218-5p	0	NA	NA	NA	NA	NA	0	0	0	0	0	0	0	0	0	0	0	0	0	0
mmu-miR-7219-3p	1.11533	-0.282161	1.60852	-0.175416	0.860752	NA	0	3	1	1	2	0	3	0	2.40312	0.932468	0.72702	1.50817	0	2.23656
mmu-miR-7219-5p	0	NA	NA	NA	NA	NA	0	0	0	0	0	0	0	0	0	0	0	0	0	0
mmu-miR-7220-3p	1.29376	-0.113444	1.87094	-0.0606347	0.95165	NA	0	0	4	1	0	1	5	0	0	3.72987	0.72702	0	0.87182	3.7276
mmu-miR-7220-5p	0.80332	2.46626	2.25554	1.09342	0.274208	NA	0	0	0	0	3	3	1	0	0	0	0	2.26226	2.61546	0.745521
mmu-miR-7221-3p	0	NA	NA	NA	NA	NA	0	0	0	0	0	0	0	0	0	0	0	0	0	0
mmu-miR-7221-5p	0	NA	NA	NA	NA	NA	0	0	0	0	0	0	0	0	0	0	0	0	0	0
mmu-miR-7222-3p	0	NA	NA	NA	NA	NA	0	0	0	0	0	0	0	0	0	0	0	0	0	0
mmu-miR-7222-5p	0	NA	NA	NA	NA	NA	0	0	0	0	0	0	0	0	0	0	0	0	0	0
mmu-miR-7223-3p	0	NA	NA	NA	NA	NA	0	0	0	0	0	0	0	0	0	0	0	0	0	0
mmu-miR-7223-5p	0	NA	NA	NA	NA	NA	0	0	0	0	0	0	0	0	0	0	0	0	0	0
mmu-miR-7224-3p	12.6845	-0.173999	0.521291	-0.333786	0.738541	0.879708	3	18	16	10	14	17	22	10.4036	14.4187	14.9195	7.2702	10.5572	14.8209	16.4015
mmu-miR-7224-5p	0	NA	NA	NA	NA	NA	0	0	0	0	0	0	0	0	0	0	0	0	0	0
mmu-miR-7225-3p	0	NA	NA	NA	NA	NA	0	0	0	0	0	0	0	0	0	0	0	0	0	0
mmu-miR-7225-5p	0	NA	NA	NA	NA	NA	0	0	0	0	0	0	0	0	0	0	0	0	0	0
mmu-miR-7226-3p	7.43639	0.179365	0.819948	0.218752	0.826843	NA	4	3	7	11	15	2	11	13.8714	2.40312	6.52728	7.99722	11.3113	1.74364	8.20073
mmu-miR-7226-5p	0	NA	NA	NA	NA	NA	0	0	0	0	0	0	0	0	0	0	0	0	0	0
mmu-miR-7227-3p	0	NA	NA	NA	NA	NA	0	0	0	0	0	0	0	0	0	0	0	0	0	0
mmu-miR-7227-5p	0	NA	NA	NA	NA	NA	0	0	0	0	0	0	0	0	0	0	0	0	0	0
mmu-miR-7228-3p	0	NA	NA	NA	NA	NA	0	0	0	0	0	0	0	0	0	0	0	0	0	0
mmu-miR-7228-5p	0	NA	NA	NA	NA	NA	0	0	0	0	0	0	0	0	0	0	0	0	0	0
mmu-miR-7229-3p	0	NA	NA	NA	NA	NA	0	0	0	0	0	0	0	0	0	0	0	0	0	0
mmu-miR-7229-5p	0	NA	NA	NA	NA	NA	0	0	0	0	0	0	0	0	0	0	0	0	0	0
mmu-miR-7230-3p	0	NA	NA	NA	NA	NA	0	0	0	0	0	0	0	0	0	0	0	0	0	0
mmu-miR-7230-5p	0	NA	NA	NA	NA	NA	0	0	0	0	0	0	0	0	0	0	0	0	0	0
mmu-miR-7231-3p	0	NA	NA	NA	NA	NA	0	0	0	0	0	0	0	0	0	0	0	0	0	0
mmu-miR-7231-5p	0.372922	-1.81973	3.27705	-0.555295	0.578693	NA	0	0	2	0	0	0	1	0	0	1.86494	0	0	0	0.745521
mmu-miR-7232-3p	0	NA	NA	NA	NA	NA	0	0	0	0	0	0	0	0	0	0	0	0	0	0
mmu-miR-7232-5p	0	NA	NA	NA	NA	NA	0	0	0	0	0	0	0	0	0	0	0	0	0	0
mmu-miR-7233-3p	0	NA	NA	NA	NA	NA	0	0	0	0	0	0	0	0	0	0	0	0	0	0
mmu-miR-7233-5p	0	NA	NA	NA	NA	NA	0	0	0	0	0	0	0	0	0	0	0	0	0	0
mmu-miR-7234-3p	0	NA	NA	NA	NA	NA	0	0	0	0	0	0	0	0	0	0	0	0	0	0
mmu-miR-7234-5p	0	NA	NA	NA	NA	NA	0	0	0	0	0	0	0	0	0	0	0	0	0	0
mmu-miR-7235-3p	3.14221	0.532508	1.10784	0.480671	0.630751	NA	0	7	1	2	9	4	5	0	5.60728	0.932468	1.45404	6.78679	3.48728	3.7276
mmu-miR-7235-5p	0	NA	NA	NA	NA	NA	0	0	0	0	0	0	0	0	0	0	0	0	0	0
mmu-miR-7236-3p	0.65442	0.989786	2.48232	0.398734	0.690089	NA	0	1	0	4	0	1	0	0	0.80104	0	2.90808	0	0.87182	0
mmu-miR-7236-5p	0	NA	NA	NA	NA	NA	0	0	0	0	0	0	0	0	0	0	0	0	0	0
mmu-miR-7237-3p	0.13321	-1.85705	3.79746	-0.489025	0.624824	NA	0	0	1	0	0	0	0	0	0	0.932468	0	0	0	0
mmu-miR-7237-5p	0	NA	NA	NA	NA	NA	0	0	0	0	0	0	0	0	0	0	0	0	0	0
mmu-miR-7238-3p	0	NA	NA	NA	NA	NA	0	0	0	0	0	0	0	0	0	0	0	0	0	0
mmu-miR-7238-5p	0	NA	NA	NA	NA	NA	0	0	0	0	0	0	0	0	0	0	0	0	0	0
mmu-miR-7239-3p	0	NA	NA	NA	NA	NA	0	0	0	0	0	0	0	0	0	0	0	0	0	0
mmu-miR-7239-5p	0	NA	NA	NA	NA	NA	0	0	0	0	0	0	0	0	0	0	0	0	0	0
mmu-miR-7240-3p	0	NA	NA	NA	NA	NA	0	0	0	0	0	0	0	0	0	0	0	0	0	0
mmu-miR-7240-5p	1.45387	3.32694	1.681	1.97914	0.0478004	NA	0	0	0	2	2	4	5	0	0	0	1.45404	1.50817	3.48728	3.7276
mmu-miR-7241-3p	0	NA	NA	NA	NA	NA	0	0	0	0	0	0	0	0	0	0	0	0	0	0
mmu-miR-7241-5p	0	NA	NA	NA	NA	NA	0	0	0	0	0	0	0	0	0	0	0	0	0	0
mmu-miR-7242-3p	0	NA	NA	NA	NA	NA	0	0	0	0	0	0	0	0	0	0	0	0	0	0
mmu-miR-7242-5p	0	NA	NA	NA	NA	NA	0	0	0	0	0	0	0	0	0	0	0	0	0	0
mmu-miR-7243-3p	0	NA	NA	NA	NA	NA	0	0	0	0	0	0	0	0	0	0	0	0	0	0
mmu-miR-7243-5p	0	NA	NA	NA	NA	NA	0	0	0	0	0	0	0	0	0	0	0	0	0	0
mmu-miR-741-3p	0.752864	2.38689	2.8039	0.851274	0.394617	NA	0	0	0	0	6	0	1	0	0	0	0	4.52452	0	0.745521
mmu-miR-741-5p	0	NA	NA	NA	NA	NA	0	0	0	0	0	0	0	0	0	0	0	0	0	0
mmu-miR-742-3p	0.23898	-1.01785	3.78156	-0.269162	0.787805	NA	0	1	0	0	0	1	0	0	0.80104	0	0	0	0.87182	0
mmu-miR-742-5p	0.114434	-1.73908	3.80629	-0.456897	0.647745	NA	0	1	0	0	0	0	0	0	0.80104	0	0	0	0	0
mmu-miR-743a-3p	0.481873	-1.09276	3.08969	-0.353678	0.72358	NA	0	0	2	0	2	0	0	0	0	1.86494	0	1.50817	0	0
mmu-miR-743a-5p	0	NA	NA	NA	NA	NA	0	0	0	0	0	0	0	0	0	0	0	0	0	0
mmu-miR-743b-3p	0.646361	2.16538	3.55557	0.609011	0.542517	NA	0	0	0	0	6	0	0	0	0	0	0	4.52452	0	0
mmu-miR-743b-5p	0	NA	NA	NA	NA	NA	0	0	0	0	0	0	0	0	0	0	0	0	0	0
mmu-miR-744-3p	78.1432	0.711675	0.310065	2.29524	0.0217192	0.117722	8	83	75	139	135	91	135	27.7429	66.4863	69.9351	101.056	101.802	79.3356	100.645
mmu-miR-744-5p	5701.34	0.029206	0.19522	0.149605	0.881076	0.945103	2035	5956	5459	7813	7069	6726	8204	7057.1	4770.99	5090.34	5680.21	5330.64	5863.86	6116.25
mmu-miR-7578	0	NA	NA	NA	NA	NA	0	0	0	0	0	0	0	0	0	0	0	0	0	0
mmu-miR-758-3p	200.48	0.185575	0.255095	0.727477	0.466934	0.711991	33	260	242	304	261	262	280	114.439	208.27	225.657	221.014	196.817	228.417	208.746
mmu-miR-758-5p	0.478006	-1.10859	2.61126	-0.424542	0.671171	NA	0	0	2	1	1	0	0	0	0	1.86494	0.72702	0.754087	0	0
mmu-miR-759	0	NA	NA	NA	NA	NA	0	0	0	0	0	0	0	0	0	0	0	0	0	0
mmu-miR-760-3p	254.581	0.00354657	0.310269	0.0114306	0.99088	0.993962	115	228	205	327	311	275	399	398.804	182.637	191.156	237.736	234.521	239.75	297.463
mmu-miR-760-5p	11.8613	0.0992691	0.533739	0.185988	0.852454	0.930892	4	18	7	15	14	17	16	13.8714	14.4187	6.52728	10.9053	10.5572	14.8209	11.9283
mmu-miR-761	0	NA	NA	NA	NA	NA	0	0	0	0	0	0	0	0	0	0	0	0	0	0
mmu-miR-762	0	NA	NA	NA	NA	NA	0	0	0	0	0	0	0	0	0	0	0	0	0	0
mmu-miR-763	0	NA	NA	NA	NA	NA	0	0	0	0	0	0	0	0	0	0	0	0	0	0
mmu-miR-764-3p	3.47228	3.59184	1.36553	2.63037	0.00852931	NA	0	1	0	9	5	10	6	0	0.80104	0	6.54318	3.77044	8.7182	4.47313
mmu-miR-764-5p	1.85124	1.25256	1.40761	0.889846	0.373548	NA	0	2	1	8	1	1	4	0	1.60208	0.932468	5.81616	0.754087	0.87182	2.98208
mmu-miR-7646-3p	0	NA	NA	NA	NA	NA	0	0	0	0	0	0	0	0	0	0	0	0	0	0
mmu-miR-7646-5p	0	NA	NA	NA	NA	NA	0	0	0	0	0	0	0	0	0	0	0	0	0	0
mmu-miR-7647-3p	0.107727	-0.10855	3.81694	-0.0284391	0.977312	NA	0	0	0	0	1	0	0	0	0	0	0	0.754087	0	0
mmu-miR-7647-5p	1.55063	-0.548926	1.57849	-0.347753	0.728026	NA	1	2	1	0	0	3	3	3.46786	1.60208	0.932468	0	0	2.61546	2.23656
mmu-miR-7648-3p	0.909823	2.64794	2.13968	1.23754	0.215887	NA	0	0	0	0	3	3	2	0	0	0	0	2.26226	2.61546	1.49104
mmu-miR-7648-5p	0	NA	NA	NA	NA	NA	0	0	0	0	0	0	0	0	0	0	0	0	0	0
mmu-miR-7649-3p	0	NA	NA	NA	NA	NA	0	0	0	0	0	0	0	0	0	0	0	0	0	0
mmu-miR-7649-5p	0	NA	NA	NA	NA	NA	0	0	0	0	0	0	0	0	0	0	0	0	0	0
mmu-miR-7650-3p	0	NA	NA	NA	NA	NA	0	0	0	0	0	0	0	0	0	0	0	0	0	0
mmu-miR-7650-5p	0	NA	NA	NA	NA	NA	0	0	0	0	0	0	0	0	0	0	0	0	0	0
mmu-miR-7651-3p	0.106503	-0.10855	3.81694	-0.0284391	0.977312	NA	0	0	0	0	0	0	1	0	0	0	0	0	0	0.745521
mmu-miR-7651-5p	0.834778	0.454496	2.33804	0.194392	0.845869	NA	0	2	0	0	1	4	0	0	1.60208	0	0	0.754087	3.48728	0
mmu-miR-7652-3p	0.423369	1.56049	3.19284	0.488747	0.625021	NA	0	0	0	1	0	0	3	0	0	0	0.72702	0	0	2.23656
mmu-miR-7652-5p	0	NA	NA	NA	NA	NA	0	0	0	0	0	0	0	0	0	0	0	0	0	0
mmu-miR-7653-3p	1.30842	1.22942	1.58011	0.778055	0.436536	NA	0	1	1	3	3	0	4	0	0.80104	0.932468	2.18106	2.26226	0	2.98208
mmu-miR-7653-5p	0.124546	-0.10855	3.81694	-0.0284391	0.977312	NA	0	0	0	0	0	1	0	0	0	0	0	0	0.87182	0
mmu-miR-7654-3p	0.239713	-1.13551	3.76876	-0.301296	0.763189	NA	0	0	1	0	0	0	1	0	0	0.932468	0	0	0	0.745521
mmu-miR-7654-5p	8.9943	0.211437	0.643625	0.32851	0.742526	NA	3	14	4	9	13	9	18	10.4036	11.2146	3.72987	6.54318	9.80314	7.84638	13.4194
mmu-miR-7655-3p	1.27474	-0.0205362	1.44183	-0.0142432	0.988636	NA	0	3	1	1	1	3	2	0	2.40312	0.932468	0.72702	0.754087	2.61546	1.49104
mmu-miR-7655-5p	0.107727	-0.10855	3.81694	-0.0284391	0.977312	NA	0	0	0	0	1	0	0	0	0	0	0	0.754087	0	0
mmu-miR-7656-3p	0	NA	NA	NA	NA	NA	0	0	0	0	0	0	0	0	0	0	0	0	0	0
mmu-miR-7656-5p	0.124546	-0.10855	3.81694	-0.0284391	0.977312	NA	0	0	0	0	0	1	0	0	0	0	0	0	0.87182	0
mmu-miR-7657-3p	0.124546	-0.10855	3.81694	-0.0284391	0.977312	NA	0	0	0	0	0	1	0	0	0	0	0	0	0.87182	0
mmu-miR-7657-5p	0	NA	NA	NA	NA	NA	0	0	0	0	0	0	0	0	0	0	0	0	0	0
mmu-miR-7658-3p	9.58221	-0.347451	0.592804	-0.586114	0.557799	NA	4	13	10	13	17	6	8	13.8714	10.4135	9.32468	9.45126	12.8195	5.23092	5.96417
mmu-miR-7658-5p	2.65309	0.155491	1.05417	0.147501	0.882736	NA	1	2	3	2	6	2	4	3.46786	1.60208	2.7974	1.45404	4.52452	1.74364	2.98208
mmu-miR-7659-3p	0	NA	NA	NA	NA	NA	0	0	0	0	0	0	0	0	0	0	0	0	0	0
mmu-miR-7659-5p	0.83078	-2.59533	2.25619	-1.15032	0.250012	NA	1	2	0	0	0	0	1	3.46786	1.60208	0	0	0	0	0.745521
mmu-miR-7660-3p	0	NA	NA	NA	NA	NA	0	0	0	0	0	0	0	0	0	0	0	0	0	0
mmu-miR-7660-5p	0	NA	NA	NA	NA	NA	0	0	0	0	0	0	0	0	0	0	0	0	0	0
mmu-miR-7661-3p	0.332728	-1.68281	3.38134	-0.497676	0.618712	NA	0	2	0	1	0	0	0	0	1.60208	0	0.72702	0	0	0
mmu-miR-7661-5p	0	NA	NA	NA	NA	NA	0	0	0	0	0	0	0	0	0	0	0	0	0	0
mmu-miR-7662-3p	6.85018	-0.0296851	0.810023	-0.0366473	0.970766	NA	3	6	7	2	17	6	9	10.4036	4.80624	6.52728	1.45404	12.8195	5.23092	6.70969
mmu-miR-7662-5p	0	NA	NA	NA	NA	NA	0	0	0	0	0	0	0	0	0	0	0	0	0	0
mmu-miR-7663-3p	0	NA	NA	NA	NA	NA	0	0	0	0	0	0	0	0	0	0	0	0	0	0
mmu-miR-7663-5p	0	NA	NA	NA	NA	NA	0	0	0	0	0	0	0	0	0	0	0	0	0	0
mmu-miR-7664-3p	0.124546	-0.10855	3.81694	-0.0284391	0.977312	NA	0	0	0	0	0	1	0	0	0	0	0	0	0.87182	0
mmu-miR-7664-5p	0.124546	-0.10855	3.81694	-0.0284391	0.977312	NA	0	0	0	0	0	1	0	0	0	0	0	0	0.87182	0
mmu-miR-7665-3p	0	NA	NA	NA	NA	NA	0	0	0	0	0	0	0	0	0	0	0	0	0	0
mmu-miR-7665-5p	1.48146	-2.09923	1.4928	-1.40624	0.159654	NA	1	1	4	0	1	1	1	3.46786	0.80104	3.72987	0	0.754087	0.87182	0.745521
mmu-miR-7666-3p	13.1693	-1.54396	0.704294	-2.19221	0.0283644	0.141822	13	9	14	5	8	12	9	45.0822	7.20936	13.0546	3.6351	6.0327	10.4618	6.70969
mmu-miR-7666-5p	0.354147	-1.75684	2.76188	-0.636104	0.524709	NA	0	1	1	0	0	0	1	0	0.80104	0.932468	0	0	0	0.745521
mmu-miR-7667-3p	0.114434	-1.73908	3.80629	-0.456897	0.647745	NA	0	1	0	0	0	0	0	0	0.80104	0	0	0	0	0
mmu-miR-7667-5p	2.86219	-1.66675	1.09524	-1.52182	0.128055	NA	1	5	7	3	0	1	4	3.46786	4.0052	6.52728	2.18106	0	0.87182	2.98208
mmu-miR-7668-3p	1.74242	0.0798892	1.51649	0.0526803	0.957987	NA	0	0	5	3	1	1	5	0	0	4.66234	2.18106	0.754087	0.87182	3.7276
mmu-miR-7668-5p	0	NA	NA	NA	NA	NA	0	0	0	0	0	0	0	0	0	0	0	0	0	0
mmu-miR-7669-3p	2.02345	1.31742	1.76294	0.747286	0.454891	NA	0	0	3	11	1	3	0	0	0	2.7974	7.99722	0.754087	2.61546	0
mmu-miR-7669-5p	14.3972	0.0554772	0.474428	0.116935	0.906912	0.968473	4	18	15	25	20	11	21	13.8714	14.4187	13.987	18.1755	15.0817	9.59001	15.6559
mmu-miR-767	0	NA	NA	NA	NA	NA	0	0	0	0	0	0	0	0	0	0	0	0	0	0
mmu-miR-7670-3p	0.266419	-2.5407	3.7572	-0.676222	0.4989	NA	0	0	2	0	0	0	0	0	0	1.86494	0	0	0	0
mmu-miR-7670-5p	0.257755	-1.13483	3.67726	-0.308606	0.757621	NA	0	0	1	0	0	1	0	0	0	0.932468	0	0	0.87182	0
mmu-miR-7671-3p	0	NA	NA	NA	NA	NA	0	0	0	0	0	0	0	0	0	0	0	0	0	0
mmu-miR-7671-5p	0.232272	0.640988	3.81099	0.168195	0.86643	NA	0	0	0	0	1	1	0	0	0	0	0	0.754087	0.87182	0
mmu-miR-7672-3p	0.106503	-0.10855	3.81694	-0.0284391	0.977312	NA	0	0	0	0	0	0	1	0	0	0	0	0	0	0.745521
mmu-miR-7672-5p	0	NA	NA	NA	NA	NA	0	0	0	0	0	0	0	0	0	0	0	0	0	0
mmu-miR-7673-3p	3.60193	-0.399617	0.890664	-0.448674	0.653667	NA	0	5	8	5	5	3	5	0	4.0052	7.45974	3.6351	3.77044	2.61546	3.7276
mmu-miR-7673-5p	3.1321	-1.77085	1.30142	-1.3607	0.173607	NA	2	2	8	2	0	0	6	6.93572	1.60208	7.45974	1.45404	0	0	4.47313
mmu-miR-7674-3p	4.11754	-0.337002	0.944175	-0.356927	0.721146	NA	1	8	4	1	7	8	3	3.46786	6.40832	3.72987	0.72702	5.27861	6.97456	2.23656
mmu-miR-7674-5p	0.544118	0.664451	2.56179	0.259369	0.79535	NA	0	1	0	0	3	0	1	0	0.80104	0	0	2.26226	0	0.745521
mmu-miR-7675-3p	0	NA	NA	NA	NA	NA	0	0	0	0	0	0	0	0	0	0	0	0	0	0
mmu-miR-7675-5p	0	NA	NA	NA	NA	NA	0	0	0	0	0	0	0	0	0	0	0	0	0	0
mmu-miR-7676-3p	0	NA	NA	NA	NA	NA	0	0	0	0	0	0	0	0	0	0	0	0	0	0
mmu-miR-7676-5p	0	NA	NA	NA	NA	NA	0	0	0	0	0	0	0	0	0	0	0	0	0	0
mmu-miR-7677-3p	0.114434	-1.73908	3.80629	-0.456897	0.647745	NA	0	1	0	0	0	0	0	0	0.80104	0	0	0	0	0
mmu-miR-7677-5p	0	NA	NA	NA	NA	NA	0	0	0	0	0	0	0	0	0	0	0	0	0	0
mmu-miR-7678-3p	0	NA	NA	NA	NA	NA	0	0	0	0	0	0	0	0	0	0	0	0	0	0
mmu-miR-7678-5p	0	NA	NA	NA	NA	NA	0	0	0	0	0	0	0	0	0	0	0	0	0	0
mmu-miR-7679-3p	0.716346	-2.11229	2.38784	-0.884603	0.376371	NA	1	1	0	0	0	0	1	3.46786	0.80104	0	0	0	0	0.745521
mmu-miR-7679-5p	0.13321	-1.85705	3.79746	-0.489025	0.624824	NA	0	0	1	0	0	0	0	0	0	0.932468	0	0	0	0
mmu-miR-7680-3p	0	NA	NA	NA	NA	NA	0	0	0	0	0	0	0	0	0	0	0	0	0	0
mmu-miR-7680-5p	0	NA	NA	NA	NA	NA	0	0	0	0	0	0	0	0	0	0	0	0	0	0
mmu-miR-7681-3p	0	NA	NA	NA	NA	NA	0	0	0	0	0	0	0	0	0	0	0	0	0	0
mmu-miR-7681-5p	0	NA	NA	NA	NA	NA	0	0	0	0	0	0	0	0	0	0	0	0	0	0
mmu-miR-7682-3p	2.09898	1.44922	1.23521	1.17326	0.240692	NA	0	2	1	4	6	2	4	0	1.60208	0.932468	2.90808	4.52452	1.74364	2.98208
mmu-miR-7682-5p	0.239713	-1.13551	3.76876	-0.301296	0.763189	NA	0	0	1	0	0	0	1	0	0	0.932468	0	0	0	0.745521
mmu-miR-7683-3p	0	NA	NA	NA	NA	NA	0	0	0	0	0	0	0	0	0	0	0	0	0	0
mmu-miR-7683-5p	0	NA	NA	NA	NA	NA	0	0	0	0	0	0	0	0	0	0	0	0	0	0
mmu-miR-7684-3p	0	NA	NA	NA	NA	NA	0	0	0	0	0	0	0	0	0	0	0	0	0	0
mmu-miR-7684-5p	0	NA	NA	NA	NA	NA	0	0	0	0	0	0	0	0	0	0	0	0	0	0
mmu-miR-7685-3p	0	NA	NA	NA	NA	NA	0	0	0	0	0	0	0	0	0	0	0	0	0	0
mmu-miR-7685-5p	0	NA	NA	NA	NA	NA	0	0	0	0	0	0	0	0	0	0	0	0	0	0
mmu-miR-7686-3p	0	NA	NA	NA	NA	NA	0	0	0	0	0	0	0	0	0	0	0	0	0	0
mmu-miR-7686-5p	0	NA	NA	NA	NA	NA	0	0	0	0	0	0	0	0	0	0	0	0	0	0
mmu-miR-7687-3p	2.74861	1.41658	1.11807	1.26699	0.205159	NA	0	2	2	3	4	7	6	0	1.60208	1.86494	2.18106	3.01635	6.10274	4.47313
mmu-miR-7687-5p	0.338775	1.22287	2.83199	0.431806	0.665882	NA	0	0	0	0	1	1	1	0	0	0	0	0.754087	0.87182	0.745521
mmu-miR-7688-3p	2.89098	-1.05515	1.07917	-0.977739	0.328203	NA	0	4	9	4	1	4	2	0	3.20416	8.39221	2.90808	0.754087	3.48728	1.49104
mmu-miR-7688-5p	6.05625	0.197582	1.03669	0.190589	0.848847	NA	0	9	9	9	14	0	13	0	7.20936	8.39221	6.54318	10.5572	0	9.69177
mmu-miR-7689-3p	197.344	0.586673	0.195843	2.99563	0.00273876	0.025978	46	168	180	335	295	273	289	159.522	134.575	167.844	243.552	222.456	238.007	215.456
mmu-miR-7689-5p	0.106503	-0.10855	3.81694	-0.0284391	0.977312	NA	0	0	0	0	0	0	1	0	0	0	0	0	0	0.745521
mmu-miR-770-3p	513.025	0.692513	0.22947	3.01788	0.00254549	0.0248764	150	379	352	853	833	681	801	520.179	303.594	328.229	620.148	628.155	593.709	597.162
mmu-miR-770-5p	2106.14	0.261632	0.377433	0.693186	0.488193	0.724459	971	1427	1259	3360	2834	2494	3091	3367.29	1143.08	1173.98	2442.79	2137.08	2174.32	2304.4
mmu-miR-7a-1-3p	395.708	-0.0604787	0.339979	-0.177889	0.85881	0.935697	67	626	510	657	561	485	318	232.347	501.451	475.559	477.652	423.043	422.832	237.076
mmu-miR-7a-2-3p	6016.02	-0.121042	0.15512	-0.780312	0.435207	0.691401	1586	8031	7481	7885	8057	6862	7260	5500.03	6433.15	6975.79	5732.55	6075.68	5982.43	5412.48
mmu-miR-7a-5p	1.12183e+06	-0.791079	0.333868	-2.36943	0.0178153	0.103522	699509	1273532	1060953	1086184	1180638	896694	1282094	2.4258e+06	1.02015e+06	989305	789677	890304	781755	955828
mmu-miR-7b-3p	221.858	0.0745056	0.260939	0.285529	0.775239	0.899333	40	290	286	266	293	295	327	138.714	232.302	266.686	193.387	220.948	257.187	243.785
mmu-miR-7b-5p	423106	-0.165229	0.188412	-0.876956	0.38051	0.652737	154690	520592	428466	486505	530057	451043	619854	536444	417015	399531	353699	399709	393228	462114
mmu-miR-802-3p	1.83096	1.77798	1.42688	1.24606	0.212741	NA	0	1	1	2	6	5	1	0	0.80104	0.932468	1.45404	4.52452	4.3591	0.745521
mmu-miR-802-5p	25.1567	1.54844	0.517755	2.99068	0.00278356	0.0260202	6	14	8	25	48	55	46	20.8072	11.2146	7.45974	18.1755	36.1962	47.9501	34.294
mmu-miR-804	0	NA	NA	NA	NA	NA	0	0	0	0	0	0	0	0	0	0	0	0	0	0
mmu-miR-8090	0.20772	0.582876	3.81497	0.152787	0.878567	NA	0	0	0	2	0	0	0	0	0	0	1.45404	0	0	0
mmu-miR-8091	0.343303	-2.81943	3.74517	-0.752818	0.45156	NA	0	3	0	0	0	0	0	0	2.40312	0	0	0	0	0
mmu-miR-8092	0	NA	NA	NA	NA	NA	0	0	0	0	0	0	0	0	0	0	0	0	0	0
mmu-miR-8093	0	NA	NA	NA	NA	NA	0	0	0	0	0	0	0	0	0	0	0	0	0	0
mmu-miR-8094	0	NA	NA	NA	NA	NA	0	0	0	0	0	0	0	0	0	0	0	0	0	0
mmu-miR-8095	0	NA	NA	NA	NA	NA	0	0	0	0	0	0	0	0	0	0	0	0	0	0
mmu-miR-8096	0	NA	NA	NA	NA	NA	0	0	0	0	0	0	0	0	0	0	0	0	0	0
mmu-miR-8097	0.124546	-0.10855	3.81694	-0.0284391	0.977312	NA	0	0	0	0	0	1	0	0	0	0	0	0	0.87182	0
mmu-miR-8098	0	NA	NA	NA	NA	NA	0	0	0	0	0	0	0	0	0	0	0	0	0	0
mmu-miR-8099	0	NA	NA	NA	NA	NA	0	0	0	0	0	0	0	0	0	0	0	0	0	0
mmu-miR-8100	0	NA	NA	NA	NA	NA	0	0	0	0	0	0	0	0	0	0	0	0	0	0
mmu-miR-8101	0.107727	-0.10855	3.81694	-0.0284391	0.977312	NA	0	0	0	0	1	0	0	0	0	0	0	0.754087	0	0
mmu-miR-8102	0.106503	-0.10855	3.81694	-0.0284391	0.977312	NA	0	0	0	0	0	0	1	0	0	0	0	0	0	0.745521
mmu-miR-8103	2.8743	0.492938	1.38115	0.356904	0.721164	NA	0	1	6	4	0	3	11	0	0.80104	5.59481	2.90808	0	2.61546	8.20073
mmu-miR-8104	0	NA	NA	NA	NA	NA	0	0	0	0	0	0	0	0	0	0	0	0	0	0
mmu-miR-8105	0	NA	NA	NA	NA	NA	0	0	0	0	0	0	0	0	0	0	0	0	0	0
mmu-miR-8106	0.495409	-2.03516	3.75517	-0.541963	0.587844	NA	1	0	0	0	0	0	0	3.46786	0	0	0	0	0	0
mmu-miR-8107	0	NA	NA	NA	NA	NA	0	0	0	0	0	0	0	0	0	0	0	0	0	0
mmu-miR-8108	0.332728	-1.68281	3.38134	-0.497676	0.618712	NA	0	2	0	1	0	0	0	0	1.60208	0	0.72702	0	0	0
mmu-miR-8109	0	NA	NA	NA	NA	NA	0	0	0	0	0	0	0	0	0	0	0	0	0	0
mmu-miR-8110	0	NA	NA	NA	NA	NA	0	0	0	0	0	0	0	0	0	0	0	0	0	0
mmu-miR-8111	0.423369	1.56049	3.19284	0.488747	0.625021	NA	0	0	0	1	0	0	3	0	0	0	0.72702	0	0	2.23656
mmu-miR-8112	55.9256	-0.370595	0.389122	-0.952387	0.340901	0.615913	7	122	70	63	71	57	74	24.275	97.7268	65.2728	45.8023	53.5402	49.6937	55.1685
mmu-miR-8113	0	NA	NA	NA	NA	NA	0	0	0	0	0	0	0	0	0	0	0	0	0	0
mmu-miR-8114	63.4218	-0.548465	0.256325	-2.13972	0.0323771	0.152765	24	83	90	76	72	60	65	83.2287	66.4863	83.9221	55.2535	54.2943	52.3092	48.4589
mmu-miR-8115	0	NA	NA	NA	NA	NA	0	0	0	0	0	0	0	0	0	0	0	0	0	0
mmu-miR-8116	0.418083	1.5447	3.20187	0.482438	0.629495	NA	0	0	0	3	0	0	1	0	0	0	2.18106	0	0	0.745521
mmu-miR-8117	0	NA	NA	NA	NA	NA	0	0	0	0	0	0	0	0	0	0	0	0	0	0
mmu-miR-8118	0	NA	NA	NA	NA	NA	0	0	0	0	0	0	0	0	0	0	0	0	0	0
mmu-miR-8119	0	NA	NA	NA	NA	NA	0	0	0	0	0	0	0	0	0	0	0	0	0	0
mmu-miR-8120	0.921302	-1.54183	2.13009	-0.723833	0.469168	NA	0	3	2	3	0	0	0	0	2.40312	1.86494	2.18106	0	0	0
mmu-miR-871-3p	0.761949	2.40437	1.98268	1.21268	0.22525	NA	0	0	0	2	3	1	1	0	0	0	1.45404	2.26226	0.87182	0.745521
mmu-miR-871-5p	0.430907	1.58124	3.74984	0.421683	0.673256	NA	0	0	0	0	4	0	0	0	0	0	0	3.01635	0	0
mmu-miR-872-3p	1236.71	0.122393	0.22117	0.553386	0.579999	0.781001	237	1653	1474	1889	1675	1455	1652	821.883	1324.12	1374.46	1373.34	1263.1	1268.5	1231.6
mmu-miR-872-5p	3640.15	-0.75285	0.34529	-2.18034	0.0292322	0.143929	2295	4158	3157	4164	3409	3195	3842	7958.74	3330.72	2943.8	3027.31	2570.68	2785.46	2864.29
mmu-miR-873a-3p	4.41403	1.07187	1.00497	1.06657	0.286168	NA	1	5	1	15	3	3	9	3.46786	4.0052	0.932468	10.9053	2.26226	2.61546	6.70969
mmu-miR-873a-5p.1	10.817	2.09149	0.747745	2.79706	0.00515706	0.0431987	2	4	3	14	12	32	21	6.93572	3.20416	2.7974	10.1783	9.04905	27.8982	15.6559
mmu-miR-873a-5p.2	31.8159	0.640792	0.490566	1.30623	0.191474	0.441074	14	19	16	36	38	51	60	48.5501	15.2198	14.9195	26.1727	28.6553	44.4628	44.7313
mmu-miR-873b	0	NA	NA	NA	NA	NA	0	0	0	0	0	0	0	0	0	0	0	0	0	0
mmu-miR-874-3p	1031.24	0.627951	0.160062	3.92316	8.73946e-05	0.00159377	194	1039	904	1738	1516	1440	1621	672.765	832.28	842.951	1263.56	1143.2	1255.42	1208.49
mmu-miR-874-5p	103.878	0.24587	0.293662	0.837255	0.402449	0.66902	35	79	110	179	136	106	154	121.375	63.2821	102.571	130.137	102.556	92.4129	114.81
mmu-miR-875-3p	0.106503	-0.10855	3.81694	-0.0284391	0.977312	NA	0	0	0	0	0	0	1	0	0	0	0	0	0	0.745521
mmu-miR-875-5p	4.18622	0.297154	0.997641	0.297857	0.765813	NA	0	10	2	6	2	7	10	0	8.0104	1.86494	4.36212	1.50817	6.10274	7.45521
mmu-miR-876-3p	0	NA	NA	NA	NA	NA	0	0	0	0	0	0	0	0	0	0	0	0	0	0
mmu-miR-876-5p	1.2461	-1.0638	1.74599	-0.609283	0.542337	NA	0	4	2	4	0	0	1	0	3.20416	1.86494	2.90808	0	0	0.745521
mmu-miR-877-3p	87.623	-0.215128	0.710712	-0.302694	0.762123	0.893354	4	60	237	63	212	67	89	13.8714	48.0624	220.995	45.8023	159.867	58.4119	66.3514
mmu-miR-877-5p	364.592	-0.15742	0.268726	-0.585802	0.558009	0.761569	161	337	369	445	482	403	458	558.326	269.95	344.081	323.524	363.47	351.343	341.449
mmu-miR-878-3p	0.560445	0.56348	2.53029	0.222694	0.823774	NA	0	0	1	0	1	0	3	0	0	0.932468	0	0.754087	0	2.23656
mmu-miR-878-5p	0	NA	NA	NA	NA	NA	0	0	0	0	0	0	0	0	0	0	0	0	0	0
mmu-miR-879-3p	111.331	-0.551501	0.259941	-2.12164	0.0338679	0.158296	54	155	111	124	120	109	119	187.265	124.161	103.504	90.1505	90.4905	95.0283	88.717
mmu-miR-879-5p	3684.34	-0.239051	0.224747	-1.06365	0.287489	0.558526	1531	4556	3390	5173	4229	4047	4282	5309.3	3649.54	3161.07	3760.87	3189.04	3528.25	3192.32
mmu-miR-880-3p	0.449806	-2.10994	3.08555	-0.683815	0.494092	NA	0	3	0	0	0	0	1	0	2.40312	0	0	0	0	0.745521
mmu-miR-880-5p	0	NA	NA	NA	NA	NA	0	0	0	0	0	0	0	0	0	0	0	0	0	0
mmu-miR-881-3p	1.19841	1.16839	2.6283	0.444542	0.656651	NA	0	2	0	0	9	0	0	0	1.60208	0	0	6.78679	0	0
mmu-miR-881-5p	0	NA	NA	NA	NA	NA	0	0	0	0	0	0	0	0	0	0	0	0	0	0
mmu-miR-882	0	NA	NA	NA	NA	NA	0	0	0	0	0	0	0	0	0	0	0	0	0	0
mmu-miR-883a-3p	0.802096	2.46388	2.21095	1.1144	0.265108	NA	0	0	0	0	2	3	2	0	0	0	0	1.50817	2.61546	1.49104
mmu-miR-883a-5p	0	NA	NA	NA	NA	NA	0	0	0	0	0	0	0	0	0	0	0	0	0	0
mmu-miR-883b-3p	0.106503	-0.10855	3.81694	-0.0284391	0.977312	NA	0	0	0	0	0	0	1	0	0	0	0	0	0	0.745521
mmu-miR-883b-5p	0	NA	NA	NA	NA	NA	0	0	0	0	0	0	0	0	0	0	0	0	0	0
mmu-miR-9-3p	313.294	0.343838	0.225466	1.52501	0.127256	0.334068	97	315	251	551	435	323	483	336.383	252.327	234.049	400.588	328.028	281.598	360.087
mmu-miR-9-5p	2513.63	0.359494	0.196836	1.82637	0.0677951	0.236367	759	2380	2106	3914	3742	2702	4118	2632.11	1906.47	1963.78	2845.56	2821.8	2355.66	3070.05
mmu-miR-92a-1-5p	10.4458	-0.81174	0.520843	-1.55851	0.119112	0.319954	4	16	16	9	12	8	12	13.8714	12.8166	14.9195	6.54318	9.04905	6.97456	8.94625
mmu-miR-92a-2-5p	1.05757	-0.320569	2.0009	-0.160213	0.872714	NA	1	1	0	0	3	1	0	3.46786	0.80104	0	0	2.26226	0.87182	0
mmu-miR-92a-3p	4853.65	-0.290598	0.197412	-1.47204	0.141011	0.361335	1352	6732	6616	6153	5348	4420	7197	4688.55	5392.6	6169.21	4473.35	4032.86	3853.44	5365.51
mmu-miR-92b-3p	5992.5	0.169859	0.16272	1.04387	0.296546	0.567574	1353	7223	6746	8748	8579	6944	8445	4692.02	5785.91	6290.43	6359.97	6469.32	6053.91	6295.92
mmu-miR-92b-5p	181.901	0.022971	0.239177	0.096042	0.923487	0.974363	62	236	152	262	267	167	255	215.007	189.045	141.735	190.479	201.341	145.594	190.108
mmu-miR-93-3p	183.107	0.11294	0.320205	0.352713	0.724304	0.873226	27	265	227	265	227	177	330	93.6323	212.276	211.67	192.66	171.178	154.312	246.022
mmu-miR-93-5p	2842.57	-0.0106728	0.271866	-0.0392575	0.968685	0.984158	509	3729	4078	3649	3802	3022	4277	1765.14	2987.08	3802.6	2652.9	2867.04	2634.64	3188.59
mmu-miR-935	0	NA	NA	NA	NA	NA	0	0	0	0	0	0	0	0	0	0	0	0	0	0
mmu-miR-96-3p	1.79311	-3.43352	1.59582	-2.15157	0.0314313	NA	0	8	5	1	1	0	0	0	6.40832	4.66234	0.72702	0.754087	0	0
mmu-miR-96-5p	6315.78	-2.04516	0.185622	-11.0179	3.1325e-28	1.83678e-26	3646	12973	11135	3809	3240	2731	4290	12643.8	10391.9	10383	2769.22	2443.24	2380.94	3198.28
mmu-miR-9768-3p	0	NA	NA	NA	NA	NA	0	0	0	0	0	0	0	0	0	0	0	0	0	0
mmu-miR-9768-5p	1.12836	0.879258	1.65397	0.531603	0.595001	NA	0	0	2	4	2	1	1	0	0	1.86494	2.90808	1.50817	0.87182	0.745521
mmu-miR-9769-3p	2.86599	1.1696	1.16367	1.0051	0.314849	NA	0	3	2	4	10	1	6	0	2.40312	1.86494	2.90808	7.54087	0.87182	4.47313
mmu-miR-9769-5p	0	NA	NA	NA	NA	NA	0	0	0	0	0	0	0	0	0	0	0	0	0	0
mmu-miR-98-3p	163.564	0.115834	0.325829	0.355505	0.722212	0.873226	20	243	210	234	240	195	220	69.3572	194.653	195.818	170.123	180.981	170.005	164.015
mmu-miR-98-5p	7431.15	0.127074	0.165088	0.769735	0.441457	0.694487	1734	10102	7575	11278	9804	8876	10085	6013.27	8092.1	7063.44	8199.33	7393.07	7738.27	7518.58
mmu-miR-99a-3p	338.658	0.361819	0.467344	0.774201	0.438812	0.693215	21	570	362	595	449	487	413	72.8251	456.593	337.553	432.577	338.585	424.576	307.9
mmu-miR-99a-5p	36328.9	0.290716	0.262237	1.1086	0.267602	0.546352	5763	50472	38854	58654	52275	45453	48245	19985.3	40430.1	36230.1	42642.6	39419.9	39626.8	35967.7
mmu-miR-99b-3p	571.73	-0.0377003	0.166911	-0.22587	0.821302	0.916505	178	754	561	737	788	594	818	617.279	603.984	523.114	535.814	594.221	517.861	609.836
mmu-miR-99b-5p	16063.7	-0.191137	0.129069	-1.48089	0.138636	0.359117	5065	21558	18271	20022	19222	17270	22089	17564.7	17268.8	17037.1	14556.4	14495.1	15056.3	16467.8

## Sheet: pituitary_smallRNA_200HvWT
Feature.ID	baseMean	log2(200H/WT)	lfcSE	stat	pvalue	padj	WT_pit1	WT_pit2	WT_pit3	Zeb1_200H_pit1	Zeb1_200H_pit2	Zeb1_200H_pit3	Zeb1_200H_pit4	WT_pit1.norm	WT_pit2.norm	WT_pit3.norm	Zeb1_200H_pit1.norm	Zeb1_200H_pit2.norm	Zeb1_200H_pit3.norm	Zeb1_200H_pit4.norm
mmu-let-7a-1/c-2-3p	1926.79	0.129733	0.281259	0.461258	0.644613	0.815288	316	2984	2247	2498	2584	2778	2357	1045	2360.98	2069.91	1890.41	1946.12	2100.75	2074.33
mmu-let-7a-2-3p	7.58186	1.15276	0.721417	1.59791	0.110063	NA	1	3	8	16	17	13	6	3.30697	2.37364	7.36952	12.1083	12.8034	9.83073	5.28044
mmu-let-7a-5p	190289	-0.484181	0.262427	-1.84501	0.065036	0.219829	99666	233152	182277	227031	212427	207156	183612	329592	184473	167912	171810	159988	156654	161592
mmu-let-7b-3p	512.572	-0.171444	0.260275	-0.658704	0.510086	0.722662	102	744	769	604	661	655	572	337.311	588.662	708.395	457.089	497.828	495.318	503.402
mmu-let-7b-5p	138286	-0.446188	0.186985	-2.38623	0.0170221	0.105793	60170	188711	153002	172474	156839	140662	140614	198980	149310	140944	130523	118122	106370	123751
mmu-let-7c-1-3p	21.8187	0.052762	0.433933	0.12159	0.903224	0.953502	4	38	20	28	22	39	27	13.2279	30.0661	18.4238	21.1896	16.5691	29.4922	23.762
mmu-let-7c-5p	220955	-0.39878	0.208585	-1.91184	0.0558968	0.202082	100344	288242	226989	273733	254497	237018	226831	331834	228061	209100	207153	191673	179235	199628
mmu-let-7d-3p	5051.44	0.121811	0.294335	0.41385	0.678984	0.842173	792	7277	6559	7135	7197	7052	5441	2619.12	5757.65	6042.08	5399.56	5420.37	5332.8	4788.48
mmu-let-7d-5p	56058.7	-0.0676079	0.153262	-0.441127	0.659121	0.825493	15689	79463	62888	79626	76230	65481	59695	51883	62872.1	57931.8	60258.6	57412.1	49517.4	52536
mmu-let-7e-3p	398.662	0.342217	0.293674	1.1653	0.2439	0.494645	55	544	451	626	573	551	501	181.883	430.42	415.457	473.738	431.551	416.672	440.917
mmu-let-7e-5p	64760.3	-0.649989	0.35397	-1.83628	0.0663161	0.22107	42160	70175	54429	72705	67946	64795	60273	139422	55523.3	50139.4	55021	51173.1	48998.7	53044.7
mmu-let-7f-1-3p	256.417	-0.0225937	0.295305	-0.0765097	0.939014	0.974416	44	389	342	291	301	379	333	145.507	307.782	315.047	220.22	226.696	286.604	293.065
mmu-let-7f-2-3p	450.025	0.425091	0.41097	1.03436	0.300968	0.554011	37	618	554	593	636	755	602	122.358	488.969	510.339	448.765	478.999	570.939	529.804
mmu-let-7f-5p	205646	-0.571704	0.301072	-1.89889	0.0575785	0.204174	119091	246286	184670	232520	223618	221109	192170	393830	194865	170116	175964	168416	167205	169124
mmu-let-7g-3p	25.2111	-0.0615058	0.378176	-0.162638	0.870803	0.940876	8	39	22	29	42	32	24	26.4557	30.8573	20.2662	21.9463	31.632	24.1987	21.1218
mmu-let-7g-5p	85414	-0.0354934	0.12827	-0.276709	0.782004	0.911286	24099	117936	94264	117604	109031	111316	94040	79694.6	93312.4	86835	88999.2	82115.9	84178.3	82762.1
mmu-let-7i-3p	1971.5	-0.306381	0.168346	-1.81995	0.0687671	0.225294	783	2585	2187	2457	2308	2140	2199	2589.36	2045.28	2014.64	1859.38	1738.25	1618.29	1935.28
mmu-let-7i-5p	44160	-0.0494016	0.134156	-0.368241	0.712694	0.865533	12297	61377	49763	61076	56423	55910	48923	40665.8	48562.2	45841.2	46220.5	42494.6	42279.7	43055.8
mmu-let-7j	4.92882	0.639989	0.799481	0.800505	0.423418	NA	1	4	5	12	4	8	6	3.30697	3.16485	4.60595	9.08124	3.01257	6.04968	5.28044
mmu-let-7k	0.915824	-0.107155	1.94862	-0.0549902	0.956146	NA	0	2	1	4	0	0	1	0	1.58242	0.92119	3.02708	0	0	0.880074
mmu-miR-100-3p	5.51719	1.09497	0.816174	1.34159	0.179727	NA	0	5	5	5	14	8	11	0	3.95606	4.60595	3.78385	10.544	6.04968	9.68081
mmu-miR-100-5p	2808.67	0.215404	0.395906	0.544078	0.586388	0.78662	460	3929	3345	4832	4742	1722	3885	1521.21	3108.67	3081.38	3656.71	3571.4	1302.19	3419.09
mmu-miR-101a-3p.1	40861	0.267896	0.324776	0.824865	0.409448	0.660579	5395	59489	48702	60118	53027	59563	52017	17841.1	47068.4	44863.8	45495.5	39936.9	45042.2	45778.8
mmu-miR-101a-3p.2	28536.6	0.277296	0.216832	1.27885	0.20095	0.438298	5422	37829	30927	41384	38688	40908	36377	17930.4	29930.8	28489.6	31318.2	29137.6	30935.1	32014.4
mmu-miR-101a-5p	586.576	0.298455	0.210131	1.42033	0.155511	0.363909	114	708	660	905	766	866	732	376.994	560.178	607.985	684.877	576.908	654.878	644.214
mmu-miR-101b-3p.1/.2	4912.48	0.177344	0.215102	0.824464	0.409676	0.660579	979	6875	5454	7105	6960	6514	5842	3237.52	5439.59	5024.17	5376.85	5241.88	4925.95	5141.39
mmu-miR-101b-5p	15.2123	0.235653	0.589961	0.399438	0.689571	NA	2	24	15	13	14	21	35	6.61394	18.9891	13.8178	9.83801	10.544	15.8804	30.8026
mmu-miR-101c	593.809	0.388363	0.370029	1.04955	0.293926	0.546268	60	833	704	940	838	800	799	198.418	659.08	648.518	711.364	631.134	604.968	703.179
mmu-miR-103-1-5p	91.1637	0.255305	0.39966	0.638804	0.522951	0.730538	8	123	126	144	156	119	93	26.4557	97.3191	116.07	108.975	117.49	89.989	81.8469
mmu-miR-103-2-5p	239.641	0.17323	0.333129	0.52001	0.603057	0.792197	30	334	324	349	317	330	299	99.2091	264.265	298.465	264.113	238.746	249.549	263.142
mmu-miR-103/107-3p	47794.4	-0.334603	0.22924	-1.45962	0.144395	0.354245	22324	54212	49839	59082	55846	54986	49518	73824.8	42893.2	45911.2	44711.5	42060	41581	43579.5
mmu-miR-105	0	NA	NA	NA	NA	NA	0	0	0	0	0	0	0	0	0	0	0	0	0	0
mmu-miR-106a-3p	1.88012	0.277319	1.227	0.226015	0.82119	NA	0	1	4	2	2	4	3	0	0.791212	3.68476	1.51354	1.50629	3.02484	2.64022
mmu-miR-106a-5p	47.2493	0.0726561	0.563971	0.128829	0.897493	0.953502	1	91	63	84	56	70	44	3.30697	72.0003	58.035	63.5687	42.176	52.9347	38.7232
mmu-miR-106b-3p	577.92	-0.240549	0.227819	-1.05588	0.291024	0.54262	131	921	792	723	765	646	616	433.213	728.707	729.582	547.145	576.154	488.512	542.125
mmu-miR-106b-5p	8963.74	-0.21842	0.180863	-1.20766	0.227178	0.467292	2315	12939	12305	10986	11469	10881	9474	7655.63	10237.5	11335.2	8313.88	8637.8	8228.32	8337.82
mmu-miR-107-5p	49.654	0.595021	0.301047	1.9765	0.0480978	0.193059	7	61	42	81	81	72	69	23.1488	48.264	38.69	61.2984	61.0046	54.4471	60.7251
mmu-miR-10a-3p	0.7916	2.48801	2.70977	0.918164	0.358533	NA	0	0	0	0	0	5	2	0	0	0	0	0	3.78105	1.76015
mmu-miR-10a-5p	83.074	0.2638	0.389304	0.677619	0.498014	0.722662	27	115	49	144	67	153	92	89.2881	90.9894	45.1383	108.975	50.4606	115.7	80.9668
mmu-miR-10b-3p	0.131599	-1.79912	3.79875	-0.47361	0.635778	NA	0	0	1	0	0	0	0	0	0	0.92119	0	0	0	0
mmu-miR-10b-5p	28.6376	0.404321	0.557254	0.725561	0.468108	0.7046	4	35	32	29	17	76	43	13.2279	27.6924	29.4781	21.9463	12.8034	57.472	37.8432
mmu-miR-1187	1.87165	-2.45127	2.06515	-1.18697	0.23524	NA	3	0	1	0	3	0	0	9.92091	0	0.92119	0	2.25943	0	0
mmu-miR-1188-3p	6.10705	-0.297724	0.73645	-0.404269	0.686015	NA	0	11	11	10	10	7	4	0	8.70334	10.1331	7.5677	7.53143	5.29347	3.52029
mmu-miR-1188-5p	316.77	0.417427	0.170577	2.44714	0.0143994	0.0983384	79	346	284	472	533	445	370	261.251	273.759	261.618	357.196	401.425	336.514	325.627
mmu-miR-1190	0	NA	NA	NA	NA	NA	0	0	0	0	0	0	0	0	0	0	0	0	0	0
mmu-miR-1191a	25.2825	0.61171	0.439732	1.3911	0.164196	0.378108	2	30	26	40	56	35	27	6.61394	23.7364	23.9509	30.2708	42.176	26.4674	23.762
mmu-miR-1191b-3p	0.220622	-0.959315	3.80771	-0.25194	0.801087	NA	0	1	0	0	1	0	0	0	0.791212	0	0	0.753143	0	0
mmu-miR-1191b-5p	3.09508	0.679033	0.965738	0.703123	0.481979	NA	0	4	3	5	3	7	5	0	3.16485	2.76357	3.78385	2.25943	5.29347	4.40037
mmu-miR-1192	0	NA	NA	NA	NA	NA	0	0	0	0	0	0	0	0	0	0	0	0	0	0
mmu-miR-1193-3p	811.95	-0.267595	0.313475	-0.853639	0.393305	0.645825	141	1438	1178	907	1149	879	884	466.283	1137.76	1085.16	686.391	865.361	664.709	777.985
mmu-miR-1193-5p	3.70203	0.0526767	0.999388	0.052709	0.957964	NA	1	7	2	1	3	8	7	3.30697	5.53849	1.84238	0.75677	2.25943	6.04968	6.16052
mmu-miR-1194	0	NA	NA	NA	NA	NA	0	0	0	0	0	0	0	0	0	0	0	0	0	0
mmu-miR-1195	4.46145	-0.000787924	0.8645	-0.000911422	0.999273	NA	2	7	2	7	8	2	5	6.61394	5.53849	1.84238	5.29739	6.02514	1.51242	4.40037
mmu-miR-1197-3p	22.135	0.393243	0.548498	0.716946	0.473408	0.708985	0	32	29	28	47	31	26	0	25.3188	26.7145	21.1896	35.3977	23.4425	22.8819
mmu-miR-1197-5p	0.10803	-0.051371	3.81694	-0.0134587	0.989262	NA	0	0	0	0	0	1	0	0	0	0	0	0	0.75621	0
mmu-miR-1198-3p	6.39918	0.230747	0.702616	0.328411	0.742601	NA	1	12	4	6	11	10	9	3.30697	9.49455	3.68476	4.54062	8.28457	7.5621	7.92066
mmu-miR-1198-5p	1480.12	-0.513398	0.312555	-1.64258	0.100469	0.281387	860	1564	1394	1681	1552	1696	1445	2843.99	1237.46	1284.14	1272.13	1168.88	1282.53	1271.71
mmu-miR-1199-3p	0	NA	NA	NA	NA	NA	0	0	0	0	0	0	0	0	0	0	0	0	0	0
mmu-miR-1199-5p	2.21444	-3.50598	1.53627	-2.28213	0.0224814	NA	2	7	2	0	2	0	0	6.61394	5.53849	1.84238	0	1.50629	0	0
mmu-miR-122-3p	1.90455	1.27426	1.28751	0.989711	0.322316	NA	0	1	2	5	5	3	1	0	0.791212	1.84238	3.78385	3.76571	2.26863	0.880074
mmu-miR-122-5p	48.527	0.593297	0.280643	2.11407	0.0345096	0.163496	9	49	45	78	68	80	67	29.7627	38.7694	41.4535	59.0281	51.2137	60.4968	58.9649
mmu-miR-1224-3p	7.34357	0.587338	0.737631	0.796249	0.425887	NA	0	11	7	9	12	20	6	0	8.70334	6.44833	6.81093	9.03772	15.1242	5.28044
mmu-miR-1224-5p	93.4896	0.22987	0.323356	0.710887	0.477154	0.708985	41	77	73	120	129	154	98	135.586	60.9234	67.2468	90.8124	97.1554	116.456	86.2472
mmu-miR-1231-3p	1.31545	0.108987	1.64922	0.0660842	0.947311	NA	0	3	1	1	0	1	5	0	2.37364	0.92119	0.75677	0	0.75621	4.40037
mmu-miR-1231-5p	0.263197	-2.48561	3.75791	-0.661434	0.508334	NA	0	0	2	0	0	0	0	0	0	1.84238	0	0	0	0
mmu-miR-124-3p.1	17273.5	1.68883	0.252048	6.70044	2.0779e-11	7.06486e-10	1460	11020	10051	31716	29802	33608	29823	4828.17	8719.16	9258.88	24001.7	22445.2	25414.7	26246.4
mmu-miR-124-3p.2	4574.7	1.37254	0.145425	9.43808	3.79658e-21	2.43825e-19	667	2966	2857	7974	7564	8701	7417	2205.75	2346.74	2631.84	6034.49	5696.77	6579.79	6527.51
mmu-miR-124-5p	18.8208	1.29941	0.467934	2.77691	0.00548781	0.0473426	4	9	13	38	39	29	22	13.2279	7.12091	11.9755	28.7573	29.3726	21.9301	19.3616
mmu-miR-1247-3p	0	NA	NA	NA	NA	NA	0	0	0	0	0	0	0	0	0	0	0	0	0	0
mmu-miR-1247-5p	51.6458	-0.513004	0.424464	-1.20859	0.226819	0.467292	33	40	56	58	62	62	36	109.13	31.6485	51.5866	43.8927	46.6949	46.885	31.6827
mmu-miR-1249-3p	441.179	0.250481	0.281724	0.8891	0.373949	0.62469	76	466	615	636	699	556	538	251.33	368.705	566.532	481.306	526.447	420.453	473.48
mmu-miR-1249-5p	2.85486	0.0204658	1.03669	0.0197415	0.98425	NA	0	5	4	4	2	8	2	0	3.95606	3.68476	3.02708	1.50629	6.04968	1.76015
mmu-miR-1251-3p	1.00659	2.83653	1.80605	1.57057	0.116283	NA	0	0	0	3	3	1	2	0	0	0	2.27031	2.25943	0.75621	1.76015
mmu-miR-1251-5p	173.987	-0.241755	0.220659	-1.09561	0.273251	0.520661	70	211	195	184	192	238	200	231.488	166.946	179.632	139.246	144.603	179.978	176.015
mmu-miR-1258-3p	0	NA	NA	NA	NA	NA	0	0	0	0	0	0	0	0	0	0	0	0	0	0
mmu-miR-1258-5p	0	NA	NA	NA	NA	NA	0	0	0	0	0	0	0	0	0	0	0	0	0	0
mmu-miR-125a-3p	814.806	-0.72168	0.370778	-1.9464	0.051607	0.201546	556	855	701	904	834	752	752	1838.67	676.487	645.754	684.12	628.121	568.67	661.815
mmu-miR-125a-5p	108405	0.15963	0.22777	0.700839	0.483404	0.714597	20900	150798	126353	158372	145167	150273	126343	69115.6	119313	116395	119851	109332	113638	111191
mmu-miR-125b-1-3p	312.379	-0.708873	0.409965	-1.7291	0.0837904	0.250433	224	303	250	325	291	296	326	740.761	239.737	230.297	245.95	219.165	223.838	286.904
mmu-miR-125b-2-3p	937.207	0.0139568	0.218283	0.0639389	0.949019	0.976828	372	1087	778	1204	1249	1273	1067	1230.19	860.048	716.686	911.151	940.676	962.656	939.039
mmu-miR-125b-5p	202260	0.23523	0.267139	0.880553	0.37856	0.628757	33215	289150	230560	298751	286858	280697	239089	109841	228779	212390	226086	216045	212266	210416
mmu-miR-1264-3p	14.5994	1.76082	0.81949	2.14868	0.0316598	NA	0	17	3	13	23	58	17	0	13.4506	2.76357	9.83801	17.3223	43.8602	14.9613
mmu-miR-1264-5p	2.95639	0.481624	1.29314	0.372446	0.709561	NA	0	7	1	7	0	6	5	0	5.53849	0.92119	5.29739	0	4.53726	4.40037
mmu-miR-126a-3p.1	30775.6	-0.253099	0.270637	-0.935197	0.349687	0.603316	14966	35984	25752	39931	38660	35825	31040	49492.1	28471	23722.5	30218.6	29116.5	27091.2	27317.5
mmu-miR-126a-3p.2	13110.7	-0.23368	0.269343	-0.867589	0.385619	0.636822	6322	15259	10896	16630	16876	15588	13266	20906.7	12073.1	10037.3	12585.1	12710	11787.8	11675.1
mmu-miR-126a-5p	10989	0.338742	0.241252	1.4041	0.160289	0.372077	1922	15297	11036	15013	17215	16178	13336	6355.99	12103.2	10166.2	11361.4	12965.4	12234	11736.7
mmu-miR-126b-3p	0.394796	-2.91538	3.74004	-0.779506	0.435682	NA	0	0	3	0	0	0	0	0	0	2.76357	0	0	0	0
mmu-miR-126b-5p	0.11303	-1.68065	3.80771	-0.441381	0.658937	NA	0	1	0	0	0	0	0	0	0.791212	0	0	0	0	0
mmu-miR-127-3p	234922	-0.479036	0.25029	-1.91392	0.0556301	0.202082	120043	281082	240012	276096	265121	246968	237034	396978	222396	221097	208941	199674	186760	208607
mmu-miR-127-5p	12299.9	0.0366532	0.174535	0.210004	0.833665	0.930228	2925	16546	14752	17248	16514	15713	14059	9672.88	13091.4	13589.4	13052.8	12437.4	11882.3	12373
mmu-miR-128-1-5p	4.39964	0.578593	0.803935	0.719701	0.471709	NA	1	3	5	7	7	5	7	3.30697	2.37364	4.60595	5.29739	5.272	3.78105	6.16052
mmu-miR-128-2-5p	0.585454	-2.84338	2.85934	-0.994421	0.320018	NA	1	1	0	0	0	0	0	3.30697	0.791212	0	0	0	0	0
mmu-miR-128-3p	4005.32	0.470572	0.291722	1.61308	0.106726	0.288261	555	4859	4512	5321	6207	6715	5024	1835.37	3844.5	4156.41	4026.77	4674.76	5077.95	4421.49
mmu-miR-129-1/2-3p	46183.1	-0.0673164	0.2429	-0.277137	0.781675	0.911286	9322	70628	60287	56466	62107	57974	54187	30827.6	55881.7	55535.8	42731.8	46775.5	43840.5	47688.6
mmu-miR-129-5p	11826.9	-0.27247	0.148193	-1.83862	0.0659715	0.22107	3957	17185	13751	12901	15365	13277	13707	13085.7	13597	12667.3	9763.09	11572	10040.2	12063.2
mmu-miR-1291	9.99976	-0.79365	0.644464	-1.23149	0.218141	NA	3	26	9	13	6	6	14	9.92091	20.5715	8.29071	9.83801	4.51886	4.53726	12.321
mmu-miR-1298-3p	2.01155	1.40558	1.23172	1.14115	0.253807	NA	0	2	1	3	5	5	2	0	1.58242	0.92119	2.27031	3.76571	3.78105	1.76015
mmu-miR-1298-5p	13.5605	1.27217	0.684498	1.85854	0.0630927	NA	2	16	3	21	26	39	9	6.61394	12.6594	2.76357	15.8922	19.5817	29.4922	7.92066
mmu-miR-129b-3p	0.549274	-0.377071	2.46799	-0.152785	0.878568	NA	0	2	0	0	2	1	0	0	1.58242	0	0	1.50629	0.75621	0
mmu-miR-129b-5p	0	NA	NA	NA	NA	NA	0	0	0	0	0	0	0	0	0	0	0	0	0	0
mmu-miR-1306-3p	16.8248	-0.216554	0.526393	-0.411392	0.680785	0.842599	10	11	18	26	16	18	16	33.0697	8.70334	16.5814	19.676	12.0503	13.6118	14.0812
mmu-miR-1306-5p	200.191	0.0681785	0.264995	0.257282	0.796961	0.915236	35	273	265	290	265	250	247	115.744	216.001	244.115	219.463	199.583	189.053	217.378
mmu-miR-130a-3p	6905.69	-0.0351432	0.190016	-0.184948	0.85327	0.940876	2612	8236	6364	9648	8266	9440	7565	8637.8	6516.43	5862.45	7301.32	6225.48	7138.63	6657.76
mmu-miR-130a-5p	26.8181	0.893281	0.412678	2.1646	0.0304184	0.15292	4	17	28	35	56	45	37	13.2279	13.4506	25.7933	26.487	42.176	34.0295	32.5627
mmu-miR-130b-3p	1309.87	-0.252804	0.221667	-1.14047	0.254092	0.509196	547	1635	1338	1592	1431	1960	1215	1808.91	1293.63	1232.55	1204.78	1077.75	1482.17	1069.29
mmu-miR-130b-5p	273.927	0.159014	0.223672	0.710925	0.477131	0.708985	61	328	329	363	375	460	282	201.725	259.518	303.071	274.708	282.429	347.857	248.181
mmu-miR-130c	0	NA	NA	NA	NA	NA	0	0	0	0	0	0	0	0	0	0	0	0	0	0
mmu-miR-132-3p	51367.6	-0.439265	0.241557	-1.81848	0.0689914	0.225294	23954	62771	56909	49840	72581	60945	45224	79215.1	49665.2	52424	37717.4	54663.9	46087.2	39800.5
mmu-miR-132-5p	2254.99	0.373291	0.137145	2.72187	0.00649134	0.0543767	536	2602	2116	3364	3549	3127	2751	1772.54	2058.73	1949.24	2545.77	2672.9	2364.67	2421.08
mmu-miR-133a-3p.1	51.192	0.79538	0.462863	1.71839	0.0857255	0.254099	15	54	20	94	116	41	66	49.6045	42.7255	18.4238	71.1364	87.3646	31.0046	58.0849
mmu-miR-133a-3p.2/b-3p	36.5667	1.14046	0.546925	2.08522	0.0370498	0.169959	4	44	16	61	117	36	36	13.2279	34.8133	14.739	46.163	88.1177	27.2236	31.6827
mmu-miR-133a-5p	0	NA	NA	NA	NA	NA	0	0	0	0	0	0	0	0	0	0	0	0	0	0
mmu-miR-133b-5p	0	NA	NA	NA	NA	NA	0	0	0	0	0	0	0	0	0	0	0	0	0	0
mmu-miR-133c	0	NA	NA	NA	NA	NA	0	0	0	0	0	0	0	0	0	0	0	0	0	0
mmu-miR-134-3p	266.335	0.369306	0.285426	1.29387	0.195709	0.428483	42	377	260	427	459	316	318	138.893	298.287	239.509	323.141	345.693	238.962	279.863
mmu-miR-134-5p	10197.2	-0.432515	0.263926	-1.63877	0.10126	0.281387	5230	11472	10360	12206	12070	10379	10554	17295.4	9076.79	9543.53	9237.14	9090.44	7848.71	9288.3
mmu-miR-135a-1-3p	0	NA	NA	NA	NA	NA	0	0	0	0	0	0	0	0	0	0	0	0	0	0
mmu-miR-135a-2-3p	85.4396	-0.00131634	0.316348	-0.00416104	0.99668	0.998407	39	78	79	119	111	86	109	128.972	61.7146	72.774	90.0557	83.5989	65.0341	95.928
mmu-miR-135a-5p	38254.2	0.236063	0.132422	1.78266	0.0746415	0.23711	9648	45445	39415	58081	52013	51563	47142	31905.6	35956.6	36308.7	43954	39173.2	38992.5	41488.4
mmu-miR-135b-3p	1.47383	0.804886	1.44104	0.558545	0.576472	NA	0	1	2	6	2	1	1	0	0.791212	1.84238	4.54062	1.50629	0.75621	0.880074
mmu-miR-135b-5p	1955.66	0.50462	0.202281	2.49464	0.0126083	0.0878025	545	1792	1651	3140	2800	3533	2036	1802.3	1417.85	1520.88	2376.26	2108.8	2671.69	1791.83
mmu-miR-136-3p	14945.3	0.404144	0.413657	0.977004	0.328567	0.587962	1308	24164	15624	22133	21955	20066	20818	4325.51	19118.9	14392.7	16749.6	16535.3	15174.1	18321.4
mmu-miR-136-5p	87439.4	-0.737913	0.314627	-2.34535	0.019009	0.11327	54555	109389	79449	86968	88808	94317	77156	180412	86549.9	73187.6	65814.8	66885.1	71323.5	67903
mmu-miR-137-3p	14329.2	0.422371	0.374888	1.12666	0.259886	0.5162	1442	18441	18047	21131	22079	19673	19116	4768.65	14590.7	16624.7	15991.3	16628.6	14876.9	16823.5
mmu-miR-137-5p	54.4732	-0.0519331	0.307954	-0.168639	0.86608	0.940876	20	66	55	77	71	48	73	66.1394	52.22	50.6654	58.2713	53.4732	36.2981	64.2454
mmu-miR-138-1-3p	2.68862	0.969775	1.22024	0.794741	0.426764	NA	0	0	5	3	6	4	5	0	0	4.60595	2.27031	4.51886	3.02484	4.40037
mmu-miR-138-2-3p	25.0718	-0.768246	0.564348	-1.3613	0.17342	0.391058	20	20	22	21	17	38	18	66.1394	15.8242	20.2662	15.8922	12.8034	28.736	15.8413
mmu-miR-138-5p	5891.37	0.214958	0.133956	1.60469	0.108562	0.291855	1526	6663	6365	8600	8116	7787	7441	5046.43	5271.85	5863.37	6508.22	6112.51	5888.61	6548.63
mmu-miR-139-3p	99.6032	-0.0781163	0.471228	-0.165772	0.868336	0.940876	61	87	48	132	97	156	104	201.725	68.8355	44.2171	99.8937	73.0549	117.969	91.5277
mmu-miR-139-5p	2110	0.521623	0.204208	2.55438	0.0106378	0.0759094	607	1831	1760	3150	3016	3902	2371	2007.33	1448.71	1621.29	2383.83	2271.48	2950.73	2086.65
mmu-miR-140-3p.1	4036.48	0.735658	0.183307	4.01326	5.98857e-05	0.00119358	1100	3132	2902	6579	6344	6397	5536	3637.67	2478.08	2673.29	4978.79	4777.94	4837.48	4872.09
mmu-miR-140-3p.2	2547.27	0.381223	0.261265	1.45914	0.144526	0.354245	951	2059	1904	3673	3506	3926	3311	3144.93	1629.11	1753.95	2779.62	2640.52	2968.88	2913.92
mmu-miR-140-5p	3091.55	0.671295	0.188155	3.56777	0.000360033	0.00578053	879	2504	2231	4911	4711	4988	4160	2906.83	1981.2	2055.17	3716.5	3548.06	3771.98	3661.11
mmu-miR-141-3p	105116	-2.50588	0.274053	-9.1438	6.02949e-20	3.48505e-18	87825	200018	159832	48982	40593	50969	38294	290434	158257	147236	37068.1	30572.3	38543.3	33701.5
mmu-miR-141-5p	389.899	-2.41183	0.301475	-8.00009	1.24329e-15	5.52787e-14	325	708	598	164	180	224	130	1074.76	560.178	550.871	124.11	135.566	169.391	114.41
mmu-miR-142a-3p.1	3388.26	0.175921	0.196377	0.895833	0.370342	0.622261	895	3903	3705	3617	5348	5330	3933	2959.74	3088.1	3413.01	2737.24	4027.81	4030.6	3461.33
mmu-miR-142a-3p.2	4565.22	-0.0747521	0.239879	-0.311624	0.755326	0.896466	1779	4857	4759	4468	6973	6642	4762	5883.1	3842.92	4383.94	3381.25	5251.67	5022.75	4190.91
mmu-miR-142a-5p	1278.89	0.542068	0.405488	1.33683	0.181279	0.402996	109	1606	1525	1541	2160	2168	1686	360.46	1270.69	1404.81	1166.18	1626.79	1639.46	1483.8
mmu-miR-142b	0	NA	NA	NA	NA	NA	0	0	0	0	0	0	0	0	0	0	0	0	0	0
mmu-miR-143-3p	11581.3	-0.048363	0.401039	-0.120594	0.904013	0.953502	4664	11980	11411	20615	14233	5958	16850	15423.7	9478.72	10511.7	15600.8	10719.5	4505.5	14829.2
mmu-miR-143-5p	267.496	0.202389	0.181581	1.11459	0.265025	0.518172	89	278	253	387	365	353	330	294.32	219.957	233.061	292.87	274.897	266.942	290.424
mmu-miR-144-3p	13439.5	-0.440533	0.424323	-1.0382	0.299176	0.552472	8436	11487	11370	10445	23142	13651	12453	27897.6	9088.66	10473.9	7904.46	17429.2	10323	10959.6
mmu-miR-144-5p	439.49	0.362987	0.321802	1.12798	0.259327	0.5162	87	463	516	432	968	650	454	287.706	366.331	475.334	326.925	729.042	491.537	399.553
mmu-miR-145a-3p	201.798	0.201829	0.210613	0.958294	0.337915	0.594549	59	271	162	275	313	264	239	195.111	214.419	149.233	208.112	235.734	199.64	210.338
mmu-miR-145a-5p	10866.5	0.380839	0.157681	2.41526	0.0157241	0.0987883	2463	12942	10211	17339	16681	14382	13310	8145.06	10239.9	9406.27	13121.6	12563.2	10875.8	11713.8
mmu-miR-145b	1.24701	2.00111	1.65975	1.20567	0.227946	NA	0	0	1	2	1	5	2	0	0	0.92119	1.51354	0.753143	3.78105	1.76015
mmu-miR-146a-3p	2.50952	1.98856	1.27706	1.55714	0.119438	NA	1	1	0	5	3	4	5	3.30697	0.791212	0	3.78385	2.25943	3.02484	4.40037
mmu-miR-146a-5p	4340.04	-0.197926	0.250418	-0.790385	0.429303	0.683573	1985	4832	3986	4947	5396	5156	5243	6564.33	3823.14	3671.86	3743.74	4063.96	3899.02	4614.23
mmu-miR-146b-3p	7.43809	-0.48618	0.67727	-0.717852	0.472848	NA	5	6	8	7	6	11	6	16.5348	4.74727	7.36952	5.29739	4.51886	8.31831	5.28044
mmu-miR-146b-5p	1357.65	-0.196713	0.266152	-0.7391	0.459846	0.701296	641	1343	1325	1564	1870	1652	1431	2119.77	1062.6	1220.58	1183.59	1408.38	1249.26	1259.39
mmu-miR-147-3p	18.9778	0.584037	0.429487	1.35985	0.173879	0.391058	5	14	19	26	25	36	25	16.5348	11.077	17.5026	19.676	18.8286	27.2236	22.0018
mmu-miR-147-5p	0.861867	-0.469846	1.96244	-0.239419	0.810781	NA	0	0	3	0	1	1	2	0	0	2.76357	0	0.753143	0.75621	1.76015
mmu-miR-148a-3p	44886.7	-0.464112	0.162531	-2.85553	0.00429651	0.0388029	18055	60039	57069	51101	51735	56666	38562	59707.3	47503.6	52571.4	38671.7	38963.9	42851.4	33937.4
mmu-miR-148a-5p	82.6876	-0.450163	0.260568	-1.72762	0.0840555	0.250433	25	123	120	74	112	106	77	82.6742	97.3191	110.543	56.001	84.352	80.1583	67.7657
mmu-miR-148b-3p	7352.03	-0.197609	0.156004	-1.26669	0.205265	0.442699	2050	10941	9066	9550	9570	9098	7229	6779.29	8656.65	8351.51	7227.16	7207.58	6880	6362.05
mmu-miR-148b-5p	119.411	-0.535695	0.276218	-1.93939	0.0524537	0.201647	60	143	141	155	135	104	110	198.418	113.143	129.888	117.299	101.674	78.6459	96.8081
mmu-miR-149-3p	6.681	0.121953	0.803978	0.151687	0.879434	NA	1	5	12	16	7	3	10	3.30697	3.95606	11.0543	12.1083	5.272	2.26863	8.80074
mmu-miR-149-5p	917.083	0.494876	0.171069	2.89285	0.00381764	0.0358309	193	951	902	1368	1274	1560	1163	638.245	752.443	830.913	1035.26	959.504	1179.69	1023.53
mmu-miR-150-3p	1.67001	1.00837	1.39387	0.723436	0.469412	NA	0	1	2	2	2	1	6	0	0.791212	1.84238	1.51354	1.50629	0.75621	5.28044
mmu-miR-150-5p	1053.68	0.532561	0.224635	2.37078	0.0177504	0.107297	181	1127	1105	1503	1631	1835	1266	598.561	891.696	1017.91	1137.43	1228.38	1387.65	1114.17
mmu-miR-151-3p	2792.66	-0.802825	0.285638	-2.81064	0.00494436	0.0433006	1687	3561	2922	2970	2793	2548	2480	5578.86	2817.51	2691.72	2247.61	2103.53	1926.82	2182.58
mmu-miR-151-5p	11610.8	-0.771513	0.206394	-3.73806	0.000185447	0.00315443	5959	16460	14017	12461	12128	10948	9988	19706.2	13023.4	12912.3	9430.11	9134.12	8278.99	8790.18
mmu-miR-152-3p	41540.4	-0.448537	0.133116	-3.36953	0.000752966	0.0103622	14961	62391	52367	48790	50404	41909	42186	49475.6	49364.5	48239.9	36922.8	37961.4	31692	37126.8
mmu-miR-152-5p	133.451	-0.16894	0.345572	-0.488872	0.624933	0.807095	19	202	215	179	177	142	156	62.8324	159.825	198.056	135.462	133.306	107.382	137.291
mmu-miR-153-3p	34238.1	-0.162798	0.264184	-0.616229	0.537743	0.745361	15963	36904	29751	42856	38979	44924	39214	52789.1	29198.9	27406.3	32432.1	29356.8	33972	34511.2
mmu-miR-153-5p	0.257323	-1.07666	3.64472	-0.295403	0.767686	NA	0	0	1	0	0	0	1	0	0	0.92119	0	0	0	0.880074
mmu-miR-154-3p	3561.95	0.24606	0.32894	0.748037	0.454438	0.696725	468	5072	4440	5140	5354	5288	3820	1547.66	4013.03	4090.08	3889.8	4032.33	3998.84	3361.88
mmu-miR-154-5p	19928.7	0.153791	0.32606	0.471664	0.637166	0.81048	2738	30803	24686	28559	28940	25951	23068	9054.48	24371.7	22740.5	21612.6	21796	19624.4	20301.5
mmu-miR-155-3p	0.263197	-2.48561	3.75791	-0.661434	0.508334	NA	0	0	2	0	0	0	0	0	0	1.84238	0	0	0	0
mmu-miR-155-5p	94.3268	-0.599604	0.413459	-1.45022	0.146999	0.354245	65	79	87	96	90	104	95	214.953	62.5058	80.1435	72.6499	67.7829	78.6459	83.607
mmu-miR-15a-3p	225.59	0.420457	0.306629	1.37122	0.170305	0.387544	28	311	238	308	346	345	303	92.5951	246.067	219.243	233.085	260.587	260.893	266.662
mmu-miR-15a-5p	34228.2	-0.512231	0.31598	-1.62109	0.104999	0.286272	19997	37626	30332	39553	36393	39054	32817	66129.4	29770.2	27941.5	29932.5	27409.1	29533	28881.4
mmu-miR-15b-3p	188.18	0.0783486	0.22715	0.344921	0.730154	0.881063	40	253	225	229	297	260	209	132.279	200.177	207.268	173.3	223.683	196.615	183.935
mmu-miR-15b-5p	11454.4	-0.0976852	0.129918	-0.751902	0.45211	0.694999	3658	15068	12681	14353	16415	14182	11966	12096.9	11922	11681.6	10861.9	12362.8	10724.6	10531
mmu-miR-16-1-3p	31.1581	0.0614874	0.36907	0.166601	0.867684	0.940876	4	45	41	43	43	38	43	13.2279	35.6046	37.7688	32.5411	32.3851	28.736	37.8432
mmu-miR-16-2-3p	135.944	0.27564	0.600273	0.459192	0.646096	0.815379	3	237	176	165	172	237	180	9.92091	187.517	162.129	124.867	129.541	179.222	158.413
mmu-miR-16-5p	109537	-0.432594	0.272817	-1.58565	0.112818	0.301892	57653	124891	104484	126779	120346	130211	109070	190657	98815.3	96249.6	95942.6	90637.7	98466.9	95989.6
mmu-miR-1668	0.215184	0.657924	3.81393	0.172506	0.86304	NA	0	0	0	0	2	0	0	0	0	0	0	1.50629	0	0
mmu-miR-17-3p	508.87	-0.2336	0.30906	-0.755841	0.449745	0.694679	85	841	776	646	628	598	553	281.092	665.41	714.843	488.874	472.974	452.214	486.681
mmu-miR-17-5p	1932.44	-0.0464141	0.30516	-0.152097	0.87911	0.944471	320	2624	2998	2565	2648	2429	2112	1058.23	2076.14	2761.73	1941.12	1994.32	1836.83	1858.72
mmu-miR-181a-1-3p	159.002	-0.502136	0.310835	-1.61544	0.106215	0.288227	30	300	250	215	171	168	145	99.2091	237.364	230.297	162.706	128.787	127.043	127.611
mmu-miR-181a-2-3p	0	NA	NA	NA	NA	NA	0	0	0	0	0	0	0	0	0	0	0	0	0	0
mmu-miR-181a-5p	53276.1	-1.33881	0.311839	-4.29326	1.76065e-05	0.00037691	38341	74065	63849	46994	41696	34918	40167	126792	58601.1	58817	35563.7	31403	26405.4	35349.9
mmu-miR-181b-1-3p	6.36457	-0.305138	0.716536	-0.425852	0.670216	NA	0	12	11	7	7	12	6	0	9.49455	10.1331	5.29739	5.272	9.07452	5.28044
mmu-miR-181b-2-3p	2.47731	1.79815	1.25252	1.43562	0.151109	NA	0	3	0	3	7	4	5	0	2.37364	0	2.27031	5.272	3.02484	4.40037
mmu-miR-181b-5p	13383	-0.960981	0.234453	-4.09882	4.15266e-05	0.000857227	7262	20386	16783	13723	12245	10003	12390	24015.2	16129.7	15460.3	10385.2	9222.24	7564.37	10904.1
mmu-miR-181c-3p	258.289	-0.42229	0.191679	-2.20311	0.0275872	0.15102	79	409	344	305	269	346	240	261.251	323.606	316.889	230.815	202.595	261.649	211.218
mmu-miR-181c-5p	8135.19	-0.682609	0.254118	-2.68619	0.00722722	0.0591293	4433	10499	8845	9275	7567	8835	7309	14659.8	8306.94	8147.92	7019.04	5699.03	6681.12	6432.46
mmu-miR-181d-3p	3.16009	1.00339	0.990867	1.01263	0.311235	NA	0	3	3	5	9	5	3	0	2.37364	2.76357	3.78385	6.77829	3.78105	2.64022
mmu-miR-181d-5p	4202.71	-0.813787	0.333904	-2.43719	0.0148018	0.0983384	2762	4718	4201	4220	3623	4368	3928	9133.85	3732.94	3869.92	3193.57	2728.64	3303.13	3456.93
mmu-miR-182-3p	2.01212	-2.14939	1.40841	-1.52612	0.126981	NA	1	7	2	1	0	0	3	3.30697	5.53849	1.84238	0.75677	0	0	2.64022
mmu-miR-182-5p	3787.04	-1.48606	0.168607	-8.81374	1.21039e-18	5.83005e-17	1777	7615	6577	3355	2938	2531	2140	5876.48	6025.08	6058.66	2538.96	2212.73	1913.97	1883.36
mmu-miR-183-3p	4.1942	-1.2378	0.874199	-1.41592	0.156799	NA	0	12	9	3	6	4	2	0	9.49455	8.29071	2.27031	4.51886	3.02484	1.76015
mmu-miR-183-5p	1225.54	-1.79271	0.164073	-10.9263	8.62655e-28	8.31024e-26	680	2437	2194	860	862	739	593	2248.74	1928.18	2021.09	650.822	649.209	558.839	521.884
mmu-miR-183-5p.2	494.736	-1.69863	0.165303	-10.2759	9.0542e-25	7.47618e-23	265	1012	847	332	382	316	259	876.347	800.707	780.248	251.248	287.701	238.962	227.939
mmu-miR-1839-3p	1106.08	-0.263018	0.136838	-1.92212	0.0545911	0.201647	332	1623	1387	1333	1397	1354	1134	1097.91	1284.14	1277.69	1008.77	1052.14	1023.91	998.004
mmu-miR-1839-5p	3367.14	0.278687	0.425191	0.65544	0.512185	0.722662	283	4955	4496	5065	4774	4804	3989	935.872	3920.46	4141.67	3833.04	3595.5	3632.83	3510.61
mmu-miR-184-3p	491.776	-0.722494	0.49859	-1.44907	0.147317	0.354245	383	442	318	609	639	294	419	1266.57	349.716	292.938	460.873	481.258	222.326	368.751
mmu-miR-184-5p	0.820083	-1.40954	2.35735	-0.597935	0.549883	NA	1	0	1	0	0	2	0	3.30697	0	0.92119	0	0	1.51242	0
mmu-miR-1843a-3p	164.723	0.110194	0.337582	0.32642	0.744107	0.888623	22	239	221	188	277	223	191	72.7533	189.1	203.583	142.273	208.621	168.635	168.094
mmu-miR-1843a-5p	1171.11	-0.374196	0.214932	-1.741	0.0816839	0.24719	540	1444	1219	1432	1363	1323	1177	1785.76	1142.51	1122.93	1083.69	1026.53	1000.47	1035.85
mmu-miR-1843b-3p	3.16226	-0.4865	1.28629	-0.37822	0.705268	NA	0	2	10	8	2	5	0	0	1.58242	9.2119	6.05416	1.50629	3.78105	0
mmu-miR-1843b-5p	499.91	-0.210396	0.184679	-1.13925	0.254598	0.509196	191	684	499	629	649	540	561	631.631	541.189	459.674	476.008	488.79	408.354	493.721
mmu-miR-185-3p	94.9395	0.191786	0.245487	0.781249	0.434656	0.688055	34	98	86	119	133	120	130	112.437	77.5388	79.2223	90.0557	100.168	90.7452	114.41
mmu-miR-185-5p	5780.53	0.574199	0.297698	1.9288	0.0537556	0.201647	734	6941	6107	9623	8390	8765	7601	2427.31	5491.81	5625.71	7282.4	6318.87	6628.18	6689.44
mmu-miR-186-3p	82.3429	-0.456058	0.35913	-1.2699	0.204121	0.44188	48	86	78	112	89	70	83	158.734	68.0443	71.8528	84.7583	67.0297	52.9347	73.0461
mmu-miR-186-5p	3055.73	-0.71455	0.345288	-2.06943	0.0385054	0.171201	1994	3098	3000	2887	3416	3261	2679	6594.09	2451.18	2763.57	2184.8	2572.74	2466	2357.72
mmu-miR-187-3p	354.593	0.120532	0.327307	0.368252	0.712685	0.865533	54	544	431	478	384	635	392	178.576	430.42	397.033	361.736	289.207	480.194	344.989
mmu-miR-187-5p	17.5777	0.169899	0.482328	0.352248	0.724652	0.876253	6	13	22	33	16	25	19	19.8418	10.2858	20.2662	24.9734	12.0503	18.9053	16.7214
mmu-miR-188-3p	56.3135	0.771051	0.341781	2.25598	0.0240719	0.136407	5	61	53	101	74	95	87	16.5348	48.264	48.8231	76.4338	55.7326	71.84	76.5664
mmu-miR-188-5p	635.948	0.304725	0.15219	2.00227	0.0452559	0.185517	163	674	659	880	855	976	823	539.036	533.277	607.064	665.958	643.937	738.061	724.301
mmu-miR-1892	0	NA	NA	NA	NA	NA	0	0	0	0	0	0	0	0	0	0	0	0	0	0
mmu-miR-1893	0	NA	NA	NA	NA	NA	0	0	0	0	0	0	0	0	0	0	0	0	0	0
mmu-miR-1894-3p	0	NA	NA	NA	NA	NA	0	0	0	0	0	0	0	0	0	0	0	0	0	0
mmu-miR-1894-5p	0	NA	NA	NA	NA	NA	0	0	0	0	0	0	0	0	0	0	0	0	0	0
mmu-miR-1895	0	NA	NA	NA	NA	NA	0	0	0	0	0	0	0	0	0	0	0	0	0	0
mmu-miR-1896	0	NA	NA	NA	NA	NA	0	0	0	0	0	0	0	0	0	0	0	0	0	0
mmu-miR-1897-3p	0	NA	NA	NA	NA	NA	0	0	0	0	0	0	0	0	0	0	0	0	0	0
mmu-miR-1897-5p	0	NA	NA	NA	NA	NA	0	0	0	0	0	0	0	0	0	0	0	0	0	0
mmu-miR-1898	0	NA	NA	NA	NA	NA	0	0	0	0	0	0	0	0	0	0	0	0	0	0
mmu-miR-1899	0	NA	NA	NA	NA	NA	0	0	0	0	0	0	0	0	0	0	0	0	0	0
mmu-miR-18a-3p	25.9271	-0.8013	0.402669	-1.98997	0.0465942	0.18857	12	29	45	26	28	31	15	39.6836	22.9452	41.4535	19.676	21.088	23.4425	13.2011
mmu-miR-18a-5p	635.266	-0.417603	0.201313	-2.07439	0.0380428	0.171201	274	782	769	653	844	707	624	906.109	618.728	708.395	494.171	635.653	534.641	549.166
mmu-miR-18b-3p	0	NA	NA	NA	NA	NA	0	0	0	0	0	0	0	0	0	0	0	0	0	0
mmu-miR-18b-5p	3.62506	0.536328	0.99585	0.538563	0.590188	NA	0	5	4	7	11	2	3	0	3.95606	3.68476	5.29739	8.28457	1.51242	2.64022
mmu-miR-1900	0	NA	NA	NA	NA	NA	0	0	0	0	0	0	0	0	0	0	0	0	0	0
mmu-miR-1901	0	NA	NA	NA	NA	NA	0	0	0	0	0	0	0	0	0	0	0	0	0	0
mmu-miR-1902	0	NA	NA	NA	NA	NA	0	0	0	0	0	0	0	0	0	0	0	0	0	0
mmu-miR-1903	0	NA	NA	NA	NA	NA	0	0	0	0	0	0	0	0	0	0	0	0	0	0
mmu-miR-1904	0	NA	NA	NA	NA	NA	0	0	0	0	0	0	0	0	0	0	0	0	0	0
mmu-miR-1905	0	NA	NA	NA	NA	NA	0	0	0	0	0	0	0	0	0	0	0	0	0	0
mmu-miR-1906	0	NA	NA	NA	NA	NA	0	0	0	0	0	0	0	0	0	0	0	0	0	0
mmu-miR-1907	0	NA	NA	NA	NA	NA	0	0	0	0	0	0	0	0	0	0	0	0	0	0
mmu-miR-190a-3p	35	0.153478	0.387983	0.39558	0.692415	0.851523	4	45	49	42	43	59	48	13.2279	35.6046	45.1383	31.7843	32.3851	44.6164	42.2435
mmu-miR-190a-5p	1736.28	-0.334637	0.219497	-1.52456	0.127368	0.328655	779	2199	1738	1937	1914	2073	2002	2576.13	1739.88	1601.03	1465.86	1441.52	1567.62	1761.91
mmu-miR-190b-3p	0.233755	0.686022	3.78649	0.181176	0.856229	NA	0	0	0	0	0	1	1	0	0	0	0	0	0.75621	0.880074
mmu-miR-190b-5p	36.7982	-0.0198159	0.33741	-0.0587295	0.953168	0.976828	16	44	30	45	40	52	44	52.9115	34.8133	27.6357	34.0547	30.1257	39.3229	38.7232
mmu-miR-191-3p	52.2134	-0.204634	0.281353	-0.727322	0.467029	0.7046	20	67	57	66	51	65	64	66.1394	53.0112	52.5078	49.9468	38.4103	49.1537	56.3247
mmu-miR-191-5p	23974	-0.126508	0.134293	-0.94203	0.346177	0.601632	6821	32823	29321	31445	29102	30657	26570	22556.8	25970	27010.2	23796.6	21918	23183.1	23383.6
mmu-miR-1912-3p	0	NA	NA	NA	NA	NA	0	0	0	0	0	0	0	0	0	0	0	0	0	0
mmu-miR-1912-5p	5.51124	0.0919984	0.735668	0.125054	0.900481	NA	3	5	4	8	8	6	5	9.92091	3.95606	3.68476	6.05416	6.02514	4.53726	4.40037
mmu-miR-192-3p	20.8562	0.190645	0.497064	0.383542	0.701318	0.860641	1	29	30	27	29	24	36	3.30697	22.9452	27.6357	20.4328	21.8411	18.149	31.6827
mmu-miR-192-5p	731.605	-0.507751	0.150422	-3.3755	0.000736808	0.0103622	282	1107	909	769	780	810	788	932.565	875.872	837.361	581.956	587.452	612.53	693.498
mmu-miR-1927	2.09297	0.764386	1.70187	0.449145	0.653327	NA	0	5	0	0	1	5	7	0	3.95606	0	0	0.753143	3.78105	6.16052
mmu-miR-1928	0	NA	NA	NA	NA	NA	0	0	0	0	0	0	0	0	0	0	0	0	0	0
mmu-miR-1929-3p	0.830083	-3.61776	2.11615	-1.70959	0.0873409	NA	1	2	1	0	0	0	0	3.30697	1.58242	0.92119	0	0	0	0
mmu-miR-1929-5p	0.568879	-0.436762	2.13983	-0.204111	0.838267	NA	0	1	1	2	0	1	0	0	0.791212	0.92119	1.51354	0	0.75621	0
mmu-miR-1930-3p	0.676989	-0.0249347	2.08152	-0.0119791	0.990442	NA	0	1	1	3	0	1	0	0	0.791212	0.92119	2.27031	0	0.75621	0
mmu-miR-1930-5p	18.2204	-0.270941	0.513163	-0.527981	0.597512	0.788498	4	21	32	15	22	37	14	13.2279	16.6155	29.4781	11.3516	16.5691	27.9798	12.321
mmu-miR-1931	0.263197	-2.48561	3.75791	-0.661434	0.508334	NA	0	0	2	0	0	0	0	0	0	1.84238	0	0	0	0
mmu-miR-1932	0.72404	1.17494	2.44089	0.481359	0.630261	NA	0	1	0	1	0	0	4	0	0.791212	0	0.75677	0	0	3.52029
mmu-miR-1933-3p	0.539274	1.94341	2.93677	0.661749	0.508132	NA	0	0	0	0	2	3	0	0	0	0	0	1.50629	2.26863	0
mmu-miR-1933-5p	0.10811	-0.051371	3.81694	-0.0134587	0.989262	NA	0	0	0	1	0	0	0	0	0	0	0.75677	0	0	0
mmu-miR-1934-3p	7.956	-1.02482	0.785052	-1.30542	0.191749	NA	8	5	6	4	7	7	7	26.4557	3.95606	5.52714	3.02708	5.272	5.29347	6.16052
mmu-miR-1934-5p	6.21086	0.721083	0.8985	0.80254	0.42224	NA	0	5	9	19	11	9	2	0	3.95606	8.29071	14.3786	8.28457	6.80589	1.76015
mmu-miR-1936	0.21606	0.66195	3.81365	0.173574	0.8622	NA	0	0	0	0	0	2	0	0	0	0	0	0	1.51242	0
mmu-miR-1938	0.10803	-0.051371	3.81694	-0.0134587	0.989262	NA	0	0	0	0	0	1	0	0	0	0	0	0	0.75621	0
mmu-miR-193a-3p	3262.17	0.699411	0.331708	2.10851	0.0349865	0.164408	343	3777	3346	5672	5204	4900	4219	1134.29	2988.41	3082.3	4292.4	3919.36	3705.43	3713.03
mmu-miR-193a-5p	93.3082	0.0190705	0.318305	0.0599126	0.952225	0.976828	37	109	80	177	111	98	90	122.358	86.2422	73.6952	133.948	83.5989	74.1086	79.2066
mmu-miR-193b-3p	1155.95	0.0216481	0.271762	0.0796582	0.936509	0.973565	262	1518	1482	1611	1942	1026	1365	866.426	1201.06	1365.2	1219.16	1462.6	775.872	1201.3
mmu-miR-193b-5p	16.6838	0.0204444	0.523754	0.0390343	0.968863	0.984263	3	27	18	11	31	19	26	9.92091	21.3627	16.5814	8.32447	23.3474	14.368	22.8819
mmu-miR-194-1-3p	0.11303	-1.68065	3.80771	-0.441381	0.658937	NA	0	1	0	0	0	0	0	0	0.791212	0	0	0	0	0
mmu-miR-194-2-3p	3.59443	0.342754	1.18333	0.289653	0.772082	NA	0	5	5	4	13	5	0	0	3.95606	4.60595	3.02708	9.79086	3.78105	0
mmu-miR-194-5p	4573.84	-1.16921	0.413276	-2.82912	0.00466757	0.0415055	3799	4765	4095	4256	3697	3880	3377	12563.2	3770.13	3772.27	3220.81	2784.37	2934.1	2972.01
mmu-miR-1941-3p	16.0775	0.55965	0.56001	0.999358	0.317621	0.575752	4	14	15	34	9	24	27	13.2279	11.077	13.8178	25.7302	6.77829	18.149	23.762
mmu-miR-1941-5p	8.32653	0.82441	0.64048	1.28718	0.198033	NA	3	8	3	15	11	12	12	9.92091	6.3297	2.76357	11.3516	8.28457	9.07452	10.5609
mmu-miR-1942	0	NA	NA	NA	NA	NA	0	0	0	0	0	0	0	0	0	0	0	0	0	0
mmu-miR-1943-3p	6.05507	0.058237	0.740552	0.07864	0.937319	NA	0	12	7	12	6	10	6	0	9.49455	6.44833	9.08124	4.51886	7.5621	5.28044
mmu-miR-1943-5p	11.388	-0.207124	0.713275	-0.290385	0.771522	NA	7	13	6	8	11	7	24	23.1488	10.2858	5.52714	6.05416	8.28457	5.29347	21.1218
mmu-miR-1945	3.14783	-0.663124	1.06749	-0.6212	0.534468	NA	3	2	2	4	1	3	3	9.92091	1.58242	1.84238	3.02708	0.753143	2.26863	2.64022
mmu-miR-1946a	0.10803	-0.051371	3.81694	-0.0134587	0.989262	NA	0	0	0	0	0	1	0	0	0	0	0	0	0.75621	0
mmu-miR-1946b	0	NA	NA	NA	NA	NA	0	0	0	0	0	0	0	0	0	0	0	0	0	0
mmu-miR-1947-3p	0	NA	NA	NA	NA	NA	0	0	0	0	0	0	0	0	0	0	0	0	0	0
mmu-miR-1947-5p	6.06942	-0.223116	0.856805	-0.260405	0.794552	NA	3	3	9	5	2	8	12	9.92091	2.37364	8.29071	3.78385	1.50629	6.04968	10.5609
mmu-miR-1948-3p	4.40903	-0.526576	0.970294	-0.542697	0.587339	NA	0	5	12	7	6	1	6	0	3.95606	11.0543	5.29739	4.51886	0.75621	5.28044
mmu-miR-1948-5p	0.802634	0.32226	1.76371	0.182717	0.85502	NA	0	1	1	2	0	2	1	0	0.791212	0.92119	1.51354	0	1.51242	0.880074
mmu-miR-1949	1.27245	-1.01872	1.47623	-0.690083	0.490142	NA	0	4	2	2	2	0	1	0	3.16485	1.84238	1.51354	1.50629	0	0.880074
mmu-miR-1950	0	NA	NA	NA	NA	NA	0	0	0	0	0	0	0	0	0	0	0	0	0	0
mmu-miR-1951	0.10811	-0.051371	3.81694	-0.0134587	0.989262	NA	0	0	0	1	0	0	0	0	0	0	0.75677	0	0	0
mmu-miR-1952	0	NA	NA	NA	NA	NA	0	0	0	0	0	0	0	0	0	0	0	0	0	0
mmu-miR-1953	1.37064	0.209211	1.50825	0.138711	0.889678	NA	0	3	1	4	0	2	2	0	2.37364	0.92119	3.02708	0	1.51242	1.76015
mmu-miR-1954	1.21391	1.19545	1.62868	0.733998	0.46295	NA	0	2	0	1	5	2	1	0	1.58242	0	0.75677	3.76571	1.51242	0.880074
mmu-miR-1955-3p	6.14166	-0.905323	0.785597	-1.1524	0.249156	NA	4	9	6	5	2	4	10	13.2279	7.12091	5.52714	3.78385	1.50629	3.02484	8.80074
mmu-miR-1955-5p	20.4693	-0.674	0.544591	-1.23763	0.215855	0.450412	13	16	27	16	27	11	25	42.9906	12.6594	24.8721	12.1083	20.3349	8.31831	22.0018
mmu-miR-1956	0.567843	-0.439727	2.14011	-0.205469	0.837206	NA	0	1	1	0	2	1	0	0	0.791212	0.92119	0	1.50629	0.75621	0
mmu-miR-1957a	0	NA	NA	NA	NA	NA	0	0	0	0	0	0	0	0	0	0	0	0	0	0
mmu-miR-1957b	0	NA	NA	NA	NA	NA	0	0	0	0	0	0	0	0	0	0	0	0	0	0
mmu-miR-1958	0	NA	NA	NA	NA	NA	0	0	0	0	0	0	0	0	0	0	0	0	0	0
mmu-miR-195a-3p	32.7051	-0.364613	0.332947	-1.09511	0.27347	0.520661	12	38	47	34	40	34	39	39.6836	30.0661	43.2959	25.7302	30.1257	25.7112	34.3229
mmu-miR-195a-5p	9755.18	-0.473947	0.232382	-2.03952	0.0413985	0.178569	4556	12879	10412	12012	11898	8677	10028	15066.5	10190	9591.43	9090.32	8960.9	6561.64	8825.38
mmu-miR-195b	0	NA	NA	NA	NA	NA	0	0	0	0	0	0	0	0	0	0	0	0	0	0
mmu-miR-1960	0.903828	0.54762	2.34091	0.233934	0.815036	NA	1	0	0	2	2	0	0	3.30697	0	0	1.51354	1.50629	0	0
mmu-miR-1961	0	NA	NA	NA	NA	NA	0	0	0	0	0	0	0	0	0	0	0	0	0	0
mmu-miR-1962	0	NA	NA	NA	NA	NA	0	0	0	0	0	0	0	0	0	0	0	0	0	0
mmu-miR-1963	0	NA	NA	NA	NA	NA	0	0	0	0	0	0	0	0	0	0	0	0	0	0
mmu-miR-1964-3p	16.1965	-0.0917174	0.498746	-0.183896	0.854095	0.940876	1	25	26	22	19	27	17	3.30697	19.7803	23.9509	16.6489	14.3097	20.4177	14.9613
mmu-miR-1964-5p	12.2425	-0.094035	0.627977	-0.149743	0.880968	NA	4	20	10	10	25	22	5	13.2279	15.8242	9.2119	7.5677	18.8286	16.6366	4.40037
mmu-miR-1966-3p	1.78392	-0.657107	1.28235	-0.512423	0.608355	NA	0	1	6	3	2	2	1	0	0.791212	5.52714	2.27031	1.50629	1.51242	0.880074
mmu-miR-1966-5p	1.52486	-3.60937	2.4474	-1.47478	0.140273	NA	3	0	0	0	1	0	0	9.92091	0	0	0	0.753143	0	0
mmu-miR-1967	0	NA	NA	NA	NA	NA	0	0	0	0	0	0	0	0	0	0	0	0	0	0
mmu-miR-1968-3p	0.215622	0.659938	3.81379	0.17304	0.86262	NA	0	0	0	0	1	1	0	0	0	0	0	0.753143	0.75621	0
mmu-miR-1968-5p	7.50482	0.648846	0.835327	0.776757	0.437302	NA	4	1	6	17	7	8	10	13.2279	0.791212	5.52714	12.8651	5.272	6.04968	8.80074
mmu-miR-1969	2.03151	1.44271	1.45068	0.994504	0.319978	NA	0	2	1	4	0	8	3	0	1.58242	0.92119	3.02708	0	6.04968	2.64022
mmu-miR-196a-1-3p	0	NA	NA	NA	NA	NA	0	0	0	0	0	0	0	0	0	0	0	0	0	0
mmu-miR-196a-2-3p	0	NA	NA	NA	NA	NA	0	0	0	0	0	0	0	0	0	0	0	0	0	0
mmu-miR-196a-5p	0.21622	0.662683	3.8136	0.173768	0.862048	NA	0	0	0	2	0	0	0	0	0	0	1.51354	0	0	0
mmu-miR-196b-3p	0.125725	-0.051371	3.81694	-0.0134587	0.989262	NA	0	0	0	0	0	0	1	0	0	0	0	0	0	0.880074
mmu-miR-196b-5p	3.46835	-1.8819	1.2267	-1.53411	0.125002	NA	4	3	3	1	0	1	5	13.2279	2.37364	2.76357	0.75677	0	0.75621	4.40037
mmu-miR-1970	0.215184	0.657924	3.81393	0.172506	0.86304	NA	0	0	0	0	2	0	0	0	0	0	0	1.50629	0	0
mmu-miR-1971	0	NA	NA	NA	NA	NA	0	0	0	0	0	0	0	0	0	0	0	0	0	0
mmu-miR-1981-3p	68.8144	-0.346962	0.316882	-1.09492	0.273549	0.520661	36	77	67	73	83	93	59	119.051	60.9234	61.7197	55.2442	62.5109	70.3276	51.9243
mmu-miR-1981-5p	403.703	-0.126045	0.23124	-0.545082	0.585697	0.78662	168	432	416	514	434	515	500	555.571	341.804	383.215	388.98	326.864	389.448	440.037
mmu-miR-1982-3p	51.3108	-0.070583	0.280359	-0.251759	0.801227	0.915236	14	82	49	63	71	67	58	46.2976	64.8794	45.1383	47.6765	53.4732	50.6661	51.0443
mmu-miR-1982-5p	5.06983	-0.173526	0.870923	-0.199243	0.842072	NA	4	2	4	7	6	6	3	13.2279	1.58242	3.68476	5.29739	4.51886	4.53726	2.64022
mmu-miR-1983	128.103	-0.172269	0.389401	-0.442395	0.658203	0.825493	28	199	171	147	245	80	151	92.5951	157.451	157.523	111.245	184.52	60.4968	132.891
mmu-miR-199a-5p	1294.51	0.446536	0.357663	1.24848	0.211854	0.449804	137	1737	1499	1988	1953	2088	1476	453.055	1374.34	1380.86	1504.46	1470.89	1578.97	1298.99
mmu-miR-199a/b-3p	2455.55	0.180261	0.15591	1.15618	0.247606	0.500407	735	3012	2211	3312	3320	3865	2737	2430.62	2383.13	2036.75	2506.42	2500.43	2922.75	2408.76
mmu-miR-199b-5p	868.683	0.869135	0.454686	1.91151	0.0559397	0.202082	51	966	901	1255	1421	1883	993	168.655	764.311	829.992	949.747	1070.22	1423.94	873.913
mmu-miR-19a-3p	1667.46	-0.000377097	0.533925	-0.000706274	0.999436	0.999436	88	2743	2754	2235	2425	2080	1799	291.013	2170.3	2536.96	1691.38	1826.37	1572.92	1583.25
mmu-miR-19a-5p	4.15677	-0.467886	0.92787	-0.504258	0.61408	NA	1	6	7	1	7	9	2	3.30697	4.74727	6.44833	0.75677	5.272	6.80589	1.76015
mmu-miR-19b-1-5p	44.8883	-0.556825	0.332371	-1.67531	0.0938734	0.271294	9	78	75	45	58	55	39	29.7627	61.7146	69.0892	34.0547	43.6823	41.5916	34.3229
mmu-miR-19b-2-5p	0.32409	1.20808	3.77442	0.32007	0.748915	NA	0	0	0	0	0	3	0	0	0	0	0	0	2.26863	0
mmu-miR-19b-3p	15180	-0.0657183	0.470823	-0.139582	0.88899	0.9515	1177	25872	24274	20659	19906	18673	16805	3892.3	20470.2	22361	15634.1	14992.1	14120.7	14789.6
mmu-miR-1a-1-5p	0.131599	-1.79912	3.79875	-0.47361	0.635778	NA	0	0	1	0	0	0	0	0	0	0.92119	0	0	0	0
mmu-miR-1a-2-5p	0.580016	-1.18455	2.99842	-0.395059	0.692799	NA	1	0	0	0	1	0	0	3.30697	0	0	0	0.753143	0	0
mmu-miR-1a-3p	108.29	1.34256	0.444792	3.0184	0.0025411	0.0267047	19	97	37	186	328	104	134	62.8324	76.7476	34.084	140.759	247.031	78.6459	117.93
mmu-miR-1b-3p	14.3891	-0.452851	0.503931	-0.898637	0.368846	NA	7	24	11	13	12	17	19	23.1488	18.9891	10.1331	9.83801	9.03772	12.8556	16.7214
mmu-miR-1b-5p	0.796402	1.34534	2.01459	0.667797	0.504263	NA	0	1	0	3	1	0	2	0	0.791212	0	2.27031	0.753143	0	1.76015
mmu-miR-200a-3p	46217.1	-2.69043	0.203462	-13.2232	6.44197e-40	1.86173e-37	33776	99154	84662	19946	16357	20149	14466	111696	78451.9	77989.8	15094.5	12319.2	15236.9	12731.1
mmu-miR-200a-5p	244.311	-2.83024	0.314302	-9.00485	2.15965e-19	1.1348e-17	219	446	397	90	81	106	66	724.226	352.881	365.712	68.1093	61.0046	80.1583	58.0849
mmu-miR-200b-3p	41034.2	-2.39021	0.1579	-15.1375	9.16209e-52	5.29569e-49	21063	103565	84020	20618	17202	21334	15400	69654.7	81941.9	77398.4	15603.1	12955.6	16133	13553.1
mmu-miR-200b-5p	494.79	-2.87777	0.262032	-10.9825	4.63851e-28	5.36212e-26	415	1000	837	184	169	191	134	1372.39	791.212	771.036	139.246	127.281	144.436	117.93
mmu-miR-200c-3p	105099	-2.84541	0.385967	-7.37216	1.67883e-13	6.93115e-12	111810	158125	136464	40559	32929	41820	31821	369752	125110	125709	30693.8	24800.2	31624.7	28004.8
mmu-miR-200c-5p	79.402	-2.56941	0.378978	-6.77984	1.20306e-11	4.34605e-10	74	137	112	26	38	34	29	244.716	108.396	103.173	19.676	28.6194	25.7112	25.5221
mmu-miR-201-3p	0	NA	NA	NA	NA	NA	0	0	0	0	0	0	0	0	0	0	0	0	0	0
mmu-miR-201-5p	9.43532	0.7679	0.686154	1.11914	0.263081	NA	1	15	4	20	22	10	9	3.30697	11.8682	3.68476	15.1354	16.5691	7.5621	7.92066
mmu-miR-202-3p	0.797115	1.25254	1.82926	0.684727	0.493516	NA	0	0	1	1	1	3	1	0	0	0.92119	0.75677	0.753143	2.26863	0.880074
mmu-miR-202-5p	24.4399	1.54131	0.454193	3.3935	0.000690043	0.00997112	4	20	7	56	35	43	39	13.2279	15.8242	6.44833	42.3791	26.36	32.517	34.3229
mmu-miR-203-3p.1	707.701	0.0548581	0.188326	0.291294	0.770827	0.909239	217	810	782	906	794	1142	827	717.612	640.882	720.37	685.634	597.996	863.592	727.821
mmu-miR-203-3p.2	808.247	0.0770068	0.182137	0.422796	0.672444	0.835856	186	1112	918	1048	1063	1163	959	615.096	879.828	845.652	793.095	800.591	879.473	843.991
mmu-miR-203-5p	14.2238	-0.11482	0.527538	-0.217652	0.8277	NA	2	22	20	10	18	22	22	6.61394	17.4067	18.4238	7.5677	13.5566	16.6366	19.3616
mmu-miR-204-3p	230.898	-0.489318	0.321759	-1.52076	0.12832	0.32964	130	297	186	291	219	265	221	429.906	234.99	171.341	220.22	164.938	200.396	194.496
mmu-miR-204-5p	15561.8	0.187954	0.249194	0.754248	0.4507	0.694679	2887	21417	18177	20778	19336	25509	18315	9547.22	16945.4	16744.5	15724.2	14562.8	19290.2	16118.5
mmu-miR-205-3p	7.26681	-5.31951	1.19992	-4.43324	9.28286e-06	NA	7	11	19	1	0	1	0	23.1488	8.70334	17.5026	0.75677	0	0.75621	0
mmu-miR-205-5p	10339.7	-2.89389	0.236064	-12.2589	1.50514e-34	2.17493e-32	4208	28090	27384	3683	3319	3989	3077	13915.7	22225.2	25225.9	2787.18	2499.68	3016.52	2707.99
mmu-miR-206-3p	2.99756	1.6571	1.30766	1.26722	0.205075	NA	1	1	1	4	14	2	1	3.30697	0.791212	0.92119	3.02708	10.544	1.51242	0.880074
mmu-miR-206-5p	0	NA	NA	NA	NA	NA	0	0	0	0	0	0	0	0	0	0	0	0	0	0
mmu-miR-207	0	NA	NA	NA	NA	NA	0	0	0	0	0	0	0	0	0	0	0	0	0	0
mmu-miR-208a-3p	20.2107	-0.204254	0.437716	-0.466637	0.64076	0.812191	10	26	16	18	30	22	23	33.0697	20.5715	14.739	13.6219	22.5943	16.6366	20.2417
mmu-miR-208a-5p	0.233835	0.686576	3.78616	0.181338	0.856102	NA	0	0	0	1	0	0	1	0	0	0	0.75677	0	0	0.880074
mmu-miR-208b-3p	50.8938	-0.118472	0.361292	-0.327911	0.742979	0.888623	24	44	55	76	72	46	51	79.3672	34.8133	50.6654	57.5145	54.2263	34.7857	44.8838
mmu-miR-208b-5p	0.944848	-3.77856	3.15386	-1.19807	0.230888	NA	2	0	0	0	0	0	0	6.61394	0	0	0	0	0	0
mmu-miR-20a-3p	119.177	-0.126137	0.229239	-0.550243	0.582153	0.78662	32	162	150	177	156	154	107	105.823	128.176	138.178	133.948	117.49	116.456	94.1679
mmu-miR-20a-5p	1531.91	0.0829801	0.38176	0.217362	0.827926	0.930228	172	2258	2261	2099	2229	2087	1636	568.799	1786.56	2082.81	1588.46	1678.76	1578.21	1439.8
mmu-miR-20b-3p	17.5918	-0.386215	0.497377	-0.776503	0.437452	0.688055	4	28	26	26	15	12	27	13.2279	22.1539	23.9509	19.676	11.2971	9.07452	23.762
mmu-miR-20b-5p	106.719	-0.232592	0.343204	-0.677708	0.497957	0.722662	17	160	175	163	125	108	118	56.2185	126.594	161.208	123.354	94.1429	81.6707	103.849
mmu-miR-210-3p	6958.82	0.0420992	0.336152	0.125239	0.900335	0.953502	958	10890	9484	9697	8695	9507	8084	3168.08	8616.3	8736.56	7338.4	6548.58	7189.29	7114.52
mmu-miR-210-5p	103.328	-0.388132	0.281916	-1.37676	0.168586	0.385149	21	181	151	114	113	139	108	69.4463	143.209	139.1	86.2718	85.1052	105.113	95.048
mmu-miR-211-3p	0.125725	-0.051371	3.81694	-0.0134587	0.989262	NA	0	0	0	0	0	0	1	0	0	0	0	0	0	0.880074
mmu-miR-211-5p	6.61357	-0.0890786	0.708291	-0.125765	0.899918	NA	1	10	9	4	14	7	9	3.30697	7.91212	8.29071	3.02708	10.544	5.29347	7.92066
mmu-miR-212-3p	12239.3	-0.107691	0.198356	-0.542916	0.587188	0.78662	4913	13792	12097	15910	16911	14891	12879	16247.1	10912.4	11143.6	12040.2	12736.4	11260.7	11334.5
mmu-miR-212-5p	2620.5	0.300291	0.155979	1.9252	0.0542042	0.201647	606	3059	2724	3946	3950	3402	3268	2004.02	2420.32	2509.32	2986.22	2974.91	2572.63	2876.08
mmu-miR-2136	0	NA	NA	NA	NA	NA	0	0	0	0	0	0	0	0	0	0	0	0	0	0
mmu-miR-2137	0	NA	NA	NA	NA	NA	0	0	0	0	0	0	0	0	0	0	0	0	0	0
mmu-miR-2139	0	NA	NA	NA	NA	NA	0	0	0	0	0	0	0	0	0	0	0	0	0	0
mmu-miR-214-3p	303.402	0.170903	0.250466	0.68234	0.495024	0.722535	57	439	331	410	417	501	318	188.497	347.342	304.914	310.276	314.061	378.861	279.863
mmu-miR-214-5p	34.6686	0.0657828	0.362496	0.181472	0.855997	0.940876	8	47	39	44	51	63	27	26.4557	37.187	35.9264	33.2979	38.4103	47.6413	23.762
mmu-miR-215-3p	0.10803	-0.051371	3.81694	-0.0134587	0.989262	NA	0	0	0	0	0	1	0	0	0	0	0	0	0.75621	0
mmu-miR-215-5p	8.99686	0.919687	0.729134	1.26134	0.207186	NA	0	15	4	9	19	15	17	0	11.8682	3.68476	6.81093	14.3097	11.3432	14.9613
mmu-miR-216a-3p	20.9982	1.07201	0.488559	2.19424	0.0282183	0.15102	7	13	10	25	29	48	31	23.1488	10.2858	9.2119	18.9193	21.8411	36.2981	27.2823
mmu-miR-216a-5p	1552.03	0.464929	0.207467	2.24098	0.0250274	0.140445	357	1635	1463	2202	1923	3014	1873	1180.59	1293.63	1347.7	1666.41	1448.29	2279.22	1648.38
mmu-miR-216b-3p	13.4398	0.327058	0.490401	0.666919	0.504824	NA	1	18	16	21	22	19	17	3.30697	14.2418	14.739	15.8922	16.5691	14.368	14.9613
mmu-miR-216b-5p	645.595	0.200287	0.179183	1.11778	0.263661	0.518172	195	735	611	903	820	1075	700	644.859	581.541	562.847	683.363	617.577	812.926	616.052
mmu-miR-216c-3p	0	NA	NA	NA	NA	NA	0	0	0	0	0	0	0	0	0	0	0	0	0	0
mmu-miR-216c-5p	0	NA	NA	NA	NA	NA	0	0	0	0	0	0	0	0	0	0	0	0	0	0
mmu-miR-217-3p	36.6826	0.808041	0.376646	2.14536	0.0319243	0.156357	5	41	27	67	42	76	49	16.5348	32.4397	24.8721	50.7036	31.632	57.472	43.1236
mmu-miR-217-5p	613.005	-0.0755757	0.275449	-0.274373	0.783798	0.91154	262	635	579	794	628	1022	616	866.426	502.42	533.369	600.876	472.974	772.847	542.125
mmu-miR-218-1-3p	34.9366	-0.279408	0.437716	-0.638333	0.523257	0.730538	20	29	35	55	44	35	25	66.1394	22.9452	32.2416	41.6224	33.1383	26.4674	22.0018
mmu-miR-218-2-3p	6.5304	0.084914	0.805029	0.105479	0.915995	NA	0	8	12	9	9	16	3	0	6.3297	11.0543	6.81093	6.77829	12.0994	2.64022
mmu-miR-218-5p	8120.68	-0.0866993	0.197783	-0.438355	0.661129	0.825493	1892	12153	10116	10523	10340	10049	9435	6256.78	9615.6	9318.76	7963.49	7787.5	7599.16	8303.5
mmu-miR-2183	0	NA	NA	NA	NA	NA	0	0	0	0	0	0	0	0	0	0	0	0	0	0
mmu-miR-219a-1-3p	9.6531	-0.142154	0.626271	-0.226985	0.820435	NA	0	19	14	13	11	11	15	0	15.033	12.8967	9.83801	8.28457	8.31831	13.2011
mmu-miR-219a-2-3p	7.16413	0.584497	0.781356	0.748054	0.454428	NA	1	9	6	6	24	6	8	3.30697	7.12091	5.52714	4.54062	18.0754	4.53726	7.04059
mmu-miR-219a-5p	1300.34	-0.518985	0.289554	-1.79236	0.0730753	0.23711	718	1571	1201	1458	1632	1343	1171	2374.4	1242.99	1106.35	1103.37	1229.13	1015.59	1030.57
mmu-miR-219b-3p	0	NA	NA	NA	NA	NA	0	0	0	0	0	0	0	0	0	0	0	0	0	0
mmu-miR-219b-5p	0.10803	-0.051371	3.81694	-0.0134587	0.989262	NA	0	0	0	0	0	1	0	0	0	0	0	0	0.75621	0
mmu-miR-219c-3p	0.125725	-0.051371	3.81694	-0.0134587	0.989262	NA	0	0	0	0	0	0	1	0	0	0	0	0	0	0.880074
mmu-miR-219c-5p	0.485204	1.76805	3.08708	0.572724	0.566831	NA	0	0	0	0	0	1	3	0	0	0	0	0	0.75621	2.64022
mmu-miR-21a-3p	44.065	0.307338	0.420775	0.73041	0.46514	0.7046	3	61	57	71	49	73	59	9.92091	48.264	52.5078	53.7307	36.904	55.2034	51.9243
mmu-miR-21a-5p	22868.2	-0.0725055	0.111889	-0.648014	0.516976	0.725272	6989	30330	25477	29518	28241	30616	25837	23112.4	23997.5	23469.2	22338.3	21269.5	23152.1	22738.5
mmu-miR-21b	0	NA	NA	NA	NA	NA	0	0	0	0	0	0	0	0	0	0	0	0	0	0
mmu-miR-21c	0	NA	NA	NA	NA	NA	0	0	0	0	0	0	0	0	0	0	0	0	0	0
mmu-miR-22-3p	91352.3	-0.861671	0.407243	-2.11586	0.0343563	0.163496	69137	91544	73574	94950	90550	87852	72879	228634	72430.7	67775.6	71855.3	68197.1	66434.6	64138.9
mmu-miR-22-5p	2375.73	0.0714921	0.271743	0.263087	0.792483	0.914282	411	3473	3050	3332	3286	3305	2520	1359.16	2747.88	2809.63	2521.56	2474.83	2499.28	2217.79
mmu-miR-221-3p	1882.85	0.146416	0.237136	0.617432	0.53695	0.745361	354	2538	2317	2734	2634	2432	2244	1170.67	2008.1	2134.4	2069.01	1983.78	1839.1	1974.89
mmu-miR-221-5p	28.8767	0.0875374	0.455558	0.192154	0.847621	0.940876	2	37	47	33	37	45	41	6.61394	29.2749	43.2959	24.9734	27.8663	34.0295	36.083
mmu-miR-222-3p	2468.68	-0.0137546	0.140809	-0.0976825	0.922184	0.962135	756	2896	2883	3374	3309	2945	2910	2500.07	2291.35	2655.79	2553.34	2492.15	2227.04	2561.01
mmu-miR-222-5p	2.68894	1.19754	1.39097	0.86094	0.389271	NA	0	5	0	11	1	3	4	0	3.95606	0	8.32447	0.753143	2.26863	3.52029
mmu-miR-223-3p	429.017	0.688955	0.225855	3.05044	0.00228507	0.0253994	72	496	341	676	645	798	520	238.102	392.441	314.126	511.577	485.777	603.456	457.638
mmu-miR-223-5p	3.10006	0.363207	1.17949	0.307936	0.758131	NA	2	1	2	2	2	2	9	6.61394	0.791212	1.84238	1.51354	1.50629	1.51242	7.92066
mmu-miR-224-3p	12.0007	0.0147403	0.539561	0.0273192	0.978205	NA	2	13	19	17	14	23	10	6.61394	10.2858	17.5026	12.8651	10.544	17.3928	8.80074
mmu-miR-224-5p	1091.64	0.0465519	0.163627	0.2845	0.776027	0.909825	277	1453	1238	1410	1441	1633	1191	916.03	1149.63	1140.43	1067.05	1085.28	1234.89	1048.17
mmu-miR-23a-3p	57664.4	0.288422	0.264578	1.09012	0.27566	0.522398	9359	78867	65363	86942	81398	77710	72976	30949.9	62400.5	60211.7	65795.1	61304.3	58765.1	64224.3
mmu-miR-23a-5p	62.7435	-0.469571	0.37501	-1.25215	0.210514	0.448992	34	58	76	75	45	81	67	112.437	45.8903	70.0104	56.7578	33.8914	61.253	58.9649
mmu-miR-23b-3p	37090.8	-0.0403935	0.166928	-0.241982	0.808794	0.916069	9351	53229	43429	50851	46146	47120	42861	30923.5	42115.4	40006.3	38482.5	34754.5	35632.6	37720.8
mmu-miR-23b-5p	11.8383	0.103022	0.692685	0.148728	0.881768	NA	0	19	18	16	9	30	11	0	15.033	16.5814	12.1083	6.77829	22.6863	9.68081
mmu-miR-24-1-5p	231.904	-0.245653	0.408959	-0.600679	0.548054	0.750652	111	289	187	401	126	318	246	367.073	228.66	172.262	303.465	94.896	240.475	216.498
mmu-miR-24-2-5p	2075.65	-0.0604934	0.181586	-0.333139	0.739029	0.888002	692	2431	2354	2939	2789	2148	2500	2288.42	1923.44	2168.48	2224.15	2100.52	1624.34	2200.18
mmu-miR-24-3p	87330.1	-0.00317955	0.130156	-0.0244288	0.980511	0.992531	24005	114330	100379	120711	111037	112949	100684	79383.8	90459.3	92468.1	91350.5	83626.7	85413.2	88609.3
mmu-miR-25-3p	7484.28	-0.165938	0.167844	-0.988646	0.322836	0.581307	2882	9240	7717	9321	9670	9843	7567	9530.68	7310.8	7108.82	7053.85	7282.89	7443.38	6659.52
mmu-miR-25-5p	17.2964	0.00311134	0.504701	0.00616473	0.995081	0.998407	7	23	13	31	12	28	16	23.1488	18.1979	11.9755	23.4599	9.03772	21.1739	14.0812
mmu-miR-26a-1-3p	12.8626	0.0524672	0.471246	0.111337	0.911349	NA	3	20	12	19	17	17	15	9.92091	15.8242	11.0543	14.3786	12.8034	12.8556	13.2011
mmu-miR-26a-2-3p	42.2926	0.0757149	0.397502	0.190477	0.848936	0.940876	4	76	48	59	60	66	44	13.2279	60.1321	44.2171	44.6494	45.1886	49.9099	38.7232
mmu-miR-26a-5p	236671	-0.555152	0.3103	-1.78908	0.0736018	0.23711	138539	261889	220579	272078	238589	271032	224522	458144	207210	203195	205901	179692	204957	197596
mmu-miR-26b-3p	152.915	-0.839485	0.280954	-2.98798	0.00280825	0.0284766	89	188	192	171	140	135	129	294.32	148.748	176.868	129.408	105.44	102.088	113.53
mmu-miR-26b-5p	54003.6	-0.244981	0.112983	-2.1683	0.0301358	0.15292	17731	77214	63131	68915	64059	67498	55336	58635.9	61092.7	58155.6	52152.8	48245.6	51042.7	48699.8
mmu-miR-27a-3p	64010.2	0.152177	0.135349	1.12433	0.260873	0.516385	17140	80069	65691	88897	83799	83745	83866	56681.4	63351.6	60513.9	67274.6	63112.6	63328.8	73808.3
mmu-miR-27a-5p	35.8952	-0.846572	0.519784	-1.6287	0.103377	0.283184	28	24	40	39	38	37	19	92.5951	18.9891	36.8476	29.514	28.6194	27.9798	16.7214
mmu-miR-27b-3p	31392.3	0.141809	0.195138	0.726708	0.467405	0.7046	7445	47624	28896	43436	41891	43825	37797	24620.4	37680.7	26618.7	32871.1	31549.9	33140.9	33264.1
mmu-miR-27b-5p	76.7369	-0.726028	0.392269	-1.85084	0.0641925	0.219829	52	82	72	88	62	70	77	171.962	64.8794	66.3257	66.5958	46.6949	52.9347	67.7657
mmu-miR-2861	0	NA	NA	NA	NA	NA	0	0	0	0	0	0	0	0	0	0	0	0	0	0
mmu-miR-28a-3p	390.177	-0.209181	0.168242	-1.24334	0.213744	0.449804	133	535	442	558	449	455	405	439.827	423.299	407.166	422.278	338.161	344.076	356.43
mmu-miR-28a-5p	2755.76	-0.248303	0.200389	-1.23911	0.215305	0.450412	1174	3450	2700	3534	3348	3341	2805	3882.38	2729.68	2487.21	2674.43	2521.52	2526.5	2468.61
mmu-miR-28b	0	NA	NA	NA	NA	NA	0	0	0	0	0	0	0	0	0	0	0	0	0	0
mmu-miR-28c	50.9234	-0.256336	0.328563	-0.780172	0.43529	0.688055	23	52	60	46	61	76	52	76.0603	41.143	55.2714	34.8114	45.9417	57.472	45.7638
mmu-miR-290a-3p	0	NA	NA	NA	NA	NA	0	0	0	0	0	0	0	0	0	0	0	0	0	0
mmu-miR-290a-5p	0	NA	NA	NA	NA	NA	0	0	0	0	0	0	0	0	0	0	0	0	0	0
mmu-miR-290b-3p	0	NA	NA	NA	NA	NA	0	0	0	0	0	0	0	0	0	0	0	0	0	0
mmu-miR-290b-5p	0	NA	NA	NA	NA	NA	0	0	0	0	0	0	0	0	0	0	0	0	0	0
mmu-miR-291a-3p	0	NA	NA	NA	NA	NA	0	0	0	0	0	0	0	0	0	0	0	0	0	0
mmu-miR-291a-5p	0	NA	NA	NA	NA	NA	0	0	0	0	0	0	0	0	0	0	0	0	0	0
mmu-miR-291b-3p	0	NA	NA	NA	NA	NA	0	0	0	0	0	0	0	0	0	0	0	0	0	0
mmu-miR-291b-5p	0	NA	NA	NA	NA	NA	0	0	0	0	0	0	0	0	0	0	0	0	0	0
mmu-miR-292a-3p	0	NA	NA	NA	NA	NA	0	0	0	0	0	0	0	0	0	0	0	0	0	0
mmu-miR-292a-5p	0	NA	NA	NA	NA	NA	0	0	0	0	0	0	0	0	0	0	0	0	0	0
mmu-miR-292b-3p	0	NA	NA	NA	NA	NA	0	0	0	0	0	0	0	0	0	0	0	0	0	0
mmu-miR-292b-5p	0	NA	NA	NA	NA	NA	0	0	0	0	0	0	0	0	0	0	0	0	0	0
mmu-miR-293-3p	0	NA	NA	NA	NA	NA	0	0	0	0	0	0	0	0	0	0	0	0	0	0
mmu-miR-293-5p	0	NA	NA	NA	NA	NA	0	0	0	0	0	0	0	0	0	0	0	0	0	0
mmu-miR-294-3p	0.825163	-0.534657	2.75374	-0.194156	0.846054	NA	0	0	3	0	4	0	0	0	0	2.76357	0	3.01257	0	0
mmu-miR-294-5p	0	NA	NA	NA	NA	NA	0	0	0	0	0	0	0	0	0	0	0	0	0	0
mmu-miR-295-3p	0.131599	-1.79912	3.79875	-0.47361	0.635778	NA	0	0	1	0	0	0	0	0	0	0.92119	0	0	0	0
mmu-miR-295-5p	0	NA	NA	NA	NA	NA	0	0	0	0	0	0	0	0	0	0	0	0	0	0
mmu-miR-296-3p	1080.37	0.604274	0.181287	3.33324	0.000858412	0.0110258	249	1183	801	1590	1450	1894	1520	823.435	936.004	737.873	1203.26	1092.06	1432.26	1337.71
mmu-miR-296-5p	7329.36	0.45099	0.241262	1.86929	0.061582	0.214424	1265	7729	8541	10159	10112	11769	10153	4183.31	6115.28	7867.88	7688.03	7615.78	8899.84	8935.39
mmu-miR-297a-5p	379.38	0.569835	0.221468	2.57299	0.0100824	0.074713	64	424	363	527	596	670	477	211.646	335.474	334.392	398.818	448.873	506.661	419.795
mmu-miR-297a/b/c-3p	59.2426	0.853912	0.366338	2.33094	0.0197565	0.115346	5	46	68	94	98	91	97	16.5348	36.3958	62.6409	71.1364	73.808	68.8151	85.3671
mmu-miR-297b-5p	58.0627	0.666111	0.321202	2.0738	0.0380975	0.171201	18	57	33	74	109	96	69	59.5254	45.0991	30.3993	56.001	82.0926	72.5962	60.7251
mmu-miR-297c-5p	823.983	0.826738	0.428977	1.92723	0.053951	0.201647	53	991	811	1255	1267	1631	1050	175.269	784.091	747.085	949.747	954.232	1233.38	924.077
mmu-miR-298-3p	49.3855	0.690596	0.387378	1.78275	0.0746274	0.23711	4	54	52	90	57	95	67	13.2279	42.7255	47.9019	68.1093	42.9291	71.84	58.9649
mmu-miR-298-5p	1617.89	0.970335	0.156989	6.18089	6.37397e-10	1.93903e-08	306	1245	1233	2726	2362	2889	2461	1011.93	985.059	1135.83	2062.96	1778.92	2184.69	2165.86
mmu-miR-299a-3p	1481.15	0.154711	0.233968	0.661249	0.508453	0.722662	294	2029	1722	2056	2250	1704	1892	972.249	1605.37	1586.29	1555.92	1694.57	1288.58	1665.1
mmu-miR-299a-5p	4844.69	0.398085	0.357409	1.11381	0.265361	0.518172	542	6810	5549	7209	7892	5918	6529	1792.38	5388.16	5111.68	5455.56	5943.8	4475.25	5746
mmu-miR-299b-3p	0.914631	-0.0127629	2.20282	-0.00579388	0.995377	NA	0	3	0	0	0	3	2	0	2.37364	0	0	0	2.26863	1.76015
mmu-miR-299b-5p	113.281	0.301542	0.422731	0.71332	0.475648	0.708985	10	184	125	185	197	110	145	33.0697	145.583	115.149	140.002	148.369	83.1831	127.611
mmu-miR-29a-3p	356940	-0.00726269	0.140255	-0.051782	0.958702	0.980761	121576	430687	359426	492514	449560	478524	399399	402048	340765	331100	372720	338583	361865	351501
mmu-miR-29a-5p	2954.81	0.257387	0.258758	0.994701	0.319882	0.577786	498	4312	3154	4062	4132	4377	3663	1646.87	3411.71	2905.43	3074	3111.99	3309.93	3223.71
mmu-miR-29b-1-5p	277.377	-0.661148	0.37416	-1.76702	0.0772252	0.240741	187	276	243	275	311	281	257	618.403	218.375	223.849	208.112	234.227	212.495	226.179
mmu-miR-29b-2-5p	912.454	-0.0243231	0.211367	-0.115075	0.908386	0.954631	365	1006	838	1293	1148	1164	1010	1207.04	795.96	771.957	978.504	864.608	880.229	888.874
mmu-miR-29b-3p	369960	0.558679	0.183822	3.03924	0.00237177	0.0258658	69840	425820	332040	591681	522220	598743	479651	230959	336914	305872	447767	393306	452776	422128
mmu-miR-29c-3p	191845	0.22615	0.127984	1.76702	0.0772249	0.240741	48935	236500	190730	281217	258178	279245	227069	161826	187122	175699	212817	194445	211168	199837
mmu-miR-29c-5p	1421.72	0.206359	0.175118	1.17839	0.238639	0.487398	314	1782	1586	1959	2041	2075	1652	1038.39	1409.94	1461.01	1482.51	1537.16	1569.14	1453.88
mmu-miR-300-3p	13567.1	0.0219475	0.15856	0.138418	0.88991	0.9515	4756	16020	12979	17199	18746	18755	15105	15727.9	12675.2	11956.1	13015.7	14118.4	14182.7	13293.5
mmu-miR-300-5p	1071.89	-0.0269092	0.125132	-0.215047	0.829731	0.930228	331	1370	1164	1413	1434	1331	1246	1094.61	1083.96	1072.26	1069.32	1080.01	1006.52	1096.57
mmu-miR-301a-3p	7832.89	0.353167	0.392339	0.900159	0.368036	0.620342	744	11234	9691	11667	11129	11116	10155	2460.38	8888.48	8927.25	8829.24	8381.73	8406.03	8937.15
mmu-miR-301a-5p	54.157	0.585766	0.396193	1.47849	0.139277	0.345504	5	70	53	117	62	86	66	16.5348	55.3849	48.8231	88.5421	46.6949	65.0341	58.0849
mmu-miR-301b-3p	374.503	0.130334	0.197984	0.658307	0.510341	0.722662	89	486	413	525	448	602	423	294.32	384.529	380.451	397.304	337.408	455.239	372.271
mmu-miR-301b-5p	3.36379	0.116935	0.933418	0.125277	0.900305	NA	0	5	5	6	2	6	5	0	3.95606	4.60595	4.54062	1.50629	4.53726	4.40037
mmu-miR-302a-3p	0.107592	-0.051371	3.81694	-0.0134587	0.989262	NA	0	0	0	0	1	0	0	0	0	0	0	0.753143	0	0
mmu-miR-302a-5p	0	NA	NA	NA	NA	NA	0	0	0	0	0	0	0	0	0	0	0	0	0	0
mmu-miR-302b-3p	0.11303	-1.68065	3.80771	-0.441381	0.658937	NA	0	1	0	0	0	0	0	0	0.791212	0	0	0	0	0
mmu-miR-302b-5p	0	NA	NA	NA	NA	NA	0	0	0	0	0	0	0	0	0	0	0	0	0	0
mmu-miR-302c-3p	0	NA	NA	NA	NA	NA	0	0	0	0	0	0	0	0	0	0	0	0	0	0
mmu-miR-302c-5p	0	NA	NA	NA	NA	NA	0	0	0	0	0	0	0	0	0	0	0	0	0	0
mmu-miR-302d-3p	0.11303	-1.68065	3.80771	-0.441381	0.658937	NA	0	1	0	0	0	0	0	0	0.791212	0	0	0	0	0
mmu-miR-302d-5p	0	NA	NA	NA	NA	NA	0	0	0	0	0	0	0	0	0	0	0	0	0	0
mmu-miR-3057-3p	8.7416	0.316302	0.627903	0.503743	0.614442	NA	2	11	8	16	19	9	6	6.61394	8.70334	7.36952	12.1083	14.3097	6.80589	5.28044
mmu-miR-3057-5p	12.165	-0.533767	0.529607	-1.00786	0.313524	NA	3	21	18	18	11	8	16	9.92091	16.6155	16.5814	13.6219	8.28457	6.04968	14.0812
mmu-miR-3058-3p	0.905385	1.47162	1.80664	0.814564	0.415322	NA	0	0	1	4	1	1	1	0	0	0.92119	3.02708	0.753143	0.75621	0.880074
mmu-miR-3058-5p	4.26451	-0.425166	1.0646	-0.399366	0.689624	NA	1	4	9	3	12	5	0	3.30697	3.16485	8.29071	2.27031	9.03772	3.78105	0
mmu-miR-3059-3p	0.21606	0.66195	3.81365	0.173574	0.8622	NA	0	0	0	0	0	2	0	0	0	0	0	0	1.51242	0
mmu-miR-3059-5p	13.9973	0.739255	0.571652	1.29319	0.195945	NA	0	21	11	21	19	24	26	0	16.6155	10.1331	15.8922	14.3097	18.149	22.8819
mmu-miR-3060-3p	10.7006	-0.0565368	0.575341	-0.0982666	0.921721	NA	2	13	16	8	21	12	14	6.61394	10.2858	14.739	6.05416	15.816	9.07452	12.321
mmu-miR-3060-5p	1.05288	-2.96839	2.61961	-1.13314	0.257155	NA	2	0	0	0	0	1	0	6.61394	0	0	0	0	0.75621	0
mmu-miR-3061-3p	1.40873	0.123194	1.78693	0.068942	0.945036	NA	0	0	4	5	0	2	1	0	0	3.68476	3.78385	0	1.51242	0.880074
mmu-miR-3061-5p	4.01997	-0.916344	0.922924	-0.992871	0.320773	NA	3	6	3	6	2	5	1	9.92091	4.74727	2.76357	4.54062	1.50629	3.78105	0.880074
mmu-miR-3062-3p	0	NA	NA	NA	NA	NA	0	0	0	0	0	0	0	0	0	0	0	0	0	0
mmu-miR-3062-5p	3.28157	-1.88826	0.991642	-1.90417	0.0568879	NA	3	6	3	2	1	2	2	9.92091	4.74727	2.76357	1.51354	0.753143	1.51242	1.76015
mmu-miR-3063-3p	0	NA	NA	NA	NA	NA	0	0	0	0	0	0	0	0	0	0	0	0	0	0
mmu-miR-3063-5p	0	NA	NA	NA	NA	NA	0	0	0	0	0	0	0	0	0	0	0	0	0	0
mmu-miR-3064-3p	4.15741	-1.50613	0.852751	-1.7662	0.0773624	NA	2	12	4	3	5	2	2	6.61394	9.49455	3.68476	2.27031	3.76571	1.51242	1.76015
mmu-miR-3064-5p	12.2461	-0.57245	0.643737	-0.889261	0.373863	NA	10	9	9	9	13	11	14	33.0697	7.12091	8.29071	6.81093	9.79086	8.31831	12.321
mmu-miR-3065-3p	1.74549	-2.96882	2.0853	-1.42369	0.154537	NA	3	1	0	0	2	0	0	9.92091	0.791212	0	0	1.50629	0	0
mmu-miR-3065-5p	3.63464	-0.477367	0.966778	-0.493771	0.621468	NA	0	7	7	4	7	1	5	0	5.53849	6.44833	3.02708	5.272	0.75621	4.40037
mmu-miR-3066-3p	0.452121	-3.07352	3.73462	-0.822979	0.41052	NA	0	4	0	0	0	0	0	0	3.16485	0	0	0	0	0
mmu-miR-3066-5p	2.58626	1.7957	1.40969	1.27383	0.202725	NA	0	1	2	5	5	0	9	0	0.791212	1.84238	3.78385	3.76571	0	7.92066
mmu-miR-3067-3p	0	NA	NA	NA	NA	NA	0	0	0	0	0	0	0	0	0	0	0	0	0	0
mmu-miR-3067-5p	1.68063	1.68675	1.62437	1.03841	0.299081	NA	0	1	1	2	9	0	2	0	0.791212	0.92119	1.51354	6.77829	0	1.76015
mmu-miR-3068-3p	253.989	0.214956	0.282163	0.761817	0.446169	0.694083	39	385	277	383	351	342	314	128.972	304.617	255.17	289.843	264.353	258.624	276.343
mmu-miR-3068-5p	3700.41	0.282646	0.310839	0.909301	0.363191	0.617425	511	5215	4401	5671	5263	4803	4710	1689.86	4126.17	4054.16	4291.64	3963.79	3632.08	4145.15
mmu-miR-3069-3p	5.41144	0.536591	0.962237	0.557649	0.577084	NA	4	1	2	4	8	9	7	13.2279	0.791212	1.84238	3.02708	6.02514	6.80589	6.16052
mmu-miR-3069-5p	12.1621	0.527443	0.615524	0.856901	0.3915	NA	3	6	16	18	30	13	11	9.92091	4.74727	14.739	13.6219	22.5943	9.83073	9.68081
mmu-miR-3070-2-3p	13.8454	-0.519467	0.493581	-1.05244	0.292595	NA	2	23	25	14	15	15	18	6.61394	18.1979	23.0297	10.5948	11.2971	11.3432	15.8413
mmu-miR-3070-3p	41.7413	-0.737508	0.351016	-2.10107	0.0356351	0.166106	20	66	50	39	40	61	25	66.1394	52.22	46.0595	29.514	30.1257	46.1288	22.0018
mmu-miR-3070-5p	2.50613	-0.576771	1.35981	-0.424155	0.671453	NA	1	4	3	4	0	0	6	3.30697	3.16485	2.76357	3.02708	0	0	5.28044
mmu-miR-3071-3p	1.16203	1.02707	1.67475	0.613265	0.539701	NA	0	1	1	1	0	4	3	0	0.791212	0.92119	0.75677	0	3.02484	2.64022
mmu-miR-3071-5p	9.49385	0.651419	0.700377	0.930097	0.352321	NA	4	5	7	23	6	16	10	13.2279	3.95606	6.44833	17.4057	4.51886	12.0994	8.80074
mmu-miR-3072-3p	1179.49	-0.0135226	0.299796	-0.0451059	0.964023	0.984263	192	1784	1631	1531	1750	1436	1301	634.938	1411.52	1502.46	1158.62	1318	1085.92	1144.98
mmu-miR-3072-5p	33.5343	-0.786024	0.451299	-1.74169	0.0815625	0.24719	25	34	30	31	32	30	31	82.6742	26.9012	27.6357	23.4599	24.1006	22.6863	27.2823
mmu-miR-3073a-3p	0.21614	0.662316	3.81362	0.173671	0.862124	NA	0	0	0	1	0	1	0	0	0	0	0.75677	0	0.75621	0
mmu-miR-3073a-5p	0.125725	-0.051371	3.81694	-0.0134587	0.989262	NA	0	0	0	0	0	0	1	0	0	0	0	0	0	0.880074
mmu-miR-3073b-3p	0	NA	NA	NA	NA	NA	0	0	0	0	0	0	0	0	0	0	0	0	0	0
mmu-miR-3073b-5p	0	NA	NA	NA	NA	NA	0	0	0	0	0	0	0	0	0	0	0	0	0	0
mmu-miR-3074-1-3p	10.4286	-0.219937	0.575437	-0.382208	0.702307	NA	5	11	11	11	8	11	17	16.5348	8.70334	10.1331	8.32447	6.02514	8.31831	14.9613
mmu-miR-3074-2-3p	0.233835	0.686576	3.78616	0.181338	0.856102	NA	0	0	0	1	0	0	1	0	0	0	0.75677	0	0	0.880074
mmu-miR-3074-5p	4.1111	-0.456922	0.960038	-0.475942	0.634116	NA	2	6	4	4	2	11	1	6.61394	4.74727	3.68476	3.02708	1.50629	8.31831	0.880074
mmu-miR-3075-3p	1.67976	0.219282	1.67802	0.130679	0.896029	NA	0	3	2	3	7	0	0	0	2.37364	1.84238	2.27031	5.272	0	0
mmu-miR-3075-5p	2.23588	-0.251937	1.27393	-0.197764	0.84323	NA	0	5	3	0	2	4	5	0	3.95606	2.76357	0	1.50629	3.02484	4.40037
mmu-miR-3076-3p	1.04095	0.135356	1.49345	0.090633	0.927784	NA	0	2	1	2	1	1	2	0	1.58242	0.92119	1.51354	0.753143	0.75621	1.76015
mmu-miR-3076-5p	1.27418	-0.37292	1.63	-0.228785	0.819036	NA	1	2	0	2	0	1	2	3.30697	1.58242	0	1.51354	0	0.75621	1.76015
mmu-miR-3077-3p	15.1158	-0.0569209	0.521002	-0.109253	0.913002	NA	4	19	19	14	11	30	21	13.2279	15.033	17.5026	10.5948	8.28457	22.6863	18.4815
mmu-miR-3077-5p	0	NA	NA	NA	NA	NA	0	0	0	0	0	0	0	0	0	0	0	0	0	0
mmu-miR-3078-3p	0.10811	-0.051371	3.81694	-0.0134587	0.989262	NA	0	0	0	1	0	0	0	0	0	0	0.75677	0	0	0
mmu-miR-3078-5p	0.648062	2.21075	2.38701	0.92616	0.354363	NA	0	0	0	4	1	1	0	0	0	0	3.02708	0.753143	0.75621	0
mmu-miR-3079-3p	0	NA	NA	NA	NA	NA	0	0	0	0	0	0	0	0	0	0	0	0	0	0
mmu-miR-3079-5p	0.25145	0.763491	3.80688	0.200556	0.841046	NA	0	0	0	0	0	0	2	0	0	0	0	0	0	1.76015
mmu-miR-3080-3p	1.59363	0.909324	1.57013	0.579141	0.562494	NA	1	0	1	1	1	6	1	3.30697	0	0.92119	0.75677	0.753143	4.53726	0.880074
mmu-miR-3080-5p	3.64644	0.594745	0.958238	0.620666	0.53482	NA	2	2	2	5	4	8	3	6.61394	1.58242	1.84238	3.78385	3.01257	6.04968	2.64022
mmu-miR-3081-3p	7.22651	0.478152	0.73505	0.650503	0.515367	NA	1	9	7	9	21	10	4	3.30697	7.12091	6.44833	6.81093	15.816	7.5621	3.52029
mmu-miR-3081-5p	0	NA	NA	NA	NA	NA	0	0	0	0	0	0	0	0	0	0	0	0	0	0
mmu-miR-3082-3p	5.8874	0.994459	0.811344	1.22569	0.220314	NA	0	2	9	11	10	10	9	0	1.58242	8.29071	8.32447	7.53143	7.5621	7.92066
mmu-miR-3082-5p	6.80452	0.597729	0.66491	0.898962	0.368673	NA	1	10	4	12	10	12	8	3.30697	7.91212	3.68476	9.08124	7.53143	9.07452	7.04059
mmu-miR-3083-3p	1.32315	1.24816	1.701	0.733778	0.463084	NA	0	1	1	1	0	2	6	0	0.791212	0.92119	0.75677	0	1.51242	5.28044
mmu-miR-3083-5p	5.28639	0.0642985	1.04072	0.0617828	0.950736	NA	5	1	1	8	5	6	5	16.5348	0.791212	0.92119	6.05416	3.76571	4.53726	4.40037
mmu-miR-3084-3p	33.3999	-0.237134	0.386114	-0.614156	0.539112	0.745471	9	64	30	44	28	49	39	29.7627	50.6376	27.6357	33.2979	21.088	37.0543	34.3229
mmu-miR-3084-5p	11.155	-0.814199	0.703765	-1.15692	0.247306	NA	9	11	9	8	17	13	3	29.7627	8.70334	8.29071	6.05416	12.8034	9.83073	2.64022
mmu-miR-3085-3p	173.064	0.326571	0.367071	0.889667	0.373645	0.62469	30	199	209	230	373	141	228	99.2091	157.451	192.529	174.057	280.922	106.626	200.657
mmu-miR-3085-5p	15.2213	-0.465618	0.472906	-0.984588	0.324827	NA	5	17	26	14	14	23	16	16.5348	13.4506	23.9509	10.5948	10.544	17.3928	14.0812
mmu-miR-3086-3p	3.97298	0.00163305	1.10761	0.00147439	0.998824	NA	0	8	5	7	0	6	8	0	6.3297	4.60595	5.29739	0	4.53726	7.04059
mmu-miR-3086-5p	15.2044	-1.0891	0.649771	-1.67612	0.093714	NA	14	8	17	14	11	15	9	46.2976	6.3297	15.6602	10.5948	8.28457	11.3432	7.92066
mmu-miR-3087-3p	8.99861	-0.145764	0.551201	-0.264448	0.791435	NA	3	11	11	10	12	14	8	9.92091	8.70334	10.1331	7.5677	9.03772	10.5869	7.04059
mmu-miR-3087-5p	0.430886	1.62027	3.16226	0.512377	0.608387	NA	0	0	0	1	3	0	0	0	0	0	0.75677	2.25943	0	0
mmu-miR-3088-3p	11.6397	-1.71624	0.550146	-3.11961	0.00181093	NA	7	20	21	6	4	9	10	23.1488	15.8242	19.345	4.54062	3.01257	6.80589	8.80074
mmu-miR-3088-5p	0.981805	-1.55586	2.19568	-0.708603	0.478571	NA	0	0	5	2	1	0	0	0	0	4.60595	1.51354	0.753143	0	0
mmu-miR-3089-3p	5.81552	-0.401444	0.728279	-0.551223	0.581481	NA	2	9	7	11	3	5	7	6.61394	7.12091	6.44833	8.32447	2.25943	3.78105	6.16052
mmu-miR-3089-5p	0	NA	NA	NA	NA	NA	0	0	0	0	0	0	0	0	0	0	0	0	0	0
mmu-miR-3090-3p	1.725	-1.70791	1.51973	-1.12383	0.261086	NA	0	7	3	2	3	0	0	0	5.53849	2.76357	1.51354	2.25943	0	0
mmu-miR-3090-5p	0	NA	NA	NA	NA	NA	0	0	0	0	0	0	0	0	0	0	0	0	0	0
mmu-miR-3091-3p	1.29171	-2.28462	1.96265	-1.16405	0.244403	NA	2	1	0	1	0	0	1	6.61394	0.791212	0	0.75677	0	0	0.880074
mmu-miR-3091-5p	5.65934	-0.0281673	0.940315	-0.0299551	0.976103	NA	0	13	6	8	1	12	9	0	10.2858	5.52714	6.05416	0.753143	9.07452	7.92066
mmu-miR-3092-3p	0.671749	0.92641	2.93258	0.315903	0.752076	NA	0	0	1	0	0	5	0	0	0	0.92119	0	0	3.78105	0
mmu-miR-3092-5p	0.10803	-0.051371	3.81694	-0.0134587	0.989262	NA	0	0	0	0	0	1	0	0	0	0	0	0	0.75621	0
mmu-miR-3093-3p	0	NA	NA	NA	NA	NA	0	0	0	0	0	0	0	0	0	0	0	0	0	0
mmu-miR-3093-5p	0	NA	NA	NA	NA	NA	0	0	0	0	0	0	0	0	0	0	0	0	0	0
mmu-miR-3094-3p	0.554275	-1.34919	2.952	-0.457042	0.647641	NA	0	3	0	0	2	0	0	0	2.37364	0	0	1.50629	0	0
mmu-miR-3094-5p	2.71098	-1.07507	1.24094	-0.866337	0.386305	NA	3	0	3	2	2	2	2	9.92091	0	2.76357	1.51354	1.50629	1.51242	1.76015
mmu-miR-3095-3p	0.723013	-1.78373	1.97968	-0.901019	0.367578	NA	0	2	2	0	0	1	1	0	1.58242	1.84238	0	0	0.75621	0.880074
mmu-miR-3095-5p	0.226061	-2.3453	3.76489	-0.62294	0.533324	NA	0	2	0	0	0	0	0	0	1.58242	0	0	0	0	0
mmu-miR-3096-3p	0	NA	NA	NA	NA	NA	0	0	0	0	0	0	0	0	0	0	0	0	0	0
mmu-miR-3096-5p	1.10632	1.02871	1.63871	0.627757	0.530163	NA	0	2	0	1	4	2	1	0	1.58242	0	0.75677	3.01257	1.51242	0.880074
mmu-miR-3097-3p	8.48504	-0.0301159	0.649542	-0.0463648	0.963019	NA	2	14	8	5	14	9	15	6.61394	11.077	7.36952	3.78385	10.544	6.80589	13.2011
mmu-miR-3097-5p	13.8228	-0.0156512	0.507623	-0.0308323	0.975403	NA	6	17	11	12	25	15	16	19.8418	13.4506	10.1331	9.08124	18.8286	11.3432	14.0812
mmu-miR-3098-3p	3.368	-0.724203	1.18649	-0.610373	0.541614	NA	0	12	3	0	4	4	6	0	9.49455	2.76357	0	3.01257	3.02484	5.28044
mmu-miR-3098-5p	4.39284	-0.0571822	0.837952	-0.0682405	0.945594	NA	0	5	9	7	7	7	3	0	3.95606	8.29071	5.29739	5.272	5.29347	2.64022
mmu-miR-3099-3p	4341.74	0.107082	0.350572	0.30545	0.760024	0.900192	2125	3527	2896	6191	5447	5474	5658	7027.31	2790.61	2667.77	4685.16	4102.37	4139.5	4979.46
mmu-miR-3099-5p	10.2052	1.11384	0.64476	1.72753	0.0840725	NA	0	14	5	22	18	14	17	0	11.077	4.60595	16.6489	13.5566	10.5869	14.9613
mmu-miR-30a-3p	2659.59	-0.1095	0.16653	-0.657537	0.510836	0.722662	1002	3210	2697	3576	3363	3417	2791	3313.58	2539.79	2484.45	2706.21	2532.82	2583.97	2456.29
mmu-miR-30a-5p	51893.8	0.0209599	0.12079	0.173524	0.86224	0.940876	15577	63443	57188	72413	63834	69957	60322	51512.6	50196.9	52681	54800	48076.1	52902.2	53087.8
mmu-miR-30b-3p	63.632	-0.161107	0.29733	-0.541848	0.587923	0.78662	12	103	83	70	88	92	67	39.6836	81.4949	76.4587	52.9739	66.2766	69.5714	58.9649
mmu-miR-30b-5p	59742.9	-0.0875751	0.166967	-0.524507	0.599926	0.78988	15626	86166	71224	76150	71657	84933	64672	51674.7	68175.6	65610.8	57628	53968	64227.2	56916.1
mmu-miR-30c-1-3p	129.793	-0.206452	0.247516	-0.834098	0.404226	0.656901	46	198	124	186	125	172	137	152.121	156.66	114.228	140.759	94.1429	130.068	120.57
mmu-miR-30c-2-3p	255.198	0.188934	0.204069	0.925835	0.354532	0.60627	55	353	260	394	345	351	298	181.883	279.298	239.509	298.167	259.834	265.43	262.262
mmu-miR-30c-5p	98607	0.0226985	0.226471	0.100227	0.920164	0.962135	20175	141617	124173	133019	128755	137653	108360	66718.1	112049	114387	100665	96970.9	104095	95364.8
mmu-miR-30d-3p	159.769	-0.0691789	0.268738	-0.257421	0.796854	0.915236	30	252	202	197	185	232	193	99.2091	199.386	186.08	149.084	139.331	175.441	169.854
mmu-miR-30d-5p	68549.6	-0.340456	0.165148	-2.06152	0.0392533	0.173194	27838	87722	78450	84361	75115	81936	72424	92059.4	69406.7	72267.3	63841.9	56572.3	61960.9	63738.5
mmu-miR-30e-3p	4404.12	-0.369377	0.198737	-1.85862	0.0630805	0.218327	1952	5711	4567	5423	4927	5097	4521	6455.2	4518.61	4207.07	4103.96	3710.74	3854.4	3978.81
mmu-miR-30e-5p	81022.5	-0.0563387	0.177198	-0.317942	0.750529	0.894445	20065	114279	99569	109368	98259	102220	96120	66354.3	90419	91721.9	82766.4	74003.1	77299.8	84592.7
mmu-miR-30f	0	NA	NA	NA	NA	NA	0	0	0	0	0	0	0	0	0	0	0	0	0	0
mmu-miR-31-3p	176.063	-0.770106	0.22583	-3.41011	0.000649365	0.00962392	51	337	272	177	191	196	137	168.655	266.639	250.564	133.948	143.85	148.217	120.57
mmu-miR-31-5p	1375.69	-1.50787	0.209351	-7.20259	5.90808e-13	2.27658e-11	863	2388	1975	1052	1002	1016	850	2853.91	1889.42	1819.35	796.122	754.649	768.31	748.063
mmu-miR-3100-3p	3.46418	-1.49224	1.06353	-1.4031	0.160586	NA	0	13	6	6	3	1	1	0	10.2858	5.52714	4.54062	2.25943	0.75621	0.880074
mmu-miR-3100-5p	2.92609	-0.679944	1.15242	-0.590014	0.555181	NA	3	1	2	1	2	4	3	9.92091	0.791212	1.84238	0.75677	1.50629	3.02484	2.64022
mmu-miR-3101-3p	0.107592	-0.051371	3.81694	-0.0134587	0.989262	NA	0	0	0	0	1	0	0	0	0	0	0	0.753143	0	0
mmu-miR-3101-5p	3.39437	-0.0537443	0.91501	-0.0587363	0.953162	NA	1	2	6	4	3	6	4	3.30697	1.58242	5.52714	3.02708	2.25943	4.53726	3.52029
mmu-miR-3102-3p	1088.11	-0.223544	0.155629	-1.4364	0.15089	0.357436	323	1484	1420	1380	1471	1293	1064	1068.15	1174.16	1308.09	1044.34	1107.87	977.78	936.398
mmu-miR-3102-3p.2-3p	94.6923	0.141622	0.218433	0.648352	0.516757	0.725272	22	117	107	130	134	136	110	72.7533	92.5718	98.5673	98.3801	100.921	102.845	96.8081
mmu-miR-3102-5p	4.85767	0.893287	0.941495	0.948797	0.342724	NA	2	0	5	9	6	7	7	6.61394	0	4.60595	6.81093	4.51886	5.29347	6.16052
mmu-miR-3102-5p.2-5p	125.713	0.14286	0.236932	0.60296	0.546535	0.75035	44	149	106	167	177	145	170	145.507	117.891	97.6461	126.381	133.306	109.651	149.613
mmu-miR-3103-3p	4.67648	2.34446	0.993741	2.35923	0.0183131	NA	0	3	1	9	10	6	12	0	2.37364	0.92119	6.81093	7.53143	4.53726	10.5609
mmu-miR-3103-5p	0	NA	NA	NA	NA	NA	0	0	0	0	0	0	0	0	0	0	0	0	0	0
mmu-miR-3104-3p	2.33414	0.526372	1.20025	0.438552	0.660986	NA	0	5	1	7	3	4	1	0	3.95606	0.92119	5.29739	2.25943	3.02484	0.880074
mmu-miR-3104-5p	1.75281	0.310269	1.50701	0.205883	0.836882	NA	0	4	1	4	0	1	5	0	3.16485	0.92119	3.02708	0	0.75621	4.40037
mmu-miR-3105-3p	2.39591	1.21936	1.17542	1.03738	0.299557	NA	0	2	2	3	2	8	4	0	1.58242	1.84238	2.27031	1.50629	6.04968	3.52029
mmu-miR-3105-5p	6.29459	-1.33168	0.864875	-1.53974	0.123624	NA	1	14	15	8	8	5	0	3.30697	11.077	13.8178	6.05416	6.02514	3.78105	0
mmu-miR-3106-3p	0.10811	-0.051371	3.81694	-0.0134587	0.989262	NA	0	0	0	1	0	0	0	0	0	0	0.75677	0	0	0
mmu-miR-3106-5p	15.666	0.160918	0.570393	0.282117	0.777854	NA	0	21	26	21	25	28	15	0	16.6155	23.9509	15.8922	18.8286	21.1739	13.2011
mmu-miR-3108-3p	0.220622	-0.959315	3.80771	-0.25194	0.801087	NA	0	1	0	0	1	0	0	0	0.791212	0	0	0.753143	0	0
mmu-miR-3108-5p	6.59881	-0.41236	0.759591	-0.542871	0.587219	NA	4	7	6	6	3	6	12	13.2279	5.53849	5.52714	4.54062	2.25943	4.53726	10.5609
mmu-miR-3109-3p	1.53878	-0.172668	1.32547	-0.130269	0.896353	NA	0	1	4	2	1	3	2	0	0.791212	3.68476	1.51354	0.753143	2.26863	1.76015
mmu-miR-3109-5p	1.63263	-1.3141	1.30946	-1.00355	0.315597	NA	1	2	3	1	2	2	0	3.30697	1.58242	2.76357	0.75677	1.50629	1.51242	0
mmu-miR-3110-3p	0.11303	-1.68065	3.80771	-0.441381	0.658937	NA	0	1	0	0	0	0	0	0	0.791212	0	0	0	0	0
mmu-miR-3110-5p	23.4155	-0.597376	0.410509	-1.45521	0.145612	0.354245	11	38	24	24	33	16	23	36.3767	30.0661	22.1086	18.1625	24.8537	12.0994	20.2417
mmu-miR-3112-3p	0.10811	-0.051371	3.81694	-0.0134587	0.989262	NA	0	0	0	1	0	0	0	0	0	0	0.75677	0	0	0
mmu-miR-3112-5p	0.107592	-0.051371	3.81694	-0.0134587	0.989262	NA	0	0	0	0	1	0	0	0	0	0	0	0.753143	0	0
mmu-miR-3113-3p	0	NA	NA	NA	NA	NA	0	0	0	0	0	0	0	0	0	0	0	0	0	0
mmu-miR-3113-5p	11.4766	-0.341653	0.666124	-0.512898	0.608023	NA	7	17	5	11	20	15	5	23.1488	13.4506	4.60595	8.32447	15.0629	11.3432	4.40037
mmu-miR-3154	0.32425	1.21021	3.41236	0.354653	0.722849	NA	0	0	0	2	0	1	0	0	0	0	1.51354	0	0.75621	0
mmu-miR-32-3p	11.8939	-0.0699078	0.507225	-0.137824	0.890379	NA	4	16	12	20	15	10	14	13.2279	12.6594	11.0543	15.1354	11.2971	7.5621	12.321
mmu-miR-32-5p	1575.86	-0.257755	0.255008	-1.01077	0.312125	0.570913	327	2646	2205	1809	1885	2011	1722	1081.38	2093.55	2031.22	1369	1419.67	1520.74	1515.49
mmu-miR-320-3p	17357.3	-0.149508	0.300111	-0.498177	0.618359	0.803172	3005	26971	25934	23648	21433	19865	19627	9937.44	21339.8	23890.1	17896.1	16142.1	15022.1	17273.2
mmu-miR-320-5p	3.52302	-0.19769	1.12062	-0.176412	0.85997	NA	1	2	7	0	9	4	4	3.30697	1.58242	6.44833	0	6.77829	3.02484	3.52029
mmu-miR-322-3p	115.81	0.299111	0.223413	1.33882	0.180628	0.402996	31	111	127	151	184	159	148	102.516	87.8246	116.991	114.272	138.578	120.237	130.251
mmu-miR-322-5p	779.298	-0.331891	0.349092	-0.950727	0.341743	0.59676	450	763	614	842	894	1046	791	1488.14	603.695	565.61	637.2	673.31	790.996	696.138
mmu-miR-323-3p	1073.87	0.172997	0.20757	0.83344	0.404597	0.656901	225	1395	1243	1325	1629	1454	1358	744.068	1103.74	1145.04	1002.72	1226.87	1099.53	1195.14
mmu-miR-323-5p	106.123	0.179972	0.207353	0.867947	0.385423	0.636822	29	133	102	151	159	143	120	95.9021	105.231	93.9614	114.272	119.75	108.138	105.609
mmu-miR-324-3p	1029.46	0.144144	0.13381	1.07723	0.281379	0.529762	280	1327	1013	1420	1470	1395	1205	925.951	1049.94	933.165	1074.61	1107.12	1054.91	1060.49
mmu-miR-324-5p	4279.49	0.0518969	0.214442	0.242008	0.808774	0.916069	1664	4563	3771	6238	5818	5325	4818	5502.8	3610.3	3473.81	4720.73	4381.79	4026.82	4240.19
mmu-miR-325-3p	2096.83	0.742286	0.23025	3.22382	0.00126491	0.0149208	310	2281	1847	3224	3593	3126	2996	1025.16	1804.76	1701.44	2439.83	2706.04	2363.91	2636.7
mmu-miR-325-5p	478.478	0.33988	0.207759	1.63593	0.101854	0.281683	161	427	420	689	651	670	652	532.422	337.848	386.9	521.415	490.296	506.661	573.808
mmu-miR-326-3p	1989.27	0.739635	0.163196	4.53218	5.8379e-06	0.000140596	375	1776	1803	3096	3062	3142	2947	1240.11	1405.19	1660.91	2342.96	2306.12	2376.01	2593.58
mmu-miR-326-5p	0.467072	1.71561	2.55794	0.6707	0.502412	NA	0	0	0	0	1	1	2	0	0	0	0	0.753143	0.75621	1.76015
mmu-miR-327	0	NA	NA	NA	NA	NA	0	0	0	0	0	0	0	0	0	0	0	0	0	0
mmu-miR-328-3p	13762.7	0.492805	0.13184	3.73791	0.000185555	0.00315443	3028	14388	13120	20728	21176	20316	18018	10013.5	11384	12086	15686.3	15948.6	15363.2	15857.2
mmu-miR-328-5p	26.6408	-0.289764	0.433296	-0.668743	0.503659	0.722662	15	25	26	32	21	33	32	49.6045	19.7803	23.9509	24.2166	15.816	24.9549	28.1624
mmu-miR-329-3p	9792.67	0.363854	0.330736	1.10013	0.271275	0.520661	1220	13128	11735	14569	15659	12616	12451	4034.5	10387	10810.2	11025.4	11793.5	9540.35	10957.8
mmu-miR-329-5p	2727.72	0.871703	0.417812	2.08635	0.0369467	0.169959	182	3177	2635	4891	4755	4030	3660	601.868	2513.68	2427.33	3701.36	3581.19	3047.53	3221.07
mmu-miR-33-3p	199.202	0.693973	0.379011	1.83101	0.0670989	0.221618	15	237	213	330	303	327	268	49.6045	187.517	196.213	249.734	228.202	247.281	235.86
mmu-miR-33-5p	3220.34	0.777422	0.231277	3.36143	0.000775407	0.0104229	464	3480	2780	5174	4978	5471	4422	1534.43	2753.42	2560.91	3915.53	3749.15	4137.23	3891.69
mmu-miR-330-3p.1	903.542	-0.190891	0.395212	-0.48301	0.629089	0.807095	535	693	660	1146	1108	1010	1061	1769.23	548.31	607.985	867.259	834.482	763.772	933.758
mmu-miR-330-3p.2	1170.06	-0.133024	0.401601	-0.331235	0.740467	0.888002	685	925	768	1584	1480	1304	1348	2265.27	731.871	707.474	1198.72	1114.65	986.098	1186.34
mmu-miR-330-5p	3359.31	0.403885	0.203015	1.98944	0.0466531	0.18857	1096	3181	2582	4983	4898	4552	4651	3624.44	2516.85	2378.51	3770.99	3688.89	3442.27	4093.22
mmu-miR-331-3p	4159.44	-0.1788	0.131327	-1.36149	0.17336	0.391058	1341	5480	4991	5354	5090	4774	4832	4434.64	4335.84	4597.66	4051.75	3833.5	3610.15	4252.52
mmu-miR-331-5p	24.7192	0.0765004	0.390551	0.195878	0.844706	0.940732	11	24	22	26	32	36	30	36.3767	18.9891	20.2662	19.676	24.1006	27.2236	26.4022
mmu-miR-335-3p	8156.22	-0.833974	0.15553	-5.36214	8.22425e-08	2.16073e-06	3534	13823	10902	7786	7531	9353	6579	11686.8	10936.9	10042.8	5892.21	5671.92	7072.84	5790
mmu-miR-335-5p	130691	-1.13195	0.30137	-3.756	0.000172652	0.00315443	89253	172581	148816	115409	105869	123429	97300	295157	136548	137088	87338.1	79734.5	93338.3	85631.2
mmu-miR-337-3p	8820.01	0.11211	0.358083	0.313082	0.754218	0.896466	1090	13937	11564	11947	13170	12322	9292	3604.6	11027.1	10652.6	9041.13	9918.89	9318.02	8177.64
mmu-miR-337-5p	4290.78	-0.6793	0.280764	-2.41947	0.0155433	0.0987883	2278	5857	4590	5257	3177	4645	4268	7533.27	4634.13	4228.26	3978.34	2392.74	3512.6	3756.15
mmu-miR-338-3p	4347.51	0.341893	0.129817	2.63365	0.00844734	0.0668844	1033	5023	4248	6263	6212	6593	5369	3416.1	3974.26	3913.21	4739.65	4678.52	4985.69	4725.12
mmu-miR-338-5p	316.231	0.0260611	0.304852	0.0854876	0.931874	0.970492	149	297	240	437	416	381	378	492.738	234.99	221.086	330.709	313.307	288.116	332.668
mmu-miR-339-3p	642.31	-0.440578	0.29418	-1.49765	0.134225	0.337313	351	719	594	762	685	701	678	1160.75	568.882	547.187	576.659	515.903	530.103	596.69
mmu-miR-339-5p	9595.78	0.348466	0.138528	2.51549	0.0118867	0.0837867	2477	11119	8586	14269	12687	13723	13114	8191.36	8797.49	7909.33	10798.4	9555.12	10377.5	11541.3
mmu-miR-340-3p	261.141	0.178585	0.269983	0.661465	0.508314	0.722662	44	409	272	363	398	351	305	145.507	323.606	250.564	274.708	299.751	265.43	268.422
mmu-miR-340-5p	2753.81	0.0503315	0.27272	0.184554	0.853579	0.940876	482	4286	3368	3612	3418	3931	3305	1593.96	3391.14	3102.57	2733.45	2574.24	2972.66	2908.64
mmu-miR-341-3p	5508.18	0.230683	0.121313	1.90156	0.0572292	0.204174	1404	6425	5753	7720	7789	7690	6826	4642.98	5083.54	5299.6	5842.27	5866.23	5815.26	6007.38
mmu-miR-341-5p	6.21837	-0.362692	0.840087	-0.431732	0.665936	NA	5	3	5	6	3	7	9	16.5348	2.37364	4.60595	4.54062	2.25943	5.29347	7.92066
mmu-miR-342-3p	4792.83	0.0696964	0.24813	0.280887	0.778797	0.911224	916	6723	6106	7115	6656	5762	5479	3029.18	5319.32	5624.78	5384.42	5012.92	4357.28	4821.92
mmu-miR-342-5p	249.048	-0.684121	0.359986	-1.90041	0.0573791	0.204174	163	272	223	277	249	219	251	539.036	215.21	205.425	209.625	187.533	165.61	220.898
mmu-miR-343	0	NA	NA	NA	NA	NA	0	0	0	0	0	0	0	0	0	0	0	0	0	0
mmu-miR-344-3p	2907.55	0.230824	0.326523	0.706916	0.479619	0.71082	386	4021	3766	4307	3782	4300	3484	1276.49	3181.47	3469.2	3259.41	2848.39	3251.7	3066.18
mmu-miR-344-5p	5.86005	-0.079149	0.997021	-0.0793855	0.936726	NA	0	4	15	2	4	13	11	0	3.16485	13.8178	1.51354	3.01257	9.83073	9.68081
mmu-miR-344b-3p	93.3959	0.18563	0.240455	0.771994	0.440118	0.688055	29	102	93	152	113	139	98	95.9021	80.7037	85.6706	115.029	85.1052	105.113	86.2472
mmu-miR-344b-5p	1.31132	0.49558	1.53648	0.322542	0.747042	NA	0	0	3	1	2	2	3	0	0	2.76357	0.75677	1.50629	1.51242	2.64022
mmu-miR-344c-3p	62.3252	-0.605704	0.282771	-2.14203	0.0321912	0.156357	26	79	93	79	69	52	58	85.9812	62.5058	85.6706	59.7848	51.9669	39.3229	51.0443
mmu-miR-344c-5p	0.585102	-0.267733	2.45242	-0.109171	0.913067	NA	0	2	0	0	1	0	2	0	1.58242	0	0	0.753143	0	1.76015
mmu-miR-344d-1-5p	0.610491	2.09983	2.93484	0.715483	0.474311	NA	0	0	0	0	1	0	4	0	0	0	0	0.753143	0	3.52029
mmu-miR-344d-2-5p	0	NA	NA	NA	NA	NA	0	0	0	0	0	0	0	0	0	0	0	0	0	0
mmu-miR-344d-3-5p	5.63442	1.11583	0.806655	1.38328	0.166581	NA	2	4	2	8	9	14	5	6.61394	3.16485	1.84238	6.05416	6.77829	10.5869	4.40037
mmu-miR-344d-3p	105.564	1.4042	0.244582	5.74123	9.39906e-09	2.71633e-07	15	69	62	209	198	155	174	49.6045	54.5937	57.1138	158.165	149.122	117.213	153.133
mmu-miR-344e-3p	6.30142	1.68119	0.935465	1.79717	0.0723085	NA	0	1	7	5	12	19	11	0	0.791212	6.44833	3.78385	9.03772	14.368	9.68081
mmu-miR-344e/h-5p	0	NA	NA	NA	NA	NA	0	0	0	0	0	0	0	0	0	0	0	0	0	0
mmu-miR-344f-3p	2.57245	-0.804296	1.21548	-0.661712	0.508156	NA	2	3	2	5	1	0	3	6.61394	2.37364	1.84238	3.78385	0.753143	0	2.64022
mmu-miR-344f-5p	11.4669	-0.0909159	0.65517	-0.138767	0.889634	NA	8	9	6	15	8	14	15	26.4557	7.12091	5.52714	11.3516	6.02514	10.5869	13.2011
mmu-miR-344g-3p	3.65798	0.0342741	1.16456	0.0294309	0.976521	NA	0	1	10	4	2	3	10	0	0.791212	9.2119	3.02708	1.50629	2.26863	8.80074
mmu-miR-344g-5p	23.3549	-0.298721	0.393623	-0.758901	0.447912	0.694083	11	24	28	32	22	27	24	36.3767	18.9891	25.7933	24.2166	16.5691	20.4177	21.1218
mmu-miR-344h-3p	7.24966	0.96972	0.675517	1.43552	0.151138	NA	0	7	7	11	11	13	14	0	5.53849	6.44833	8.32447	8.28457	9.83073	12.321
mmu-miR-344i	31.9902	-0.907691	0.693397	-1.30905	0.190517	0.418703	32	21	13	31	17	39	27	105.823	16.6155	11.9755	23.4599	12.8034	29.4922	23.762
mmu-miR-345-3p	2054.41	-1.21564	0.462539	-2.62819	0.00858404	0.0670483	1848	1964	1602	1846	1614	1603	1608	6111.28	1553.94	1475.75	1397	1215.57	1212.21	1415.16
mmu-miR-345-5p	7413.22	0.00996432	0.255878	0.0389417	0.968937	0.984263	1381	10895	9721	10208	9780	9633	8380	4566.92	8620.26	8954.89	7725.11	7365.74	7284.57	7375.02
mmu-miR-346-3p	0.572846	-1.34513	2.46813	-0.545001	0.585753	NA	0	3	0	0	0	1	1	0	2.37364	0	0	0	0.75621	0.880074
mmu-miR-346-5p	236.784	0.548008	0.271218	2.02055	0.0433267	0.180164	33	281	240	422	372	339	283	109.13	222.331	221.086	319.357	280.169	256.355	249.061
mmu-miR-3470a	1.16055	-2.15018	2.28504	-0.94098	0.346715	NA	2	0	0	1	1	0	0	6.61394	0	0	0.75677	0.753143	0	0
mmu-miR-3470b	1.04814	-0.540286	1.82245	-0.296461	0.766878	NA	0	1	3	2	0	3	0	0	0.791212	2.76357	1.51354	0	2.26863	0
mmu-miR-3471	0	NA	NA	NA	NA	NA	0	0	0	0	0	0	0	0	0	0	0	0	0	0
mmu-miR-3472	0	NA	NA	NA	NA	NA	0	0	0	0	0	0	0	0	0	0	0	0	0	0
mmu-miR-3473a	0.11303	-1.68065	3.80771	-0.441381	0.658937	NA	0	1	0	0	0	0	0	0	0.791212	0	0	0	0	0
mmu-miR-3473b	280.142	-0.190775	0.2473	-0.771432	0.440451	0.688055	125	292	292	300	379	362	297	413.371	231.034	268.987	227.031	285.441	273.748	261.382
mmu-miR-3473c	0	NA	NA	NA	NA	NA	0	0	0	0	0	0	0	0	0	0	0	0	0	0
mmu-miR-3473d	2.5341	-0.444213	1.14079	-0.38939	0.696988	NA	0	8	2	5	2	1	4	0	6.3297	1.84238	3.78385	1.50629	0.75621	3.52029
mmu-miR-3473e	0	NA	NA	NA	NA	NA	0	0	0	0	0	0	0	0	0	0	0	0	0	0
mmu-miR-3473f	0	NA	NA	NA	NA	NA	0	0	0	0	0	0	0	0	0	0	0	0	0	0
mmu-miR-3473g	2.44872	-0.35934	1.16003	-0.309769	0.756737	NA	1	2	4	7	1	1	2	3.30697	1.58242	3.68476	5.29739	0.753143	0.75621	1.76015
mmu-miR-3474	6.00569	-0.453277	0.757697	-0.598229	0.549687	NA	0	11	12	9	8	9	3	0	8.70334	11.0543	6.81093	6.02514	6.80589	2.64022
mmu-miR-3475-3p	22.0249	-0.0276681	0.449382	-0.0615692	0.950906	0.976828	10	24	19	39	17	28	24	33.0697	18.9891	17.5026	29.514	12.8034	21.1739	21.1218
mmu-miR-3475-5p	0.10803	-0.051371	3.81694	-0.0134587	0.989262	NA	0	0	0	0	0	1	0	0	0	0	0	0	0.75621	0
mmu-miR-34a-3p	43.8039	0.358165	0.363895	0.984255	0.32499	0.583367	4	58	52	61	60	71	62	13.2279	45.8903	47.9019	46.163	45.1886	53.6909	54.5646
mmu-miR-34a-5p	3735.64	0.00448446	0.158178	0.0283507	0.977382	0.9911	971	5258	4132	5396	4663	4863	4203	3211.07	4160.19	3806.36	4083.53	3511.91	3677.45	3698.95
mmu-miR-34b-3p	301.866	0.946096	0.174399	5.42491	5.79842e-08	1.59594e-06	55	247	229	531	504	450	458	181.883	195.429	210.952	401.845	379.584	340.295	403.074
mmu-miR-34b-5p	1707.72	1.33957	0.492102	2.72214	0.00648608	0.0543767	65	1670	1291	3475	2427	2544	3235	214.953	1321.32	1189.26	2629.78	1827.88	1923.8	2847.04
mmu-miR-34c-3p	226.75	0.66771	0.250042	2.6704	0.00757618	0.0608199	70	177	160	377	407	338	251	231.488	140.045	147.39	285.302	306.529	255.599	220.898
mmu-miR-34c-5p	2286.09	0.987163	0.268633	3.67476	0.000238075	0.00393165	310	2319	1654	4602	3220	3080	3843	1025.16	1834.82	1523.65	3482.66	2425.12	2329.13	3382.12
mmu-miR-350-3p	2678.94	-0.129499	0.195082	-0.66382	0.506805	0.722662	637	3932	3499	3280	3434	3469	2977	2106.54	3111.05	3223.24	2482.21	2586.29	2623.29	2619.98
mmu-miR-350-5p	102.065	-0.52231	0.284685	-1.8347	0.0665505	0.22107	52	114	124	116	94	107	112	171.962	90.1982	114.228	87.7853	70.7954	80.9145	98.5683
mmu-miR-351-3p	4.30406	1.83295	0.968337	1.89288	0.0583733	NA	0	2	3	6	14	6	7	0	1.58242	2.76357	4.54062	10.544	4.53726	6.16052
mmu-miR-351-5p	586.105	0.093228	0.175475	0.531288	0.595219	0.787269	158	830	554	798	733	870	681	522.501	656.706	510.339	603.903	552.054	657.903	599.33
mmu-miR-3535	55.7278	-0.521028	0.315383	-1.65205	0.0985243	0.280006	29	82	50	63	53	59	58	95.9021	64.8794	46.0595	47.6765	39.9166	44.6164	51.0443
mmu-miR-3544-3p	25.8684	1.4933	0.426339	3.50262	0.000460707	0.00719699	2	22	12	51	38	46	50	6.61394	17.4067	11.0543	38.5953	28.6194	34.7857	44.0037
mmu-miR-3544-5p	35.9296	-0.254081	0.405746	-0.626207	0.531179	0.739811	15	26	55	54	36	41	36	49.6045	20.5715	50.6654	40.8656	27.1131	31.0046	31.6827
mmu-miR-3547-3p	1402.48	0.123454	0.256092	0.482068	0.629757	0.807095	274	1572	2003	1898	1921	2077	1555	906.109	1243.79	1845.14	1436.35	1446.79	1570.65	1368.51
mmu-miR-3547-5p	5.02509	-0.715072	0.746502	-0.957897	0.338115	NA	3	5	7	4	5	6	4	9.92091	3.95606	6.44833	3.02708	3.76571	4.53726	3.52029
mmu-miR-3552	1.80258	2.58939	1.55212	1.6683	0.0952565	NA	0	0	1	1	6	5	3	0	0	0.92119	0.75677	4.51886	3.78105	2.64022
mmu-miR-3569-3p	0.10811	-0.051371	3.81694	-0.0134587	0.989262	NA	0	0	0	1	0	0	0	0	0	0	0.75677	0	0	0
mmu-miR-3569-5p	0	NA	NA	NA	NA	NA	0	0	0	0	0	0	0	0	0	0	0	0	0	0
mmu-miR-3572-3p	5.7041	0.0817793	0.772449	0.10587	0.915685	NA	2	5	7	7	9	12	2	6.61394	3.95606	6.44833	5.29739	6.77829	9.07452	1.76015
mmu-miR-3572-5p	1.73883	-1.01921	1.33485	-0.76354	0.445141	NA	1	3	2	0	4	1	1	3.30697	2.37364	1.84238	0	3.01257	0.75621	0.880074
mmu-miR-361-3p	413.882	-0.142522	0.167602	-0.850361	0.395124	0.646974	143	548	445	579	512	539	397	472.896	433.584	409.929	438.17	385.609	407.597	349.389
mmu-miR-361-5p	5794.86	0.451725	0.244498	1.84756	0.0646658	0.219829	944	6942	6232	8979	8224	9405	6940	3121.78	5492.6	5740.85	6795.04	6193.85	7112.16	6107.71
mmu-miR-3618-3p	0	NA	NA	NA	NA	NA	0	0	0	0	0	0	0	0	0	0	0	0	0	0
mmu-miR-3618-5p	0	NA	NA	NA	NA	NA	0	0	0	0	0	0	0	0	0	0	0	0	0	0
mmu-miR-362-3p	1538.09	0.183438	0.356757	0.514182	0.607125	0.793046	182	2376	1946	2157	2042	2262	1831	601.868	1879.92	1792.64	1632.35	1537.92	1710.55	1611.41
mmu-miR-362-5p	924.453	-0.236765	0.21637	-1.09426	0.273843	0.520661	343	1127	1101	1467	1084	1049	808	1134.29	891.696	1014.23	1110.18	816.407	793.265	711.1
mmu-miR-3620-3p	0	NA	NA	NA	NA	NA	0	0	0	0	0	0	0	0	0	0	0	0	0	0
mmu-miR-3620-5p	0	NA	NA	NA	NA	NA	0	0	0	0	0	0	0	0	0	0	0	0	0	0
mmu-miR-363-3p	32.5821	-0.707447	0.34872	-2.0287	0.0424891	0.180164	13	66	33	39	29	35	28	42.9906	52.22	30.3993	29.514	21.8411	26.4674	24.6421
mmu-miR-363-5p	2.36695	-0.356317	1.10863	-0.321404	0.747904	NA	0	7	2	3	4	4	1	0	5.53849	1.84238	2.27031	3.01257	3.02484	0.880074
mmu-miR-365-1-5p	3.24746	-1.32767	1.0643	-1.24746	0.212229	NA	2	5	5	6	3	1	0	6.61394	3.95606	4.60595	4.54062	2.25943	0.75621	0
mmu-miR-365-2-5p	3.35453	0.36127	0.998581	0.361784	0.717514	NA	0	5	4	2	9	3	6	0	3.95606	3.68476	1.51354	6.77829	2.26863	5.28044
mmu-miR-365-3p	4459.57	0.283433	0.16798	1.6873	0.0915453	0.267238	1025	5466	4536	6976	6765	5660	5306	3389.64	4324.77	4178.52	5279.23	5095.01	4280.15	4669.67
mmu-miR-367-3p	0	NA	NA	NA	NA	NA	0	0	0	0	0	0	0	0	0	0	0	0	0	0
mmu-miR-367-5p	0	NA	NA	NA	NA	NA	0	0	0	0	0	0	0	0	0	0	0	0	0	0
mmu-miR-369-3p	18889	-0.0145959	0.341639	-0.0427232	0.965922	0.984263	2609	31622	25336	23372	25455	26210	21086	8627.88	25019.7	23339.3	17687.2	19171.3	19820.3	18557.2
mmu-miR-369-5p	4758.88	-0.633578	0.293177	-2.16107	0.0306897	0.15292	2771	5907	4436	4979	5300	4992	4379	9163.61	4673.69	4086.4	3767.96	3991.66	3775	3853.84
mmu-miR-370-3p	1598.59	-0.597494	0.30962	-1.92977	0.0536358	0.201647	948	1820	1500	1824	1629	1805	1433	3135.01	1440.01	1381.78	1380.35	1226.87	1364.96	1261.15
mmu-miR-370-5p	76.3719	0.687133	0.335529	2.04791	0.0405685	0.177641	7	93	71	114	129	108	122	23.1488	73.5828	65.4045	86.2718	97.1554	81.6707	107.369
mmu-miR-374b-3p	0	NA	NA	NA	NA	NA	0	0	0	0	0	0	0	0	0	0	0	0	0	0
mmu-miR-374b-5p	12699.4	-0.0634997	0.144915	-0.438186	0.661251	0.825493	3462	17938	14555	16110	15565	17062	14805	11448.7	14192.8	13407.9	12191.6	11722.7	12902.5	13029.5
mmu-miR-374c-3p	15.0781	-0.340182	0.535399	-0.635381	0.52518	NA	3	18	28	12	29	14	16	9.92091	14.2418	25.7933	9.08124	21.8411	10.5869	14.0812
mmu-miR-374c-5p	91.6652	-0.249489	0.235357	-1.06005	0.289123	0.54082	25	154	102	107	120	112	99	82.6742	121.847	93.9614	80.9744	90.3772	84.6956	87.1273
mmu-miR-375-3p	892791	-0.872594	0.290903	-2.99961	0.00270328	0.0279018	554057	1117364	976844	869080	834999	977576	690322	1.83225e+06	884072	899859	657694	628874	739253	607534
mmu-miR-375-5p	418.088	-0.0850749	0.3153	-0.269822	0.787297	0.91377	66	672	585	516	483	626	466	218.26	531.695	538.896	390.493	363.768	473.388	410.114
mmu-miR-376a-3p	24876.5	0.358719	0.38319	0.936141	0.349201	0.603316	2477	35283	30556	35111	39064	37682	28853	8191.36	27916.3	28147.9	26571	29420.8	28495.5	25392.8
mmu-miR-376a-5p	660.737	-0.5485	0.254874	-2.15204	0.031394	0.155092	343	875	653	742	809	696	568	1134.29	692.311	601.537	561.523	609.293	526.322	499.882
mmu-miR-376b-3p	9314.08	-0.139411	0.115378	-1.2083	0.226933	0.467292	2787	12836	10980	11787	12026	11783	10026	9216.52	10156	10114.7	8920.05	9057.3	8910.43	8823.62
mmu-miR-376b-5p	6685.97	-0.367924	0.210675	-1.7464	0.0807407	0.247141	3040	8105	7125	7568	8399	7926	6506	10053.2	6412.78	6563.48	5727.24	6325.65	5993.72	5725.76
mmu-miR-376c-3p	7218.52	-0.417092	0.129157	-3.22934	0.00124075	0.0149208	2736	10341	8749	7840	8943	8291	7161	9047.87	8181.93	8059.49	5933.08	6735.36	6269.74	6302.21
mmu-miR-376c-5p	41.4215	0.211643	0.448381	0.472016	0.636915	0.81048	3	53	62	69	51	45	64	9.92091	41.9343	57.1138	52.2171	38.4103	34.0295	56.3247
mmu-miR-377-3p	6122.84	-0.886469	0.372754	-2.37816	0.0173992	0.106987	4418	6463	5627	5797	6239	6253	4702	14610.2	5113.61	5183.53	4387	4698.86	4728.58	4138.11
mmu-miR-377-5p	128.012	-0.241445	0.194209	-1.24322	0.213786	0.449804	38	182	161	148	158	165	139	125.665	144.001	148.312	112.002	118.997	124.775	122.33
mmu-miR-378a-5p	423.928	0.220409	0.230733	0.955255	0.339449	0.594549	79	537	506	627	613	541	534	261.251	424.881	466.122	474.495	461.677	409.11	469.959
mmu-miR-378a/c-3p	4881.97	-0.323303	0.214513	-1.50715	0.131772	0.335525	2141	6000	5130	6224	6210	4907	5139	7080.22	4747.27	4725.7	4710.14	4677.02	3710.72	4522.7
mmu-miR-378b	490.646	-0.342872	0.238008	-1.44059	0.149701	0.356079	218	654	481	624	559	469	574	720.919	517.453	443.092	472.225	421.007	354.663	505.162
mmu-miR-378d	0	NA	NA	NA	NA	NA	0	0	0	0	0	0	0	0	0	0	0	0	0	0
mmu-miR-379-3p	2337.04	-0.22616	0.149556	-1.51222	0.130479	0.333703	703	3370	2874	2697	3072	2644	2689	2324.8	2666.39	2647.5	2041.01	2313.66	1999.42	2366.52
mmu-miR-379-5p	20511.3	-0.408038	0.262003	-1.55738	0.11938	0.313643	10380	24234	19675	24506	25252	20961	21066	34326.3	19174.2	18124.4	18545.4	19018.4	15850.9	18539.6
mmu-miR-380-3p	1449.56	0.750741	0.279655	2.68453	0.00726329	0.0591293	180	1524	1429	2160	2537	2246	2029	595.254	1205.81	1316.38	1634.62	1910.72	1698.45	1785.67
mmu-miR-380-5p	182.225	0.589002	0.276757	2.12823	0.0333179	0.160481	25	240	155	272	311	260	254	82.6742	189.891	142.784	205.841	234.227	196.615	223.539
mmu-miR-381-3p	13366.3	0.30709	0.139782	2.19691	0.0280267	0.15102	3246	16332	12644	19982	19132	20122	15354	10734.4	12922.1	11647.5	15121.8	14409.1	15216.5	13512.7
mmu-miR-381-5p	1211.62	0.765533	0.316187	2.42114	0.0154721	0.0987883	128	1355	1184	1967	1933	1890	1729	423.292	1072.09	1090.69	1488.57	1455.83	1429.24	1521.65
mmu-miR-382-3p	2288.14	0.0816616	0.369672	0.220903	0.825168	0.929722	270	3492	3235	2931	3323	3216	2532	892.881	2762.91	2980.05	2218.09	2502.69	2431.97	2228.35
mmu-miR-382-5p	12650.3	-0.279448	0.115062	-2.42869	0.0151536	0.0987883	4373	17889	14747	15266	16016	14571	13315	14461.4	14154	13584.8	11552.9	12062.3	11018.7	11718.2
mmu-miR-383-3p	56.3619	-0.313644	0.291039	-1.07767	0.28118	0.529762	26	68	60	74	64	55	61	85.9812	53.8024	55.2714	56.001	48.2012	41.5916	53.6845
mmu-miR-383-5p.1	516.42	0.509468	0.288559	1.76556	0.0774701	0.240741	73	638	534	865	810	613	737	241.409	504.794	491.915	654.606	610.046	463.557	648.614
mmu-miR-383-5p.2	394.654	0.459993	0.248853	1.84845	0.0645376	0.219829	76	444	397	693	518	458	606	251.33	351.298	365.712	524.442	390.128	346.344	533.325
mmu-miR-384-3p	3993.2	0.977366	0.421747	2.31742	0.0204809	0.11838	245	4246	3835	6775	6640	6748	5703	810.207	3359.49	3532.76	5127.12	5000.87	5102.91	5019.06
mmu-miR-384-5p	6924.17	0.464387	0.14891	3.11858	0.00181722	0.0205952	1957	6502	5932	10762	9811	10810	8727	6471.74	5144.46	5464.5	8144.36	7389.09	8174.63	7680.4
mmu-miR-3960	0.10803	-0.051371	3.81694	-0.0134587	0.989262	NA	0	0	0	0	0	1	0	0	0	0	0	0	0.75621	0
mmu-miR-3961	0	NA	NA	NA	NA	NA	0	0	0	0	0	0	0	0	0	0	0	0	0	0
mmu-miR-3962	0	NA	NA	NA	NA	NA	0	0	0	0	0	0	0	0	0	0	0	0	0	0
mmu-miR-3963	0	NA	NA	NA	NA	NA	0	0	0	0	0	0	0	0	0	0	0	0	0	0
mmu-miR-3964	0	NA	NA	NA	NA	NA	0	0	0	0	0	0	0	0	0	0	0	0	0	0
mmu-miR-3965	0	NA	NA	NA	NA	NA	0	0	0	0	0	0	0	0	0	0	0	0	0	0
mmu-miR-3966	0	NA	NA	NA	NA	NA	0	0	0	0	0	0	0	0	0	0	0	0	0	0
mmu-miR-3967	0	NA	NA	NA	NA	NA	0	0	0	0	0	0	0	0	0	0	0	0	0	0
mmu-miR-3968	0	NA	NA	NA	NA	NA	0	0	0	0	0	0	0	0	0	0	0	0	0	0
mmu-miR-3969	0	NA	NA	NA	NA	NA	0	0	0	0	0	0	0	0	0	0	0	0	0	0
mmu-miR-3970	0	NA	NA	NA	NA	NA	0	0	0	0	0	0	0	0	0	0	0	0	0	0
mmu-miR-3971	0	NA	NA	NA	NA	NA	0	0	0	0	0	0	0	0	0	0	0	0	0	0
mmu-miR-409-3p	1616.06	-0.15737	0.164592	-0.956121	0.339011	0.594549	466	2052	2152	1997	2267	1959	1665	1541.05	1623.57	1982.4	1511.27	1707.38	1481.42	1465.32
mmu-miR-409-5p	2244.35	-0.100395	0.351805	-0.285372	0.775359	0.909825	305	3671	3345	2906	3025	2785	2423	1008.63	2904.54	3081.38	2199.17	2278.26	2106.05	2132.42
mmu-miR-410-3p	17589.5	-0.4066	0.266139	-1.52777	0.126569	0.328058	9059	20501	16516	19753	21239	20204	17624	29957.8	16220.6	15214.4	14948.5	15996	15278.5	15510.4
mmu-miR-410-5p	13.0959	-0.784191	0.55196	-1.42074	0.155392	NA	6	28	11	17	8	18	8	19.8418	22.1539	10.1331	12.8651	6.02514	13.6118	7.04059
mmu-miR-411-3p	4081.58	-0.181334	0.147027	-1.23334	0.21745	0.452108	1280	5446	4979	4926	5506	4489	4742	4232.92	4308.94	4586.6	3727.85	4146.81	3394.63	4173.31
mmu-miR-411-5p	18399.3	-0.968975	0.423225	-2.2895	0.0220502	0.126188	14699	18058	14894	17699	18492	16043	14459	48609.1	14287.7	13720.2	13394.1	13927.1	12131.9	12725
mmu-miR-411-5p.2	10126	-1.00324	0.411377	-2.43872	0.0147392	0.0983384	8019	10180	8685	9846	10017	8765	7596	26518.6	8054.54	8000.53	7451.16	7544.23	6628.18	6685.04
mmu-miR-412-3p	53.4509	-0.648026	0.29742	-2.17882	0.0293448	0.15292	25	72	71	56	72	47	42	82.6742	56.9673	65.4045	42.3791	54.2263	35.5419	36.9631
mmu-miR-412-5p	129.832	-0.820435	0.318031	-2.57973	0.00988775	0.0742223	82	156	141	130	127	112	120	271.171	123.429	129.888	98.3801	95.6492	84.6956	105.609
mmu-miR-421-3p	1156.9	0.0618774	0.131518	0.470486	0.638008	0.81048	356	1370	1225	1577	1478	1525	1419	1177.28	1083.96	1128.46	1193.43	1113.15	1153.22	1248.82
mmu-miR-421-5p	6.34979	0.504199	0.760193	0.663252	0.507169	NA	1	4	9	5	10	8	14	3.30697	3.16485	8.29071	3.78385	7.53143	6.04968	12.321
mmu-miR-423-3p	2371.1	-0.274153	0.166765	-1.64395	0.100186	0.281387	949	2919	2667	2918	3009	2775	2409	3138.31	2309.55	2456.81	2208.26	2266.21	2098.48	2120.1
mmu-miR-423-5p	2837.72	-0.314308	0.130112	-2.41567	0.0157064	0.0987883	990	3942	3468	3657	3303	3143	3005	3273.9	3118.96	3194.69	2767.51	2487.63	2376.77	2644.62
mmu-miR-425-3p	76.8016	-0.185712	0.362484	-0.512332	0.608419	0.793046	34	101	64	126	118	64	61	112.437	79.9125	58.9561	95.353	88.8709	48.3975	53.6845
mmu-miR-425-5p	4373.01	-0.442762	0.150135	-2.94909	0.00318713	0.0312231	1794	6016	5178	5125	5029	5143	4083	5932.7	4759.93	4769.92	3878.45	3787.56	3889.19	3593.34
mmu-miR-429-3p	15877.3	-2.68362	0.215777	-12.437	1.64507e-35	3.1695e-33	8107	41944	34784	6025	5343	8311	4811	26809.6	33186.6	32042.7	4559.54	4024.04	6284.86	4234.03
mmu-miR-429-5p	28.2434	-4.42889	0.665905	-6.65093	2.91256e-11	9.35256e-10	36	40	39	3	2	5	4	119.051	31.6485	35.9264	2.27031	1.50629	3.78105	3.52029
mmu-miR-431-3p	202.589	0.294687	0.237149	1.24262	0.214007	0.449804	39	270	204	350	288	262	236	128.972	213.627	187.923	264.87	216.905	198.127	207.697
mmu-miR-431-5p	12934.8	-0.234952	0.125131	-1.87765	0.0604288	0.211684	4543	17384	14848	15615	16434	14896	14350	15023.6	13754.4	13677.8	11817	12377.2	11264.5	12629.1
mmu-miR-432	0	NA	NA	NA	NA	NA	0	0	0	0	0	0	0	0	0	0	0	0	0	0
mmu-miR-433-3p	21201	-0.732576	0.336753	-2.17541	0.0295993	0.15292	13715	22430	20889	22246	24140	20283	17849	45355.1	17746.9	19242.7	16835.1	18180.9	15338.2	15708.4
mmu-miR-433-5p	445.376	0.265669	0.384514	0.690922	0.489615	0.718267	44	666	562	585	697	628	551	145.507	526.947	517.709	442.711	524.941	474.9	484.921
mmu-miR-434-3p	29758.6	0.0330297	0.203033	0.162682	0.870769	0.940876	6560	43578	34657	40949	39838	37143	35373	21693.7	34479.5	31925.7	30989	30003.7	28087.9	31130.8
mmu-miR-434-5p	12652.9	-0.364939	0.124042	-2.94207	0.00326024	0.031407	4532	18838	14793	14843	15460	13915	13240	14987.2	14904.9	13627.2	11232.7	11643.6	10522.7	11652.2
mmu-miR-448-3p	5.52824	0.858488	0.882666	0.972607	0.330748	NA	0	10	2	7	6	9	14	0	7.91212	1.84238	5.29739	4.51886	6.80589	12.321
mmu-miR-448-5p	1.87155	-1.17909	1.25996	-0.935817	0.349368	NA	1	4	2	3	0	1	2	3.30697	3.16485	1.84238	2.27031	0	0.75621	1.76015
mmu-miR-449a-3p	0	NA	NA	NA	NA	NA	0	0	0	0	0	0	0	0	0	0	0	0	0	0
mmu-miR-449a-5p	31.929	0.141208	0.355451	0.397265	0.691172	0.851523	7	45	32	45	44	33	49	23.1488	35.6046	29.4781	34.0547	33.1383	24.9549	43.1236
mmu-miR-449b	0	NA	NA	NA	NA	NA	0	0	0	0	0	0	0	0	0	0	0	0	0	0
mmu-miR-449c-3p	0	NA	NA	NA	NA	NA	0	0	0	0	0	0	0	0	0	0	0	0	0	0
mmu-miR-449c-5p	6.91151	-0.15896	0.663182	-0.239693	0.810568	NA	3	6	9	9	11	9	4	9.92091	4.74727	8.29071	6.81093	8.28457	6.80589	3.52029
mmu-miR-450a-1-3p	4.83226	-1.31157	1.01438	-1.29297	0.19602	NA	5	5	3	5	6	3	0	16.5348	3.95606	2.76357	3.78385	4.51886	2.26863	0
mmu-miR-450a-2-3p	13.917	0.61859	0.475044	1.30217	0.192857	NA	4	10	13	20	23	20	19	13.2279	7.91212	11.9755	15.1354	17.3223	15.1242	16.7214
mmu-miR-450a-5p	357.762	0.278284	0.222058	1.2532	0.210133	0.448992	69	512	341	525	521	506	437	228.181	405.101	314.126	397.304	392.387	382.642	384.592
mmu-miR-450b-3p	16.1066	-0.0340171	0.483447	-0.0703636	0.943904	0.975987	7	12	20	27	19	17	16	23.1488	9.49455	18.4238	20.4328	14.3097	12.8556	14.0812
mmu-miR-450b-5p	15.3915	0.584342	0.512802	1.13951	0.254492	NA	5	16	9	23	15	34	18	16.5348	12.6594	8.29071	17.4057	11.2971	25.7112	15.8413
mmu-miR-451a	63344.8	0.547901	0.329815	1.66124	0.0966656	0.277974	10387	65657	69522	69844	150695	89571	67025	34349.5	51948.6	64043	52855.9	113495	67734.5	58986.9
mmu-miR-451b	0	NA	NA	NA	NA	NA	0	0	0	0	0	0	0	0	0	0	0	0	0	0
mmu-miR-452-3p	60.7736	-0.313371	0.477918	-0.655699	0.512018	0.722662	42	43	42	74	80	65	55	138.893	34.0221	38.69	56.001	60.2514	49.1537	48.4041
mmu-miR-452-5p	51.7388	0.802959	0.412456	1.94677	0.051562	0.201546	4	73	35	91	76	107	59	13.2279	57.7585	32.2416	68.8661	57.2389	80.9145	51.9243
mmu-miR-453	0	NA	NA	NA	NA	NA	0	0	0	0	0	0	0	0	0	0	0	0	0	0
mmu-miR-455-3p.1	2314.13	0.412543	0.160971	2.56284	0.0103819	0.0759094	503	2725	2180	3468	3643	3099	3022	1663.41	2156.05	2008.19	2624.48	2743.7	2343.5	2659.58
mmu-miR-455-3p.2	376.5	0.67016	0.328543	2.03979	0.0413711	0.178569	39	444	385	586	673	589	460	128.972	351.298	354.658	443.467	506.865	445.408	404.834
mmu-miR-455-5p	720.826	0.400931	0.23557	1.70197	0.0887619	0.260428	121	900	765	1133	1060	1091	850	400.143	712.091	704.71	857.421	798.332	825.025	748.063
mmu-miR-463-3p	0	NA	NA	NA	NA	NA	0	0	0	0	0	0	0	0	0	0	0	0	0	0
mmu-miR-463-5p	0.107592	-0.051371	3.81694	-0.0134587	0.989262	NA	0	0	0	0	1	0	0	0	0	0	0	0.753143	0	0
mmu-miR-465a-5p	0	NA	NA	NA	NA	NA	0	0	0	0	0	0	0	0	0	0	0	0	0	0
mmu-miR-465a/b/c-3p	0.568879	-0.436762	2.13983	-0.204111	0.838267	NA	0	1	1	2	0	1	0	0	0.791212	0.92119	1.51354	0	0.75621	0
mmu-miR-465b-5p	0.784063	0.292097	1.7637	0.165616	0.868459	NA	0	1	1	2	2	1	0	0	0.791212	0.92119	1.51354	1.50629	0.75621	0
mmu-miR-465c-5p	0.10811	-0.051371	3.81694	-0.0134587	0.989262	NA	0	0	0	1	0	0	0	0	0	0	0.75677	0	0	0
mmu-miR-465d-3p	0	NA	NA	NA	NA	NA	0	0	0	0	0	0	0	0	0	0	0	0	0	0
mmu-miR-465d-5p	0	NA	NA	NA	NA	NA	0	0	0	0	0	0	0	0	0	0	0	0	0	0
mmu-miR-466a/d/e-3p	1051.56	0.175215	0.180513	0.97065	0.331723	0.589956	301	1264	1024	1359	1336	1806	1161	995.397	1000.09	943.298	1028.45	1006.2	1365.72	1021.77
mmu-miR-466a/p-5p	190.215	0.185802	0.199102	0.9332	0.350717	0.603316	44	233	210	274	251	299	211	145.507	184.352	193.45	207.355	189.039	226.107	185.696
mmu-miR-466b/c/p-3p	847.022	-0.421196	0.291045	-1.44719	0.147845	0.354245	455	904	825	958	919	1102	794	1504.67	715.256	759.982	724.986	692.138	833.344	698.779
mmu-miR-466b/o-5p	66.2458	-0.0235512	0.234035	-0.100631	0.919843	0.962135	21	84	71	86	85	89	75	69.4463	66.4618	65.4045	65.0822	64.0172	67.3027	66.0055
mmu-miR-466c-5p	353.519	0.319086	0.272729	1.16998	0.24201	0.492541	54	465	405	509	481	578	421	178.576	367.914	373.082	385.196	362.262	437.09	370.511
mmu-miR-466d-5p	6.0848	0.58173	0.788558	0.737713	0.460689	NA	2	8	2	4	8	12	11	6.61394	6.3297	1.84238	3.02708	6.02514	9.07452	9.68081
mmu-miR-466e-5p	17.0929	-0.275286	0.451472	-0.609753	0.542026	0.747711	3	24	28	18	19	28	18	9.92091	18.9891	25.7933	13.6219	14.3097	21.1739	15.8413
mmu-miR-466f	58.911	0.475068	0.327552	1.45036	0.146959	0.354245	7	71	64	76	96	107	72	23.1488	56.1761	58.9561	57.5145	72.3017	80.9145	63.3653
mmu-miR-466f-3p	21.0128	0.679458	0.434061	1.56535	0.117501	0.310116	4	15	23	31	39	39	21	13.2279	11.8682	21.1874	23.4599	29.3726	29.4922	18.4815
mmu-miR-466f-5p	0	NA	NA	NA	NA	NA	0	0	0	0	0	0	0	0	0	0	0	0	0	0
mmu-miR-466g	99.065	-0.251186	0.270201	-0.929626	0.352565	0.604696	46	118	96	100	123	133	103	152.121	93.3631	88.4342	75.677	92.6366	100.576	90.6476
mmu-miR-466h-3p	86.7613	0.478455	0.304588	1.57083	0.116223	0.30957	11	120	80	131	151	126	107	36.3767	94.9455	73.6952	99.1369	113.725	95.2825	94.1679
mmu-miR-466h-5p	200.48	-0.203329	0.297557	-0.683328	0.4944	0.722535	100	217	170	237	232	288	196	330.697	171.693	156.602	179.355	174.729	217.789	172.494
mmu-miR-466i-3p	395.901	0.545264	0.230136	2.36932	0.017821	0.107297	66	442	394	540	567	692	547	218.26	349.716	362.949	408.656	427.032	523.298	481.4
mmu-miR-466i-5p	15.6276	-0.264916	0.44923	-0.589712	0.555384	NA	6	25	14	19	24	16	14	19.8418	19.7803	12.8967	14.3786	18.0754	12.0994	12.321
mmu-miR-466j/m/669m-5p	120.866	-0.543411	0.409662	-1.32649	0.184678	0.408981	77	123	104	117	110	193	92	254.637	97.3191	95.8037	88.5421	82.8457	145.949	80.9668
mmu-miR-466k	79.1416	0.32057	0.281114	1.14036	0.254138	0.509196	25	66	83	113	94	137	94	82.6742	52.22	76.4587	85.515	70.7954	103.601	82.7269
mmu-miR-466l-3p	2.4893	0.951905	1.13357	0.839744	0.401052	NA	0	4	1	6	5	2	4	0	3.16485	0.92119	4.54062	3.76571	1.51242	3.52029
mmu-miR-466l-5p	2.74155	0.146675	1.05085	0.139578	0.888993	NA	0	3	5	6	5	4	1	0	2.37364	4.60595	4.54062	3.76571	3.02484	0.880074
mmu-miR-466m-3p	15.9022	0.284866	0.483132	0.589624	0.555443	0.757184	2	19	20	19	19	33	20	6.61394	15.033	18.4238	14.3786	14.3097	24.9549	17.6015
mmu-miR-466n-3p	15.1393	-0.287948	0.461097	-0.624485	0.532309	NA	6	18	19	25	15	18	12	19.8418	14.2418	17.5026	18.9193	11.2971	13.6118	10.5609
mmu-miR-466n-5p	179.231	0.415266	0.251589	1.65057	0.0988258	0.280006	40	201	171	213	305	331	187	132.279	159.034	157.523	161.192	229.709	250.306	164.574
mmu-miR-466o-3p	0.676551	-0.0259585	2.08158	-0.0124706	0.99005	NA	0	1	1	3	1	0	0	0	0.791212	0.92119	2.27031	0.753143	0	0
mmu-miR-466q	1.65628	0.592297	1.51532	0.390873	0.695891	NA	0	3	1	0	2	2	6	0	2.37364	0.92119	0	1.50629	1.51242	5.28044
mmu-miR-467a-3p	11.9069	0.96593	0.724865	1.33256	0.182675	NA	4	9	5	8	24	36	8	13.2279	7.12091	4.60595	6.05416	18.0754	27.2236	7.04059
mmu-miR-467a-5p	4711.53	-0.659558	0.431554	-1.52833	0.12643	0.328058	3442	4271	3397	4711	4530	6024	4042	11382.6	3379.27	3129.28	3565.14	3411.74	4555.41	3557.26
mmu-miR-467b-3p	0.784143	0.292637	1.98862	0.147156	0.883009	NA	0	1	1	3	2	0	0	0	0.791212	0.92119	2.27031	1.50629	0	0
mmu-miR-467b-5p	152.481	-0.464027	0.476052	-0.974739	0.32969	0.58815	109	130	93	168	150	226	122	360.46	102.858	85.6706	127.137	112.971	170.904	107.369
mmu-miR-467c-5p	260.843	-0.274111	0.283438	-0.96709	0.333499	0.591296	128	273	258	349	312	340	219	423.292	216.001	237.667	264.113	234.981	257.112	192.736
mmu-miR-467c/d/e-3p	569.442	0.43288	0.167315	2.58722	0.00967536	0.0735837	124	663	522	770	841	909	758	410.064	524.574	480.861	582.713	633.393	687.395	667.096
mmu-miR-467d-5p	867.479	-0.761179	0.43801	-1.73781	0.0822442	0.247589	660	702	724	864	763	995	780	2182.6	555.431	666.941	653.849	574.648	752.429	686.457
mmu-miR-467e-5p	1001.32	-0.168551	0.279309	-0.603457	0.546205	0.75035	479	1082	842	1269	1221	1405	967	1584.04	856.092	775.642	960.341	919.588	1062.48	851.031
mmu-miR-467f	3.26829	0.722594	1.20622	0.599059	0.549133	NA	1	4	1	4	0	6	9	3.30697	3.16485	0.92119	3.02708	0	4.53726	7.92066
mmu-miR-467g	0	NA	NA	NA	NA	NA	0	0	0	0	0	0	0	0	0	0	0	0	0	0
mmu-miR-467h	1.05244	-2.96846	2.61988	-1.13305	0.257194	NA	2	0	0	0	1	0	0	6.61394	0	0	0	0.753143	0	0
mmu-miR-468-3p	0	NA	NA	NA	NA	NA	0	0	0	0	0	0	0	0	0	0	0	0	0	0
mmu-miR-468-5p	0	NA	NA	NA	NA	NA	0	0	0	0	0	0	0	0	0	0	0	0	0	0
mmu-miR-470-3p	0	NA	NA	NA	NA	NA	0	0	0	0	0	0	0	0	0	0	0	0	0	0
mmu-miR-470-5p	1.5303	-4.45598	2.3134	-1.92616	0.0540846	NA	3	1	0	0	0	0	0	9.92091	0.791212	0	0	0	0	0
mmu-miR-471-3p	0.86722	-3.72595	2.51572	-1.48107	0.138588	NA	1	0	3	0	0	0	0	3.30697	0	2.76357	0	0	0	0
mmu-miR-471-5p	0.21622	0.662683	3.8136	0.173768	0.862048	NA	0	0	0	2	0	0	0	0	0	0	1.51354	0	0	0
mmu-miR-483-3p.1	3.12348	0.163898	0.932472	0.175767	0.860477	NA	0	4	5	3	5	6	4	0	3.16485	4.60595	2.27031	3.76571	4.53726	3.52029
mmu-miR-483-3p.2	0.759976	1.2877	2.01658	0.638558	0.52311	NA	0	1	0	1	3	2	0	0	0.791212	0	0.75677	2.25943	1.51242	0
mmu-miR-483-5p	2.16178	2.58534	1.52474	1.6956	0.0899621	NA	1	0	0	4	5	2	4	3.30697	0	0	3.02708	3.76571	1.51242	3.52029
mmu-miR-484	8087.81	-0.518194	0.179261	-2.89073	0.00384346	0.0358309	2370	12651	12444	8892	9595	9062	7381	7837.52	10009.6	11463.3	6729.2	7226.41	6852.78	6495.82
mmu-miR-485-3p	691.338	0.00529689	0.317654	0.016675	0.986696	0.997046	139	785	1068	793	1250	936	597	459.669	621.102	983.831	600.119	941.429	707.813	525.404
mmu-miR-485-5p	1073.19	-0.274453	0.163034	-1.68341	0.092295	0.268073	388	1363	1320	1393	1239	1152	1223	1283.1	1078.42	1215.97	1054.18	933.144	871.154	1076.33
mmu-miR-486a/b-3p	337.1	-0.634091	0.288641	-2.19682	0.0280335	0.15102	168	388	447	389	446	248	304	555.571	306.99	411.772	294.384	335.902	187.54	267.542
mmu-miR-486a/b-5p	5319.96	0.0758499	0.191162	0.396783	0.691528	0.851523	1289	6130	6906	7477	7762	6671	5927	4262.68	4850.13	6361.74	5658.37	5845.9	5044.68	5216.2
mmu-miR-487b-3p	4424.63	0.131512	0.172984	0.760252	0.447104	0.694083	1519	4643	4236	5692	6287	6513	5006	5023.28	3673.6	3902.16	4307.54	4735.01	4925.2	4405.65
mmu-miR-487b-5p	1.92272	1.25953	1.71881	0.732791	0.463686	NA	0	0	3	0	5	8	1	0	0	2.76357	0	3.76571	6.04968	0.880074
mmu-miR-488-3p	162.799	0.865251	0.293111	2.95195	0.0031577	0.0312231	18	190	123	245	256	306	235	59.5254	150.33	113.306	185.409	192.805	231.4	206.817
mmu-miR-488-5p	2.81598	1.08481	1.19754	0.905866	0.365007	NA	0	1	4	7	1	4	7	0	0.791212	3.68476	5.29739	0.753143	3.02484	6.16052
mmu-miR-489-3p	7.59129	-0.805867	0.834625	-0.965543	0.334273	NA	7	8	3	4	6	13	4	23.1488	6.3297	2.76357	3.02708	4.51886	9.83073	3.52029
mmu-miR-489-5p	0	NA	NA	NA	NA	NA	0	0	0	0	0	0	0	0	0	0	0	0	0	0
mmu-miR-490-3p	18.2866	0.889607	0.499752	1.7801	0.0750598	0.23711	2	17	16	19	46	27	27	6.61394	13.4506	14.739	14.3786	34.6446	20.4177	23.762
mmu-miR-490-5p	16.4434	0.07373	0.597175	0.123465	0.901739	0.953502	10	11	11	20	20	32	10	33.0697	8.70334	10.1331	15.1354	15.0629	24.1987	8.80074
mmu-miR-491-3p	5.57982	-0.322892	1.03476	-0.312044	0.755007	NA	0	11	10	6	11	11	0	0	8.70334	9.2119	4.54062	8.28457	8.31831	0
mmu-miR-491-5p	139.736	0.017805	0.292848	0.0607995	0.951519	0.976828	61	169	96	202	185	172	150	201.725	133.715	88.4342	152.868	139.331	130.068	132.011
mmu-miR-493-3p	21.439	-0.372534	0.413932	-0.899988	0.368127	0.620342	11	29	19	21	25	30	18	36.3767	22.9452	17.5026	15.8922	18.8286	22.6863	15.8413
mmu-miR-493-5p	84.6276	-0.170244	0.245807	-0.692594	0.488565	0.718267	28	126	86	90	122	115	84	92.5951	99.6928	79.2223	68.1093	91.8834	86.9642	73.9262
mmu-miR-494-3p	1761.21	-0.703982	0.184412	-3.81745	0.000134839	0.0025979	560	3000	2765	1941	1996	1586	1573	1851.9	2373.64	2547.09	1468.89	1503.27	1199.35	1384.36
mmu-miR-494-5p	2.86961	0.091812	1.18447	0.0775131	0.938215	NA	0	6	3	0	6	6	4	0	4.74727	2.76357	0	4.51886	4.53726	3.52029
mmu-miR-495-3p	7705.36	0.00121793	0.251722	0.0048384	0.99614	0.998407	1587	9847	10918	10210	11621	10346	7429	5248.16	7791.07	10057.5	7726.62	8752.27	7823.75	6538.07
mmu-miR-495-5p	152.464	-0.22179	0.297362	-0.74586	0.455752	0.69689	26	248	226	181	199	181	174	85.9812	196.221	208.189	136.975	149.875	136.874	153.133
mmu-miR-496a-3p.1	392.732	0.0686578	0.324342	0.211684	0.832354	0.930228	59	615	496	428	655	530	446	195.111	486.596	456.91	323.898	493.309	400.791	392.513
mmu-miR-496a-3p.2	1143.63	-0.0988634	0.203492	-0.485835	0.627084	0.807095	275	1667	1442	1364	1587	1315	1394	909.416	1318.95	1328.36	1032.23	1195.24	994.417	1226.82
mmu-miR-496a-5p	22.2898	-0.495267	0.388371	-1.27524	0.202223	0.439417	9	40	21	28	21	25	22	29.7627	31.6485	19.345	21.1896	15.816	18.9053	19.3616
mmu-miR-496b	0	NA	NA	NA	NA	NA	0	0	0	0	0	0	0	0	0	0	0	0	0	0
mmu-miR-497a-3p	99.8035	-0.0965512	0.402797	-0.239702	0.810561	0.916069	11	187	131	144	147	95	116	36.3767	147.957	120.676	108.975	110.712	71.84	102.089
mmu-miR-497a-5p	5190.92	-0.163423	0.189864	-0.860738	0.389382	0.641205	1612	7519	5760	7182	6918	4968	6077	5330.83	5949.13	5306.05	5435.12	5210.24	3756.85	5348.21
mmu-miR-497b	0.10811	-0.051371	3.81694	-0.0134587	0.989262	NA	0	0	0	1	0	0	0	0	0	0	0.75677	0	0	0
mmu-miR-499-3p	0.567843	-0.439727	2.14011	-0.205469	0.837206	NA	0	1	1	0	2	1	0	0	0.791212	0.92119	0	1.50629	0.75621	0
mmu-miR-499-5p	76.9394	-0.808279	0.247597	-3.26449	0.00109662	0.013486	24	135	126	79	88	69	66	79.3672	106.814	116.07	59.7848	66.2766	52.1785	58.0849
mmu-miR-500-3p	2793.14	0.020998	0.17771	0.118158	0.905942	0.953797	662	3883	3297	3899	3578	3630	3253	2189.21	3072.28	3037.16	2950.65	2694.75	2745.04	2862.88
mmu-miR-500-5p	47.4297	0.550201	0.390235	1.40992	0.158563	0.369554	3	63	50	75	64	80	69	9.92091	49.8464	46.0595	56.7578	48.2012	60.4968	60.7251
mmu-miR-501-3p	435.145	-0.499762	0.260201	-1.92068	0.0547727	0.201647	219	522	476	410	556	538	380	724.226	413.013	438.486	310.276	418.747	406.841	334.428
mmu-miR-501-5p	504.256	0.0732565	0.199007	0.36811	0.712792	0.865533	113	645	625	621	687	702	627	373.687	510.332	575.744	469.954	517.409	530.86	551.806
mmu-miR-503-3p	15.8742	-0.0334427	0.524704	-0.0637362	0.94918	NA	3	30	14	13	17	31	21	9.92091	23.7364	12.8967	9.83801	12.8034	23.4425	18.4815
mmu-miR-503-5p	105.06	0.781431	0.385534	2.02688	0.0426746	0.180164	7	113	112	164	171	205	127	23.1488	89.407	103.173	124.11	128.787	155.023	111.769
mmu-miR-504-3p	12.7496	0.342178	0.557779	0.613466	0.539568	NA	1	24	9	21	16	22	16	3.30697	18.9891	8.29071	15.8922	12.0503	16.6366	14.0812
mmu-miR-504-5p	26.7765	0.974132	0.504747	1.92994	0.0536144	0.201647	0	24	30	42	44	41	51	0	18.9891	27.6357	31.7843	33.1383	31.0046	44.8838
mmu-miR-5046	0	NA	NA	NA	NA	NA	0	0	0	0	0	0	0	0	0	0	0	0	0	0
mmu-miR-505-3p.1	35.7565	0.664815	0.443221	1.49996	0.133624	0.337271	2	55	27	62	66	47	49	6.61394	43.5167	24.8721	46.9198	49.7074	35.5419	43.1236
mmu-miR-505-3p.2	33.075	0.364251	0.342557	1.06333	0.287633	0.539778	6	44	30	39	54	51	46	19.8418	34.8133	27.6357	29.514	40.6697	38.5667	40.4834
mmu-miR-505-5p	39.8706	0.133015	0.358915	0.370602	0.710934	0.865533	14	58	25	65	50	46	48	46.2976	45.8903	23.0297	49.1901	37.6571	34.7857	42.2435
mmu-miR-509-3p	0	NA	NA	NA	NA	NA	0	0	0	0	0	0	0	0	0	0	0	0	0	0
mmu-miR-509-5p	0	NA	NA	NA	NA	NA	0	0	0	0	0	0	0	0	0	0	0	0	0	0
mmu-miR-5098	0	NA	NA	NA	NA	NA	0	0	0	0	0	0	0	0	0	0	0	0	0	0
mmu-miR-5099	0.239709	-1.07731	3.73165	-0.288696	0.772814	NA	0	0	1	1	0	0	0	0	0	0.92119	0.75677	0	0	0
mmu-miR-5100	156.065	-0.180476	0.248192	-0.727164	0.467126	0.7046	41	217	207	182	256	164	159	135.586	171.693	190.686	137.732	192.805	124.018	139.932
mmu-miR-5101	4.68689	0.451388	1.02369	0.440942	0.659255	NA	0	4	8	1	5	13	9	0	3.16485	7.36952	0.75677	3.76571	9.83073	7.92066
mmu-miR-5103	1.83493	-0.413041	1.363	-0.303038	0.761861	NA	0	4	3	3	5	0	1	0	3.16485	2.76357	2.27031	3.76571	0	0.880074
mmu-miR-5104	0	NA	NA	NA	NA	NA	0	0	0	0	0	0	0	0	0	0	0	0	0	0
mmu-miR-5106	0	NA	NA	NA	NA	NA	0	0	0	0	0	0	0	0	0	0	0	0	0	0
mmu-miR-5107-3p	0.610062	-1.45658	2.10422	-0.692219	0.488799	NA	0	1	2	1	0	0	1	0	0.791212	1.84238	0.75677	0	0	0.880074
mmu-miR-5107-5p	0.215702	0.660305	3.81376	0.173137	0.862543	NA	0	0	0	1	1	0	0	0	0	0	0.75677	0.753143	0	0
mmu-miR-5108	0	NA	NA	NA	NA	NA	0	0	0	0	0	0	0	0	0	0	0	0	0	0
mmu-miR-511-3p	53.1255	0.832893	0.318114	2.61822	0.00883889	0.0681184	6	58	42	83	75	97	85	19.8418	45.8903	38.69	62.8119	56.4857	73.3524	74.8063
mmu-miR-511-5p	0	NA	NA	NA	NA	NA	0	0	0	0	0	0	0	0	0	0	0	0	0	0
mmu-miR-5110	0	NA	NA	NA	NA	NA	0	0	0	0	0	0	0	0	0	0	0	0	0	0
mmu-miR-5112	0	NA	NA	NA	NA	NA	0	0	0	0	0	0	0	0	0	0	0	0	0	0
mmu-miR-5113	0.70686	1.01826	2.04525	0.497869	0.618577	NA	0	0	1	2	1	0	2	0	0	0.92119	1.51354	0.753143	0	1.76015
mmu-miR-5114	2.83084	-1.57634	1.23986	-1.27138	0.203594	NA	3	1	4	3	0	3	1	9.92091	0.791212	3.68476	2.27031	0	2.26863	0.880074
mmu-miR-5116	0.681817	2.27157	2.7923	0.813511	0.415925	NA	0	0	0	0	4	0	2	0	0	0	0	3.01257	0	1.76015
mmu-miR-5118	0	NA	NA	NA	NA	NA	0	0	0	0	0	0	0	0	0	0	0	0	0	0
mmu-miR-5119	0	NA	NA	NA	NA	NA	0	0	0	0	0	0	0	0	0	0	0	0	0	0
mmu-miR-5120	0	NA	NA	NA	NA	NA	0	0	0	0	0	0	0	0	0	0	0	0	0	0
mmu-miR-5121	7.49056	-1.21553	0.709957	-1.71212	0.0868749	NA	5	6	14	8	3	5	7	16.5348	4.74727	12.8967	6.05416	2.25943	3.78105	6.16052
mmu-miR-5122	0.10811	-0.051371	3.81694	-0.0134587	0.989262	NA	0	0	0	1	0	0	0	0	0	0	0.75677	0	0	0
mmu-miR-5123	3.19453	-0.0942764	0.920164	-0.102456	0.918395	NA	1	6	2	6	3	4	3	3.30697	4.74727	1.84238	4.54062	2.25943	3.02484	2.64022
mmu-miR-5124a	0	NA	NA	NA	NA	NA	0	0	0	0	0	0	0	0	0	0	0	0	0	0
mmu-miR-5124b	0	NA	NA	NA	NA	NA	0	0	0	0	0	0	0	0	0	0	0	0	0	0
mmu-miR-5125	0.10811	-0.051371	3.81694	-0.0134587	0.989262	NA	0	0	0	1	0	0	0	0	0	0	0.75677	0	0	0
mmu-miR-5125-5p	1.39335	-1.15441	2.20221	-0.524205	0.600136	NA	2	0	0	0	3	0	1	6.61394	0	0	0	2.25943	0	0.880074
mmu-miR-5126	0	NA	NA	NA	NA	NA	0	0	0	0	0	0	0	0	0	0	0	0	0	0
mmu-miR-5127	0	NA	NA	NA	NA	NA	0	0	0	0	0	0	0	0	0	0	0	0	0	0
mmu-miR-5128	0.21606	0.66195	3.81365	0.173574	0.8622	NA	0	0	0	0	0	2	0	0	0	0	0	0	1.51242	0
mmu-miR-5129-3p	0.568879	-0.436762	2.13983	-0.204111	0.838267	NA	0	1	1	2	0	1	0	0	0.791212	0.92119	1.51354	0	0.75621	0
mmu-miR-5129-5p	0.778186	1.20054	2.31916	0.517661	0.604695	NA	0	0	1	2	4	0	0	0	0	0.92119	1.51354	3.01257	0	0
mmu-miR-5130	0	NA	NA	NA	NA	NA	0	0	0	0	0	0	0	0	0	0	0	0	0	0
mmu-miR-5131	0	NA	NA	NA	NA	NA	0	0	0	0	0	0	0	0	0	0	0	0	0	0
mmu-miR-5132-3p	13.2911	-0.283333	0.611355	-0.463451	0.643041	NA	1	35	12	20	17	20	9	3.30697	27.6924	11.0543	15.1354	12.8034	15.1242	7.92066
mmu-miR-5132-5p	1.85411	-2.34401	1.82934	-1.28134	0.200074	NA	3	1	0	2	1	0	0	9.92091	0.791212	0	1.51354	0.753143	0	0
mmu-miR-5133	0.131599	-1.79912	3.79875	-0.47361	0.635778	NA	0	0	1	0	0	0	0	0	0	0.92119	0	0	0	0
mmu-miR-5134-3p	0.690877	-2.63389	2.73315	-0.963682	0.335205	NA	0	5	0	0	0	0	1	0	3.95606	0	0	0	0	0.880074
mmu-miR-5134-5p	0.610497	-1.5031	2.44388	-0.615049	0.538523	NA	0	0	3	1	1	0	0	0	0	2.76357	0.75677	0.753143	0	0
mmu-miR-5135	0	NA	NA	NA	NA	NA	0	0	0	0	0	0	0	0	0	0	0	0	0	0
mmu-miR-5136	0	NA	NA	NA	NA	NA	0	0	0	0	0	0	0	0	0	0	0	0	0	0
mmu-miR-532-3p	642.259	0.125951	0.138965	0.906352	0.364749	0.618256	181	754	689	824	878	907	790	598.561	596.574	634.7	623.579	661.26	685.883	695.258
mmu-miR-532-5p	643.7	0.654414	0.337733	1.93767	0.0526635	0.201647	65	801	647	1005	1060	1016	834	214.953	633.761	596.01	760.554	798.332	768.31	733.981
mmu-miR-539-3p	369.14	0.578869	0.403942	1.43305	0.151844	0.358228	29	495	400	492	549	657	506	95.9021	391.65	368.476	372.331	413.475	496.83	445.317
mmu-miR-539-5p	2938.6	-0.269796	0.338332	-0.79743	0.425202	0.680794	1632	2945	2225	3876	3329	3592	2996	5396.97	2330.12	2049.65	2933.24	2507.21	2716.31	2636.7
mmu-miR-540-3p	2610.56	-0.182258	0.229286	-0.794895	0.426675	0.681265	1145	2782	2632	3227	3568	3124	2693	3786.48	2201.15	2424.57	2442.1	2687.21	2362.4	2370.04
mmu-miR-540-5p	6261.02	0.239612	0.438459	0.546486	0.584732	0.78662	506	9212	8746	9255	9085	8174	7705	1673.33	7288.65	8056.73	7003.91	6842.3	6181.26	6780.97
mmu-miR-541-3p	53.9229	-0.612164	0.302806	-2.02163	0.0432141	0.180164	28	68	65	60	55	65	40	92.5951	53.8024	59.8773	45.4062	41.4229	49.1537	35.2029
mmu-miR-541-5p	29639.4	-0.769524	0.233594	-3.29427	0.000986769	0.012399	16119	39758	34375	31022	31364	28458	25486	53305	31457	31665.9	23476.5	23621.6	21520.2	22429.6
mmu-miR-542-3p	78.0163	0.124575	0.240514	0.517954	0.60449	0.79228	27	92	70	99	101	117	91	89.2881	72.7915	64.4833	74.9202	76.0674	88.4766	80.0867
mmu-miR-542-5p	36.5371	0.191597	0.374778	0.511229	0.609191	0.793046	16	28	34	47	46	43	53	52.9115	22.1539	31.3205	35.5682	34.6446	32.517	46.6439
mmu-miR-543-3p	1624.23	0.25265	0.385859	0.654772	0.512615	0.722662	169	2244	2226	2314	2590	2336	1723	558.878	1775.48	2050.57	1751.17	1950.64	1766.51	1516.37
mmu-miR-543-5p	268.388	-0.478524	0.187079	-2.55788	0.0105314	0.0759094	104	412	318	344	321	283	227	343.925	325.98	292.938	260.329	241.759	214.008	199.777
mmu-miR-544-3p	2552.67	1.57888	0.455373	3.46723	0.000525849	0.00799844	95	2116	1725	4754	4737	4732	4031	314.162	1674.21	1589.05	3597.69	3567.64	3578.39	3547.58
mmu-miR-544-5p	243.181	1.511	0.49937	3.02581	0.0024797	0.0265419	6	252	139	440	418	472	398	19.8418	199.386	128.045	332.979	314.814	356.931	350.269
mmu-miR-546	0	NA	NA	NA	NA	NA	0	0	0	0	0	0	0	0	0	0	0	0	0	0
mmu-miR-547-3p	10.4471	0.838318	0.632864	1.32464	0.18529	NA	3	8	7	12	30	12	11	9.92091	6.3297	6.44833	9.08124	22.5943	9.07452	9.68081
mmu-miR-547-5p	0	NA	NA	NA	NA	NA	0	0	0	0	0	0	0	0	0	0	0	0	0	0
mmu-miR-551b-3p	3238.65	-0.00199348	0.224298	-0.00888765	0.992909	0.998407	721	4582	4022	3959	3646	4797	4075	2384.32	3625.34	3705.03	2996.05	2745.96	3627.54	3586.3
mmu-miR-551b-5p	7.89329	-0.946334	0.753835	-1.25536	0.209348	NA	7	11	3	6	6	6	8	23.1488	8.70334	2.76357	4.54062	4.51886	4.53726	7.04059
mmu-miR-5615-3p	4.01557	-0.816594	0.909493	-0.897856	0.369263	NA	3	2	6	4	2	4	4	9.92091	1.58242	5.52714	3.02708	1.50629	3.02484	3.52029
mmu-miR-5615-5p	0.539354	1.94755	2.41802	0.80543	0.420572	NA	0	0	0	1	2	2	0	0	0	0	0.75677	1.50629	1.51242	0
mmu-miR-5616-3p	0	NA	NA	NA	NA	NA	0	0	0	0	0	0	0	0	0	0	0	0	0	0
mmu-miR-5616-5p	0	NA	NA	NA	NA	NA	0	0	0	0	0	0	0	0	0	0	0	0	0	0
mmu-miR-5617-3p	0.454457	0.346379	2.2924	0.151099	0.879898	NA	0	1	0	1	1	0	1	0	0.791212	0	0.75677	0.753143	0	0.880074
mmu-miR-5617-5p	3.94463	0.203946	1.16399	0.175213	0.860912	NA	2	4	2	11	2	0	7	6.61394	3.16485	1.84238	8.32447	1.50629	0	6.16052
mmu-miR-5618-3p	0	NA	NA	NA	NA	NA	0	0	0	0	0	0	0	0	0	0	0	0	0	0
mmu-miR-5618-5p	1.16547	-3.0961	2.16788	-1.42817	0.153244	NA	2	1	0	0	1	0	0	6.61394	0.791212	0	0	0.753143	0	0
mmu-miR-5619-3p	0.107592	-0.051371	3.81694	-0.0134587	0.989262	NA	0	0	0	0	1	0	0	0	0	0	0	0.753143	0	0
mmu-miR-5619-5p	1.65584	0.702234	1.72115	0.408002	0.683272	NA	0	4	0	4	6	0	1	0	3.16485	0	3.02708	4.51886	0	0.880074
mmu-miR-5620-3p	1.01746	0.795822	1.69014	0.470861	0.63774	NA	0	1	1	3	3	0	1	0	0.791212	0.92119	2.27031	2.25943	0	0.880074
mmu-miR-5620-5p	0.796674	0.132294	2.42487	0.0545571	0.956491	NA	1	0	0	2	0	1	0	3.30697	0	0	1.51354	0	0.75621	0
mmu-miR-5621-3p	10.5187	0.252139	0.604284	0.417253	0.676493	NA	4	7	12	16	15	20	6	13.2279	5.53849	11.0543	12.1083	11.2971	15.1242	5.28044
mmu-miR-5621-5p	1.75852	-0.250784	1.23237	-0.203498	0.838746	NA	0	2	4	2	4	1	2	0	1.58242	3.68476	1.51354	3.01257	0.75621	1.76015
mmu-miR-5622-3p	0	NA	NA	NA	NA	NA	0	0	0	0	0	0	0	0	0	0	0	0	0	0
mmu-miR-5622-5p	0.21622	0.662683	3.8136	0.173768	0.862048	NA	0	0	0	2	0	0	0	0	0	0	1.51354	0	0	0
mmu-miR-5623-3p	0	NA	NA	NA	NA	NA	0	0	0	0	0	0	0	0	0	0	0	0	0	0
mmu-miR-5623-5p	0.628624	2.14504	3.63494	0.590117	0.555112	NA	0	0	0	0	0	0	5	0	0	0	0	0	0	4.40037
mmu-miR-5624-3p	1.12481	0.0791281	1.71595	0.0461133	0.96322	NA	1	1	0	1	2	2	0	3.30697	0.791212	0	0.75677	1.50629	1.51242	0
mmu-miR-5624-5p	0	NA	NA	NA	NA	NA	0	0	0	0	0	0	0	0	0	0	0	0	0	0
mmu-miR-5625-3p	0	NA	NA	NA	NA	NA	0	0	0	0	0	0	0	0	0	0	0	0	0	0
mmu-miR-5625-5p	0	NA	NA	NA	NA	NA	0	0	0	0	0	0	0	0	0	0	0	0	0	0
mmu-miR-5626-3p	2.39951	-1.39224	1.55598	-0.894766	0.370912	NA	3	0	2	1	0	1	4	9.92091	0	1.84238	0.75677	0	0.75621	3.52029
mmu-miR-5626-5p	0.502826	-2.20389	2.99136	-0.736753	0.461273	NA	0	0	3	0	0	1	0	0	0	2.76357	0	0	0.75621	0
mmu-miR-5627-3p	2.77038	0.0249095	0.953589	0.0261219	0.97916	NA	1	3	3	4	4	3	3	3.30697	2.37364	2.76357	3.02708	3.01257	2.26863	2.64022
mmu-miR-5627-5p	0.21622	0.662683	3.8136	0.173768	0.862048	NA	0	0	0	2	0	0	0	0	0	0	1.51354	0	0	0
mmu-miR-568	0	NA	NA	NA	NA	NA	0	0	0	0	0	0	0	0	0	0	0	0	0	0
mmu-miR-5709-3p	0.806515	-2.53631	2.25173	-1.12638	0.260003	NA	1	2	0	0	0	1	0	3.30697	1.58242	0	0	0	0.75621	0
mmu-miR-5709-5p	0.36448	-0.159062	3.36965	-0.0472043	0.96235	NA	0	1	0	0	0	0	2	0	0.791212	0	0	0	0	1.76015
mmu-miR-5710	0.10803	-0.051371	3.81694	-0.0134587	0.989262	NA	0	0	0	0	0	1	0	0	0	0	0	0	0.75621	0
mmu-miR-574-3p	7559.84	0.205511	0.214399	0.958543	0.337789	0.594549	1490	9702	8945	10667	10709	10125	9409	4927.38	7676.34	8240.04	8072.47	8065.41	7656.63	8280.61
mmu-miR-574-5p	18337.3	-0.270091	0.246327	-1.09647	0.272872	0.520661	8541	21476	17078	23876	22663	19575	19830	28244.8	16992.1	15732.1	18068.6	17068.5	14802.8	17451.9
mmu-miR-582-3p	16.109	0.452235	0.450768	1.00326	0.315737	0.575698	3	20	14	19	27	30	19	9.92091	15.8242	12.8967	14.3786	20.3349	22.6863	16.7214
mmu-miR-582-5p	131.607	0.986062	0.262739	3.75301	0.000174722	0.00315443	18	121	99	185	198	240	232	59.5254	95.7367	91.1978	140.002	149.122	181.49	204.177
mmu-miR-590-3p	0	NA	NA	NA	NA	NA	0	0	0	0	0	0	0	0	0	0	0	0	0	0
mmu-miR-590-5p	0	NA	NA	NA	NA	NA	0	0	0	0	0	0	0	0	0	0	0	0	0	0
mmu-miR-592-3p	8.16897	0.509597	0.667354	0.763609	0.4451	NA	2	4	11	17	9	14	8	6.61394	3.16485	10.1331	12.8651	6.77829	10.5869	7.04059
mmu-miR-592-5p	13.513	-0.568932	0.624824	-0.910547	0.362534	NA	10	12	11	15	17	6	15	33.0697	9.49455	10.1331	11.3516	12.8034	4.53726	13.2011
mmu-miR-598-3p	2343.38	0.539911	0.309229	1.74599	0.0808124	0.247141	290	2826	2581	3536	3565	3939	2831	959.021	2235.97	2377.59	2675.94	2684.95	2978.71	2491.49
mmu-miR-598-5p	12.0438	-0.481069	0.624039	-0.770896	0.440769	NA	8	8	14	9	19	15	7	26.4557	6.3297	12.8967	6.81093	14.3097	11.3432	6.16052
mmu-miR-599	0	NA	NA	NA	NA	NA	0	0	0	0	0	0	0	0	0	0	0	0	0	0
mmu-miR-599-5p	0.25145	0.763491	3.80688	0.200556	0.841046	NA	0	0	0	0	0	0	2	0	0	0	0	0	0	1.76015
mmu-miR-615-3p	0.478381	-1.05489	3.08507	-0.341933	0.732401	NA	0	0	2	0	2	0	0	0	0	1.84238	0	1.50629	0	0
mmu-miR-615-5p	0	NA	NA	NA	NA	NA	0	0	0	0	0	0	0	0	0	0	0	0	0	0
mmu-miR-6236	0	NA	NA	NA	NA	NA	0	0	0	0	0	0	0	0	0	0	0	0	0	0
mmu-miR-6237	0	NA	NA	NA	NA	NA	0	0	0	0	0	0	0	0	0	0	0	0	0	0
mmu-miR-6238	0	NA	NA	NA	NA	NA	0	0	0	0	0	0	0	0	0	0	0	0	0	0
mmu-miR-6239	0	NA	NA	NA	NA	NA	0	0	0	0	0	0	0	0	0	0	0	0	0	0
mmu-miR-6240	0	NA	NA	NA	NA	NA	0	0	0	0	0	0	0	0	0	0	0	0	0	0
mmu-miR-6241	0	NA	NA	NA	NA	NA	0	0	0	0	0	0	0	0	0	0	0	0	0	0
mmu-miR-6244	0	NA	NA	NA	NA	NA	0	0	0	0	0	0	0	0	0	0	0	0	0	0
mmu-miR-6335	0	NA	NA	NA	NA	NA	0	0	0	0	0	0	0	0	0	0	0	0	0	0
mmu-miR-6336	0	NA	NA	NA	NA	NA	0	0	0	0	0	0	0	0	0	0	0	0	0	0
mmu-miR-6337	0	NA	NA	NA	NA	NA	0	0	0	0	0	0	0	0	0	0	0	0	0	0
mmu-miR-6338	0	NA	NA	NA	NA	NA	0	0	0	0	0	0	0	0	0	0	0	0	0	0
mmu-miR-6339	0	NA	NA	NA	NA	NA	0	0	0	0	0	0	0	0	0	0	0	0	0	0
mmu-miR-6340	0	NA	NA	NA	NA	NA	0	0	0	0	0	0	0	0	0	0	0	0	0	0
mmu-miR-6341	0	NA	NA	NA	NA	NA	0	0	0	0	0	0	0	0	0	0	0	0	0	0
mmu-miR-6342	0	NA	NA	NA	NA	NA	0	0	0	0	0	0	0	0	0	0	0	0	0	0
mmu-miR-6343	0	NA	NA	NA	NA	NA	0	0	0	0	0	0	0	0	0	0	0	0	0	0
mmu-miR-6344	0	NA	NA	NA	NA	NA	0	0	0	0	0	0	0	0	0	0	0	0	0	0
mmu-miR-6345	0	NA	NA	NA	NA	NA	0	0	0	0	0	0	0	0	0	0	0	0	0	0
mmu-miR-6346	0	NA	NA	NA	NA	NA	0	0	0	0	0	0	0	0	0	0	0	0	0	0
mmu-miR-6347	0	NA	NA	NA	NA	NA	0	0	0	0	0	0	0	0	0	0	0	0	0	0
mmu-miR-6348	0	NA	NA	NA	NA	NA	0	0	0	0	0	0	0	0	0	0	0	0	0	0
mmu-miR-6349	0	NA	NA	NA	NA	NA	0	0	0	0	0	0	0	0	0	0	0	0	0	0
mmu-miR-6350	0	NA	NA	NA	NA	NA	0	0	0	0	0	0	0	0	0	0	0	0	0	0
mmu-miR-6351	0	NA	NA	NA	NA	NA	0	0	0	0	0	0	0	0	0	0	0	0	0	0
mmu-miR-6352	0	NA	NA	NA	NA	NA	0	0	0	0	0	0	0	0	0	0	0	0	0	0
mmu-miR-6353	0	NA	NA	NA	NA	NA	0	0	0	0	0	0	0	0	0	0	0	0	0	0
mmu-miR-6354	0	NA	NA	NA	NA	NA	0	0	0	0	0	0	0	0	0	0	0	0	0	0
mmu-miR-6355	0	NA	NA	NA	NA	NA	0	0	0	0	0	0	0	0	0	0	0	0	0	0
mmu-miR-6356	0	NA	NA	NA	NA	NA	0	0	0	0	0	0	0	0	0	0	0	0	0	0
mmu-miR-6357	0	NA	NA	NA	NA	NA	0	0	0	0	0	0	0	0	0	0	0	0	0	0
mmu-miR-6358	0	NA	NA	NA	NA	NA	0	0	0	0	0	0	0	0	0	0	0	0	0	0
mmu-miR-6359	0	NA	NA	NA	NA	NA	0	0	0	0	0	0	0	0	0	0	0	0	0	0
mmu-miR-6360	0	NA	NA	NA	NA	NA	0	0	0	0	0	0	0	0	0	0	0	0	0	0
mmu-miR-6361	0	NA	NA	NA	NA	NA	0	0	0	0	0	0	0	0	0	0	0	0	0	0
mmu-miR-6362	0	NA	NA	NA	NA	NA	0	0	0	0	0	0	0	0	0	0	0	0	0	0
mmu-miR-6363	0	NA	NA	NA	NA	NA	0	0	0	0	0	0	0	0	0	0	0	0	0	0
mmu-miR-6364	0	NA	NA	NA	NA	NA	0	0	0	0	0	0	0	0	0	0	0	0	0	0
mmu-miR-6365	0	NA	NA	NA	NA	NA	0	0	0	0	0	0	0	0	0	0	0	0	0	0
mmu-miR-6366	0	NA	NA	NA	NA	NA	0	0	0	0	0	0	0	0	0	0	0	0	0	0
mmu-miR-6367	0	NA	NA	NA	NA	NA	0	0	0	0	0	0	0	0	0	0	0	0	0	0
mmu-miR-6368	0	NA	NA	NA	NA	NA	0	0	0	0	0	0	0	0	0	0	0	0	0	0
mmu-miR-6369	0	NA	NA	NA	NA	NA	0	0	0	0	0	0	0	0	0	0	0	0	0	0
mmu-miR-6370	0	NA	NA	NA	NA	NA	0	0	0	0	0	0	0	0	0	0	0	0	0	0
mmu-miR-6371	0	NA	NA	NA	NA	NA	0	0	0	0	0	0	0	0	0	0	0	0	0	0
mmu-miR-6372	0	NA	NA	NA	NA	NA	0	0	0	0	0	0	0	0	0	0	0	0	0	0
mmu-miR-6373	0	NA	NA	NA	NA	NA	0	0	0	0	0	0	0	0	0	0	0	0	0	0
mmu-miR-6374	0	NA	NA	NA	NA	NA	0	0	0	0	0	0	0	0	0	0	0	0	0	0
mmu-miR-6375	0	NA	NA	NA	NA	NA	0	0	0	0	0	0	0	0	0	0	0	0	0	0
mmu-miR-6376	0	NA	NA	NA	NA	NA	0	0	0	0	0	0	0	0	0	0	0	0	0	0
mmu-miR-6377	0	NA	NA	NA	NA	NA	0	0	0	0	0	0	0	0	0	0	0	0	0	0
mmu-miR-6378	0	NA	NA	NA	NA	NA	0	0	0	0	0	0	0	0	0	0	0	0	0	0
mmu-miR-6379	0	NA	NA	NA	NA	NA	0	0	0	0	0	0	0	0	0	0	0	0	0	0
mmu-miR-6380	0	NA	NA	NA	NA	NA	0	0	0	0	0	0	0	0	0	0	0	0	0	0
mmu-miR-6381	0	NA	NA	NA	NA	NA	0	0	0	0	0	0	0	0	0	0	0	0	0	0
mmu-miR-6382	0	NA	NA	NA	NA	NA	0	0	0	0	0	0	0	0	0	0	0	0	0	0
mmu-miR-6383	0	NA	NA	NA	NA	NA	0	0	0	0	0	0	0	0	0	0	0	0	0	0
mmu-miR-6384	0	NA	NA	NA	NA	NA	0	0	0	0	0	0	0	0	0	0	0	0	0	0
mmu-miR-6385	0	NA	NA	NA	NA	NA	0	0	0	0	0	0	0	0	0	0	0	0	0	0
mmu-miR-6386	0	NA	NA	NA	NA	NA	0	0	0	0	0	0	0	0	0	0	0	0	0	0
mmu-miR-6387	0	NA	NA	NA	NA	NA	0	0	0	0	0	0	0	0	0	0	0	0	0	0
mmu-miR-6388	0	NA	NA	NA	NA	NA	0	0	0	0	0	0	0	0	0	0	0	0	0	0
mmu-miR-6389	0	NA	NA	NA	NA	NA	0	0	0	0	0	0	0	0	0	0	0	0	0	0
mmu-miR-6390	0	NA	NA	NA	NA	NA	0	0	0	0	0	0	0	0	0	0	0	0	0	0
mmu-miR-6391	0	NA	NA	NA	NA	NA	0	0	0	0	0	0	0	0	0	0	0	0	0	0
mmu-miR-6392-3p	0	NA	NA	NA	NA	NA	0	0	0	0	0	0	0	0	0	0	0	0	0	0
mmu-miR-6392-5p	0.796076	0.130429	2.42492	0.0537867	0.957105	NA	1	0	0	0	1	2	0	3.30697	0	0	0	0.753143	1.51242	0
mmu-miR-6393	0	NA	NA	NA	NA	NA	0	0	0	0	0	0	0	0	0	0	0	0	0	0
mmu-miR-6394	0	NA	NA	NA	NA	NA	0	0	0	0	0	0	0	0	0	0	0	0	0	0
mmu-miR-6395	0.10811	-0.051371	3.81694	-0.0134587	0.989262	NA	0	0	0	1	0	0	0	0	0	0	0.75677	0	0	0
mmu-miR-6396	0	NA	NA	NA	NA	NA	0	0	0	0	0	0	0	0	0	0	0	0	0	0
mmu-miR-6397	0	NA	NA	NA	NA	NA	0	0	0	0	0	0	0	0	0	0	0	0	0	0
mmu-miR-6398	0	NA	NA	NA	NA	NA	0	0	0	0	0	0	0	0	0	0	0	0	0	0
mmu-miR-6399	0.11303	-1.68065	3.80771	-0.441381	0.658937	NA	0	1	0	0	0	0	0	0	0.791212	0	0	0	0	0
mmu-miR-6400	0	NA	NA	NA	NA	NA	0	0	0	0	0	0	0	0	0	0	0	0	0	0
mmu-miR-6401	0	NA	NA	NA	NA	NA	0	0	0	0	0	0	0	0	0	0	0	0	0	0
mmu-miR-6402	0	NA	NA	NA	NA	NA	0	0	0	0	0	0	0	0	0	0	0	0	0	0
mmu-miR-6403	0	NA	NA	NA	NA	NA	0	0	0	0	0	0	0	0	0	0	0	0	0	0
mmu-miR-6404	0	NA	NA	NA	NA	NA	0	0	0	0	0	0	0	0	0	0	0	0	0	0
mmu-miR-6405	0	NA	NA	NA	NA	NA	0	0	0	0	0	0	0	0	0	0	0	0	0	0
mmu-miR-6406	0	NA	NA	NA	NA	NA	0	0	0	0	0	0	0	0	0	0	0	0	0	0
mmu-miR-6407	0	NA	NA	NA	NA	NA	0	0	0	0	0	0	0	0	0	0	0	0	0	0
mmu-miR-6408	0	NA	NA	NA	NA	NA	0	0	0	0	0	0	0	0	0	0	0	0	0	0
mmu-miR-6409	0	NA	NA	NA	NA	NA	0	0	0	0	0	0	0	0	0	0	0	0	0	0
mmu-miR-6410	0	NA	NA	NA	NA	NA	0	0	0	0	0	0	0	0	0	0	0	0	0	0
mmu-miR-6411	0	NA	NA	NA	NA	NA	0	0	0	0	0	0	0	0	0	0	0	0	0	0
mmu-miR-6412	0	NA	NA	NA	NA	NA	0	0	0	0	0	0	0	0	0	0	0	0	0	0
mmu-miR-6413	0	NA	NA	NA	NA	NA	0	0	0	0	0	0	0	0	0	0	0	0	0	0
mmu-miR-6414	0	NA	NA	NA	NA	NA	0	0	0	0	0	0	0	0	0	0	0	0	0	0
mmu-miR-6415	0	NA	NA	NA	NA	NA	0	0	0	0	0	0	0	0	0	0	0	0	0	0
mmu-miR-6416-3p	0	NA	NA	NA	NA	NA	0	0	0	0	0	0	0	0	0	0	0	0	0	0
mmu-miR-6416-5p	0	NA	NA	NA	NA	NA	0	0	0	0	0	0	0	0	0	0	0	0	0	0
mmu-miR-6417	0	NA	NA	NA	NA	NA	0	0	0	0	0	0	0	0	0	0	0	0	0	0
mmu-miR-6418-3p	29.3556	0.083663	0.350737	0.238535	0.811466	0.916069	6	33	40	38	47	39	33	19.8418	26.11	36.8476	28.7573	35.3977	29.4922	29.0424
mmu-miR-6418-5p	0	NA	NA	NA	NA	NA	0	0	0	0	0	0	0	0	0	0	0	0	0	0
mmu-miR-6419	0	NA	NA	NA	NA	NA	0	0	0	0	0	0	0	0	0	0	0	0	0	0
mmu-miR-6420	0	NA	NA	NA	NA	NA	0	0	0	0	0	0	0	0	0	0	0	0	0	0
mmu-miR-6481	0	NA	NA	NA	NA	NA	0	0	0	0	0	0	0	0	0	0	0	0	0	0
mmu-miR-6516-3p	0.707298	1.01909	2.04522	0.498279	0.618287	NA	0	0	1	2	0	1	2	0	0	0.92119	1.51354	0	0.75621	1.76015
mmu-miR-6516-5p	23.0085	-0.282869	0.422977	-0.668756	0.503651	0.722662	12	29	19	33	25	20	25	39.6836	22.9452	17.5026	24.9734	18.8286	15.1242	22.0018
mmu-miR-652-3p	4866.14	-0.606986	0.367149	-1.65324	0.0982814	0.280006	3189	4459	4447	4981	5168	5511	4617	10545.9	3528.02	4096.53	3769.47	3892.24	4167.48	4063.3
mmu-miR-652-5p	77.5262	0.397296	0.27485	1.4455	0.148317	0.354245	14	100	72	133	95	113	106	46.2976	79.1212	66.3257	100.65	71.5486	85.4518	93.2878
mmu-miR-653-3p	1.68184	-1.21805	1.68866	-0.72131	0.470719	NA	0	1	7	4	2	0	0	0	0.791212	6.44833	3.02708	1.50629	0	0
mmu-miR-653-5p	1.31589	-0.0139248	1.56114	-0.00891961	0.992883	NA	0	1	3	1	3	0	3	0	0.791212	2.76357	0.75677	2.25943	0	2.64022
mmu-miR-6537-3p	0	NA	NA	NA	NA	NA	0	0	0	0	0	0	0	0	0	0	0	0	0	0
mmu-miR-6537-5p	0	NA	NA	NA	NA	NA	0	0	0	0	0	0	0	0	0	0	0	0	0	0
mmu-miR-6538	2.19917	-0.288381	1.24573	-0.231495	0.816931	NA	0	5	3	0	5	3	3	0	3.95606	2.76357	0	3.76571	2.26863	2.64022
mmu-miR-6539	0.131599	-1.79912	3.79875	-0.47361	0.635778	NA	0	0	1	0	0	0	0	0	0	0.92119	0	0	0	0
mmu-miR-654-3p	0	NA	NA	NA	NA	NA	0	0	0	0	0	0	0	0	0	0	0	0	0	0
mmu-miR-654-5p	0	NA	NA	NA	NA	NA	0	0	0	0	0	0	0	0	0	0	0	0	0	0
mmu-miR-6540-3p	1.91506	1.96034	1.60996	1.21763	0.223363	NA	0	2	0	5	6	0	4	0	1.58242	0	3.78385	4.51886	0	3.52029
mmu-miR-6540-5p	22.7706	0.0852543	0.634027	0.134465	0.893035	0.952351	15	8	16	33	39	28	15	49.6045	6.3297	14.739	24.9734	29.3726	21.1739	13.2011
mmu-miR-6541	0	NA	NA	NA	NA	NA	0	0	0	0	0	0	0	0	0	0	0	0	0	0
mmu-miR-6546-3p	0	NA	NA	NA	NA	NA	0	0	0	0	0	0	0	0	0	0	0	0	0	0
mmu-miR-6546-5p	0	NA	NA	NA	NA	NA	0	0	0	0	0	0	0	0	0	0	0	0	0	0
mmu-miR-664-3p	1644.11	0.0419122	0.251955	0.166348	0.867883	0.940876	306	2379	2113	2267	2201	2076	1960	1011.93	1882.29	1946.47	1715.6	1657.67	1569.89	1724.94
mmu-miR-664-5p	61.1421	-0.770783	0.38285	-2.01328	0.0440853	0.182009	40	64	68	51	79	58	46	132.279	50.6376	62.6409	38.5953	59.4983	43.8602	40.4834
mmu-miR-665-3p	2611.27	-0.0218504	0.173322	-0.126069	0.899678	0.953502	652	3390	3315	3513	3637	3361	2781	2156.14	2682.21	3053.74	2658.53	2739.18	2541.62	2447.48
mmu-miR-665-5p	96.5623	0.272776	0.459164	0.59407	0.552465	0.754905	6	148	126	153	172	108	109	19.8418	117.099	116.07	115.786	129.541	81.6707	95.928
mmu-miR-666-3p	3273.19	-0.0505284	0.207198	-0.243865	0.807335	0.916069	1313	3625	3059	4390	4396	3943	3715	4342.05	2868.14	2817.92	3322.22	3310.82	2981.74	3269.47
mmu-miR-666-5p	1835.53	-0.838121	0.44246	-1.89423	0.0581942	0.205099	1429	1901	1233	1848	1934	1477	1717	4725.66	1504.09	1135.83	1398.51	1456.58	1116.92	1511.09
mmu-miR-667-3p	7650.44	-0.0446044	0.177101	-0.251858	0.80115	0.915236	1892	10526	9512	10661	10400	9476	8112	6256.78	8328.3	8762.36	8067.93	7832.69	7165.85	7139.16
mmu-miR-667-5p	123.304	-0.0797599	0.300238	-0.265655	0.790505	0.913824	21	182	175	159	181	132	150	69.4463	144.001	161.208	120.326	136.319	99.8198	132.011
mmu-miR-668-3p	2653.76	-0.479797	0.167701	-2.86102	0.00422279	0.0387424	1120	3610	3197	3051	3145	2669	2699	3703.8	2856.28	2945.04	2308.91	2368.63	2018.33	2375.32
mmu-miR-668-5p	15.0646	-0.879617	0.512688	-1.7157	0.0862175	NA	8	21	21	11	20	19	6	26.4557	16.6155	19.345	8.32447	15.0629	14.368	5.28044
mmu-miR-669a-3-3p	61.2283	0.235939	0.280902	0.839932	0.400947	0.654653	20	76	47	91	88	94	60	66.1394	60.1321	43.2959	68.8661	66.2766	71.0838	52.8044
mmu-miR-669a/o-3p	3898.46	-0.175737	0.252735	-0.695342	0.486841	0.717842	1761	4250	3625	4450	4707	5728	3999	5823.57	3362.65	3339.31	3367.63	3545.04	4331.57	3519.41
mmu-miR-669a/p-5p	900.659	-0.117362	0.218985	-0.535934	0.592004	0.787269	368	988	911	1057	1069	1340	964	1216.96	781.718	839.204	799.906	805.11	1013.32	848.391
mmu-miR-669b-3p	8.9235	-0.0641171	0.598806	-0.107075	0.91473	NA	1	11	15	13	9	16	9	3.30697	8.70334	13.8178	9.83801	6.77829	12.0994	7.92066
mmu-miR-669b-5p	743.925	0.160305	0.170324	0.941175	0.346615	0.601632	175	936	828	992	1002	1138	863	578.719	740.575	762.745	750.716	754.649	860.567	759.504
mmu-miR-669c-3p	2.50227	1.31788	1.11299	1.18409	0.236379	NA	0	3	1	4	4	5	5	0	2.37364	0.92119	3.02708	3.01257	3.78105	4.40037
mmu-miR-669c-5p	1630.27	-0.484948	0.338955	-1.43071	0.152513	0.358343	969	1677	1434	1814	1669	2174	1461	3204.45	1326.86	1320.99	1372.78	1257	1644	1285.79
mmu-miR-669d-2/l-3p	13.1711	1.21658	0.601512	2.02254	0.0431202	NA	0	14	9	16	35	21	21	0	11.077	8.29071	12.1083	26.36	15.8804	18.4815
mmu-miR-669d-3p	5.19096	0.395486	0.855565	0.462251	0.643902	NA	3	2	4	11	6	4	6	9.92091	1.58242	3.68476	8.32447	4.51886	3.02484	5.28044
mmu-miR-669d-5p	1080.69	0.0834365	0.168271	0.495848	0.620002	0.8035	339	1243	1124	1440	1465	1692	1082	1121.06	983.477	1035.42	1089.75	1103.35	1279.51	952.24
mmu-miR-669e-3p	13.956	0.424438	0.501451	0.84642	0.397319	NA	4	11	15	27	18	23	12	13.2279	8.70334	13.8178	20.4328	13.5566	17.3928	10.5609
mmu-miR-669e-5p	94.4152	0.612119	0.343881	1.78003	0.0750713	0.23711	10	109	99	140	125	196	116	33.0697	86.2422	91.1978	105.948	94.1429	148.217	102.089
mmu-miR-669f-3p	266.209	0.148487	0.20848	0.712235	0.47632	0.708985	89	280	263	330	337	442	304	294.32	221.539	242.273	249.734	253.809	334.245	267.542
mmu-miR-669f-5p	138.829	0.371831	0.22768	1.63313	0.102441	0.281957	39	138	131	159	203	227	191	128.972	109.187	120.676	120.326	152.888	171.66	168.094
mmu-miR-669g	0	NA	NA	NA	NA	NA	0	0	0	0	0	0	0	0	0	0	0	0	0	0
mmu-miR-669h-3p	2.42266	-0.391623	1.04237	-0.375705	0.707136	NA	0	5	4	3	2	5	2	0	3.95606	3.68476	2.27031	1.50629	3.78105	1.76015
mmu-miR-669h-5p	15.7118	-0.904063	0.54822	-1.64909	0.09913	NA	12	16	16	10	15	12	17	39.6836	12.6594	14.739	7.5677	11.2971	9.07452	14.9613
mmu-miR-669i	24.7116	0.973948	0.439148	2.21781	0.0265677	0.147655	1	28	19	43	35	44	43	3.30697	22.1539	17.5026	32.5411	26.36	33.2733	37.8432
mmu-miR-669j	0	NA	NA	NA	NA	NA	0	0	0	0	0	0	0	0	0	0	0	0	0	0
mmu-miR-669k-3p	1.29327	0.518866	1.40605	0.369024	0.71211	NA	0	1	2	2	1	2	3	0	0.791212	1.84238	1.51354	0.753143	1.51242	2.64022
mmu-miR-669k-5p	5.51292	0.0630981	0.830884	0.0759409	0.939466	NA	1	4	10	6	10	12	2	3.30697	3.16485	9.2119	4.54062	7.53143	9.07452	1.76015
mmu-miR-669l-5p	307.024	-0.602936	0.345235	-1.74645	0.0807326	0.247141	190	352	266	352	313	379	237	628.324	278.507	245.036	266.383	235.734	286.604	208.577
mmu-miR-669m-3p	15.1009	0.244726	0.462898	0.528683	0.597026	NA	2	24	14	24	23	21	18	6.61394	18.9891	12.8967	18.1625	17.3223	15.8804	15.8413
mmu-miR-669n	0	NA	NA	NA	NA	NA	0	0	0	0	0	0	0	0	0	0	0	0	0	0
mmu-miR-669o-5p	182.482	-0.377169	0.286117	-1.31823	0.187425	0.41348	95	189	190	230	198	217	172	314.162	149.539	175.026	174.057	149.122	164.098	151.373
mmu-miR-669p-3p	3.12315	0.686107	1.11954	0.612847	0.539978	NA	1	5	0	3	6	8	2	3.30697	3.95606	0	2.27031	4.51886	6.04968	1.76015
mmu-miR-670-3p	491.222	-1.18749	0.266142	-4.46186	8.12502e-06	0.000180625	312	743	603	377	413	398	416	1031.77	587.871	555.477	285.302	311.048	300.972	366.111
mmu-miR-670-5p	135.366	-1.16596	0.259022	-4.50141	6.75051e-06	0.000156072	82	200	185	118	109	104	111	271.171	158.242	170.42	89.2989	82.0926	78.6459	97.6882
mmu-miR-671-3p	229.295	0.0431796	0.169993	0.254009	0.799489	0.915236	69	292	236	300	337	287	262	228.181	231.034	217.401	227.031	253.809	217.032	230.579
mmu-miR-671-5p	12620.3	-0.436967	0.284077	-1.5382	0.123999	0.324306	6755	13503	12477	15243	14676	13148	12834	22338.6	10683.7	11493.7	11535.4	11053.1	9942.65	11294.9
mmu-miR-6715-3p	2.93851	0.282334	1.10112	0.256408	0.797636	NA	2	1	2	2	3	3	6	6.61394	0.791212	1.84238	1.51354	2.25943	2.26863	5.28044
mmu-miR-6715-5p	0.693484	-2.04949	2.38324	-0.85996	0.389811	NA	1	1	0	0	0	1	0	3.30697	0.791212	0	0	0	0.75621	0
mmu-miR-672-3p	684.193	-0.118865	0.221635	-0.536312	0.591743	0.787269	153	1011	906	849	965	789	776	505.966	799.916	834.598	642.498	726.783	596.65	682.937
mmu-miR-672-5p	15861.3	-1.48669	0.444942	-3.34132	0.000833821	0.0109534	14813	14862	15734	12041	12841	10552	10257	48986.1	11759	14494	9112.27	9671.11	7979.53	9026.92
mmu-miR-673-3p	136.87	-0.287856	0.208906	-1.37793	0.168226	0.385149	49	208	144	161	175	145	154	162.041	164.572	132.651	121.84	131.8	109.651	135.531
mmu-miR-673-5p	3793.1	-0.649087	0.296384	-2.19002	0.0285227	0.151249	2232	4354	3835	4195	4306	3786	3309	7381.15	3444.94	3532.76	3174.65	3243.03	2863.01	2912.16
mmu-miR-674-3p	225.63	0.102212	0.191852	0.532767	0.594195	0.787269	53	297	252	281	319	305	288	175.269	234.99	232.14	212.652	240.253	230.644	253.461
mmu-miR-674-5p	980.471	0.0522524	0.180641	0.289262	0.772381	0.909239	351	1097	936	1386	1211	1254	1208	1160.75	867.96	862.234	1048.88	912.056	948.288	1063.13
mmu-miR-675-3p	0.215184	0.657924	3.81393	0.172506	0.86304	NA	0	0	0	0	2	0	0	0	0	0	0	1.50629	0	0
mmu-miR-675-5p	0	NA	NA	NA	NA	NA	0	0	0	0	0	0	0	0	0	0	0	0	0	0
mmu-miR-676-3p	941.008	-0.202321	0.261961	-0.772332	0.439918	0.688055	440	1119	782	1226	1160	1074	1037	1455.07	885.367	720.37	927.8	873.646	812.17	912.636
mmu-miR-676-5p	64.6436	-0.0401204	0.25153	-0.159505	0.873271	0.941699	18	80	79	94	77	91	67	59.5254	63.297	72.774	71.1364	57.992	68.8151	58.9649
mmu-miR-6769b-3p	22.9734	0.145774	0.38245	0.381159	0.703085	0.860981	7	21	28	29	33	28	31	23.1488	16.6155	25.7933	21.9463	24.8537	21.1739	27.2823
mmu-miR-6769b-5p	1.29207	-2.33593	1.9634	-1.18974	0.23415	NA	2	0	1	0	1	1	0	6.61394	0	0.92119	0	0.753143	0.75621	0
mmu-miR-677-3p	0	NA	NA	NA	NA	NA	0	0	0	0	0	0	0	0	0	0	0	0	0	0
mmu-miR-677-5p	7.01119	0.721127	0.746478	0.966039	0.334025	NA	0	10	6	14	7	18	7	0	7.91212	5.52714	10.5948	5.272	13.6118	6.16052
mmu-miR-678	0	NA	NA	NA	NA	NA	0	0	0	0	0	0	0	0	0	0	0	0	0	0
mmu-miR-679-3p	21.6917	-1.49188	0.611907	-2.43808	0.0147653	0.0983384	21	19	23	16	24	13	7	69.4463	15.033	21.1874	12.1083	18.0754	9.83073	6.16052
mmu-miR-679-5p	147.45	-1.63405	0.347244	-4.70576	2.52923e-06	6.35607e-05	112	243	177	117	90	74	107	370.38	192.265	163.051	88.5421	67.7829	55.9596	94.1679
mmu-miR-680	0	NA	NA	NA	NA	NA	0	0	0	0	0	0	0	0	0	0	0	0	0	0
mmu-miR-681	0	NA	NA	NA	NA	NA	0	0	0	0	0	0	0	0	0	0	0	0	0	0
mmu-miR-682	0	NA	NA	NA	NA	NA	0	0	0	0	0	0	0	0	0	0	0	0	0	0
mmu-miR-683	0	NA	NA	NA	NA	NA	0	0	0	0	0	0	0	0	0	0	0	0	0	0
mmu-miR-684	0	NA	NA	NA	NA	NA	0	0	0	0	0	0	0	0	0	0	0	0	0	0
mmu-miR-686	0	NA	NA	NA	NA	NA	0	0	0	0	0	0	0	0	0	0	0	0	0	0
mmu-miR-687	0	NA	NA	NA	NA	NA	0	0	0	0	0	0	0	0	0	0	0	0	0	0
mmu-miR-688	0.578281	-2.44482	2.34829	-1.04111	0.297826	NA	0	3	1	0	1	0	0	0	2.37364	0.92119	0	0.753143	0	0
mmu-miR-6896-3p	0	NA	NA	NA	NA	NA	0	0	0	0	0	0	0	0	0	0	0	0	0	0
mmu-miR-6896-5p	0.657983	0.0367921	2.38896	0.0154009	0.987712	NA	0	2	0	3	1	0	0	0	1.58242	0	2.27031	0.753143	0	0
mmu-miR-6897-3p	0.25145	0.763491	3.80688	0.200556	0.841046	NA	0	0	0	0	0	0	2	0	0	0	0	0	0	1.76015
mmu-miR-6897-5p	11.1328	-0.271516	0.592999	-0.45787	0.647046	NA	5	11	14	14	6	21	10	16.5348	8.70334	12.8967	10.5948	4.51886	15.8804	8.80074
mmu-miR-6898-3p	0	NA	NA	NA	NA	NA	0	0	0	0	0	0	0	0	0	0	0	0	0	0
mmu-miR-6898-5p	1.98029	0.269574	1.32836	0.202938	0.839183	NA	1	2	1	0	2	4	4	3.30697	1.58242	0.92119	0	1.50629	3.02484	3.52029
mmu-miR-6899-3p	3.2448	0.100272	0.921744	0.108786	0.913373	NA	1	2	5	6	4	4	3	3.30697	1.58242	4.60595	4.54062	3.01257	3.02484	2.64022
mmu-miR-6899-5p	0	NA	NA	NA	NA	NA	0	0	0	0	0	0	0	0	0	0	0	0	0	0
mmu-miR-690	1.62986	1.56077	1.50185	1.03923	0.298696	NA	0	0	2	5	2	1	4	0	0	1.84238	3.78385	1.50629	0.75621	3.52029
mmu-miR-6900-3p	3.98493	0.971725	1.10282	0.881127	0.378249	NA	2	0	3	10	3	8	3	6.61394	0	2.76357	7.5677	2.25943	6.04968	2.64022
mmu-miR-6900-5p	1.21988	-3.38213	1.78202	-1.89792	0.0577068	NA	1	1	4	0	0	1	0	3.30697	0.791212	3.68476	0	0	0.75621	0
mmu-miR-6901-3p	2.74683	-0.098535	1.03101	-0.0955709	0.923861	NA	0	4	5	4	4	6	1	0	3.16485	4.60595	3.02708	3.01257	4.53726	0.880074
mmu-miR-6901-5p	0.10803	-0.051371	3.81694	-0.0134587	0.989262	NA	0	0	0	0	0	1	0	0	0	0	0	0	0.75621	0
mmu-miR-6902-3p	2.10426	-1.6569	1.24998	-1.32554	0.184993	NA	2	3	2	2	2	0	1	6.61394	2.37364	1.84238	1.51354	1.50629	0	0.880074
mmu-miR-6902-5p	0.449815	1.67332	3.13411	0.533904	0.593408	NA	0	0	0	0	0	3	1	0	0	0	0	0	2.26863	0.880074
mmu-miR-6903-3p	0	NA	NA	NA	NA	NA	0	0	0	0	0	0	0	0	0	0	0	0	0	0
mmu-miR-6903-5p	0.797474	1.23284	2.38476	0.516969	0.605178	NA	0	0	1	0	0	5	1	0	0	0.92119	0	0	3.78105	0.880074
mmu-miR-6904-3p	0	NA	NA	NA	NA	NA	0	0	0	0	0	0	0	0	0	0	0	0	0	0
mmu-miR-6904-5p	0	NA	NA	NA	NA	NA	0	0	0	0	0	0	0	0	0	0	0	0	0	0
mmu-miR-6905-3p	0.54015	1.9426	3.7363	0.519925	0.603116	NA	0	0	0	0	0	5	0	0	0	0	0	0	3.78105	0
mmu-miR-6905-5p	0	NA	NA	NA	NA	NA	0	0	0	0	0	0	0	0	0	0	0	0	0	0
mmu-miR-6906-3p	2.43947	-0.391949	1.10439	-0.354902	0.722663	NA	0	4	5	3	6	1	2	0	3.16485	4.60595	2.27031	4.51886	0.75621	1.76015
mmu-miR-6906-5p	0.107592	-0.051371	3.81694	-0.0134587	0.989262	NA	0	0	0	0	1	0	0	0	0	0	0	0.753143	0	0
mmu-miR-6907-3p	1.45434	0.803569	1.77628	0.452389	0.650989	NA	0	1	2	0	5	5	0	0	0.791212	1.84238	0	3.76571	3.78105	0
mmu-miR-6907-5p	0	NA	NA	NA	NA	NA	0	0	0	0	0	0	0	0	0	0	0	0	0	0
mmu-miR-6908-3p	4.04199	-0.672732	0.864612	-0.778074	0.436526	NA	2	8	3	2	3	7	4	6.61394	6.3297	2.76357	1.51354	2.25943	5.29347	3.52029
mmu-miR-6908-5p	0.131599	-1.79912	3.79875	-0.47361	0.635778	NA	0	0	1	0	0	0	0	0	0	0.92119	0	0	0	0
mmu-miR-6909-3p	0.538397	1.94101	3.00071	0.646852	0.517728	NA	0	0	0	0	4	1	0	0	0	0	0	3.01257	0.75621	0
mmu-miR-6909-5p	0.10811	-0.051371	3.81694	-0.0134587	0.989262	NA	0	0	0	1	0	0	0	0	0	0	0.75677	0	0	0
mmu-miR-691	0	NA	NA	NA	NA	NA	0	0	0	0	0	0	0	0	0	0	0	0	0	0
mmu-miR-6910-3p	1.34886	-1.10701	1.8009	-0.614699	0.538754	NA	0	7	0	3	1	0	1	0	5.53849	0	2.27031	0.753143	0	0.880074
mmu-miR-6910-5p	0.609979	-1.49515	2.89349	-0.516731	0.605344	NA	0	0	3	0	2	0	0	0	0	2.76357	0	1.50629	0	0
mmu-miR-6911-3p	5.31195	0.283848	0.798839	0.355326	0.722345	NA	0	10	5	5	6	10	10	0	7.91212	4.60595	3.78385	4.51886	7.5621	8.80074
mmu-miR-6911-5p	0.473543	0.259153	2.59279	0.0999515	0.920383	NA	0	0	1	2	0	0	1	0	0	0.92119	1.51354	0	0	0.880074
mmu-miR-6912-3p	0.333653	-1.6277	3.35363	-0.485354	0.627426	NA	0	2	0	0	1	0	0	0	1.58242	0	0	0.753143	0	0
mmu-miR-6912-5p	5.12916	0.54611	0.831441	0.656824	0.511294	NA	1	5	5	3	5	11	11	3.30697	3.95606	4.60595	2.27031	3.76571	8.31831	9.68081
mmu-miR-6913-3p	0.887371	1.42246	2.35396	0.604283	0.545656	NA	0	0	1	0	1	6	0	0	0	0.92119	0	0.753143	4.53726	0
mmu-miR-6913-5p	0.807551	-0.513516	1.73934	-0.295237	0.767813	NA	0	1	2	1	2	1	0	0	0.791212	1.84238	0.75677	1.50629	0.75621	0
mmu-miR-6914-3p	12.9835	-0.208189	0.595025	-0.349883	0.726427	NA	1	32	12	11	20	17	17	3.30697	25.3188	11.0543	8.32447	15.0629	12.8556	14.9613
mmu-miR-6914-5p	0.610062	-1.45658	2.10422	-0.692219	0.488799	NA	0	1	2	1	0	0	1	0	0.791212	1.84238	0.75677	0	0	0.880074
mmu-miR-6915-3p	2.81911	-0.0932973	1.44561	-0.0645384	0.948541	NA	0	0	9	1	8	5	1	0	0	8.29071	0.75677	6.02514	3.78105	0.880074
mmu-miR-6915-5p	4.13351	-0.0220527	0.818364	-0.0269473	0.978502	NA	2	5	3	5	7	4	4	6.61394	3.95606	2.76357	3.78385	5.272	3.02484	3.52029
mmu-miR-6916-3p	0.10811	-0.051371	3.81694	-0.0134587	0.989262	NA	0	0	0	1	0	0	0	0	0	0	0.75677	0	0	0
mmu-miR-6916-5p	1.08871	1.01491	1.78869	0.567404	0.57044	NA	0	2	0	2	4	2	0	0	1.58242	0	1.51354	3.01257	1.51242	0
mmu-miR-6917-3p	0.478899	-1.05232	2.57973	-0.407916	0.683335	NA	0	0	2	1	1	0	0	0	0	1.84238	0.75677	0.753143	0	0
mmu-miR-6917-5p	0	NA	NA	NA	NA	NA	0	0	0	0	0	0	0	0	0	0	0	0	0	0
mmu-miR-6918-3p	0	NA	NA	NA	NA	NA	0	0	0	0	0	0	0	0	0	0	0	0	0	0
mmu-miR-6918-5p	1.97878	1.01942	1.64848	0.618396	0.536314	NA	0	4	0	2	4	0	7	0	3.16485	0	1.51354	3.01257	0	6.16052
mmu-miR-6919-3p	0.352739	-1.7025	2.72023	-0.625865	0.531403	NA	0	1	1	1	0	0	0	0	0.791212	0.92119	0.75677	0	0	0
mmu-miR-6919-5p	1.24974	1.2306	1.6065	0.766015	0.443667	NA	0	2	0	1	4	1	3	0	1.58242	0	0.75677	3.01257	0.75621	2.64022
mmu-miR-692	0	NA	NA	NA	NA	NA	0	0	0	0	0	0	0	0	0	0	0	0	0	0
mmu-miR-6920-3p	0	NA	NA	NA	NA	NA	0	0	0	0	0	0	0	0	0	0	0	0	0	0
mmu-miR-6920-5p	0	NA	NA	NA	NA	NA	0	0	0	0	0	0	0	0	0	0	0	0	0	0
mmu-miR-6921-3p	5.75703	-0.0902151	0.774173	-0.116531	0.907232	NA	1	6	10	5	9	13	3	3.30697	4.74727	9.2119	3.78385	6.77829	9.83073	2.64022
mmu-miR-6921-5p	0.23919	-1.07733	3.73434	-0.288493	0.772969	NA	0	0	1	0	1	0	0	0	0	0.92119	0	0.753143	0	0
mmu-miR-6922-3p	1.60518	0.424469	1.31098	0.323779	0.746105	NA	0	1	3	3	2	4	1	0	0.791212	2.76357	2.27031	1.50629	3.02484	0.880074
mmu-miR-6922-5p	3.00225	-1.72864	1.4342	-1.20529	0.228091	NA	4	2	1	0	3	4	0	13.2279	1.58242	0.92119	0	2.25943	3.02484	0
mmu-miR-6923-3p	0	NA	NA	NA	NA	NA	0	0	0	0	0	0	0	0	0	0	0	0	0	0
mmu-miR-6923-5p	0	NA	NA	NA	NA	NA	0	0	0	0	0	0	0	0	0	0	0	0	0	0
mmu-miR-6924-3p	0	NA	NA	NA	NA	NA	0	0	0	0	0	0	0	0	0	0	0	0	0	0
mmu-miR-6924-5p	0	NA	NA	NA	NA	NA	0	0	0	0	0	0	0	0	0	0	0	0	0	0
mmu-miR-6925-3p	0	NA	NA	NA	NA	NA	0	0	0	0	0	0	0	0	0	0	0	0	0	0
mmu-miR-6925-5p	0	NA	NA	NA	NA	NA	0	0	0	0	0	0	0	0	0	0	0	0	0	0
mmu-miR-6926-3p	5.25141	-0.309433	0.716007	-0.432165	0.665621	NA	1	9	7	5	5	7	8	3.30697	7.12091	6.44833	3.78385	3.76571	5.29347	7.04059
mmu-miR-6926-5p	1.49516	-0.483513	1.31762	-0.366958	0.71365	NA	1	2	1	1	2	2	1	3.30697	1.58242	0.92119	0.75677	1.50629	1.51242	0.880074
mmu-miR-6927-3p	0.215184	0.657924	3.81393	0.172506	0.86304	NA	0	0	0	0	2	0	0	0	0	0	0	1.50629	0	0
mmu-miR-6927-5p	0.79478	-1.17655	2.25932	-0.520755	0.602538	NA	0	3	1	0	0	3	0	0	2.37364	0.92119	0	0	2.26863	0
mmu-miR-6928-3p	1.94261	-0.214562	1.24688	-0.172079	0.863375	NA	0	6	1	4	2	1	3	0	4.74727	0.92119	3.02708	1.50629	0.75621	2.64022
mmu-miR-6928-5p	0	NA	NA	NA	NA	NA	0	0	0	0	0	0	0	0	0	0	0	0	0	0
mmu-miR-6929-3p	1.00485	0.190806	1.91203	0.0997919	0.92051	NA	0	3	0	4	1	0	1	0	2.37364	0	3.02708	0.753143	0	0.880074
mmu-miR-6929-5p	0.11303	-1.68065	3.80771	-0.441381	0.658937	NA	0	1	0	0	0	0	0	0	0.791212	0	0	0	0	0
mmu-miR-693-3p	2.74285	1.04636	1.03317	1.01276	0.311173	NA	0	2	3	5	4	6	4	0	1.58242	2.76357	3.78385	3.01257	4.53726	3.52029
mmu-miR-693-5p	0	NA	NA	NA	NA	NA	0	0	0	0	0	0	0	0	0	0	0	0	0	0
mmu-miR-6930-3p	0.215184	0.657924	3.81393	0.172506	0.86304	NA	0	0	0	0	2	0	0	0	0	0	0	1.50629	0	0
mmu-miR-6930-5p	1.56329	0.931095	1.5544	0.599005	0.54917	NA	0	1	2	6	4	1	0	0	0.791212	1.84238	4.54062	3.01257	0.75621	0
mmu-miR-6931-3p	3.13106	0.662633	1.15924	0.571611	0.567585	NA	0	1	6	7	8	1	4	0	0.791212	5.52714	5.29739	6.02514	0.75621	3.52029
mmu-miR-6931-5p	0.10803	-0.051371	3.81694	-0.0134587	0.989262	NA	0	0	0	0	0	1	0	0	0	0	0	0	0.75621	0
mmu-miR-6932-3p	2.2167	-0.143113	1.36677	-0.104709	0.916607	NA	0	7	1	2	6	4	0	0	5.53849	0.92119	1.51354	4.51886	3.02484	0
mmu-miR-6932-5p	0.472424	-1.95666	3.78778	-0.516572	0.605455	NA	1	0	0	0	0	0	0	3.30697	0	0	0	0	0	0
mmu-miR-6933-3p	1.05244	-2.96846	2.61988	-1.13305	0.257194	NA	2	0	0	0	1	0	0	6.61394	0	0	0	0.753143	0	0
mmu-miR-6933-5p	0.568799	-0.436991	2.13985	-0.204216	0.838185	NA	0	1	1	1	0	2	0	0	0.791212	0.92119	0.75677	0	1.51242	0
mmu-miR-6934-3p	1.69723	2.49234	1.58422	1.57323	0.115666	NA	0	0	1	7	1	3	3	0	0	0.92119	5.29739	0.753143	2.26863	2.64022
mmu-miR-6934-5p	21.8096	-0.453641	0.434967	-1.04293	0.296979	0.550172	10	23	30	26	15	24	28	33.0697	18.1979	27.6357	19.676	11.2971	18.149	24.6421
mmu-miR-6935-3p	0.263197	-2.48561	3.75791	-0.661434	0.508334	NA	0	0	2	0	0	0	0	0	0	1.84238	0	0	0	0
mmu-miR-6935-5p	4.93294	1.02498	0.8733	1.17369	0.240521	NA	1	3	4	7	5	5	14	3.30697	2.37364	3.68476	5.29739	3.76571	3.78105	12.321
mmu-miR-6936-3p	1.45906	0.393256	1.43796	0.273482	0.784483	NA	0	4	0	2	2	3	2	0	3.16485	0	1.51354	1.50629	2.26863	1.76015
mmu-miR-6936-5p	1.64989	-0.377706	1.45006	-0.260476	0.794497	NA	0	2	4	0	5	1	2	0	1.58242	3.68476	0	3.76571	0.75621	1.76015
mmu-miR-6937-3p	8.77759	-0.604464	0.572969	-1.05497	0.29144	NA	4	16	8	10	11	7	8	13.2279	12.6594	7.36952	7.5677	8.28457	5.29347	7.04059
mmu-miR-6937-5p	0.220622	-0.959315	3.80771	-0.25194	0.801087	NA	0	1	0	0	1	0	0	0	0.791212	0	0	0.753143	0	0
mmu-miR-6938-3p	1.75412	-0.620383	1.41906	-0.437178	0.661982	NA	1	1	3	5	1	0	1	3.30697	0.791212	2.76357	3.78385	0.753143	0	0.880074
mmu-miR-6938-5p	1.2804	1.46479	1.95665	0.74862	0.454086	NA	1	0	0	0	3	1	3	3.30697	0	0	0	2.25943	0.75621	2.64022
mmu-miR-6939-3p	4.59886	0.0626222	0.88264	0.0709488	0.943439	NA	1	2	9	9	3	5	7	3.30697	1.58242	8.29071	6.81093	2.25943	3.78105	6.16052
mmu-miR-6939-5p	0	NA	NA	NA	NA	NA	0	0	0	0	0	0	0	0	0	0	0	0	0	0
mmu-miR-694	0	NA	NA	NA	NA	NA	0	0	0	0	0	0	0	0	0	0	0	0	0	0
mmu-miR-6940-3p	11.2232	-0.521399	0.578517	-0.901268	0.367446	NA	2	17	21	18	14	14	5	6.61394	13.4506	19.345	13.6219	10.544	10.5869	4.40037
mmu-miR-6940-5p	0	NA	NA	NA	NA	NA	0	0	0	0	0	0	0	0	0	0	0	0	0	0
mmu-miR-6941-3p	0.10811	-0.051371	3.81694	-0.0134587	0.989262	NA	0	0	0	1	0	0	0	0	0	0	0.75677	0	0	0
mmu-miR-6941-5p	0	NA	NA	NA	NA	NA	0	0	0	0	0	0	0	0	0	0	0	0	0	0
mmu-miR-6942-3p	0.573719	-1.41217	2.42077	-0.583356	0.559653	NA	0	2	1	0	0	2	0	0	1.58242	0.92119	0	0	1.51242	0
mmu-miR-6942-5p	0.920924	0.583868	2.38254	0.245061	0.806409	NA	1	0	0	0	3	0	1	3.30697	0	0	0	2.25943	0	0.880074
mmu-miR-6943-3p	8.2192	0.273814	0.725366	0.377484	0.705814	NA	0	17	7	14	15	15	5	0	13.4506	6.44833	10.5948	11.2971	11.3432	4.40037
mmu-miR-6943-5p	0.47259	0.40992	2.61713	0.156629	0.875537	NA	0	1	0	1	0	0	2	0	0.791212	0	0.75677	0	0	1.76015
mmu-miR-6944-3p	36.1581	-0.26213	0.319136	-0.821374	0.411433	0.660579	11	44	52	46	50	36	39	36.3767	34.8133	47.9019	34.8114	37.6571	27.2236	34.3229
mmu-miR-6944-5p	0.323812	1.20854	3.41347	0.35405	0.723302	NA	0	0	0	2	1	0	0	0	0	0	1.51354	0.753143	0	0
mmu-miR-6945-3p	1.43117	1.47626	1.5201	0.971163	0.331467	NA	0	2	0	5	3	2	1	0	1.58242	0	3.78385	2.25943	1.51242	0.880074
mmu-miR-6945-5p	0.23919	-1.07733	3.73434	-0.288493	0.772969	NA	0	0	1	0	1	0	0	0	0	0.92119	0	0.753143	0	0
mmu-miR-6946-3p	33.1923	0.0965561	0.3626	0.266288	0.790017	0.913824	5	54	35	50	39	45	45	16.5348	42.7255	32.2416	37.8385	29.3726	34.0295	39.6033
mmu-miR-6946-5p	2.35755	0.179496	1.20796	0.148594	0.881874	NA	0	4	3	5	5	4	0	0	3.16485	2.76357	3.78385	3.76571	3.02484	0
mmu-miR-6947-3p	0.22106	-0.959315	3.80771	-0.25194	0.801087	NA	0	1	0	0	0	1	0	0	0.791212	0	0	0	0.75621	0
mmu-miR-6947-5p	1.51691	-2.94156	1.55294	-1.89419	0.0581999	NA	1	5	2	1	0	1	0	3.30697	3.95606	1.84238	0.75677	0	0.75621	0
mmu-miR-6948-3p	1.58083	1.06333	1.6404	0.648213	0.516847	NA	0	3	0	4	0	4	3	0	2.37364	0	3.02708	0	3.02484	2.64022
mmu-miR-6948-5p	0.485284	1.76826	3.08699	0.572812	0.566772	NA	0	0	0	1	0	0	3	0	0	0	0.75677	0	0	2.64022
mmu-miR-6949-3p	0	NA	NA	NA	NA	NA	0	0	0	0	0	0	0	0	0	0	0	0	0	0
mmu-miR-6949-5p	0	NA	NA	NA	NA	NA	0	0	0	0	0	0	0	0	0	0	0	0	0	0
mmu-miR-695	0	NA	NA	NA	NA	NA	0	0	0	0	0	0	0	0	0	0	0	0	0	0
mmu-miR-6950-3p	0	NA	NA	NA	NA	NA	0	0	0	0	0	0	0	0	0	0	0	0	0	0
mmu-miR-6950-5p	0	NA	NA	NA	NA	NA	0	0	0	0	0	0	0	0	0	0	0	0	0	0
mmu-miR-6951-3p	0.131599	-1.79912	3.79875	-0.47361	0.635778	NA	0	0	1	0	0	0	0	0	0	0.92119	0	0	0	0
mmu-miR-6951-5p	0.933785	2.71788	2.17782	1.24798	0.212038	NA	0	0	0	1	3	0	4	0	0	0	0.75677	2.25943	0	3.52029
mmu-miR-6952-3p	5.05942	-0.122744	0.816848	-0.150265	0.880556	NA	1	7	7	5	8	2	10	3.30697	5.53849	6.44833	3.78385	6.02514	1.51242	8.80074
mmu-miR-6952-5p	0.887371	1.42246	2.35396	0.604283	0.545656	NA	0	0	1	0	1	6	0	0	0	0.92119	0	0.753143	4.53726	0
mmu-miR-6953-3p	2.97184	0.376697	1.06226	0.354617	0.722876	NA	0	5	3	1	8	5	4	0	3.95606	2.76357	0.75677	6.02514	3.78105	3.52029
mmu-miR-6953-5p	0	NA	NA	NA	NA	NA	0	0	0	0	0	0	0	0	0	0	0	0	0	0
mmu-miR-6954-3p	11.3272	0.257436	0.507781	0.506981	0.612168	NA	3	12	12	16	18	12	16	9.92091	9.49455	11.0543	12.1083	13.5566	9.07452	14.0812
mmu-miR-6954-5p	0.808418	2.51141	2.18153	1.15122	0.249644	NA	0	0	0	0	2	2	3	0	0	0	0	1.50629	1.51242	2.64022
mmu-miR-6955-3p	1.26806	-1.59779	2.22001	-0.719719	0.471698	NA	2	0	0	0	2	1	0	6.61394	0	0	0	1.50629	0.75621	0
mmu-miR-6955-5p	1.77113	-0.66516	1.5208	-0.437373	0.661841	NA	1	0	4	2	4	0	1	3.30697	0	3.68476	1.51354	3.01257	0	0.880074
mmu-miR-6956-3p	5.43293	-0.691051	0.842918	-0.819832	0.412312	NA	4	2	8	3	6	5	6	13.2279	1.58242	7.36952	2.27031	4.51886	3.78105	5.28044
mmu-miR-6956-5p	0	NA	NA	NA	NA	NA	0	0	0	0	0	0	0	0	0	0	0	0	0	0
mmu-miR-6957-3p	0	NA	NA	NA	NA	NA	0	0	0	0	0	0	0	0	0	0	0	0	0	0
mmu-miR-6957-5p	0.125725	-0.051371	3.81694	-0.0134587	0.989262	NA	0	0	0	0	0	0	1	0	0	0	0	0	0	0.880074
mmu-miR-6958-3p	11.9337	-0.289106	0.556243	-0.519747	0.60324	NA	7	15	8	10	12	15	15	23.1488	11.8682	7.36952	7.5677	9.03772	11.3432	13.2011
mmu-miR-6958-5p	0.107592	-0.051371	3.81694	-0.0134587	0.989262	NA	0	0	0	0	1	0	0	0	0	0	0	0.753143	0	0
mmu-miR-6959-3p	2.53067	0.132496	1.00709	0.131563	0.89533	NA	1	3	2	3	4	3	3	3.30697	2.37364	1.84238	2.27031	3.01257	2.26863	2.64022
mmu-miR-6959-5p	3.69707	-2.23306	1.01492	-2.20022	0.0277911	NA	3	11	2	3	2	1	1	9.92091	8.70334	1.84238	2.27031	1.50629	0.75621	0.880074
mmu-miR-696	0	NA	NA	NA	NA	NA	0	0	0	0	0	0	0	0	0	0	0	0	0	0
mmu-miR-6960-3p	0.125725	-0.051371	3.81694	-0.0134587	0.989262	NA	0	0	0	0	0	0	1	0	0	0	0	0	0	0.880074
mmu-miR-6960-5p	0.540032	1.94486	2.99904	0.648493	0.516666	NA	0	0	0	4	1	0	0	0	0	0	3.02708	0.753143	0	0
mmu-miR-6961-3p	0	NA	NA	NA	NA	NA	0	0	0	0	0	0	0	0	0	0	0	0	0	0
mmu-miR-6961-5p	0	NA	NA	NA	NA	NA	0	0	0	0	0	0	0	0	0	0	0	0	0	0
mmu-miR-6962-3p	0.934668	-0.227025	1.8806	-0.12072	0.903913	NA	0	0	3	2	1	2	0	0	0	2.76357	1.51354	0.753143	1.51242	0
mmu-miR-6962-5p	0	NA	NA	NA	NA	NA	0	0	0	0	0	0	0	0	0	0	0	0	0	0
mmu-miR-6963-3p	0.370789	-1.76484	3.26315	-0.540839	0.588619	NA	0	0	2	0	1	0	0	0	0	1.84238	0	0.753143	0	0
mmu-miR-6963-5p	0	NA	NA	NA	NA	NA	0	0	0	0	0	0	0	0	0	0	0	0	0	0
mmu-miR-6964-3p	1.59698	-0.38052	1.28602	-0.29589	0.767314	NA	0	4	2	2	1	4	1	0	3.16485	1.84238	1.51354	0.753143	3.02484	0.880074
mmu-miR-6964-5p	0.131599	-1.79912	3.79875	-0.47361	0.635778	NA	0	0	1	0	0	0	0	0	0	0.92119	0	0	0	0
mmu-miR-6965-3p	0.32417	1.2099	3.41256	0.354543	0.722932	NA	0	0	0	1	0	2	0	0	0	0	0.75677	0	1.51242	0
mmu-miR-6965-5p	0	NA	NA	NA	NA	NA	0	0	0	0	0	0	0	0	0	0	0	0	0	0
mmu-miR-6966-3p	1.50846	0.824004	1.31843	0.624988	0.531979	NA	0	1	2	2	3	2	3	0	0.791212	1.84238	1.51354	2.25943	1.51242	2.64022
mmu-miR-6966-5p	0	NA	NA	NA	NA	NA	0	0	0	0	0	0	0	0	0	0	0	0	0	0
mmu-miR-6967-3p	2.34407	-1.03132	1.19823	-0.860703	0.389401	NA	0	6	5	3	0	4	2	0	4.74727	4.60595	2.27031	0	3.02484	1.76015
mmu-miR-6967-5p	0.917046	2.69284	1.85493	1.45172	0.14658	NA	0	0	0	2	1	2	3	0	0	0	1.51354	0.753143	1.51242	2.64022
mmu-miR-6968-3p	5.84464	0.692494	0.876792	0.789803	0.429643	NA	0	12	2	7	6	11	13	0	9.49455	1.84238	5.29739	4.51886	8.31831	11.441
mmu-miR-6968-5p	1.2703	1.12636	1.56316	0.720567	0.471176	NA	0	0	2	4	2	1	2	0	0	1.84238	3.02708	1.50629	0.75621	1.76015
mmu-miR-6969-3p	0.10803	-0.051371	3.81694	-0.0134587	0.989262	NA	0	0	0	0	0	1	0	0	0	0	0	0	0.75621	0
mmu-miR-6969-5p	0	NA	NA	NA	NA	NA	0	0	0	0	0	0	0	0	0	0	0	0	0	0
mmu-miR-697	0	NA	NA	NA	NA	NA	0	0	0	0	0	0	0	0	0	0	0	0	0	0
mmu-miR-6970-3p	7.47865	0.0780675	0.654679	0.119246	0.905081	NA	2	13	5	14	10	11	5	6.61394	10.2858	4.60595	10.5948	7.53143	8.31831	4.40037
mmu-miR-6970-5p	1.0798	-2.42696	2.024	-1.19909	0.230492	NA	0	5	2	0	0	0	2	0	3.95606	1.84238	0	0	0	1.76015
mmu-miR-6971-3p	8.2174	0.413572	0.628603	0.657922	0.510588	NA	3	8	6	9	8	14	14	9.92091	6.3297	5.52714	6.81093	6.02514	10.5869	12.321
mmu-miR-6971-5p	0	NA	NA	NA	NA	NA	0	0	0	0	0	0	0	0	0	0	0	0	0	0
mmu-miR-6972-3p	0.32409	1.20808	3.77442	0.32007	0.748915	NA	0	0	0	0	0	3	0	0	0	0	0	0	2.26863	0
mmu-miR-6972-5p	0	NA	NA	NA	NA	NA	0	0	0	0	0	0	0	0	0	0	0	0	0	0
mmu-miR-6973a-3p	0.215184	0.657924	3.81393	0.172506	0.86304	NA	0	0	0	0	2	0	0	0	0	0	0	1.50629	0	0
mmu-miR-6973a-5p	0	NA	NA	NA	NA	NA	0	0	0	0	0	0	0	0	0	0	0	0	0	0
mmu-miR-6973b-3p	0	NA	NA	NA	NA	NA	0	0	0	0	0	0	0	0	0	0	0	0	0	0
mmu-miR-6973b-5p	0	NA	NA	NA	NA	NA	0	0	0	0	0	0	0	0	0	0	0	0	0	0
mmu-miR-6974-3p	0	NA	NA	NA	NA	NA	0	0	0	0	0	0	0	0	0	0	0	0	0	0
mmu-miR-6974-5p	0	NA	NA	NA	NA	NA	0	0	0	0	0	0	0	0	0	0	0	0	0	0
mmu-miR-6975-3p	16.9163	-0.0769821	0.49072	-0.156876	0.875343	0.942175	3	21	26	14	33	22	18	9.92091	16.6155	23.9509	10.5948	24.8537	16.6366	15.8413
mmu-miR-6975-5p	0.215702	0.660305	3.81376	0.173137	0.862543	NA	0	0	0	1	1	0	0	0	0	0	0.75677	0.753143	0	0
mmu-miR-6976-3p	1.69298	0.624962	1.29864	0.481242	0.630344	NA	0	3	1	4	4	1	2	0	2.37364	0.92119	3.02708	3.01257	0.75621	1.76015
mmu-miR-6976-5p	0	NA	NA	NA	NA	NA	0	0	0	0	0	0	0	0	0	0	0	0	0	0
mmu-miR-6977-3p	0.34722	-0.354048	2.7979	-0.12654	0.899304	NA	0	0	1	0	1	1	0	0	0	0.92119	0	0.753143	0.75621	0
mmu-miR-6977-5p	0	NA	NA	NA	NA	NA	0	0	0	0	0	0	0	0	0	0	0	0	0	0
mmu-miR-6978-3p	0	NA	NA	NA	NA	NA	0	0	0	0	0	0	0	0	0	0	0	0	0	0
mmu-miR-6978-5p	0	NA	NA	NA	NA	NA	0	0	0	0	0	0	0	0	0	0	0	0	0	0
mmu-miR-6979-3p	0.825163	-2.53694	2.00246	-1.26691	0.205188	NA	1	1	1	1	0	0	0	3.30697	0.791212	0.92119	0.75677	0	0	0
mmu-miR-6979-5p	0	NA	NA	NA	NA	NA	0	0	0	0	0	0	0	0	0	0	0	0	0	0
mmu-miR-698-3p	0.790963	2.48585	2.18424	1.13808	0.255085	NA	0	0	0	3	2	0	2	0	0	0	2.27031	1.50629	0	1.76015
mmu-miR-698-5p	1.00624	0.121603	1.93584	0.0628169	0.949912	NA	0	2	1	5	0	1	0	0	1.58242	0.92119	3.78385	0	0.75621	0
mmu-miR-6980-3p	1.37996	-2.01955	1.57138	-1.2852	0.198721	NA	1	4	1	2	1	0	0	3.30697	3.16485	0.92119	1.51354	0.753143	0	0
mmu-miR-6980-5p	0	NA	NA	NA	NA	NA	0	0	0	0	0	0	0	0	0	0	0	0	0	0
mmu-miR-6981-3p	0	NA	NA	NA	NA	NA	0	0	0	0	0	0	0	0	0	0	0	0	0	0
mmu-miR-6981-5p	0	NA	NA	NA	NA	NA	0	0	0	0	0	0	0	0	0	0	0	0	0	0
mmu-miR-6982-3p	0.568006	-0.319312	2.45944	-0.129831	0.8967	NA	0	2	0	2	0	0	1	0	1.58242	0	1.51354	0	0	0.880074
mmu-miR-6982-5p	0	NA	NA	NA	NA	NA	0	0	0	0	0	0	0	0	0	0	0	0	0	0
mmu-miR-6983-3p	0.736734	2.37152	2.82941	0.838166	0.401937	NA	0	0	0	1	0	0	5	0	0	0	0.75677	0	0	4.40037
mmu-miR-6983-5p	0	NA	NA	NA	NA	NA	0	0	0	0	0	0	0	0	0	0	0	0	0	0
mmu-miR-6984-3p	2.21818	-0.148879	1.33162	-0.111803	0.910979	NA	0	7	1	4	3	5	0	0	5.53849	0.92119	3.02708	2.25943	3.78105	0
mmu-miR-6984-5p	0	NA	NA	NA	NA	NA	0	0	0	0	0	0	0	0	0	0	0	0	0	0
mmu-miR-6985-3p	1.05244	-2.96846	2.61988	-1.13305	0.257194	NA	2	0	0	0	1	0	0	6.61394	0	0	0	0.753143	0	0
mmu-miR-6985-5p	0.257323	-1.07666	3.64472	-0.295403	0.767686	NA	0	0	1	0	0	0	1	0	0	0.92119	0	0	0	0.880074
mmu-miR-6986-3p	4.65411	0.289929	0.853072	0.339865	0.733958	NA	0	7	6	8	12	5	3	0	5.53849	5.52714	6.05416	9.03772	3.78105	2.64022
mmu-miR-6986-5p	0.916099	-0.195127	1.66621	-0.117108	0.906774	NA	0	1	2	2	1	2	0	0	0.791212	1.84238	1.51354	0.753143	1.51242	0
mmu-miR-6987-3p	0.653421	1.03077	2.40065	0.429373	0.667652	NA	0	1	0	3	0	2	0	0	0.791212	0	2.27031	0	1.51242	0
mmu-miR-6987-5p	1.25701	0.483105	1.40094	0.344845	0.730211	NA	0	1	2	2	3	2	1	0	0.791212	1.84238	1.51354	2.25943	1.51242	0.880074
mmu-miR-6988-3p	26.6273	0.133591	0.377189	0.354176	0.723207	0.876253	10	29	24	47	30	36	26	33.0697	22.9452	22.1086	35.5682	22.5943	27.2236	22.8819
mmu-miR-6988-5p	0	NA	NA	NA	NA	NA	0	0	0	0	0	0	0	0	0	0	0	0	0	0
mmu-miR-6989-3p	10.755	-0.46663	0.565864	-0.824633	0.40958	NA	7	12	9	10	14	11	9	23.1488	9.49455	8.29071	7.5677	10.544	8.31831	7.92066
mmu-miR-6989-5p	0.580016	-1.18455	2.99842	-0.395059	0.692799	NA	1	0	0	0	1	0	0	3.30697	0	0	0	0.753143	0	0
mmu-miR-6990-3p	2.34176	1.2236	1.17325	1.04291	0.296989	NA	0	3	1	6	3	6	2	0	2.37364	0.92119	4.54062	2.25943	4.53726	1.76015
mmu-miR-6990-5p	0.988891	2.8178	1.80491	1.56118	0.11848	NA	0	0	0	3	3	2	1	0	0	0	2.27031	2.25943	1.51242	0.880074
mmu-miR-6991-3p	1.14425	-0.0624954	1.97676	-0.0316151	0.974779	NA	1	0	1	1	0	4	0	3.30697	0	0.92119	0.75677	0	3.02484	0
mmu-miR-6991-5p	0.370789	-1.76484	3.26315	-0.540839	0.588619	NA	0	0	2	0	1	0	0	0	0	1.84238	0	0.753143	0	0
mmu-miR-6992-3p	0.125725	-0.051371	3.81694	-0.0134587	0.989262	NA	0	0	0	0	0	0	1	0	0	0	0	0	0	0.880074
mmu-miR-6992-5p	0	NA	NA	NA	NA	NA	0	0	0	0	0	0	0	0	0	0	0	0	0	0
mmu-miR-6993-3p	0	NA	NA	NA	NA	NA	0	0	0	0	0	0	0	0	0	0	0	0	0	0
mmu-miR-6993-5p	0	NA	NA	NA	NA	NA	0	0	0	0	0	0	0	0	0	0	0	0	0	0
mmu-miR-6994-3p	1.536	-1.47924	1.4244	-1.0385	0.299036	NA	0	3	5	1	3	1	0	0	2.37364	4.60595	0.75677	2.25943	0.75621	0
mmu-miR-6994-5p	2.33872	-1.04613	1.57378	-0.664727	0.506225	NA	3	0	1	0	4	1	2	9.92091	0	0.92119	0	3.01257	0.75621	1.76015
mmu-miR-6995-3p	0.55653	1.98291	2.4564	0.807243	0.419526	NA	0	0	0	0	3	1	1	0	0	0	0	2.25943	0.75621	0.880074
mmu-miR-6995-5p	0	NA	NA	NA	NA	NA	0	0	0	0	0	0	0	0	0	0	0	0	0	0
mmu-miR-6996-3p	0	NA	NA	NA	NA	NA	0	0	0	0	0	0	0	0	0	0	0	0	0	0
mmu-miR-6996-5p	0.215702	0.660305	3.81376	0.173137	0.862543	NA	0	0	0	1	1	0	0	0	0	0	0.75677	0.753143	0	0
mmu-miR-6997-3p	1.40701	-0.89996	1.61438	-0.557465	0.57721	NA	1	0	3	1	1	3	0	3.30697	0	2.76357	0.75677	0.753143	2.26863	0
mmu-miR-6997-5p	1.53039	-1.88902	1.65636	-1.14047	0.254091	NA	2	1	1	0	2	0	1	6.61394	0.791212	0.92119	0	1.50629	0	0.880074
mmu-miR-6998-3p	0	NA	NA	NA	NA	NA	0	0	0	0	0	0	0	0	0	0	0	0	0	0
mmu-miR-6998-5p	0	NA	NA	NA	NA	NA	0	0	0	0	0	0	0	0	0	0	0	0	0	0
mmu-miR-6999-3p	0.215702	0.660305	3.81376	0.173137	0.862543	NA	0	0	0	1	1	0	0	0	0	0	0.75677	0.753143	0	0
mmu-miR-6999-5p	0.431842	1.62705	2.58773	0.628758	0.529507	NA	0	0	0	2	1	1	0	0	0	0	1.51354	0.753143	0.75621	0
mmu-miR-700-3p	597.922	0.343423	0.235442	1.45864	0.144666	0.354245	102	766	652	836	864	880	787	337.311	606.069	600.616	632.66	650.716	665.465	692.618
mmu-miR-700-5p	1574.33	-0.0488327	0.163216	-0.29919	0.764795	0.903991	405	2048	2003	2071	2020	2068	1776	1339.32	1620.4	1845.14	1567.27	1521.35	1563.84	1563.01
mmu-miR-7000-3p	4.27924	-0.220143	1.05714	-0.208244	0.835038	NA	1	13	0	8	6	3	4	3.30697	10.2858	0	6.05416	4.51886	2.26863	3.52029
mmu-miR-7000-5p	0	NA	NA	NA	NA	NA	0	0	0	0	0	0	0	0	0	0	0	0	0	0
mmu-miR-7001-3p	0.21622	0.662683	3.8136	0.173768	0.862048	NA	0	0	0	2	0	0	0	0	0	0	1.51354	0	0	0
mmu-miR-7001-5p	0.10803	-0.051371	3.81694	-0.0134587	0.989262	NA	0	0	0	0	0	1	0	0	0	0	0	0	0.75621	0
mmu-miR-7002-3p	0	NA	NA	NA	NA	NA	0	0	0	0	0	0	0	0	0	0	0	0	0	0
mmu-miR-7002-5p	0	NA	NA	NA	NA	NA	0	0	0	0	0	0	0	0	0	0	0	0	0	0
mmu-miR-7003-3p	0	NA	NA	NA	NA	NA	0	0	0	0	0	0	0	0	0	0	0	0	0	0
mmu-miR-7003-5p	0.340909	1.27083	3.37184	0.376896	0.706251	NA	0	0	0	0	2	0	1	0	0	0	0	1.50629	0	0.880074
mmu-miR-7004-3p	1.68092	0.32949	1.76642	0.186531	0.852029	NA	0	5	0	1	0	7	2	0	3.95606	0	0.75677	0	5.29347	1.76015
mmu-miR-7004-5p	0	NA	NA	NA	NA	NA	0	0	0	0	0	0	0	0	0	0	0	0	0	0
mmu-miR-7005-3p	0	NA	NA	NA	NA	NA	0	0	0	0	0	0	0	0	0	0	0	0	0	0
mmu-miR-7005-5p	0	NA	NA	NA	NA	NA	0	0	0	0	0	0	0	0	0	0	0	0	0	0
mmu-miR-7006-3p	2.43661	0.999929	1.49738	0.667788	0.504269	NA	0	4	1	11	5	0	1	0	3.16485	0.92119	8.32447	3.76571	0	0.880074
mmu-miR-7006-5p	0	NA	NA	NA	NA	NA	0	0	0	0	0	0	0	0	0	0	0	0	0	0
mmu-miR-7007-3p	0	NA	NA	NA	NA	NA	0	0	0	0	0	0	0	0	0	0	0	0	0	0
mmu-miR-7007-5p	0	NA	NA	NA	NA	NA	0	0	0	0	0	0	0	0	0	0	0	0	0	0
mmu-miR-7008-3p	4.84859	0.87083	0.845094	1.03045	0.302797	NA	1	7	1	11	6	8	6	3.30697	5.53849	0.92119	8.32447	4.51886	6.04968	5.28044
mmu-miR-7008-5p	0.359041	1.33451	3.33161	0.400561	0.688743	NA	0	0	0	0	1	0	2	0	0	0	0	0.753143	0	1.76015
mmu-miR-7009-3p	0.10811	-0.051371	3.81694	-0.0134587	0.989262	NA	0	0	0	1	0	0	0	0	0	0	0.75677	0	0	0
mmu-miR-7009-5p	0.580534	-1.18449	2.99768	-0.395137	0.692742	NA	1	0	0	1	0	0	0	3.30697	0	0	0.75677	0	0	0
mmu-miR-701-3p	2.87274	0.840252	1.26001	0.666861	0.504861	NA	0	2	4	0	7	8	4	0	1.58242	3.68476	0	5.272	6.04968	3.52029
mmu-miR-701-5p	23.3852	0.797445	0.406327	1.96257	0.049696	0.19676	4	23	18	41	26	43	37	13.2279	18.1979	16.5814	31.0276	19.5817	32.517	32.5627
mmu-miR-7010-3p	0	NA	NA	NA	NA	NA	0	0	0	0	0	0	0	0	0	0	0	0	0	0
mmu-miR-7010-5p	0.10811	-0.051371	3.81694	-0.0134587	0.989262	NA	0	0	0	1	0	0	0	0	0	0	0.75677	0	0	0
mmu-miR-7011-3p	0	NA	NA	NA	NA	NA	0	0	0	0	0	0	0	0	0	0	0	0	0	0
mmu-miR-7011-5p	0	NA	NA	NA	NA	NA	0	0	0	0	0	0	0	0	0	0	0	0	0	0
mmu-miR-7012-3p	0.587287	-0.50195	2.95534	-0.169845	0.865132	NA	0	0	2	0	0	3	0	0	0	1.84238	0	0	2.26863	0
mmu-miR-7012-5p	0	NA	NA	NA	NA	NA	0	0	0	0	0	0	0	0	0	0	0	0	0	0
mmu-miR-7013-3p	0.47751	-0.835317	3.09795	-0.269635	0.787441	NA	0	2	0	0	0	0	2	0	1.58242	0	0	0	0	1.76015
mmu-miR-7013-5p	0.215622	0.659938	3.81379	0.17304	0.86262	NA	0	0	0	0	1	1	0	0	0	0	0	0.753143	0.75621	0
mmu-miR-7014-3p	0	NA	NA	NA	NA	NA	0	0	0	0	0	0	0	0	0	0	0	0	0	0
mmu-miR-7014-5p	0.32433	1.20902	3.77436	0.320324	0.748723	NA	0	0	0	3	0	0	0	0	0	0	2.27031	0	0	0
mmu-miR-7015-3p	3.78953	-0.0103055	0.955096	-0.0107901	0.991391	NA	0	5	7	6	3	10	2	0	3.95606	6.44833	4.54062	2.25943	7.5621	1.76015
mmu-miR-7015-5p	0.687608	-0.468596	2.92866	-0.160003	0.872878	NA	1	0	0	0	2	0	0	3.30697	0	0	0	1.50629	0	0
mmu-miR-7016-3p	6.65673	-0.205597	0.702294	-0.292751	0.769713	NA	3	11	4	11	9	4	7	9.92091	8.70334	3.68476	8.32447	6.77829	3.02484	6.16052
mmu-miR-7016-5p	0.539952	1.94836	2.46557	0.790225	0.429397	NA	0	0	0	3	1	1	0	0	0	0	2.27031	0.753143	0.75621	0
mmu-miR-7017-3p	0.11303	-1.68065	3.80771	-0.441381	0.658937	NA	0	1	0	0	0	0	0	0	0.791212	0	0	0	0	0
mmu-miR-7017-5p	0.334171	-1.62771	3.35195	-0.485603	0.627249	NA	0	2	0	1	0	0	0	0	1.58242	0	0.75677	0	0	0
mmu-miR-7018-3p	2.88737	-0.910819	1.0091	-0.902603	0.366736	NA	2	5	2	3	4	1	2	6.61394	3.95606	1.84238	2.27031	3.01257	0.75621	1.76015
mmu-miR-7018-5p	0	NA	NA	NA	NA	NA	0	0	0	0	0	0	0	0	0	0	0	0	0	0
mmu-miR-7019-3p	8.7928	0.219468	0.6628	0.331122	0.740552	NA	1	6	16	14	13	8	14	3.30697	4.74727	14.739	10.5948	9.79086	6.04968	12.321
mmu-miR-7019-5p	0.577846	-2.37724	2.86335	-0.830232	0.406408	NA	0	4	0	0	0	0	1	0	3.16485	0	0	0	0	0.880074
mmu-miR-702-3p	203.587	0.394473	0.190609	2.06955	0.0384948	0.171201	43	232	201	293	285	299	286	142.2	183.561	185.159	221.734	214.646	226.107	251.701
mmu-miR-702-5p	1.50354	1.4758	1.41778	1.04093	0.29791	NA	0	1	1	3	1	3	4	0	0.791212	0.92119	2.27031	0.753143	2.26863	3.52029
mmu-miR-7020-3p	0.8502	1.32685	2.051	0.646928	0.517679	NA	0	0	1	1	1	0	4	0	0	0.92119	0.75677	0.753143	0	3.52029
mmu-miR-7020-5p	0	NA	NA	NA	NA	NA	0	0	0	0	0	0	0	0	0	0	0	0	0	0
mmu-miR-7021-3p	0.568361	-0.438229	1.9326	-0.226756	0.820613	NA	0	1	1	1	1	1	0	0	0.791212	0.92119	0.75677	0.753143	0.75621	0
mmu-miR-7021-5p	3.66308	-0.631757	1.37465	-0.459575	0.645821	NA	4	0	2	5	6	3	0	13.2279	0	1.84238	3.78385	4.51886	2.26863	0
mmu-miR-7022-3p	0.10811	-0.051371	3.81694	-0.0134587	0.989262	NA	0	0	0	1	0	0	0	0	0	0	0.75677	0	0	0
mmu-miR-7022-5p	0.125725	-0.051371	3.81694	-0.0134587	0.989262	NA	0	0	0	0	0	0	1	0	0	0	0	0	0	0.880074
mmu-miR-7023-3p	0.35956	1.33634	3.33052	0.40124	0.688243	NA	0	0	0	1	0	0	2	0	0	0	0.75677	0	0	1.76015
mmu-miR-7023-5p	0.21614	0.662316	3.81362	0.173671	0.862124	NA	0	0	0	1	0	1	0	0	0	0	0.75677	0	0.75621	0
mmu-miR-7024-3p	5.53685	0.106276	0.824409	0.128912	0.897427	NA	0	10	7	7	13	3	8	0	7.91212	6.44833	5.29739	9.79086	2.26863	7.04059
mmu-miR-7024-5p	2.7923	-0.538353	1.02084	-0.52736	0.597943	NA	0	6	5	5	4	1	3	0	4.74727	4.60595	3.78385	3.01257	0.75621	2.64022
mmu-miR-7025-3p	0.323812	1.20854	3.41347	0.35405	0.723302	NA	0	0	0	2	1	0	0	0	0	0	1.51354	0.753143	0	0
mmu-miR-7025-5p	0	NA	NA	NA	NA	NA	0	0	0	0	0	0	0	0	0	0	0	0	0	0
mmu-miR-7026-3p	0	NA	NA	NA	NA	NA	0	0	0	0	0	0	0	0	0	0	0	0	0	0
mmu-miR-7026-5p	2.31169	-2.14603	1.33288	-1.61007	0.107382	NA	1	8	3	1	0	4	0	3.30697	6.3297	2.76357	0.75677	0	3.02484	0
mmu-miR-7027-3p	1.31754	2.16949	1.60977	1.3477	0.177755	NA	0	1	0	3	4	3	1	0	0.791212	0	2.27031	3.01257	2.26863	0.880074
mmu-miR-7027-5p	0	NA	NA	NA	NA	NA	0	0	0	0	0	0	0	0	0	0	0	0	0	0
mmu-miR-7028-3p	0.32925	-0.246947	3.44398	-0.0717041	0.942837	NA	0	1	0	2	0	0	0	0	0.791212	0	1.51354	0	0	0
mmu-miR-7028-5p	0.669558	0.921267	2.93396	0.314001	0.75352	NA	0	0	1	0	5	0	0	0	0	0.92119	0	3.76571	0	0
mmu-miR-7029-3p	0.334091	-1.62771	3.35221	-0.485564	0.627276	NA	0	2	0	0	0	1	0	0	1.58242	0	0	0	0.75621	0
mmu-miR-7029-5p	0	NA	NA	NA	NA	NA	0	0	0	0	0	0	0	0	0	0	0	0	0	0
mmu-miR-703	0	NA	NA	NA	NA	NA	0	0	0	0	0	0	0	0	0	0	0	0	0	0
mmu-miR-7030-3p	0.64826	2.20779	2.88611	0.764968	0.44429	NA	0	0	0	1	0	5	0	0	0	0	0.75677	0	3.78105	0
mmu-miR-7030-5p	0	NA	NA	NA	NA	NA	0	0	0	0	0	0	0	0	0	0	0	0	0	0
mmu-miR-7031-3p	5.54216	0.437198	0.80401	0.543771	0.586599	NA	0	4	10	7	13	8	6	0	3.16485	9.2119	5.29739	9.79086	6.04968	5.28044
mmu-miR-7031-5p	0.435806	0.294603	3.21636	0.091595	0.92702	NA	0	1	0	0	3	0	0	0	0.791212	0	0	2.25943	0	0
mmu-miR-7032-3p	4.1842	-0.107079	0.866462	-0.123582	0.901646	NA	1	5	6	10	2	4	5	3.30697	3.95606	5.52714	7.5677	1.50629	3.02484	4.40037
mmu-miR-7032-5p	1.41779	-1.65943	1.74125	-0.953006	0.340587	NA	2	0	1	0	1	1	1	6.61394	0	0.92119	0	0.753143	0.75621	0.880074
mmu-miR-7033-3p	3.5155	-0.0806606	0.952815	-0.084655	0.932536	NA	0	10	2	5	4	6	4	0	7.91212	1.84238	3.78385	3.01257	4.53726	3.52029
mmu-miR-7033-5p	3.32223	-0.236163	1.10373	-0.213969	0.830571	NA	1	6	3	1	11	1	3	3.30697	4.74727	2.76357	0.75677	8.28457	0.75621	2.64022
mmu-miR-7034-3p	0.263197	-2.48561	3.75791	-0.661434	0.508334	NA	0	0	2	0	0	0	0	0	0	1.84238	0	0	0	0
mmu-miR-7034-5p	0.459896	-0.906381	2.59671	-0.34905	0.727052	NA	0	2	0	1	0	0	1	0	1.58242	0	0.75677	0	0	0.880074
mmu-miR-7035-3p	5.92752	-0.770328	0.768951	-1.00179	0.316444	NA	3	8	8	6	2	4	10	9.92091	6.3297	7.36952	4.54062	1.50629	3.02484	8.80074
mmu-miR-7035-5p	1.07169	-0.29464	1.952	-0.150943	0.880021	NA	1	0	1	2	0	0	2	3.30697	0	0.92119	1.51354	0	0	1.76015
mmu-miR-7036a-3p	2.84782	-1.80997	1.25827	-1.43847	0.150302	NA	2	9	1	1	5	1	0	6.61394	7.12091	0.92119	0.75677	3.76571	0.75621	0
mmu-miR-7036a-5p	1.75757	-0.991346	1.26148	-0.785861	0.431949	NA	1	3	2	2	2	0	2	3.30697	2.37364	1.84238	1.51354	1.50629	0	1.76015
mmu-miR-7036b-3p	0.554275	-1.34919	2.952	-0.457042	0.647641	NA	0	3	0	0	2	0	0	0	2.37364	0	0	1.50629	0	0
mmu-miR-7036b-5p	0	NA	NA	NA	NA	NA	0	0	0	0	0	0	0	0	0	0	0	0	0	0
mmu-miR-7037-3p	0.131599	-1.79912	3.79875	-0.47361	0.635778	NA	0	0	1	0	0	0	0	0	0	0.92119	0	0	0	0
mmu-miR-7037-5p	1.72847	-1.19587	1.57718	-0.758234	0.448311	NA	2	1	1	2	3	0	0	6.61394	0.791212	0.92119	1.51354	2.25943	0	0
mmu-miR-7038-3p	0.25145	0.763491	3.80688	0.200556	0.841046	NA	0	0	0	0	0	0	2	0	0	0	0	0	0	1.76015
mmu-miR-7038-5p	0.723874	-0.391089	2.91736	-0.134056	0.893358	NA	1	0	0	0	0	0	2	3.30697	0	0	0	0	0	1.76015
mmu-miR-7039-3p	0	NA	NA	NA	NA	NA	0	0	0	0	0	0	0	0	0	0	0	0	0	0
mmu-miR-7039-5p	0	NA	NA	NA	NA	NA	0	0	0	0	0	0	0	0	0	0	0	0	0	0
mmu-miR-704	1.58661	2.44271	1.53278	1.59364	0.111016	NA	0	1	0	2	4	3	4	0	0.791212	0	1.51354	3.01257	2.26863	3.52029
mmu-miR-7040-3p	0	NA	NA	NA	NA	NA	0	0	0	0	0	0	0	0	0	0	0	0	0	0
mmu-miR-7040-5p	0	NA	NA	NA	NA	NA	0	0	0	0	0	0	0	0	0	0	0	0	0	0
mmu-miR-7041-3p	0.819807	0.269885	1.98309	0.136093	0.891748	NA	0	0	2	1	3	0	1	0	0	1.84238	0.75677	2.25943	0	0.880074
mmu-miR-7041-5p	0.924545	-3.84384	2.44805	-1.57017	0.116376	NA	1	4	0	0	0	0	0	3.30697	3.16485	0	0	0	0	0
mmu-miR-7042-3p	1.03631	0.820294	1.70873	0.480059	0.631185	NA	0	1	1	1	0	4	2	0	0.791212	0.92119	0.75677	0	3.02484	1.76015
mmu-miR-7042-5p	0.729747	-2.12475	2.36354	-0.898969	0.368669	NA	1	0	1	0	0	0	1	3.30697	0	0.92119	0	0	0	0.880074
mmu-miR-7043-3p	17.212	0.255266	0.460169	0.554722	0.579085	0.785706	3	23	18	22	19	36	20	9.92091	18.1979	16.5814	16.6489	14.3097	27.2236	17.6015
mmu-miR-7043-5p	5.04551	-0.576154	0.963605	-0.597915	0.549897	NA	4	4	4	4	3	12	1	13.2279	3.16485	3.68476	3.02708	2.25943	9.07452	0.880074
mmu-miR-7044-3p	3.58389	0.0283867	0.861589	0.0329469	0.973717	NA	0	5	6	5	6	5	4	0	3.95606	5.52714	3.78385	4.51886	3.78105	3.52029
mmu-miR-7044-5p	0	NA	NA	NA	NA	NA	0	0	0	0	0	0	0	0	0	0	0	0	0	0
mmu-miR-7045-3p	0.831466	0.234659	2.42213	0.0968812	0.922821	NA	1	0	0	0	1	0	2	3.30697	0	0	0	0.753143	0	1.76015
mmu-miR-7045-5p	0.32425	1.21021	3.41236	0.354653	0.722849	NA	0	0	0	2	0	1	0	0	0	0	1.51354	0	0.75621	0
mmu-miR-7046-3p	13.8408	0.159911	0.523632	0.305387	0.760071	NA	3	19	14	22	11	16	25	9.92091	15.033	12.8967	16.6489	8.28457	12.0994	22.0018
mmu-miR-7046-5p	0	NA	NA	NA	NA	NA	0	0	0	0	0	0	0	0	0	0	0	0	0	0
mmu-miR-7047-3p	2.59591	1.34865	1.27457	1.05813	0.289998	NA	0	1	3	7	1	9	2	0	0.791212	2.76357	5.29739	0.753143	6.80589	1.76015
mmu-miR-7047-5p	0.233835	0.686576	3.78616	0.181338	0.856102	NA	0	0	0	1	0	0	1	0	0	0	0.75677	0	0	0.880074
mmu-miR-7048-3p	5.87651	-1.43138	0.710882	-2.01353	0.0440592	NA	2	12	12	3	4	8	3	6.61394	9.49455	11.0543	2.27031	3.01257	6.04968	2.64022
mmu-miR-7048-5p	0	NA	NA	NA	NA	NA	0	0	0	0	0	0	0	0	0	0	0	0	0	0
mmu-miR-7049-3p	0.22114	-0.959315	3.80771	-0.25194	0.801087	NA	0	1	0	1	0	0	0	0	0.791212	0	0.75677	0	0	0
mmu-miR-7049-5p	4.37518	-0.91771	1.38633	-0.661971	0.50799	NA	5	2	1	0	1	12	2	16.5348	1.58242	0.92119	0	0.753143	9.07452	1.76015
mmu-miR-705	0	NA	NA	NA	NA	NA	0	0	0	0	0	0	0	0	0	0	0	0	0	0
mmu-miR-7050-3p	0.25145	0.763491	3.80688	0.200556	0.841046	NA	0	0	0	0	0	0	2	0	0	0	0	0	0	1.76015
mmu-miR-7050-5p	0.10811	-0.051371	3.81694	-0.0134587	0.989262	NA	0	0	0	1	0	0	0	0	0	0	0.75677	0	0	0
mmu-miR-7051-3p	0.47751	-0.835317	3.09795	-0.269635	0.787441	NA	0	2	0	0	0	0	2	0	1.58242	0	0	0	0	1.76015
mmu-miR-7051-5p	0.25145	0.763491	3.80688	0.200556	0.841046	NA	0	0	0	0	0	0	2	0	0	0	0	0	0	1.76015
mmu-miR-7052-3p	17.8305	-0.0318562	0.43467	-0.0732883	0.941577	0.975325	3	24	25	26	27	26	15	9.92091	18.9891	23.0297	19.676	20.3349	19.6615	13.2011
mmu-miR-7052-5p	0.436244	0.295643	2.64571	0.111744	0.911026	NA	0	1	0	0	2	1	0	0	0.791212	0	0	1.50629	0.75621	0
mmu-miR-7053-3p	0.585454	-2.84338	2.85934	-0.994421	0.320018	NA	1	1	0	0	0	0	0	3.30697	0.791212	0	0	0	0	0
mmu-miR-7053-5p	0	NA	NA	NA	NA	NA	0	0	0	0	0	0	0	0	0	0	0	0	0	0
mmu-miR-7054-3p	12.4148	-0.143715	0.486459	-0.29543	0.767665	NA	2	18	18	18	14	16	15	6.61394	14.2418	16.5814	13.6219	10.544	12.0994	13.2011
mmu-miR-7054-5p	1.09423	-1.14295	1.96417	-0.581902	0.560632	NA	1	1	1	0	0	0	3	3.30697	0.791212	0.92119	0	0	0	2.64022
mmu-miR-7055-3p	0	NA	NA	NA	NA	NA	0	0	0	0	0	0	0	0	0	0	0	0	0	0
mmu-miR-7055-5p	0	NA	NA	NA	NA	NA	0	0	0	0	0	0	0	0	0	0	0	0	0	0
mmu-miR-7056-3p	0.10811	-0.051371	3.81694	-0.0134587	0.989262	NA	0	0	0	1	0	0	0	0	0	0	0.75677	0	0	0
mmu-miR-7056-5p	0.783106	0.29074	2.04838	0.141937	0.88713	NA	0	1	1	1	4	0	0	0	0.791212	0.92119	0.75677	3.01257	0	0
mmu-miR-7057-3p	0.107592	-0.051371	3.81694	-0.0134587	0.989262	NA	0	0	0	0	1	0	0	0	0	0	0	0.753143	0	0
mmu-miR-7057-5p	0	NA	NA	NA	NA	NA	0	0	0	0	0	0	0	0	0	0	0	0	0	0
mmu-miR-7058-3p	0	NA	NA	NA	NA	NA	0	0	0	0	0	0	0	0	0	0	0	0	0	0
mmu-miR-7058-5p	0.11303	-1.68065	3.80771	-0.441381	0.658937	NA	0	1	0	0	0	0	0	0	0.791212	0	0	0	0	0
mmu-miR-7059-3p	0.10811	-0.051371	3.81694	-0.0134587	0.989262	NA	0	0	0	1	0	0	0	0	0	0	0.75677	0	0	0
mmu-miR-7059-5p	0.68381	2.27352	2.30985	0.984272	0.324982	NA	0	0	0	3	0	1	2	0	0	0	2.27031	0	0.75621	1.76015
mmu-miR-706	0	NA	NA	NA	NA	NA	0	0	0	0	0	0	0	0	0	0	0	0	0	0
mmu-miR-7060-3p	0.4322	1.62409	3.16025	0.513911	0.607314	NA	0	0	0	1	0	3	0	0	0	0	0.75677	0	2.26863	0
mmu-miR-7060-5p	0.11303	-1.68065	3.80771	-0.441381	0.658937	NA	0	1	0	0	0	0	0	0	0.791212	0	0	0	0	0
mmu-miR-7061-3p	1.16651	-0.90844	1.89361	-0.47974	0.631412	NA	1	0	2	1	3	0	0	3.30697	0	1.84238	0.75677	2.25943	0	0
mmu-miR-7061-5p	0.699521	-0.916638	2.00983	-0.456077	0.648335	NA	0	1	2	1	2	0	0	0	0.791212	1.84238	0.75677	1.50629	0	0
mmu-miR-7062-3p	0	NA	NA	NA	NA	NA	0	0	0	0	0	0	0	0	0	0	0	0	0	0
mmu-miR-7062-5p	0.10803	-0.051371	3.81694	-0.0134587	0.989262	NA	0	0	0	0	0	1	0	0	0	0	0	0	0.75621	0
mmu-miR-7063-3p	7.09671	0.526009	0.645413	0.814995	0.415075	NA	1	8	7	11	15	8	9	3.30697	6.3297	6.44833	8.32447	11.2971	6.04968	7.92066
mmu-miR-7063-5p	2.02759	-0.99149	1.23988	-0.799665	0.423905	NA	0	2	7	2	4	1	1	0	1.58242	6.44833	1.51354	3.01257	0.75621	0.880074
mmu-miR-7064-3p	0	NA	NA	NA	NA	NA	0	0	0	0	0	0	0	0	0	0	0	0	0	0
mmu-miR-7064-5p	0.676749	-0.0247567	2.4413	-0.0101408	0.991909	NA	0	1	1	0	0	4	0	0	0.791212	0.92119	0	0	3.02484	0
mmu-miR-7065-3p	13.1442	0.119802	0.514023	0.233068	0.815708	NA	4	16	13	23	13	24	10	13.2279	12.6594	11.9755	17.4057	9.79086	18.149	8.80074
mmu-miR-7065-5p	0.377174	1.40181	3.76246	0.372578	0.709463	NA	0	0	0	0	0	0	3	0	0	0	0	0	0	2.64022
mmu-miR-7066-3p	0.10803	-0.051371	3.81694	-0.0134587	0.989262	NA	0	0	0	0	0	1	0	0	0	0	0	0	0.75621	0
mmu-miR-7066-5p	0.657993	-3.48649	3.36489	-1.03614	0.300137	NA	0	0	5	0	0	0	0	0	0	4.60595	0	0	0	0
mmu-miR-7067-3p	2.6671	-1.75708	1.20768	-1.45493	0.14569	NA	3	3	2	3	2	1	0	9.92091	2.37364	1.84238	2.27031	1.50629	0.75621	0
mmu-miR-7067-5p	0.131599	-1.79912	3.79875	-0.47361	0.635778	NA	0	0	1	0	0	0	0	0	0	0.92119	0	0	0	0
mmu-miR-7068-3p	5.68879	0.213778	0.720754	0.296603	0.76677	NA	1	10	4	6	9	11	6	3.30697	7.91212	3.68476	4.54062	6.77829	8.31831	5.28044
mmu-miR-7068-5p	1.95273	0.42111	1.27207	0.331044	0.740611	NA	0	2	3	7	1	2	2	0	1.58242	2.76357	5.29739	0.753143	1.51242	1.76015
mmu-miR-7069-3p	11.2994	0.309108	0.54028	0.572126	0.567236	NA	4	13	8	16	10	18	17	13.2279	10.2858	7.36952	12.1083	7.53143	13.6118	14.9613
mmu-miR-7069-5p	2.15332	-1.53365	1.19688	-1.28138	0.200061	NA	1	3	5	3	0	1	2	3.30697	2.37364	4.60595	2.27031	0	0.75621	1.76015
mmu-miR-707	0	NA	NA	NA	NA	NA	0	0	0	0	0	0	0	0	0	0	0	0	0	0
mmu-miR-7070-3p	3.06909	1.23187	1.24665	0.988142	0.323083	NA	0	0	5	10	4	6	2	0	0	4.60595	7.5677	3.01257	4.53726	1.76015
mmu-miR-7070-5p	1.56574	3.4739	1.9355	1.79483	0.072681	NA	0	0	0	3	0	8	3	0	0	0	2.27031	0	6.04968	2.64022
mmu-miR-7071-3p	0.712133	-2.1276	2.37707	-0.895054	0.370758	NA	1	0	1	1	0	0	0	3.30697	0	0.92119	0.75677	0	0	0
mmu-miR-7071-5p	0.220622	-0.959315	3.80771	-0.25194	0.801087	NA	0	1	0	0	1	0	0	0	0.791212	0	0	0.753143	0	0
mmu-miR-7072-3p	0	NA	NA	NA	NA	NA	0	0	0	0	0	0	0	0	0	0	0	0	0	0
mmu-miR-7072-5p	0	NA	NA	NA	NA	NA	0	0	0	0	0	0	0	0	0	0	0	0	0	0
mmu-miR-7073-3p	0.908316	0.661269	1.90437	0.347238	0.728413	NA	0	2	0	0	3	1	2	0	1.58242	0	0	2.25943	0.75621	1.76015
mmu-miR-7073-5p	0.688644	-0.464297	2.92753	-0.158597	0.873987	NA	1	0	0	2	0	0	0	3.30697	0	0	1.51354	0	0	0
mmu-miR-7074-3p	0.21614	0.662316	3.81362	0.173671	0.862124	NA	0	0	0	1	0	1	0	0	0	0	0.75677	0	0.75621	0
mmu-miR-7074-5p	0	NA	NA	NA	NA	NA	0	0	0	0	0	0	0	0	0	0	0	0	0	0
mmu-miR-7075-3p	24.4611	0.183331	0.377076	0.486192	0.626831	0.807095	6	24	31	32	32	42	27	19.8418	18.9891	28.5569	24.2166	24.1006	31.7608	23.762
mmu-miR-7075-5p	0	NA	NA	NA	NA	NA	0	0	0	0	0	0	0	0	0	0	0	0	0	0
mmu-miR-7076-3p	0	NA	NA	NA	NA	NA	0	0	0	0	0	0	0	0	0	0	0	0	0	0
mmu-miR-7076-5p	0	NA	NA	NA	NA	NA	0	0	0	0	0	0	0	0	0	0	0	0	0	0
mmu-miR-7077-3p	0.844252	-0.51633	1.7742	-0.291021	0.771035	NA	0	0	3	1	1	1	1	0	0	2.76357	0.75677	0.753143	0.75621	0.880074
mmu-miR-7077-5p	0.215622	0.659938	3.81379	0.17304	0.86262	NA	0	0	0	0	1	1	0	0	0	0	0	0.753143	0.75621	0
mmu-miR-7078-3p	1.86881	1.22103	1.33424	0.915155	0.36011	NA	0	1	2	2	1	5	5	0	0.791212	1.84238	1.51354	0.753143	3.78105	4.40037
mmu-miR-7078-5p	0.647106	2.20597	2.79796	0.78842	0.430451	NA	0	0	0	3	3	0	0	0	0	0	2.27031	2.25943	0	0
mmu-miR-7079-3p	3.51948	0.892259	0.911785	0.978585	0.327785	NA	1	3	2	5	7	6	4	3.30697	2.37364	1.84238	3.78385	5.272	4.53726	3.52029
mmu-miR-7079-5p	0.25145	0.763491	3.80688	0.200556	0.841046	NA	0	0	0	0	0	0	2	0	0	0	0	0	0	1.76015
mmu-miR-708-3p	377.646	0.597241	0.276213	2.16225	0.0305992	0.15292	50	443	380	610	533	560	558	165.348	350.507	350.052	461.63	401.425	423.478	491.081
mmu-miR-708-5p	8757.82	-0.186082	0.278872	-0.667266	0.504602	0.722662	4230	8657	8030	10500	10137	11034	10391	13988.5	6849.53	7397.15	7946.09	7634.61	8344.03	9144.85
mmu-miR-7080-3p	2.58129	2.33943	1.3005	1.79887	0.0720389	NA	0	0	2	4	9	5	3	0	0	1.84238	3.02708	6.77829	3.78105	2.64022
mmu-miR-7080-5p	6.87395	0.483134	0.703552	0.686707	0.492268	NA	2	3	9	11	7	10	11	6.61394	2.37364	8.29071	8.32447	5.272	7.5621	9.68081
mmu-miR-7081-3p	2.40523	-0.00148317	1.10003	-0.0013483	0.998924	NA	1	3	2	1	3	6	2	3.30697	2.37364	1.84238	0.75677	2.25943	4.53726	1.76015
mmu-miR-7081-5p	0	NA	NA	NA	NA	NA	0	0	0	0	0	0	0	0	0	0	0	0	0	0
mmu-miR-7082-3p	2.93019	-0.0808006	1.15274	-0.0700943	0.944119	NA	0	7	3	8	6	1	1	0	5.53849	2.76357	6.05416	4.51886	0.75621	0.880074
mmu-miR-7082-5p	0	NA	NA	NA	NA	NA	0	0	0	0	0	0	0	0	0	0	0	0	0	0
[truncated: 316 more rows]

## Sheet: pituitary_smallRNA_200Mv200H
Feature.ID	baseMean	log2(200M/200H)	lfcSE	stat	pvalue	padj	Zeb1_200H_pit1	Zeb1_200H_pit2	Zeb1_200H_pit3	Zeb1_200H_pit4	Zeb1_200M_pit1	Zeb1_200M_pit2	Zeb1_200M_pit3	Zeb1_200M_pit4	Zeb1_200H_pit1.norm	Zeb1_200H_pit2.norm	Zeb1_200H_pit3.norm	Zeb1_200H_pit4.norm	Zeb1_200M_pit1.norm	Zeb1_200M_pit2.norm	Zeb1_200M_pit3.norm	Zeb1_200M_pit4.norm
[truncated: 1,909 more rows]
