# Supplementary material for: Derepression of a single microRNA target causes female infertility in mice
Source: Nucleic Acids Res. 2026 Jan 14;54(2):gkaf1357. doi: 10.1093/nar/gkaf1357 (PMC12802903; doi:10.1093/nar/gkaf1357)
Supplement: gkaf1357_Supplemental_Files [file gkaf1357_supplemental_files.zip › SupplementalTable_S7.xlsx]

## Sheet: Legend
Table S7. small-RNA sequencing of pituitary from WT, Zeb1_200H, and Zeb1_200M female mice (28–36 weeks old)
Column Headers
Feature.ID	mirbase miRNA name
baseMean	mean normalized counts across all samples
log2(Genotype1/Genotype2)	log2 fold change with comparison indicated in parentheses
lfcSE	standard error of the log2 fold change
stat	Wald statistic (log2 fold change / standard error)
pvalue	DESeq2 calculated P value of significance of fold change
padj	DESeq2 calculated adjusted P value of significance of fold change
WT, Zeb1_200H, and Zeb1_200M replicates	raw counts
WT, Zeb1_200H, and Zeb1_200M replicates.norm	DESeq2 normalized counts

## Sheet: pituitary_smallRNA_200HvWT
Feature.ID	baseMean	log2(200H/WT)	lfcSE	stat	pvalue	padj	WT_pit1	WT_pit2	WT_pit3	WT_pit4	Zeb1_200H_pit1	Zeb1_200H_pit3	Zeb1_200H_pit4	WT_pit1.norm	WT_pit2.norm	WT_pit3.norm	WT_pit4.norm	Zeb1_200H_pit1.norm	Zeb1_200H_pit3.norm	Zeb1_200H_pit4.norm
mmu-miR-200a-3p	811.391	-2.81585	0.130086	-21.646	6.63e-104	4.57e-101	1593	1277	884	2069	151	113	259	1237.52	1294.1	1273.38	1325.63	144.89	199.93	204.28
mmu-miR-200b-3p	784.314	-2.55657	0.12027	-21.2569	2.84e-100	9.81e-98	1579	1149	881	1876	200	136	248	1226.64	1164.39	1269.06	1201.98	191.91	240.62	195.6
mmu-miR-200c-3p	1539.44	-2.32994	0.110797	-21.029	3.56e-98	8.19e-96	2960	2149	1811	3568	482	287	550	2299.47	2177.78	2608.7	2286.06	462.49	507.78	433.8
mmu-miR-429-3p	330.55	-2.87885	0.155129	-18.5578	7.06e-77	1.22e-74	644	532	374	820	86	33	88	500.29	539.13	538.74	525.38	82.52	58.39	69.41
mmu-miR-141-3p	1428.73	-2.3876	0.13419	-17.7927	8.06e-71	1.11e-68	3022	1887	1413	3841	455	188	603	2347.63	1912.27	2035.39	2460.98	436.59	332.62	475.6
mmu-miR-205-5p	227.336	-3.2442	0.203768	-15.921	4.53e-57	5.21e-55	448	449	254	481	38	19	56	348.03	455.01	365.88	308.18	36.46	33.62	44.17
mmu-miR-124-3p	276.29	1.62216	0.18088	8.96817	3.01e-19	2.97e-17	174	94	121	283	508	214	611	135.17	95.26	174.3	181.32	487.44	378.63	481.91
mmu-miR-96-5p	94.5281	-1.61508	0.213517	-7.56419	3.9e-14	3.37e-12	179	117	95	220	46	17	66	139.06	118.57	136.85	140.96	44.14	30.08	52.06
mmu-miR-182-5p	50.1605	-1.9061	0.301603	-6.31988	2.62e-10	2.01e-08	98	68	67	84	23	7	27	76.13	68.91	96.51	53.82	22.07	12.38	21.3
mmu-miR-375-3p	13047.9	-0.603375	0.0983838	-6.13287	8.63e-10	5.96e-08	19009	16352	11031	21722	10208	6106	12161	14767.1	16571	15889.9	13917.5	9794.89	10803.2	9591.74
mmu-miR-484	139.863	-0.962881	0.186921	-5.15128	2.59e-07	1.62e-05	198	217	114	261	78	59	120	153.82	219.91	164.21	167.23	74.84	104.39	94.65
mmu-miR-183-5p	22.5409	-2.21534	0.431526	-5.13374	2.84e-07	1.63e-05	39	36	29	44	9	3	9	30.3	36.48	41.77	28.19	8.64	5.31	7.1
mmu-miR-335-3p	155.564	-0.739765	0.162702	-4.54675	5.45e-06	0.000289166	244	197	130	276	105	61	161	189.55	199.64	187.26	176.84	100.75	107.93	126.99
mmu-miR-335-5p	1998.27	-0.496823	0.114443	-4.34122	1.42e-05	0.000698336	2918	1877	1650	4034	1650	951	2018	2266.84	1902.14	2376.78	2584.63	1583.23	1682.59	1591.66
mmu-miR-330-5p	44.6983	1.0292	0.253102	4.06635	4.78e-05	0.00219676	41	28	21	50	63	40	75	31.85	28.38	30.25	32.04	60.45	70.77	59.15
mmu-miR-34c-5p	30.3473	1.32915	0.333161	3.9895	6.62e-05	0.00279561	20	11	17	36	64	22	48	15.54	11.15	24.49	23.07	61.41	38.92	37.86
mmu-miR-140-5p	76.737	0.810135	0.203545	3.98013	6.89e-05	0.00279561	63	59	44	96	106	53	137	48.94	59.79	63.38	61.51	101.71	93.77	108.06
mmu-miR-152-3p	981.064	-0.431032	0.111429	-3.86823	0.000109627	0.00420238	1394	1093	726	1839	965	423	987	1082.93	1107.64	1045.78	1178.27	925.95	748.41	778.48
mmu-miR-181a-5p	582.22	-0.56374	0.150937	-3.73494	0.000187761	0.0065939	856	737	534	811	419	310	538	664.98	746.87	769.21	519.62	402.04	548.48	424.34
mmu-miR-200b-5p	9.48366	-2.57024	0.688986	-3.73046	0.000191128	0.0065939	17	16	10	23	2	2	3	13.21	16.21	14.4	14.74	1.92	3.54	2.37
mmu-miR-141-5p	6.95555	-3.4854	0.977016	-3.5674	0.000360546	0.0118465	16	11	9	15	1	0	2	12.43	11.15	12.96	9.61	0.96	0	1.58
mmu-miR-200a-5p	5.14408	-4.46341	1.30872	-3.41053	0.000648376	0.0203354	9	7	8	15	0	0	1	6.99	7.09	11.52	9.61	0	0	0.79
mmu-miR-328-3p	186.444	0.570608	0.176019	3.24174	0.00118803	0.0356409	189	178	121	183	196	147	302	146.82	180.38	174.3	117.25	188.07	260.08	238.2
mmu-miR-3099-3p	42.769	0.865993	0.269815	3.20958	0.00132927	0.0382164	40	31	24	44	58	42	56	31.07	31.42	34.57	28.19	55.65	74.31	44.17
mmu-miR-544-3p	35.8547	0.912457	0.289944	3.14701	0.0016495	0.0455262	35	24	16	47	48	21	80	27.19	24.32	23.05	30.11	46.06	37.15	63.1
mmu-miR-540-5p	94.5718	-0.711106	0.243213	-2.92379	0.00345793	0.0917682	137	141	56	192	44	43	115	106.43	142.89	80.67	123.02	42.22	76.08	90.7
mmu-miR-384-5p	124.554	0.479055	0.169819	2.82097	0.00478787	0.122357	125	113	76	162	146	95	176	97.11	114.51	109.48	103.8	140.09	168.08	138.82
mmu-miR-126a-3p	539.91	0.294628	0.108109	2.7253	0.00642437	0.158315	626	467	345	799	642	337	759	486.31	473.26	496.96	511.93	616.02	596.25	598.65
mmu-miR-409-5p	54.2324	-0.664103	0.251577	-2.63976	0.0082966	0.195319	90	80	33	92	44	22	52	69.92	81.07	47.54	58.95	42.22	38.92	41.01
mmu-miR-100-5p	50.8092	0.691312	0.262672	2.63185	0.00849215	0.195319	67	33	33	44	58	41	84	52.05	33.44	47.54	28.19	55.65	72.54	66.25
mmu-miR-30d-5p	1141.32	-0.296042	0.113941	-2.5982	0.00937125	0.208586	1496	1220	986	1779	998	626	1224	1162.16	1236.34	1420.31	1139.83	957.61	1107.57	965.4
mmu-miR-146a-5p	88.6353	0.533891	0.208265	2.56352	0.0103617	0.223415	83	65	54	135	117	73	107	64.48	65.87	77.79	86.5	112.27	129.16	84.39
mmu-miR-125a-5p	2297.25	-0.317486	0.124468	-2.55075	0.0107492	0.223415	3171	2853	1690	3505	1752	1296	2627	2463.38	2891.21	2434.4	2245.7	1681.1	2292.99	2071.99
mmu-miR-34a-5p	66.5487	-0.63648	0.252354	-2.52218	0.0116631	0.223415	116	81	42	131	43	20	92	90.11	82.08	60.5	83.93	41.26	35.39	72.56
mmu-miR-19b-3p	188.054	-0.479519	0.19032	-2.51953	0.0117511	0.223415	297	279	112	281	133	92	217	230.72	282.74	161.33	180.04	127.62	162.77	171.15
mmu-miR-770-5p	27.6017	0.810558	0.322326	2.51471	0.0119129	0.223415	26	23	17	27	47	15	46	20.2	23.31	24.49	17.3	45.1	26.54	36.28
mmu-miR-30e-5p	1173.97	-0.280146	0.111491	-2.51273	0.0119802	0.223415	1553	1325	842	2067	1109	514	1468	1206.44	1342.75	1212.88	1324.35	1064.12	909.41	1157.85
mmu-let-7f-5p	2270.97	0.255723	0.103205	2.4778	0.0132195	0.240039	2690	1929	1466	3471	2639	1548	2847	2089.72	1954.84	2111.73	2223.91	2532.2	2738.85	2245.51
mmu-let-7e-5p	581.909	0.322915	0.133331	2.42191	0.0154392	0.267163	615	478	383	909	692	431	698	477.76	484.4	551.7	582.41	664	762.56	550.53
mmu-miR-140-3p	38.6438	0.676495	0.279455	2.42077	0.0154877	0.267163	42	41	16	40	48	28	66	32.63	41.55	23.05	25.63	46.06	49.54	52.06
mmu-miR-210-3p	173.999	-0.375724	0.156725	-2.39734	0.0165145	0.277927	264	195	115	310	150	96	174	205.09	197.61	165.65	198.62	143.93	169.85	137.24
mmu-miR-337-3p	72.8009	-0.53462	0.231578	-2.3086	0.0209659	0.341685	102	103	46	133	45	35	88	79.24	104.38	66.26	85.21	43.18	61.92	69.41
mmu-miR-345-5p	46.4236	-0.630961	0.274004	-2.30274	0.0212934	0.341685	71	68	39	63	32	18	53	55.16	68.91	56.18	40.36	30.7	31.85	41.8
mmu-miR-338-3p	113.01	0.445864	0.196361	2.27064	0.023169	0.357102	152	75	57	177	127	72	193	118.08	76	82.11	113.41	121.86	127.39	152.22
mmu-miR-494-3p	30.7399	-0.711624	0.315001	-2.25912	0.023876	0.357102	55	32	29	48	25	13	26	42.73	32.43	41.77	30.75	23.99	23	20.51
mmu-miR-381-3p	231.535	0.315025	0.140247	2.24622	0.0246899	0.357102	267	195	148	344	243	148	364	207.42	197.61	213.19	220.41	233.17	261.85	287.1
mmu-miR-369-3p	355.065	-0.272287	0.121983	-2.23216	0.0256041	0.357102	496	374	263	612	357	166	398	385.32	379.01	378.84	392.12	342.55	293.7	313.91
mmu-miR-136-5p	1665.96	-0.315435	0.141516	-2.22897	0.0258158	0.357102	2473	1594	1115	3337	1708	640	2041	1921.14	1615.35	1606.13	2138.06	1638.88	1132.34	1609.8
mmu-miR-487b-3p	76.1239	0.494619	0.221907	2.22895	0.0258171	0.357102	79	73	50	85	122	42	101	61.37	73.98	72.02	54.46	117.06	74.31	79.66
mmu-miR-669d-5p	8.98669	1.29443	0.580968	2.22805	0.025877	0.357102	14	5	1	7	13	5	25	10.88	5.07	1.44	4.48	12.47	8.85	19.72
mmu-miR-125b-5p	2944.56	0.248909	0.112418	2.21414	0.026819	0.362846	3463	2742	2007	3955	2968	2135	3921	2690.22	2778.73	2891.03	2534.02	2847.89	3777.42	3092.61
mmu-miR-19a-3p	16.934	-0.969273	0.439953	-2.20313	0.0275857	0.366041	32	31	9	27	12	4	17	24.86	31.42	12.96	17.3	11.51	7.08	13.41
mmu-miR-455-3p	48.8036	0.587757	0.271265	2.16672	0.0302561	0.3939	60	25	24	81	51	38	85	46.61	25.33	34.57	51.9	48.94	67.23	67.04
mmu-miR-296-5p	176.853	0.332144	0.155989	2.12927	0.0332316	0.424627	190	144	125	260	198	103	286	147.6	145.93	180.06	166.59	189.99	182.24	225.58
mmu-miR-132-3p	1342.79	0.230627	0.108872	2.11834	0.0341467	0.428386	1442	1258	858	2128	1443	911	1786	1120.21	1274.85	1235.93	1363.44	1384.6	1611.82	1408.67
mmu-miR-218-5p	141.44	-0.346862	0.164994	-2.10227	0.0355293	0.437772	203	166	93	255	127	64	167	157.7	168.22	133.96	163.38	121.86	113.23	131.72
mmu-miR-138-5p	148.565	0.369136	0.178373	2.06946	0.038503	0.462293	182	152	62	217	174	106	205	141.39	154.04	89.31	139.03	166.96	187.54	161.69
mmu-let-7d-5p	1010.03	0.237296	0.114876	2.06567	0.0388594	0.462293	1279	869	673	1409	1092	722	1266	993.59	880.64	969.44	902.76	1047.81	1277.42	998.53
mmu-miR-125b-2-3p	20.061	0.736273	0.360565	2.042	0.0411519	0.481268	19	18	10	24	29	13	34	14.76	18.24	14.4	15.38	27.83	23	26.82
mmu-miR-544-5p	5.04959	1.50428	0.743589	2.02301	0.0430725	0.495333	2	2	1	9	10	4	10	1.55	2.03	1.44	5.77	9.6	7.08	7.89
mmu-miR-300-3p	204.166	0.276817	0.141786	1.95236	0.0508957	0.569466	242	167	136	307	243	122	292	188	169.24	195.9	196.7	233.17	215.85	230.31
mmu-miR-384-3p	89.1378	0.375242	0.192426	1.95006	0.0511694	0.569466	102	73	53	136	99	54	148	79.24	73.98	76.35	87.14	94.99	95.54	116.73
mmu-miR-297c-5p	4.06064	1.62716	0.842517	1.93131	0.0534449	0.585349	2	2	0	7	5	3	13	1.55	2.03	0	4.48	4.8	5.31	10.25
mmu-miR-26b-5p	939.652	-0.194897	0.101905	-1.91254	0.0558073	0.600953	1367	910	693	1547	910	487	1102	1061.95	922.19	998.25	991.18	873.17	861.64	869.18
mmu-miR-124-5p	1.18339	3.05896	1.60663	1.90396	0.056915	0.600953	0	0	1	0	2	1	4	0	0	1.44	0	1.92	1.77	3.15
mmu-miR-193a-3p	65.7676	0.420772	0.221503	1.89962	0.0574824	0.600953	65	67	33	100	87	38	101	50.5	67.9	47.54	64.07	83.48	67.23	79.66
mmu-miR-101a-3p	608.158	-0.292921	0.156454	-1.87225	0.0611714	0.609321	928	679	359	1118	480	264	871	720.91	688.09	517.13	716.32	460.57	467.09	686.98
mmu-miR-130b-3p	18.2556	-0.774595	0.415325	-1.86503	0.0621765	0.609321	39	19	10	40	16	4	20	30.3	19.25	14.4	25.63	15.35	7.08	15.77
mmu-miR-9-3p	4.84829	1.40064	0.751332	1.86421	0.0622923	0.609321	2	3	4	3	8	3	11	1.55	3.04	5.76	1.92	7.68	5.31	8.68
mmu-miR-223-3p	12.9104	0.829817	0.445666	1.86197	0.0626071	0.609321	15	9	5	16	17	10	23	11.65	9.12	7.2	10.25	16.31	17.69	18.14
mmu-miR-380-3p	25.316	0.624584	0.335559	1.86133	0.0626982	0.609321	27	23	16	23	29	22	36	20.97	23.31	23.05	14.74	27.83	38.92	28.39
mmu-miR-212-3p	210.968	0.287356	0.154973	1.85423	0.063706	0.610516	222	177	126	370	256	124	306	172.46	179.37	181.5	237.06	245.64	219.39	241.35
mmu-miR-674-5p	6.41325	1.23072	0.670465	1.83562	0.0664133	0.627743	5	4	2	7	5	10	9	3.88	4.05	2.88	4.48	4.8	17.69	7.1
mmu-miR-7689-3p	2.50019	1.95618	1.07844	1.8139	0.069693	0.64984	3	0	1	1	4	3	5	2.33	0	1.44	0.64	3.84	5.31	3.94
mmu-miR-342-5p	3.54341	1.57754	0.874648	1.80363	0.07129	0.655868	4	3	0	2	6	3	8	3.11	3.04	0	1.28	5.76	5.31	6.31
mmu-miR-708-5p	131.546	0.317421	0.176967	1.79367	0.0728654	0.661541	156	110	75	213	181	67	192	121.19	111.47	108.04	136.47	173.68	118.54	151.44
mmu-miR-383-5p	17.0547	0.725247	0.406571	1.78381	0.0744537	0.667183	15	11	9	25	20	18	21	11.65	11.15	12.96	16.02	19.19	31.85	16.56
mmu-miR-143-3p	204.27	0.27879	0.158686	1.75687	0.0789401	0.69616	246	148	153	298	263	111	290	191.1	149.98	220.39	190.93	252.36	196.39	228.73
mmu-miR-200c-5p	1.67094	-2.71182	1.54749	-1.7524	0.0797053	0.69616	4	2	3	2	1	0	0	3.11	2.03	4.32	1.28	0.96	0	0
mmu-miR-92a-3p	56.3649	-0.425223	0.24632	-1.7263	0.0842937	0.727033	82	70	49	74	48	31	52	63.7	70.94	70.58	47.41	46.06	54.85	41.01
mmu-miR-1839-5p	74.8722	-0.357326	0.208317	-1.7153	0.08629	0.735063	111	76	64	119	61	36	89	86.23	77.02	92.19	76.24	58.53	63.69	70.2
mmu-miR-130a-3p	75.0729	0.372808	0.220496	1.69077	0.0908803	0.752705	100	64	34	117	107	38	113	77.68	64.86	48.98	74.96	102.67	67.23	89.13
mmu-miR-582-5p	2.01072	2.00973	1.19376	1.68353	0.0922729	0.752705	0	1	1	2	4	1	6	0	1.01	1.44	1.28	3.84	1.77	4.73
mmu-miR-9-5p	41.8184	0.49228	0.293194	1.67902	0.0931473	0.752705	60	35	19	54	64	15	77	46.61	35.47	27.37	34.6	61.41	26.54	60.73
mmu-miR-144-3p	65.0709	0.412366	0.245616	1.67891	0.0931702	0.752705	79	64	27	100	94	27	112	61.37	64.86	38.89	64.07	90.2	47.77	88.34
mmu-miR-331-3p	50.9472	-0.408729	0.244824	-1.66948	0.095022	0.752705	74	57	44	80	50	20	55	57.49	57.76	63.38	51.26	47.98	35.39	43.38
mmu-miR-744-5p	73.6317	0.37491	0.225471	1.66278	0.0963559	0.752705	81	64	55	85	102	53	79	62.92	64.86	79.23	54.46	97.87	93.77	62.31
mmu-miR-151-5p	144.909	-0.276117	0.166245	-1.6609	0.096733	0.752705	205	143	98	282	132	69	177	159.25	144.92	141.17	180.68	126.66	122.08	139.61
mmu-miR-539-5p	39.337	0.486599	0.294111	1.65448	0.0980306	0.752705	42	35	20	53	38	41	45	32.63	35.47	28.81	33.96	36.46	72.54	35.49
mmu-miR-326-3p	32.8576	0.491032	0.297283	1.65173	0.0985889	0.752705	34	35	15	45	50	18	48	26.41	35.47	21.61	28.83	47.98	31.85	37.86
mmu-miR-541-5p	489.86	-0.203878	0.123682	-1.6484	0.0992698	0.752705	607	520	376	831	479	284	500	471.55	526.96	541.62	532.43	459.62	502.48	394.36
mmu-miR-433-5p	8.49645	0.893346	0.547836	1.63068	0.102958	0.769745	6	7	5	10	14	5	15	4.66	7.09	7.2	6.41	13.43	8.85	11.83
mmu-miR-361-5p	91.838	0.315987	0.194221	1.62695	0.103748	0.769745	96	76	67	132	91	64	139	74.58	77.02	96.51	84.57	87.32	113.23	109.63
mmu-miR-574-5p	191.759	0.282696	0.175523	1.6106	0.107268	0.787392	236	168	109	287	203	162	211	183.34	170.25	157.01	183.88	194.78	286.62	166.42
mmu-miR-30b-3p	1.02564	-3.01448	1.88266	-1.60118	0.109337	0.794131	1	0	4	1	0	0	0	0.78	0	5.76	0.64	0	0	0
mmu-miR-190a-5p	26.7718	-0.55412	0.347456	-1.59479	0.110759	0.796084	42	28	19	59	25	5	36	32.63	28.38	27.37	37.8	23.99	8.85	28.39
mmu-miR-872-3p	22.3492	-0.572153	0.362885	-1.57668	0.11487	0.802807	27	29	19	41	13	11	26	20.97	29.39	27.37	26.27	12.47	19.46	20.51
mmu-miR-126a-5p	296.895	0.214387	0.136007	1.57629	0.114959	0.802807	354	274	183	464	384	156	406	275	277.67	263.61	297.29	368.46	276.01	320.22
mmu-miR-31-3p	2.61667	-1.79771	1.14118	-1.57531	0.115185	0.802807	6	4	2	5	1	1	1	4.66	4.05	2.88	3.2	0.96	1.77	0.79
mmu-miR-467a-5p	33.1046	0.465105	0.297058	1.56571	0.117418	0.810181	25	30	21	53	41	22	50	19.42	30.4	30.25	33.96	39.34	38.92	39.44
mmu-miR-467e-5p	7.20044	0.931377	0.604472	1.54081	0.123363	0.839694	5	5	3	12	12	3	16	3.88	5.07	4.32	7.69	11.51	5.31	12.62
mmu-miR-148b-3p	157.845	-0.256316	0.166691	-1.53767	0.124129	0.839694	199	161	143	243	156	85	159	154.59	163.16	205.99	155.69	149.69	150.39	125.41
mmu-miR-129-5p	196.231	-0.242398	0.15971	-1.51773	0.129082	0.858861	264	246	120	327	166	114	223	205.09	249.29	172.86	209.51	159.28	201.7	175.89
mmu-miR-1839-3p	30.3974	-0.504092	0.332456	-1.51627	0.129451	0.858861	36	48	27	38	28	14	27	27.97	48.64	38.89	24.35	26.87	24.77	21.3
mmu-miR-7a-1-3p	13.3119	-0.714131	0.474355	-1.50548	0.132201	0.865105	18	18	13	19	10	8	8	13.98	18.24	18.73	12.17	9.6	14.15	6.31
mmu-miR-212-5p	58.9212	0.350593	0.23335	1.50243	0.132986	0.865105	58	60	41	73	58	41	92	45.06	60.8	59.06	46.77	55.65	72.54	72.56
mmu-miR-668-3p	40.5072	-0.445918	0.298564	-1.49354	0.135295	0.865105	48	58	40	49	31	17	49	37.29	58.78	57.62	31.39	29.75	30.08	38.65
mmu-miR-34b-3p	4.35561	1.15213	0.772325	1.49177	0.13576	0.865105	4	5	1	3	6	3	10	3.11	5.07	1.44	1.92	5.76	5.31	7.89
mmu-miR-7a-5p	13942.5	-0.176494	0.118684	-1.48709	0.136991	0.865105	20578	11633	10734	24082	14950	6928	15631	15986	11788.8	15462	15429.6	14345	12257.6	12328.6
mmu-miR-298-5p	6.29194	0.962909	0.649036	1.4836	0.137915	0.865105	6	3	2	11	7	4	16	4.66	3.04	2.88	7.05	6.72	7.08	12.62
mmu-miR-365-3p	55.1735	0.338639	0.229304	1.47681	0.139727	0.868575	64	43	36	83	69	34	78	49.72	43.58	51.86	53.18	66.21	60.16	61.52
mmu-miR-381-5p	18.823	0.557548	0.383976	1.45204	0.146491	0.897003	28	15	7	23	20	14	33	21.75	15.2	10.08	14.74	19.19	24.77	26.03
mmu-miR-770-3p	9.77739	0.754798	0.520347	1.45057	0.146901	0.897003	12	7	7	7	14	6	17	9.32	7.09	10.08	4.48	13.43	10.62	13.41
mmu-miR-379-5p	340.645	0.217272	0.150995	1.43894	0.150169	0.906537	471	289	243	412	416	228	392	365.9	292.87	350.04	263.97	399.16	403.4	309.18
mmu-miR-672-5p	154.072	-0.280176	0.195151	-1.43569	0.15109	0.906537	231	153	133	213	140	103	126	179.45	155.05	191.58	136.47	134.33	182.24	99.38
mmu-miR-29b-2-5p	16.154	-0.593287	0.420914	-1.40952	0.158681	0.93727	20	19	13	34	9	8	19	15.54	19.25	18.73	21.78	8.64	14.15	14.99
mmu-miR-3072-3p	24.3741	-0.51743	0.367314	-1.40869	0.158928	0.93727	29	34	26	28	17	13	24	22.53	34.46	37.45	17.94	16.31	23	18.93
mmu-miR-466h-3p	1.14208	2.24349	1.6052	1.39764	0.16222	0.948577	1	1	0	0	4	0	3	0.78	1.01	0	0	3.84	0	2.37
mmu-miR-540-3p	35.7639	0.386992	0.279404	1.38506	0.166033	0.951913	37	33	26	43	43	24	50	28.74	33.44	37.45	27.55	41.26	42.46	39.44
mmu-miR-191-5p	495.958	-0.16429	0.119834	-1.37098	0.170382	0.951913	666	501	385	774	460	298	542	517.38	507.71	554.58	495.91	441.38	527.25	427.49
mmu-miR-376c-3p	148.317	-0.223954	0.163891	-1.36648	0.171788	0.951913	223	139	114	236	134	87	160	173.24	140.86	164.21	151.21	128.58	153.93	126.2
mmu-miR-344-3p	38.4153	-0.383415	0.28109	-1.36403	0.172558	0.951913	48	50	29	62	30	23	38	37.29	50.67	41.77	39.72	28.79	40.69	29.97
mmu-miR-325-3p	30.4006	0.457276	0.335958	1.36111	0.173479	0.951913	45	24	11	41	31	31	34	34.96	24.32	15.85	26.27	29.75	54.85	26.82
mmu-miR-122-5p	1.18612	2.23453	1.64261	1.36035	0.173719	0.951913	1	0	0	1	0	3	2	0.78	0	0	0.64	0	5.31	1.58
mmu-miR-30a-3p	48.3171	0.331326	0.243743	1.35933	0.174043	0.951913	54	38	33	73	62	28	69	41.95	38.51	47.54	46.77	59.49	49.54	54.42
mmu-miR-320-3p	351.106	-0.212721	0.156729	-1.35726	0.1747	0.951913	475	305	304	580	275	228	384	369	309.09	437.9	371.61	263.87	403.4	302.87
mmu-miR-376a-3p	433.32	-0.184721	0.136259	-1.35566	0.175207	0.951913	631	481	261	742	406	201	582	490.19	487.44	375.96	475.41	389.57	355.63	459.04
mmu-miR-210-5p	3.64923	-1.23603	0.922172	-1.34035	0.180132	0.968323	8	3	5	5	1	1	4	6.21	3.04	7.2	3.2	0.96	1.77	3.15
mmu-miR-187-3p	8.31115	-0.824142	0.616146	-1.33758	0.181034	0.968323	13	9	6	20	1	4	12	10.1	9.12	8.64	12.81	0.96	7.08	9.46
mmu-miR-664-3p	34.6812	-0.394363	0.296821	-1.32862	0.183973	0.973802	61	38	24	52	24	19	41	47.39	38.51	34.57	33.32	23.03	33.62	32.34
mmu-miR-499-5p	0.694558	-2.6339	1.98654	-1.32587	0.184881	0.973802	2	2	0	2	0	0	0	1.55	2.03	0	1.28	0	0	0
mmu-miR-673-3p	2.13427	-1.59944	1.21758	-1.31362	0.188974	0.979051	4	3	2	5	2	0	1	3.11	3.04	2.88	3.2	1.92	0	0.79
mmu-miR-411-5p	241.058	0.185845	0.141706	1.31148	0.189695	0.979051	287	208	169	370	303	126	329	222.96	210.79	243.44	237.06	290.74	222.93	259.49
mmu-miR-434-3p	611.101	-0.19255	0.14786	-1.30225	0.192831	0.979051	822	788	412	857	483	367	742	638.57	798.55	593.48	549.09	463.45	649.33	585.24
mmu-miR-874-5p	0.784352	2.3805	1.83464	1.29753	0.19445	0.979051	0	1	0	0	2	1	1	0	1.01	0	0	1.92	1.77	0.79
mmu-miR-670-5p	1.14344	-2.18975	1.68949	-1.29611	0.194939	0.979051	4	2	1	1	0	0	1	3.11	2.03	1.44	0.64	0	0	0.79
mmu-let-7g-5p	1423.11	0.139954	0.10816	1.29395	0.195681	0.979051	1846	1194	948	2248	1649	885	1729	1434.06	1209.99	1365.57	1440.32	1582.27	1565.81	1363.71
mmu-miR-329-5p	30.1419	0.413389	0.320026	1.29173	0.196449	0.979051	33	29	13	50	30	16	61	25.64	29.39	18.73	32.04	28.79	28.31	48.11
mmu-miR-139-5p	50.9728	0.312926	0.243219	1.2866	0.198233	0.979051	54	40	34	83	52	33	81	41.95	40.54	48.98	53.18	49.9	58.39	63.89
mmu-miR-8114	1.60835	-1.81536	1.41228	-1.28541	0.198648	0.979051	4	3	1	3	1	0	1	3.11	3.04	1.44	1.92	0.96	0	0.79
mmu-miR-214-3p	6.17463	0.80478	0.642746	1.2521	0.210535	0.980852	6	4	2	10	7	6	10	4.66	4.05	2.88	6.41	6.72	10.62	7.89
mmu-miR-181b-5p	167.015	-0.215482	0.172214	-1.25125	0.210845	0.980852	226	192	140	217	137	96	199	175.57	194.57	201.67	139.03	131.46	169.85	156.96
mmu-miR-369-5p	76.7007	-0.269354	0.217866	-1.23633	0.216338	0.980852	101	68	76	120	80	34	84	78.46	68.91	109.48	76.89	76.76	60.16	66.25
mmu-miR-301a-5p	2.29478	-1.47835	1.19827	-1.23374	0.217301	0.980852	2	2	4	5	1	1	1	1.55	2.03	5.76	3.2	0.96	1.77	0.79
mmu-miR-16-2-3p	3.36568	-1.17636	0.954867	-1.23197	0.217962	0.980852	4	6	1	11	1	1	4	3.11	6.08	1.44	7.05	0.96	1.77	3.15
mmu-miR-143-5p	4.65952	0.918935	0.750838	1.22388	0.220998	0.980852	8	2	2	4	7	2	11	6.21	2.03	2.88	2.56	6.72	3.54	8.68
mmu-miR-24-3p	1713.2	0.117386	0.096268	1.21937	0.222704	0.980852	2059	1577	1194	2641	1899	1066	2123	1599.53	1598.12	1719.93	1692.12	1822.15	1886.05	1674.47
mmu-miR-101a-5p	13.4672	-0.549354	0.453053	-1.21256	0.225298	0.980852	20	15	12	24	10	4	18	15.54	15.2	17.29	15.38	9.6	7.08	14.2
mmu-miR-184-3p	11.8494	0.610039	0.503669	1.21119	0.225823	0.980852	19	4	10	10	16	6	22	14.76	4.05	14.4	6.41	15.35	10.62	17.35
mmu-miR-299a-5p	92.2495	0.24744	0.204909	1.20756	0.227216	0.980852	99	99	62	115	110	68	101	76.91	100.33	89.31	73.68	105.55	120.31	79.66
mmu-miR-466i-5p	0.954766	1.98753	1.64752	1.20638	0.227671	0.980852	1	0	0	1	2	1	2	0.78	0	0	0.64	1.92	1.77	1.58
mmu-miR-127-3p	3427.45	-0.111732	0.0934607	-1.1955	0.231891	0.980852	4284	3710	2405	5629	3462	1928	3931	3328.02	3759.69	3464.34	3606.57	3321.9	3411.17	3100.49
mmu-miR-185-3p	2.50043	1.292	1.0811	1.19508	0.232055	0.980852	4	0	0	4	7	2	2	3.11	0	0	2.56	6.72	3.54	1.58
mmu-miR-664-5p	1.29462	1.72699	1.46175	1.18145	0.237422	0.980852	1	0	1	1	4	0	3	0.78	0	1.44	0.64	3.84	0	2.37
mmu-miR-652-3p	96.9435	0.230671	0.196335	1.17488	0.240041	0.980852	101	98	68	138	134	48	128	78.46	99.31	97.95	88.42	128.58	84.93	100.96
mmu-miR-191-3p	1.26101	1.70899	1.45853	1.17172	0.24131	0.980852	1	1	0	1	4	1	1	0.78	1.01	0	0.64	3.84	1.77	0.79
mmu-miR-30c-2-3p	3.61274	1.01154	0.863343	1.17166	0.241335	0.980852	4	1	1	7	5	1	11	3.11	1.01	1.44	4.48	4.8	1.77	8.68
mmu-miR-330-3p	13.3685	0.540811	0.466148	1.16017	0.24598	0.980852	16	8	9	18	27	7	13	12.43	8.11	12.96	11.53	25.91	12.38	10.25
mmu-miR-154-5p	485.803	-0.142656	0.12343	-1.15577	0.247776	0.980852	620	496	354	818	437	304	539	481.65	502.64	509.93	524.1	419.32	537.86	425.13
mmu-miR-134-5p	124.162	0.20063	0.173816	1.15426	0.248392	0.980852	132	129	73	198	148	78	157	102.54	130.73	105.15	126.86	142.01	138	123.83
mmu-miR-296-3p	14.248	0.517785	0.451258	1.14743	0.251205	0.980852	11	7	11	27	18	7	27	8.55	7.09	15.85	17.3	17.27	12.38	21.3
mmu-miR-31-5p	10.4542	-0.600836	0.524555	-1.14542	0.252035	0.980852	19	10	9	16	5	7	10	14.76	10.13	12.96	10.25	4.8	12.38	7.89
mmu-miR-148a-3p	609.6	-0.148625	0.13072	-1.13697	0.255549	0.980852	895	588	474	900	700	279	699	695.28	595.88	682.78	576.64	671.67	493.63	551.32
mmu-miR-34b-5p	8.63594	0.650982	0.573743	1.13462	0.256534	0.980852	10	7	1	17	9	5	20	7.77	7.09	1.44	10.89	8.64	8.85	15.77
mmu-miR-322-5p	8.72469	0.660534	0.582896	1.13319	0.257133	0.980852	14	2	7	9	15	3	16	10.88	2.03	10.08	5.77	14.39	5.31	12.62
mmu-miR-497-5p	168.877	-0.178104	0.158159	-1.1261	0.260121	0.980852	232	163	114	307	166	100	177	180.23	165.18	164.21	196.7	159.28	176.93	139.61
mmu-miR-142-3p	55.0608	0.28366	0.252613	1.1229	0.261478	0.980852	64	64	21	88	67	29	87	49.72	64.86	30.25	56.38	64.29	51.31	68.62
mmu-miR-139-3p	1.67733	-1.57807	1.41596	-1.11448	0.265072	0.980852	2	2	3	2	0	1	1	1.55	2.03	4.32	1.28	0	1.77	0.79
mmu-miR-33-5p	57.0424	0.26348	0.23712	1.11117	0.266496	0.980852	74	52	33	85	70	25	96	57.49	52.7	47.54	54.46	67.17	44.23	75.72
mmu-miR-532-3p	10.8996	0.581972	0.525981	1.10645	0.268532	0.980852	16	9	6	11	14	2	28	12.43	9.12	8.64	7.05	13.43	3.54	22.08
mmu-miR-667-3p	129.497	-0.196056	0.178219	-1.10009	0.271294	0.980852	171	155	100	177	110	76	151	132.84	157.08	144.05	113.41	105.55	134.47	119.1
mmu-let-7i-5p	636.045	0.138192	0.125746	1.09898	0.271778	0.980852	823	535	389	1089	743	337	892	639.35	542.17	560.34	697.74	712.93	596.25	703.55
mmu-miR-362-5p	15.5836	-0.491546	0.448028	-1.09713	0.272584	0.980852	20	24	8	32	9	5	25	15.54	24.32	11.52	20.5	8.64	8.85	19.72
mmu-miR-137-3p	346.62	0.147556	0.134586	1.09637	0.272918	0.980852	444	305	216	561	443	193	425	344.92	309.09	311.14	359.44	425.07	341.47	335.21
mmu-miR-3068-3p	5.88072	0.708355	0.653355	1.08418	0.278285	0.980852	6	4	3	8	9	5	7	4.66	4.05	4.32	5.13	8.64	8.85	5.52
mmu-miR-378b	6.99707	0.690779	0.644037	1.07258	0.283461	0.980852	7	6	1	12	8	9	6	5.44	6.08	1.44	7.69	7.68	15.92	4.73
mmu-miR-1198-5p	21.0601	-0.391971	0.366097	-1.07067	0.284316	0.980852	32	17	19	38	21	10	20	24.86	17.23	27.37	24.35	20.15	17.69	15.77
mmu-miR-802-5p	0.586854	-2.27734	2.14586	-1.06127	0.288568	0.980852	0	2	1	1	0	0	0	0	2.03	1.44	0.64	0	0	0
mmu-miR-665-3p	42.3518	-0.299971	0.284484	-1.05444	0.291682	0.980852	51	62	33	53	35	25	44	39.62	62.83	47.54	33.96	33.58	44.23	34.7
mmu-miR-99b-5p	261.532	-0.184496	0.175324	-1.05231	0.292657	0.980852	311	311	225	344	263	164	237	241.6	315.17	324.11	220.41	252.36	290.16	186.93
mmu-miR-151-3p	45.3765	-0.278401	0.267336	-1.04139	0.297695	0.980852	46	44	42	87	40	24	51	35.73	44.59	60.5	55.74	38.38	42.46	40.23
mmu-miR-204-5p	331.006	-0.161982	0.155578	-1.04116	0.297799	0.980852	409	393	208	583	276	159	484	317.73	398.26	299.62	373.54	264.83	281.32	381.74
mmu-miR-339-3p	9.56689	0.557245	0.535381	1.04084	0.297951	0.980852	6	10	4	18	15	4	17	4.66	10.13	5.76	11.53	14.39	7.08	13.41
mmu-miR-669f-5p	1.45303	1.40133	1.34857	1.03913	0.298745	0.980852	1	0	1	2	1	1	5	0.78	0	1.44	1.28	0.96	1.77	3.94
mmu-miR-874-3p	14.2774	0.48147	0.468027	1.02872	0.30361	0.980852	10	14	15	10	17	11	18	7.77	14.19	21.61	6.41	16.31	19.46	14.2
mmu-miR-20a-3p	1.7241	1.30145	1.27189	1.02325	0.306191	0.980852	1	3	0	1	3	0	6	0.78	3.04	0	0.64	2.88	0	4.73
mmu-miR-346-5p	5.00935	0.753343	0.740875	1.01683	0.309235	0.980852	4	7	2	4	3	4	12	3.11	7.09	2.88	2.56	2.88	7.08	9.46
mmu-miR-204-3p	4.6819	-0.816288	0.807636	-1.01071	0.312154	0.980852	5	2	8	9	3	2	4	3.88	2.03	11.52	5.77	2.88	3.54	3.15
mmu-miR-138-2-3p	0.613484	2.00036	1.99379	1.0033	0.315718	0.980852	1	0	0	0	1	1	1	0.78	0	0	0	0.96	1.77	0.79
mmu-miR-434-5p	199.365	-0.154306	0.153999	-1.00199	0.316347	0.980852	245	216	124	379	196	110	231	190.33	218.89	178.62	242.83	188.07	194.62	182.2
mmu-miR-7b-3p	5.95557	0.6496	0.649591	1.00001	0.317303	0.980852	5	5	4	7	6	5	10	3.88	5.07	5.76	4.48	5.76	8.85	7.89
mmu-miR-98-5p	117.038	0.201531	0.202395	0.995729	0.319382	0.980852	163	99	66	179	163	77	114	126.63	100.33	95.07	114.69	156.4	136.23	89.92
mmu-miR-185-5p	107.2	0.19245	0.194262	0.990672	0.321846	0.980852	113	111	86	127	120	71	132	87.78	112.49	123.88	81.37	115.14	125.62	104.11
mmu-miR-760-3p	3.08483	1.04134	1.05219	0.98969	0.322326	0.980852	0	2	3	3	2	6	1	0	2.03	4.32	1.92	1.92	10.62	0.79
mmu-miR-670-3p	5.19711	-0.748998	0.76104	-0.984178	0.325028	0.980852	11	3	2	16	6	2	3	8.55	3.04	2.88	10.25	5.76	3.54	2.37
mmu-miR-350-3p	51.5678	-0.239257	0.246917	-0.96898	0.332555	0.980852	70	50	43	81	41	34	54	54.38	50.67	61.94	51.9	39.34	60.16	42.59
mmu-miR-128-1-5p	0.683888	1.94345	2.02534	0.959568	0.337273	0.980852	0	0	1	0	0	1	2	0	0	1.44	0	0	1.77	1.58
mmu-miR-383-3p	1.06574	1.48043	1.55435	0.952439	0.340874	0.980852	2	0	0	1	2	1	2	1.55	0	0	0.64	1.92	1.77	1.58
mmu-miR-3547-3p	21.4523	-0.375724	0.395984	-0.948836	0.342704	0.980852	18	23	26	35	15	8	31	13.98	23.31	37.45	22.42	14.39	14.15	24.45
mmu-miR-425-5p	70.2597	-0.215601	0.230319	-0.9361	0.349222	0.980852	79	79	64	102	51	43	86	61.37	80.06	92.19	65.35	48.94	76.08	67.83
mmu-miR-375-5p	4.43846	-0.739859	0.790901	-0.935464	0.349549	0.980852	7	7	4	5	3	2	4	5.44	7.09	5.76	3.2	2.88	3.54	3.15
mmu-miR-338-5p	3.82899	0.80327	0.862297	0.931547	0.351571	0.980852	8	2	1	2	4	5	4	6.21	2.03	1.44	1.28	3.84	8.85	3.15
mmu-miR-25-3p	104.35	-0.182898	0.196393	-0.931289	0.351704	0.980852	138	132	77	137	87	61	126	107.2	133.77	110.92	87.78	83.48	107.93	99.38
mmu-miR-145a-3p	4.85824	0.678878	0.736207	0.92213	0.356461	0.980852	2	3	4	8	7	4	6	1.55	3.04	5.76	5.13	6.72	7.08	4.73
mmu-miR-181d-5p	38.0558	-0.263294	0.285705	-0.921559	0.356759	0.980852	50	39	34	62	37	12	54	38.84	39.52	48.98	39.72	35.5	21.23	42.59
mmu-miR-669c-5p	9.12742	0.535363	0.582974	0.918332	0.358445	0.980852	6	12	2	16	5	8	19	4.66	12.16	2.88	10.25	4.8	14.15	14.99
mmu-miR-106b-3p	11.2114	-0.458957	0.500058	-0.917808	0.35872	0.980852	15	11	10	20	11	7	7	11.65	11.15	14.4	12.81	10.55	12.38	5.52
mmu-miR-10a-5p	1.73011	1.14476	1.25151	0.914708	0.360345	0.980852	1	3	0	1	1	2	4	0.78	3.04	0	0.64	0.96	3.54	3.15
mmu-miR-370-5p	2.66801	1.00994	1.10851	0.911079	0.362254	0.980852	3	0	3	1	1	5	2	2.33	0	4.32	0.64	0.96	8.85	1.58
mmu-miR-744-3p	3.18243	0.911416	1.00043	0.911021	0.362284	0.980852	5	2	1	2	5	5	0	3.88	2.03	1.44	1.28	4.8	8.85	0
mmu-miR-101c	18.1695	-0.366629	0.407643	-0.899387	0.368446	0.980852	24	24	8	38	11	12	21	18.64	24.32	11.52	24.35	10.55	21.23	16.56
mmu-miR-3102-3p	30.3729	-0.28058	0.312153	-0.898854	0.368731	0.980852	36	40	25	44	33	13	32	27.97	40.54	36.01	28.19	31.66	23	25.24
mmu-miR-16-1-3p	0.458257	-2.04059	2.28445	-0.893251	0.371723	0.980852	2	1	0	1	0	0	0	1.55	1.01	0	0.64	0	0	0
mmu-miR-29b-3p	4592.45	0.126604	0.141902	0.892196	0.372288	0.980852	5575	3952	2589	8756	4837	2347	7199	4330.93	4004.93	3729.39	5610.08	4641.25	4152.5	5678.06
mmu-miR-92b-3p	84.0591	0.182659	0.205217	0.890078	0.373424	0.980852	103	82	51	126	72	54	135	80.02	83.1	73.46	80.73	69.09	95.54	106.48
mmu-miR-329-3p	212.026	-0.176078	0.198578	-0.886692	0.375244	0.980852	269	303	124	301	157	146	238	208.97	307.06	178.62	192.85	150.65	258.32	187.72
mmu-miR-20a-5p	27.9472	0.276859	0.315235	0.87826	0.379803	0.980852	36	25	20	33	38	16	35	27.97	25.33	28.81	21.14	36.46	28.31	27.61
mmu-miR-23b-5p	0.977805	-1.59667	1.83889	-0.868279	0.385242	0.980852	2	0	2	1	0	1	0	1.55	0	2.88	0.64	0	1.77	0
mmu-miR-3102-5p.2-5p	0.8687	-1.63054	1.89063	-0.862431	0.38845	0.980852	0	3	1	1	1	0	0	0	3.04	1.44	0.64	0.96	0	0
mmu-miR-5100	3.74661	0.712032	0.827899	0.860047	0.389763	0.980852	5	3	0	7	6	2	7	3.88	3.04	0	4.48	5.76	3.54	5.52
mmu-miR-345-3p	3.31358	-0.774596	0.901599	-0.859135	0.390266	0.980852	4	5	2	8	3	1	3	3.11	5.07	2.88	5.13	2.88	1.77	2.37
mmu-miR-431-3p	2.76018	0.826853	0.962854	0.858752	0.390477	0.980852	2	1	3	3	5	1	5	1.55	1.01	4.32	1.92	4.8	1.77	3.94
mmu-miR-6988-3p	0.862127	-1.60092	1.87672	-0.853041	0.393637	0.980852	2	0	2	1	1	0	0	1.55	0	2.88	0.64	0.96	0	0
mmu-miR-127-5p	185.626	0.133535	0.156643	0.852483	0.393946	0.980852	240	169	115	298	241	93	240	186.44	171.26	165.65	190.93	231.25	164.54	189.29
mmu-miR-301a-3p	141.354	-0.163712	0.19232	-0.851245	0.394633	0.980852	200	156	85	251	148	49	208	155.37	158.09	122.44	160.82	142.01	86.69	164.06
mmu-miR-467d-5p	6.22926	0.615332	0.723862	0.850068	0.395287	0.980852	3	4	6	10	4	1	21	2.33	4.05	8.64	6.41	3.84	1.77	16.56
mmu-let-7d-3p	56.9408	0.221276	0.261169	0.84725	0.396856	0.980852	63	77	26	72	54	44	74	48.94	78.03	37.45	46.13	51.81	77.85	58.37
mmu-miR-3057-3p	0.36543	2.1938	2.60403	0.842463	0.399529	0.980852	0	0	0	0	0	1	1	0	0	0	0	0	1.77	0.79
mmu-miR-3071-5p	0.36543	2.1938	2.60403	0.842463	0.399529	0.980852	0	0	0	0	0	1	1	0	0	0	0	0	1.77	0.79
mmu-miR-106b-5p	147.83	-0.140298	0.166907	-0.840581	0.400583	0.980852	200	174	109	200	151	79	169	155.37	176.33	157.01	128.14	144.89	139.77	133.3
mmu-miR-669i	1.2449	-1.27872	1.5248	-0.838616	0.401685	0.980852	1	2	2	2	1	0	1	0.78	2.03	2.88	1.28	0.96	0	0.79
mmu-miR-423-3p	39.0757	0.227195	0.272296	0.834367	0.404074	0.980852	50	33	24	58	48	28	43	38.84	33.44	34.57	37.16	46.06	49.54	33.92
mmu-miR-181a-1-3p	2.12962	-0.975612	1.17319	-0.831591	0.40564	0.980852	3	5	0	5	1	1	2	2.33	5.07	0	3.2	0.96	1.77	1.58
mmu-miR-192-3p	0.461531	-1.90963	2.32088	-0.822806	0.410619	0.980852	1	1	1	0	0	0	0	0.78	1.01	1.44	0	0	0	0
mmu-miR-19b-1-5p	0.461531	-1.90963	2.32088	-0.822806	0.410619	0.980852	1	1	1	0	0	0	0	0.78	1.01	1.44	0	0	0	0
mmu-miR-410-3p	225.209	0.131142	0.159664	0.821367	0.411437	0.980852	264	176	188	330	257	146	261	205.09	178.36	270.81	211.44	246.6	258.32	205.86
mmu-miR-377-5p	2.64758	-0.832466	1.0244	-0.812634	0.416428	0.980852	4	5	1	6	2	0	4	3.11	5.07	1.44	3.84	1.92	0	3.15
mmu-miR-362-3p	26.7897	-0.272425	0.336478	-0.809638	0.418148	0.980852	40	30	12	55	20	16	33	31.07	30.4	17.29	35.24	19.19	28.31	26.03
mmu-miR-495-3p	148.868	0.129927	0.162252	0.800775	0.423262	0.980852	180	154	106	196	177	86	185	139.83	156.06	152.69	125.58	169.84	152.16	145.91
mmu-miR-5132-3p	0.442083	-1.85606	2.3474	-0.790687	0.429127	0.980852	0	1	1	1	0	0	0	0	1.01	1.44	0.64	0	0	0
mmu-miR-674-3p	4.18844	-0.676843	0.85729	-0.789515	0.429811	0.980852	4	2	5	11	4	3	1	3.11	2.03	7.2	7.05	3.84	5.31	0.79
mmu-miR-667-5p	2.30241	-0.935468	1.191	-0.785448	0.432191	0.980852	2	1	4	6	0	0	5	1.55	1.01	5.76	3.84	0	0	3.94
mmu-miR-298-3p	1.48574	-1.16138	1.48336	-0.782935	0.433665	0.980852	1	4	0	5	0	0	3	0.78	4.05	0	3.2	0	0	2.37
mmu-miR-337-5p	1.81441	-0.988221	1.27463	-0.775301	0.438162	0.980852	2	2	3	2	1	1	1	1.55	2.03	4.32	1.28	0.96	1.77	0.79
mmu-miR-218-1-3p	1.13783	1.15267	1.49766	0.769646	0.44151	0.980852	1	0	0	3	2	1	2	0.78	0	0	1.92	1.92	1.77	1.58
mmu-miR-21a-5p	452.017	-0.092289	0.120689	-0.764686	0.444458	0.980852	586	436	321	782	492	219	563	455.23	441.84	462.39	501.04	472.09	387.47	444.05
mmu-miR-106a-5p	0.721459	1.46369	1.94085	0.75415	0.450759	0.980852	2	0	0	0	2	0	2	1.55	0	0	0	1.92	0	1.58
mmu-miR-1224-5p	1.42888	1.02388	1.35773	0.754112	0.450782	0.980852	1	0	1	3	2	0	5	0.78	0	1.44	1.92	1.92	0	3.94
mmu-miR-34c-3p	3.9699	0.609829	0.808855	0.753941	0.450885	0.980852	2	3	3	6	5	4	4	1.55	3.04	4.32	3.84	4.8	7.08	3.15
mmu-miR-342-3p	96.3706	-0.153541	0.204046	-0.752482	0.451762	0.980852	123	110	70	144	69	66	116	95.55	111.47	100.83	92.26	66.21	116.77	91.49
mmu-miR-217-3p	0.715704	-1.45884	1.94611	-0.74962	0.453484	0.980852	2	2	0	1	0	0	1	1.55	2.03	0	0.64	0	0	0.79
mmu-miR-1188-5p	4.10687	0.613268	0.822991	0.74517	0.456169	0.980852	2	3	5	3	5	4	4	1.55	3.04	7.2	1.92	4.8	7.08	3.15
mmu-miR-423-5p	29.7393	-0.247041	0.334101	-0.73942	0.459652	0.980852	44	23	26	47	21	24	26	34.18	23.31	37.45	30.11	20.15	42.46	20.51
mmu-miR-466h-5p	1.51194	-1.04259	1.41831	-0.735096	0.462281	0.980852	5	0	2	2	1	0	2	3.88	0	2.88	1.28	0.96	0	1.58
mmu-miR-17-3p	4.0773	-0.612734	0.833822	-0.734849	0.462431	0.980852	9	3	1	12	3	1	6	6.99	3.04	1.44	7.69	2.88	1.77	4.73
mmu-miR-15b-5p	144.872	-0.116826	0.159684	-0.731605	0.46441	0.980852	192	137	117	225	144	78	174	149.15	138.84	168.54	144.16	138.17	138	137.24
mmu-miR-496a-5p	0.907726	1.35384	1.8758	0.721738	0.470456	0.980852	0	2	0	0	0	2	1	0	2.03	0	0	0	3.54	0.79
mmu-miR-6418-3p	1.08908	-1.1565	1.60409	-0.720968	0.470929	0.980852	2	3	0	2	1	0	1	1.55	3.04	0	1.28	0.96	0	0.79
mmu-miR-700-5p	28.4634	-0.227706	0.318091	-0.715851	0.474083	0.980852	36	34	20	48	21	14	41	27.97	34.46	28.81	30.75	20.15	24.77	32.34
mmu-miR-501-3p	11.8961	0.336357	0.474111	0.709447	0.478047	0.980852	12	10	8	17	13	11	12	9.32	10.13	11.52	10.89	12.47	19.46	9.46
mmu-miR-324-5p	69.7374	-0.163185	0.231093	-0.706146	0.480098	0.980852	89	86	56	92	84	27	81	69.14	87.15	80.67	58.95	80.6	47.77	63.89
mmu-miR-194-5p	49.4793	-0.178695	0.253302	-0.705461	0.480523	0.980852	58	48	48	73	51	26	53	45.06	48.64	69.14	46.77	48.94	46	41.8
mmu-miR-1982-3p	1.62153	-0.931874	1.32916	-0.701101	0.48324	0.980852	5	2	0	3	1	1	1	3.88	2.03	0	1.92	0.96	1.77	0.79
mmu-miR-652-5p	0.701359	-1.43485	2.07519	-0.69143	0.489295	0.980852	4	1	0	0	0	0	1	3.11	1.01	0	0	0	0	0.79
mmu-miR-551b-3p	83.7711	-0.144198	0.2102	-0.686002	0.492712	0.980852	122	87	60	129	70	37	129	94.78	88.17	86.43	82.65	67.17	65.46	101.75
mmu-miR-7043-3p	0.482797	1.63337	2.3836	0.685254	0.493184	0.980852	0	1	0	0	0	0	3	0	1.01	0	0	0	0	2.37
mmu-miR-490-3p	0.500809	1.54534	2.25856	0.684218	0.493838	0.980852	1	0	0	0	1	1	0	0.78	0	0	0	0.96	1.77	0
mmu-miR-3544-3p	0.481361	1.54887	2.28358	0.678265	0.497604	0.980852	0	0	0	1	1	1	0	0	0	0	0.64	0.96	1.77	0
mmu-miR-17-5p	27.6419	-0.212236	0.314234	-0.675407	0.499417	0.980852	37	29	21	45	28	15	29	28.74	29.39	30.25	28.83	26.87	26.54	22.87
mmu-miR-1249-3p	14.0696	-0.346816	0.514032	-0.674698	0.499868	0.980852	21	6	22	14	16	6	12	16.31	6.08	31.69	8.97	15.35	10.62	9.46
mmu-miR-23a-5p	0.751148	-1.32373	1.96277	-0.674418	0.500045	0.980852	1	0	2	1	1	0	0	0.78	0	2.88	0.64	0.96	0	0
mmu-miR-27b-5p	1.08166	1.04305	1.54736	0.674085	0.500257	0.980852	0	1	1	1	2	1	1	0	1.01	1.44	0.64	1.92	1.77	0.79
mmu-miR-125a-3p	13.2135	0.29979	0.445004	0.67368	0.500515	0.980852	15	11	7	22	14	11	16	11.65	11.15	10.08	14.1	13.43	19.46	12.62
mmu-miR-103-1-5p	1.4247	-0.969327	1.44069	-0.672819	0.501062	0.980852	1	2	2	3	0	0	3	0.78	2.03	2.88	1.92	0	0	2.37
mmu-miR-188-5p	5.70734	0.450714	0.671878	0.670828	0.50233	0.980852	6	6	1	11	6	4	10	4.66	6.08	1.44	7.05	5.76	7.08	7.89
mmu-miR-344c-3p	0.981909	1.07898	1.62337	0.664657	0.50627	0.980852	2	1	0	0	1	1	2	1.55	1.01	0	0	0.96	1.77	1.58
mmu-miR-199b-5p	5.82847	-0.479888	0.722721	-0.664002	0.506689	0.980852	7	8	3	14	1	2	12	5.44	8.11	4.32	8.97	0.96	3.54	9.46
mmu-miR-30a-5p	998.923	-0.0663435	0.100172	-0.662298	0.507781	0.980852	1285	1003	756	1522	1042	528	1242	998.25	1016.43	1089	975.16	999.83	934.18	979.6
mmu-miR-1968-5p	0.249751	1.95878	2.96217	0.661265	0.508442	0.980852	0	0	0	0	1	0	1	0	0	0	0	0.96	0	0.79
mmu-miR-219a-2-3p	0.249751	1.95878	2.96217	0.661265	0.508442	0.980852	0	0	0	0	1	0	1	0	0	0	0	0.96	0	0.79
mmu-miR-3084-5p	0.249751	1.95878	2.96217	0.661265	0.508442	0.980852	0	0	0	0	1	0	1	0	0	0	0	0.96	0	0.79
mmu-miR-6954-3p	0.249751	1.95878	2.96217	0.661265	0.508442	0.980852	0	0	0	0	1	0	1	0	0	0	0	0.96	0	0.79
mmu-miR-6958-3p	0.249751	1.95878	2.96217	0.661265	0.508442	0.980852	0	0	0	0	1	0	1	0	0	0	0	0.96	0	0.79
mmu-miR-701-5p	0.249751	1.95878	2.96217	0.661265	0.508442	0.980852	0	0	0	0	1	0	1	0	0	0	0	0.96	0	0.79
mmu-miR-7036-3p	0.249751	1.95878	2.96217	0.661265	0.508442	0.980852	0	0	0	0	1	0	1	0	0	0	0	0.96	0	0.79
mmu-miR-669o-5p	1.82516	0.789465	1.19673	0.659683	0.509457	0.980852	0	3	1	2	3	1	3	0	3.04	1.44	1.28	2.88	1.77	2.37
mmu-miR-30c-1-3p	1.73025	0.852618	1.29903	0.656348	0.5116	0.980852	1	2	1	1	2	3	0	0.78	2.03	1.44	0.64	1.92	5.31	0
mmu-miR-425-3p	3.05783	-0.60792	0.929292	-0.654176	0.512998	0.980852	3	4	2	8	3	1	3	2.33	4.05	2.88	5.13	2.88	1.77	2.37
mmu-miR-532-5p	6.82157	0.419043	0.645649	0.649026	0.516322	0.980852	15	4	1	10	9	3	13	11.65	4.05	1.44	6.41	8.64	5.31	10.25
mmu-miR-433-3p	225.254	0.101159	0.156718	0.64548	0.518616	0.980852	272	220	163	314	250	159	235	211.3	222.95	234.8	201.18	239.88	281.32	185.35
mmu-miR-542-5p	0.510201	1.44292	2.24746	0.642023	0.520858	0.980852	0	1	0	0	0	1	1	0	1.01	0	0	0	1.77	0.79
mmu-miR-99a-3p	2.68532	0.643989	1.00516	0.640682	0.521729	0.980852	2	4	1	3	1	1	9	1.55	4.05	1.44	1.92	0.96	1.77	7.1
mmu-miR-671-3p	4.04243	0.500884	0.783884	0.638977	0.522838	0.980852	4	5	1	6	5	3	6	3.11	5.07	1.44	3.84	4.8	5.31	4.73
mmu-miR-29b-1-5p	5.76441	0.422491	0.661866	0.638334	0.523256	0.980852	8	5	4	5	7	4	8	6.21	5.07	5.76	3.2	6.72	7.08	6.31
mmu-miR-125b-1-3p	2.46911	0.670559	1.05093	0.638061	0.523434	0.980852	7	1	0	2	4	1	5	5.44	1.01	0	1.28	3.84	1.77	3.94
mmu-miR-26a-2-3p	0.665737	-1.23886	1.94469	-0.637047	0.524094	0.980852	1	1	1	1	0	0	1	0.78	1.01	1.44	0.64	0	0	0.79
mmu-miR-24-2-5p	36.4617	0.193215	0.305121	0.633239	0.526577	0.980852	39	37	16	73	53	15	51	30.3	37.5	23.05	46.77	50.86	26.54	40.23
mmu-miR-1291	0.476408	1.44704	2.2905	0.631758	0.527545	0.980852	1	0	0	0	0	1	1	0.78	0	0	0	0	1.77	0.79
mmu-miR-92b-5p	0.476408	1.44704	2.2905	0.631758	0.527545	0.980852	1	0	0	0	0	1	1	0.78	0	0	0	0	1.77	0.79
mmu-miR-341-3p	61.3131	0.143745	0.228836	0.628156	0.529902	0.980852	65	73	34	95	65	37	85	50.5	73.98	48.98	60.87	62.37	65.46	67.04
mmu-miR-216a-3p	0.45696	1.44954	2.31754	0.625467	0.531665	0.980852	0	0	0	1	0	1	1	0	0	0	0.64	0	1.77	0.79
mmu-miR-431-5p	171.704	0.10539	0.169289	0.622545	0.533584	0.980852	212	138	144	238	180	117	200	164.69	139.85	207.43	152.49	172.72	207.01	157.75
mmu-miR-322-3p	2.15627	0.680567	1.10059	0.618363	0.536336	0.980852	3	3	0	2	1	2	5	2.33	3.04	0	1.28	0.96	3.54	3.94
mmu-miR-216b-5p	12.8242	0.282188	0.463431	0.608911	0.542583	0.980852	17	8	9	18	13	12	13	13.21	8.11	12.96	11.53	12.47	21.23	10.25
mmu-miR-700-3p	9.98384	0.31497	0.517527	0.608605	0.542786	0.980852	12	11	6	12	8	5	21	9.32	11.15	8.64	7.69	7.68	8.85	16.56
mmu-miR-340-5p	54.3298	0.146776	0.243543	0.602669	0.546729	0.980852	75	36	39	87	63	35	65	58.26	36.48	56.18	55.74	60.45	61.92	51.27
mmu-miR-28c	1.40012	0.830547	1.37907	0.602251	0.547007	0.980852	0	1	2	1	2	1	2	0	1.01	2.88	0.64	1.92	1.77	1.58
mmu-miR-297a-5p	2.54732	0.599768	0.998927	0.600412	0.548232	0.980852	1	2	1	6	4	2	3	0.78	2.03	1.44	3.84	3.84	3.54	2.37
mmu-miR-221-5p	0.876135	1.10377	1.84273	0.598987	0.549181	0.980852	0	1	0	2	4	0	0	0	1.01	0	1.28	3.84	0	0
mmu-miR-485-5p	28.8112	0.193827	0.324096	0.598056	0.549803	0.980852	31	23	27	36	24	20	43	24.08	23.31	38.89	23.07	23.03	35.39	33.92
mmu-miR-3085-3p	2.98871	0.547	0.915762	0.597317	0.550296	0.980852	2	4	2	3	5	1	5	1.55	4.05	2.88	1.92	4.8	1.77	3.94
mmu-miR-679-3p	0.646289	-1.202	2.02456	-0.593709	0.552707	0.980852	0	1	1	2	0	0	1	0	1.01	1.44	1.28	0	0	0.79
mmu-miR-879-3p	2.02623	-0.690319	1.16668	-0.591698	0.554053	0.980852	3	1	2	6	1	0	4	2.33	1.01	2.88	3.84	0.96	0	3.15
mmu-miR-485-3p	8.14425	-0.336595	0.570798	-0.589692	0.555397	0.980852	12	10	7	10	8	4	8	9.32	10.13	10.08	6.41	7.68	7.08	6.31
mmu-miR-216a-5p	22.9218	0.22085	0.376223	0.587019	0.557191	0.980852	28	13	15	47	26	8	44	21.75	13.17	21.61	30.11	24.95	14.15	34.7
mmu-miR-15b-3p	3.77514	-0.504154	0.86608	-0.582111	0.560492	0.980852	3	5	4	6	1	3	4	2.33	5.07	5.76	3.84	0.96	5.31	3.15
mmu-miR-676-3p	18.7215	0.224744	0.388212	0.578922	0.562642	0.980852	29	18	12	18	22	13	22	22.53	18.24	17.29	11.53	21.11	23	17.35
mmu-miR-29c-5p	22.792	-0.212648	0.369878	-0.574913	0.56535	0.980852	19	30	18	40	15	14	30	14.76	30.4	25.93	25.63	14.39	24.77	23.66
mmu-miR-93-5p	47.3231	-0.152205	0.266182	-0.571805	0.567454	0.980852	67	39	42	76	58	16	59	52.05	39.52	60.5	48.69	55.65	28.31	46.54
mmu-miR-203-3p	14.1132	0.245241	0.429736	0.570679	0.568217	0.980852	19	9	10	22	18	8	19	14.76	9.12	14.4	14.1	17.27	14.15	14.99
mmu-miR-376b-3p	193.601	0.0945712	0.166542	0.567852	0.570135	0.980852	268	172	152	241	244	103	232	208.2	174.3	218.95	154.41	234.13	182.24	182.99
mmu-miR-29c-3p	3063.46	-0.0650611	0.114847	-0.566504	0.571051	0.980852	3913	3022	1915	5658	2796	1716	4107	3039.81	3062.48	2758.51	3625.15	2682.85	3036.09	3239.31
mmu-miR-374c-3p	0.225351	1.85997	3.33579	0.557579	0.577132	0.980852	0	0	0	0	0	0	2	0	0	0	0	0	0	1.58
mmu-miR-6956-3p	0.225351	1.85997	3.33579	0.557579	0.577132	0.980852	0	0	0	0	0	0	2	0	0	0	0	0	0	1.58
mmu-miR-3072-5p	0.612496	-1.13896	2.04769	-0.556214	0.578064	0.980852	1	0	1	2	0	0	1	0.78	0	1.44	1.28	0	0	0.79
mmu-miR-7a-2-3p	174.183	-0.0851805	0.154711	-0.550578	0.581923	0.980852	237	171	137	249	158	103	217	184.11	173.29	197.34	159.54	151.61	182.24	171.15
mmu-miR-361-3p	12.0543	-0.266849	0.486793	-0.548177	0.58357	0.980852	21	17	5	16	11	8	11	16.31	17.23	7.2	10.25	10.55	14.15	8.68
mmu-miR-192-5p	11.9271	-0.268033	0.493065	-0.543605	0.586713	0.980852	17	10	9	23	17	6	7	13.21	10.13	12.96	14.74	16.31	10.62	5.52
mmu-miR-501-5p	7.59219	-0.315335	0.590646	-0.533881	0.593424	0.980852	9	11	4	14	8	4	7	6.99	11.15	5.76	8.97	7.68	7.08	5.52
mmu-miR-505-5p	1.86296	-0.697219	1.30605	-0.53384	0.593452	0.980852	2	2	3	1	1	2	0	1.55	2.03	4.32	0.64	0.96	3.54	0
mmu-miR-136-3p	301.342	-0.0735461	0.138352	-0.531587	0.595012	0.980852	397	315	177	543	318	154	382	308.41	319.22	254.96	347.91	305.13	272.47	301.29
mmu-miR-103-2-5p	4.1937	-0.417003	0.786675	-0.530083	0.596054	0.980852	6	5	2	10	4	1	6	4.66	5.07	2.88	6.41	3.84	1.77	4.73
mmu-miR-669l-5p	3.0148	0.493605	0.933177	0.528952	0.596839	0.980852	2	1	2	7	2	3	5	1.55	1.01	2.88	4.48	1.92	5.31	3.94
mmu-miR-181c-3p	4.71359	-0.407055	0.777334	-0.523655	0.600519	0.980852	4	5	5	8	4	4	2	3.11	5.07	7.2	5.13	3.84	7.08	1.58
mmu-miR-541-3p	1.37969	0.708223	1.35351	0.523248	0.600802	0.980852	2	2	0	1	3	1	1	1.55	2.03	0	0.64	2.88	1.77	0.79
mmu-miR-3535	1.03629	-0.932529	1.78493	-0.522446	0.60136	0.980852	0	4	0	2	2	0	0	0	4.05	0	1.28	1.92	0	0
mmu-miR-147-3p	0.411564	-1.43682	2.76264	-0.52009	0.603001	0.980852	0	0	2	0	0	0	0	0	0	2.88	0	0	0	0
mmu-miR-193b-3p	10.3115	-0.263524	0.509283	-0.51744	0.604849	0.980852	15	14	7	13	9	6	11	11.65	14.19	10.08	8.33	8.64	10.62	8.68
mmu-miR-20b-5p	3.03964	0.469354	0.91327	0.513927	0.607303	0.980852	5	3	0	5	3	2	6	3.88	3.04	0	3.2	2.88	3.54	4.73
mmu-miR-380-5p	3.67397	0.428213	0.834445	0.513171	0.607832	0.980852	4	2	4	4	6	1	6	3.11	2.03	5.76	2.56	5.76	1.77	4.73
mmu-miR-455-5p	15.772	-0.211584	0.412464	-0.512976	0.607968	0.980852	21	15	10	33	15	7	21	16.31	15.2	14.4	21.14	14.39	12.38	16.56
mmu-miR-135b-5p	24.1468	0.179781	0.351008	0.512184	0.608522	0.980852	27	17	20	41	27	9	43	20.97	17.23	28.81	26.27	25.91	15.92	33.92
mmu-miR-205-3p	0.350553	-1.38183	2.70121	-0.51156	0.608959	0.980852	0	1	1	0	0	0	0	0	1.01	1.44	0	0	0	0
mmu-miR-7036-5p	0.350553	-1.38183	2.70121	-0.51156	0.608959	0.980852	0	1	1	0	0	0	0	0	1.01	1.44	0	0	0	0
mmu-miR-500-3p	46.5933	-0.127339	0.249472	-0.510432	0.609749	0.980852	66	46	32	76	40	27	60	51.27	46.62	46.1	48.69	38.38	47.77	47.32
mmu-miR-592-3p	0.365682	1.32551	2.62686	0.504599	0.613841	0.980852	0	0	0	1	2	0	0	0	0	0	0.64	1.92	0	0
mmu-miR-7052-3p	0.36073	1.24776	2.4794	0.50325	0.614789	0.980852	1	0	0	0	1	0	1	0.78	0	0	0	0.96	0	0.79
mmu-miR-33-3p	3.22475	0.44727	0.890633	0.502193	0.615532	0.980852	2	5	2	3	3	2	6	1.55	5.07	2.88	1.92	2.88	3.54	4.73
mmu-let-7c-1-3p	0.341282	1.24661	2.52144	0.494402	0.621023	0.980852	0	0	0	1	1	0	1	0	0	0	0.64	0.96	0	0.79
mmu-miR-466f-3p	0.341282	1.24661	2.52144	0.494402	0.621023	0.980852	0	0	0	1	1	0	1	0	0	0	0.64	0.96	0	0.79
mmu-miR-467b-5p	0.341282	1.24661	2.52144	0.494402	0.621023	0.980852	0	0	0	1	1	0	1	0	0	0	0.64	0.96	0	0.79
mmu-miR-466g	0.618176	0.981126	1.98947	0.49316	0.621899	0.980852	1	1	0	0	1	0	2	0.78	1.01	0	0	0.96	0	1.58
mmu-miR-1981-5p	7.93963	0.282209	0.572485	0.492953	0.622046	0.980852	7	6	5	16	7	5	14	5.44	6.08	7.2	10.25	6.72	8.85	11.04
mmu-miR-7b-5p	5957.05	-0.0586527	0.119291	-0.491678	0.622947	0.980852	8044	4829	4671	9945	6661	3223	6799	6248.96	4893.68	6728.45	6371.88	6391.44	5702.39	5362.57
mmu-miR-379-3p	41.2867	0.13168	0.269271	0.489025	0.624824	0.980852	45	50	26	56	51	24	49	34.96	50.67	37.45	35.88	48.94	42.46	38.65
mmu-miR-301b-3p	8.59641	-0.269547	0.554442	-0.486159	0.626855	0.980852	15	8	5	16	11	3	9	11.65	8.11	7.2	10.25	10.55	5.31	7.1
mmu-miR-370-3p	42.7676	0.126718	0.264634	0.478843	0.632051	0.980852	45	43	35	56	44	29	52	34.96	43.58	50.42	35.88	42.22	51.31	41.01
mmu-miR-135a-2-3p	0.815993	0.835512	1.7468	0.478309	0.63243	0.980852	2	0	0	1	1	1	1	1.55	0	0	0.64	0.96	1.77	0.79
mmu-miR-382-5p	247.959	-0.0688857	0.146354	-0.470679	0.63787	0.980852	322	289	173	341	255	148	277	250.14	292.87	249.2	218.48	244.68	261.85	218.48
mmu-miR-7658-3p	0.632399	-1.00998	2.15907	-0.467782	0.63994	0.980852	0	2	1	0	1	0	0	0	2.03	1.44	0	0.96	0	0
mmu-miR-466m-3p	0.431133	1.16586	2.49543	0.467196	0.64036	0.980852	0	0	1	0	0	0	2	0	0	1.44	0	0	0	1.58
mmu-miR-148a-5p	0.871622	-0.803909	1.72477	-0.466098	0.641146	0.980852	1	1	0	4	1	0	1	0.78	1.01	0	2.56	0.96	0	0.79
mmu-miR-208b-3p	1.14568	0.777438	1.66988	0.465566	0.641526	0.980852	0	0	2	1	1	2	0	0	0	2.88	0.64	0.96	3.54	0
mmu-miR-450a-5p	5.21218	0.333084	0.726555	0.458444	0.646634	0.980852	11	2	2	7	6	5	5	8.55	2.03	2.88	4.48	5.76	8.85	3.94
mmu-miR-3068-5p	77.7112	0.0903765	0.199361	0.453331	0.65031	0.980852	103	73	48	124	87	42	106	80.02	73.98	69.14	79.45	83.48	74.31	83.61
mmu-miR-339-5p	133.583	-0.0878573	0.193832	-0.453265	0.650358	0.980852	169	156	75	235	104	71	205	131.29	158.09	108.04	150.57	99.79	125.62	161.69
mmu-let-7f-1-3p	5.74193	-0.306059	0.678539	-0.451056	0.651949	0.980852	9	8	3	8	4	4	6	6.99	8.11	4.32	5.13	3.84	7.08	4.73
mmu-miR-877-5p	3.73925	0.365975	0.811465	0.451005	0.651986	0.980852	5	2	2	7	4	2	7	3.88	2.03	2.88	4.48	3.84	3.54	5.52
mmu-miR-128-3p	69.3977	0.0979288	0.217554	0.450137	0.652612	0.980852	91	62	38	126	79	36	98	70.69	62.83	54.74	80.73	75.8	63.69	77.3
mmu-miR-3083-5p	0.31676	-1.2445	2.78316	-0.447155	0.654763	0.980852	1	0	1	0	0	0	0	0.78	0	1.44	0	0	0	0
mmu-miR-668-5p	0.289541	-1.38039	3.08752	-0.447087	0.654812	0.980852	0	2	0	0	0	0	0	0	2.03	0	0	0	0	0
mmu-miR-6897-5p	0.289541	-1.38039	3.08752	-0.447087	0.654812	0.980852	0	2	0	0	0	0	0	0	2.03	0	0	0	0	0
mmu-miR-148b-5p	1.26772	-0.62557	1.43619	-0.435575	0.663145	0.980852	1	2	1	3	2	0	1	0.78	2.03	1.44	1.92	1.92	0	0.79
mmu-miR-132-5p	21.6037	-0.154787	0.358006	-0.432358	0.665481	0.980852	24	23	15	41	17	13	28	18.64	23.31	21.61	26.27	16.31	23	22.08
mmu-miR-666-3p	53.7216	0.106524	0.24638	0.432356	0.665482	0.980852	62	51	48	66	57	27	79	48.16	51.68	69.14	42.29	54.69	47.77	62.31
mmu-miR-323-5p	1.37873	0.630325	1.46441	0.43043	0.666883	0.980852	0	1	2	1	0	2	2	0	1.01	2.88	0.64	0	3.54	1.58
mmu-miR-181c-5p	82.4797	-0.0888067	0.207922	-0.427115	0.669296	0.980852	96	79	57	156	68	51	108	74.58	80.06	82.11	99.95	65.25	90.23	85.18
mmu-miR-190b-5p	0.592339	0.873395	2.06435	0.423085	0.672233	0.980852	1	0	0	1	1	1	0	0.78	0	0	0.64	0.96	1.77	0
mmu-miR-101b-5p	0.255749	-1.24864	2.98335	-0.418537	0.675555	0.980852	1	1	0	0	0	0	0	0.78	1.01	0	0	0	0	0
mmu-miR-7093-3p	0.255749	-1.24864	2.98335	-0.418537	0.675555	0.980852	1	1	0	0	0	0	0	0.78	1.01	0	0	0	0	0
mmu-miR-8112	0.255749	-1.24864	2.98335	-0.418537	0.675555	0.980852	1	1	0	0	0	0	0	0.78	1.01	0	0	0	0	0
mmu-miR-344d-3p	1.22016	0.596127	1.42888	0.417198	0.676533	0.980852	1	2	0	2	3	0	2	0.78	2.03	0	1.28	2.88	0	1.58
mmu-miR-543-3p	44.0018	-0.116301	0.280269	-0.41496	0.678171	0.980852	53	57	36	49	46	27	43	41.17	57.76	51.86	31.39	44.14	47.77	33.92
mmu-miR-135a-5p	433.889	0.0650614	0.156804	0.414922	0.678199	0.980852	649	423	249	647	516	185	645	504.17	428.67	358.68	414.54	495.12	327.32	508.73
mmu-miR-208a-3p	0.297312	-1.1542	2.83527	-0.407088	0.683944	0.980852	0	0	1	1	0	0	0	0	0	1.44	0.64	0	0	0
mmu-miR-7054-3p	0.626131	0.825207	2.03364	0.405778	0.684906	0.980852	0	1	0	1	1	1	0	0	1.01	0	0.64	0.96	1.77	0
mmu-miR-1193-3p	18.5666	-0.159291	0.393782	-0.404516	0.685833	0.980852	21	24	16	22	15	12	21	16.31	24.32	23.05	14.1	14.39	21.23	16.56
mmu-miR-152-5p	2.62881	-0.398181	1.01139	-0.393695	0.693806	0.980852	5	2	1	6	3	2	1	3.88	2.03	1.44	3.84	2.88	3.54	0.79
mmu-miR-29a-3p	7014.59	-0.035362	0.0899087	-0.39331	0.69409	0.980852	8667	6775	4923	11960	7228	3831	8920	6732.94	6865.75	7091.45	7662.92	6935.49	6778.12	7035.46
mmu-miR-24-1-5p	3.36	-0.36813	0.945648	-0.389289	0.697063	0.980852	5	2	3	6	0	4	3	3.88	2.03	4.32	3.84	0	7.08	2.37
mmu-miR-15a-3p	5.06488	0.274352	0.721674	0.380161	0.703826	0.980852	5	2	6	7	5	3	8	3.88	2.03	8.64	4.48	4.8	5.31	6.31
mmu-miR-18a-3p	0.236301	-1.15431	3.06083	-0.377124	0.706082	0.980852	0	1	0	1	0	0	0	0	1.01	0	0.64	0	0	0
mmu-miR-3110-5p	0.236301	-1.15431	3.06083	-0.377124	0.706082	0.980852	0	1	0	1	0	0	0	0	1.01	0	0.64	0	0	0
mmu-miR-504-5p	0.236301	-1.15431	3.06083	-0.377124	0.706082	0.980852	0	1	0	1	0	0	0	0	1.01	0	0.64	0	0	0
mmu-miR-107-5p	0.252754	1.21801	3.24184	0.375716	0.707128	0.980852	0	0	0	0	0	1	0	0	0	0	0	0	1.77	0
mmu-miR-206-3p	0.252754	1.21801	3.24184	0.375716	0.707128	0.980852	0	0	0	0	0	1	0	0	0	0	0	0	1.77	0
mmu-miR-3080-3p	0.252754	1.21801	3.24184	0.375716	0.707128	0.980852	0	0	0	0	0	1	0	0	0	0	0	0	1.77	0
mmu-miR-3099-5p	0.252754	1.21801	3.24184	0.375716	0.707128	0.980852	0	0	0	0	0	1	0	0	0	0	0	0	1.77	0
mmu-miR-466n-3p	0.252754	1.21801	3.24184	0.375716	0.707128	0.980852	0	0	0	0	0	1	0	0	0	0	0	0	1.77	0
mmu-miR-5621-5p	0.252754	1.21801	3.24184	0.375716	0.707128	0.980852	0	0	0	0	0	1	0	0	0	0	0	0	1.77	0
mmu-miR-6955-3p	0.252754	1.21801	3.24184	0.375716	0.707128	0.980852	0	0	0	0	0	1	0	0	0	0	0	0	1.77	0
mmu-miR-698-5p	0.252754	1.21801	3.24184	0.375716	0.707128	0.980852	0	0	0	0	0	1	0	0	0	0	0	0	1.77	0
mmu-miR-764-5p	0.252754	1.21801	3.24184	0.375716	0.707128	0.980852	0	0	0	0	0	1	0	0	0	0	0	0	1.77	0
mmu-miR-7655-3p	0.252754	1.21801	3.24184	0.375716	0.707128	0.980852	0	0	0	0	0	1	0	0	0	0	0	0	1.77	0
mmu-miR-323-3p	14.4394	0.157358	0.42227	0.372649	0.70941	0.980852	18	16	8	21	15	8	22	13.98	16.21	11.52	13.45	14.39	14.15	17.35
mmu-miR-702-3p	5.33247	-0.260849	0.701139	-0.372037	0.709866	0.980852	8	8	3	7	7	2	5	6.21	8.11	4.32	4.48	6.72	3.54	3.94
mmu-miR-29a-5p	58.5662	-0.0887653	0.241402	-0.367707	0.713092	0.980852	77	55	37	111	45	32	89	59.82	55.74	53.3	71.12	43.18	56.62	70.2
mmu-miR-6946-3p	0.513195	-0.82877	2.27299	-0.364617	0.715397	0.980852	1	2	0	0	0	0	1	0.78	2.03	0	0	0	0	0.79
mmu-let-7b-3p	13.0854	0.167798	0.462091	0.363128	0.716509	0.980852	11	13	12	17	17	9	12	8.55	13.17	17.29	10.89	16.31	15.92	9.46
mmu-miR-376a-5p	25.2464	-0.131522	0.362588	-0.362731	0.716806	0.980852	37	24	27	22	24	14	29	28.74	24.32	38.89	14.1	23.03	24.77	22.87
mmu-miR-3077-3p	0.633826	-0.777411	2.1647	-0.359132	0.719497	0.980852	0	2	0	1	0	1	0	0	2.03	0	0.64	0	1.77	0
mmu-miR-6944-3p	0.601731	0.737135	2.05472	0.358752	0.719781	0.980852	0	1	0	1	0	1	1	0	1.01	0	0.64	0	1.77	0.79
mmu-miR-149-5p	12.3121	0.17024	0.479393	0.355116	0.722503	0.980852	17	13	10	11	10	6	23	13.21	13.17	14.4	7.05	9.6	10.62	18.14
mmu-miR-30e-3p	75.5496	-0.0721123	0.203237	-0.354819	0.722725	0.980852	99	80	53	116	68	43	100	76.91	81.07	76.35	74.32	65.25	76.08	78.87
mmu-miR-542-3p	1.16992	0.503738	1.44624	0.348308	0.727609	0.980852	1	1	0	3	2	1	1	0.78	1.01	0	1.92	1.92	1.77	0.79
mmu-miR-15a-5p	438.981	0.0475581	0.137301	0.346377	0.729059	0.980852	619	376	261	766	519	238	539	480.87	381.04	375.96	490.79	498	421.09	425.13
mmu-miR-7075-3p	0.920189	0.5898	1.7037	0.346188	0.729202	0.980852	0	1	1	1	0	1	2	0	1.01	1.44	0.64	0	1.77	1.58
mmu-miR-93-3p	2.70972	-0.351754	1.02324	-0.343766	0.731022	0.980852	4	3	2	4	4	2	0	3.11	3.04	2.88	2.56	3.84	3.54	0
mmu-miR-491-3p	0.221956	-1.16398	3.39978	-0.34237	0.732072	0.980852	2	0	0	0	0	0	0	1.55	0	0	0	0	0	0
mmu-miR-155-5p	1.64975	0.450488	1.3281	0.339198	0.734461	0.980852	1	1	3	0	3	1	1	0.78	1.01	4.32	0	2.88	1.77	0.79
mmu-miR-673-5p	49.3879	-0.0826179	0.244166	-0.338367	0.735086	0.980852	64	59	31	76	51	25	63	49.72	59.79	44.65	48.69	48.94	44.23	49.69
mmu-miR-190a-3p	0.656466	0.64906	1.9211	0.337859	0.735469	0.980852	1	0	0	2	1	0	2	0.78	0	0	1.28	0.96	0	1.58
mmu-miR-1943-3p	0.202509	-1.0918	3.23744	-0.337243	0.735934	0.980852	1	0	0	1	0	0	0	0.78	0	0	0.64	0	0	0
mmu-miR-503-3p	0.202509	-1.0918	3.23744	-0.337243	0.735934	0.980852	1	0	0	1	0	0	0	0.78	0	0	0.64	0	0	0
mmu-miR-6922-3p	0.202509	-1.0918	3.23744	-0.337243	0.735934	0.980852	1	0	0	1	0	0	0	0.78	0	0	0.64	0	0	0
mmu-miR-7092-3p	0.202509	-1.0918	3.23744	-0.337243	0.735934	0.980852	1	0	0	1	0	0	0	0.78	0	0	0.64	0	0	0
mmu-miR-374c-5p	0.912475	0.583112	1.73327	0.336422	0.736553	0.980852	1	0	0	3	2	1	0	0.78	0	0	1.92	1.92	1.77	0
mmu-miR-421-3p	22.8872	-0.119222	0.354735	-0.336087	0.736806	0.980852	37	26	12	35	30	10	24	28.74	26.35	17.29	22.42	28.79	17.69	18.93
mmu-miR-1983	0.68219	0.666546	2.00244	0.332867	0.739235	0.980852	1	0	1	0	0	1	1	0.78	0	1.44	0	0	1.77	0.79
mmu-miR-539-3p	5.44399	0.227914	0.69745	0.326781	0.743833	0.980852	10	5	2	6	6	5	5	7.77	5.07	2.88	3.84	5.76	8.85	3.94
mmu-miR-1191b-5p	0.137076	1.21808	3.81684	0.319132	0.749626	0.980852	0	0	0	0	1	0	0	0	0	0	0	0.96	0	0
mmu-miR-202-5p	0.137076	1.21808	3.81684	0.319132	0.749626	0.980852	0	0	0	0	1	0	0	0	0	0	0	0.96	0	0
mmu-miR-215-5p	0.137076	1.21808	3.81684	0.319132	0.749626	0.980852	0	0	0	0	1	0	0	0	0	0	0	0.96	0	0
mmu-miR-3058-5p	0.137076	1.21808	3.81684	0.319132	0.749626	0.980852	0	0	0	0	1	0	0	0	0	0	0	0.96	0	0
mmu-miR-328-5p	0.137076	1.21808	3.81684	0.319132	0.749626	0.980852	0	0	0	0	1	0	0	0	0	0	0	0.96	0	0
mmu-miR-351-3p	0.137076	1.21808	3.81684	0.319132	0.749626	0.980852	0	0	0	0	1	0	0	0	0	0	0	0.96	0	0
mmu-miR-382-3p	0.137076	1.21808	3.81684	0.319132	0.749626	0.980852	0	0	0	0	1	0	0	0	0	0	0	0.96	0	0
mmu-miR-5114	0.137076	1.21808	3.81684	0.319132	0.749626	0.980852	0	0	0	0	1	0	0	0	0	0	0	0.96	0	0
mmu-miR-6912-3p	0.137076	1.21808	3.81684	0.319132	0.749626	0.980852	0	0	0	0	1	0	0	0	0	0	0	0.96	0	0
mmu-miR-6937-3p	0.137076	1.21808	3.81684	0.319132	0.749626	0.980852	0	0	0	0	1	0	0	0	0	0	0	0.96	0	0
mmu-miR-6980-3p	0.137076	1.21808	3.81684	0.319132	0.749626	0.980852	0	0	0	0	1	0	0	0	0	0	0	0.96	0	0
mmu-miR-7035-3p	0.137076	1.21808	3.81684	0.319132	0.749626	0.980852	0	0	0	0	1	0	0	0	0	0	0	0.96	0	0
mmu-miR-7070-3p	0.137076	1.21808	3.81684	0.319132	0.749626	0.980852	0	0	0	0	1	0	0	0	0	0	0	0.96	0	0
mmu-miR-145b	0.112676	1.21695	3.81688	0.318832	0.749854	0.980852	0	0	0	0	0	0	1	0	0	0	0	0	0	0.79
mmu-miR-3102-5p	0.112676	1.21695	3.81688	0.318832	0.749854	0.980852	0	0	0	0	0	0	1	0	0	0	0	0	0	0.79
mmu-miR-3109-5p	0.112676	1.21695	3.81688	0.318832	0.749854	0.980852	0	0	0	0	0	0	1	0	0	0	0	0	0	0.79
mmu-miR-344f-5p	0.112676	1.21695	3.81688	0.318832	0.749854	0.980852	0	0	0	0	0	0	1	0	0	0	0	0	0	0.79
mmu-miR-3572-3p	0.112676	1.21695	3.81688	0.318832	0.749854	0.980852	0	0	0	0	0	0	1	0	0	0	0	0	0	0.79
mmu-miR-449a-5p	0.112676	1.21695	3.81688	0.318832	0.749854	0.980852	0	0	0	0	0	0	1	0	0	0	0	0	0	0.79
mmu-miR-582-3p	0.112676	1.21695	3.81688	0.318832	0.749854	0.980852	0	0	0	0	0	0	1	0	0	0	0	0	0	0.79
mmu-miR-598-5p	0.112676	1.21695	3.81688	0.318832	0.749854	0.980852	0	0	0	0	0	0	1	0	0	0	0	0	0	0.79
mmu-miR-6769b-3p	0.112676	1.21695	3.81688	0.318832	0.749854	0.980852	0	0	0	0	0	0	1	0	0	0	0	0	0	0.79
mmu-miR-6909-5p	0.112676	1.21695	3.81688	0.318832	0.749854	0.980852	0	0	0	0	0	0	1	0	0	0	0	0	0	0.79
mmu-miR-6929-3p	0.112676	1.21695	3.81688	0.318832	0.749854	0.980852	0	0	0	0	0	0	1	0	0	0	0	0	0	0.79
mmu-miR-6968-3p	0.112676	1.21695	3.81688	0.318832	0.749854	0.980852	0	0	0	0	0	0	1	0	0	0	0	0	0	0.79
mmu-miR-7012-3p	0.112676	1.21695	3.81688	0.318832	0.749854	0.980852	0	0	0	0	0	0	1	0	0	0	0	0	0	0.79
mmu-miR-7019-5p	0.112676	1.21695	3.81688	0.318832	0.749854	0.980852	0	0	0	0	0	0	1	0	0	0	0	0	0	0.79
mmu-miR-7063-3p	0.112676	1.21695	3.81688	0.318832	0.749854	0.980852	0	0	0	0	0	0	1	0	0	0	0	0	0	0.79
mmu-miR-493-5p	1.84096	-0.401625	1.26543	-0.317383	0.750953	0.980852	4	4	1	0	2	0	3	3.11	4.05	1.44	0	1.92	0	2.37
mmu-miR-32-5p	25.6286	-0.105391	0.336868	-0.312856	0.75439	0.980852	46	24	16	35	30	13	28	35.73	24.32	23.05	22.42	28.79	23	22.08
mmu-miR-214-5p	0.79786	-0.571476	1.86036	-0.307185	0.758703	0.980852	2	1	1	0	0	0	2	1.55	1.01	1.44	0	0	0	1.58
mmu-let-7i-3p	28.6043	0.100804	0.333601	0.302171	0.762522	0.980852	44	24	11	53	24	22	38	34.18	24.32	15.85	33.96	23.03	38.92	29.97
mmu-miR-28a-5p	41.1827	-0.081895	0.27587	-0.296861	0.766573	0.980852	54	32	35	68	31	26	56	41.95	32.43	50.42	43.57	29.75	46	44.17
mmu-miR-98-3p	4.54516	-0.238349	0.805257	-0.295992	0.767236	0.980852	6	8	0	9	4	4	3	4.66	8.11	0	5.77	3.84	7.08	2.37
mmu-miR-410-5p	0.580586	-0.653508	2.21044	-0.295646	0.7675	0.980852	0	1	0	2	0	1	0	0	1.01	0	1.28	0	1.77	0
mmu-miR-466f	0.580586	-0.653508	2.21044	-0.295646	0.7675	0.980852	0	1	0	2	0	1	0	0	1.01	0	1.28	0	1.77	0
mmu-miR-1a-3p	1.68225	-0.383223	1.29686	-0.295501	0.767611	0.980852	1	3	0	6	1	0	4	0.78	3.04	0	3.84	0.96	0	3.15
mmu-miR-452-3p	1.01231	-0.511015	1.73132	-0.29516	0.767872	0.980852	3	2	0	0	1	1	0	2.33	2.03	0	0	0.96	1.77	0
mmu-miR-99b-3p	5.27096	0.196192	0.696057	0.281862	0.778049	0.980852	4	5	5	8	6	2	9	3.11	5.07	7.2	5.13	5.76	3.54	7.1
mmu-miR-146b-5p	31.3433	0.0882754	0.315844	0.279491	0.779868	0.980852	32	33	26	40	24	25	39	24.86	33.44	37.45	25.63	23.03	44.23	30.76
mmu-miR-466k	0.45226	0.614359	2.21057	0.277919	0.781074	0.980852	1	0	0	1	1	0	1	0.78	0	0	0.64	0.96	0	0.79
mmu-miR-1b-3p	0.183061	-1.00984	3.66122	-0.27582	0.782686	0.980852	0	0	0	2	0	0	0	0	0	0	1.28	0	0	0
mmu-miR-340-3p	6.83355	-0.175439	0.638006	-0.27498	0.783332	0.980852	7	10	3	13	3	5	10	5.44	10.13	4.32	8.33	2.88	8.85	7.89
mmu-miR-666-5p	21.7845	0.100435	0.366265	0.274215	0.783919	0.980852	20	18	18	40	31	10	25	15.54	18.24	25.93	25.63	29.75	17.69	19.72
mmu-miR-1934-5p	0.440507	-0.647423	2.36399	-0.273869	0.784185	0.980852	0	1	0	2	0	0	1	0	1.01	0	1.28	0	0	0.79
mmu-miR-26a-5p	3124.28	-0.0276918	0.101498	-0.272832	0.784982	0.980852	4181	2726	2205	5326	3125	1724	4085	3248	2762.51	3176.25	3412.43	2998.54	3050.24	3221.96
mmu-miR-879-5p	74.5931	0.0709172	0.261769	0.270915	0.786457	0.980852	73	57	45	176	68	37	126	56.71	57.76	64.82	112.77	65.25	65.46	99.38
mmu-miR-3070a-3p	0.702451	-0.531358	1.99972	-0.265716	0.790458	0.980852	1	0	0	4	0	0	2	0.78	0	0	2.56	0	0	1.58
mmu-miR-101b-3p	168.718	-0.0453383	0.17304	-0.26201	0.793314	0.980852	223	157	118	291	200	65	235	173.24	159.1	169.98	186.45	191.91	115	185.35
mmu-miR-505-3p	0.546793	-0.575591	2.24423	-0.256476	0.797583	0.980852	1	0	0	2	0	1	0	0.78	0	0	1.28	0	1.77	0
mmu-let-7b-5p	1779.08	-0.0301171	0.118075	-0.255067	0.798671	0.980852	2444	1763	1192	2759	1736	1188	1922	1898.62	1786.61	1717.05	1767.73	1665.75	2101.91	1515.94
mmu-miR-669b-5p	4.97689	-0.184434	0.725331	-0.254275	0.799283	0.980852	6	3	4	12	4	2	8	4.66	3.04	5.76	7.69	3.84	3.54	6.31
mmu-miR-18a-5p	6.38333	0.168051	0.661048	0.254219	0.799326	0.980852	8	10	3	7	7	1	14	6.21	10.13	4.32	4.48	6.72	1.77	11.04
mmu-miR-877-3p	1.52895	0.316455	1.28193	0.246858	0.805018	0.980852	3	1	0	3	3	1	1	2.33	1.01	0	1.92	2.88	1.77	0.79
mmu-miR-28a-3p	7.10538	0.145162	0.592933	0.244821	0.806595	0.980852	9	8	4	10	7	4	11	6.99	8.11	5.76	6.41	6.72	7.08	8.68
mmu-miR-574-3p	113.131	-0.045816	0.188215	-0.243424	0.807677	0.980852	136	131	83	154	109	76	122	105.65	132.75	119.56	98.67	104.59	134.47	96.22
mmu-miR-20b-3p	0.431115	-0.564565	2.37647	-0.237565	0.812219	0.980852	1	0	0	2	1	0	0	0.78	0	0	1.28	0.96	0	0
mmu-miR-671-5p	126.749	-0.040025	0.169663	-0.235909	0.813503	0.980852	151	120	90	226	127	68	167	117.3	121.61	129.64	144.8	121.86	120.31	131.72
mmu-miR-216b-3p	0.408412	0.595157	2.54763	0.233612	0.815287	0.980852	0	0	0	2	0	0	2	0	0	0	1.28	0	0	1.58
mmu-miR-22-3p	1530.96	0.0271158	0.116892	0.231974	0.816558	0.980852	1987	1290	1091	2579	1825	831	1801	1543.6	1307.28	1571.56	1652.4	1751.14	1470.27	1420.5
mmu-miR-412-5p	1.65867	-0.293311	1.27406	-0.230217	0.817923	0.980852	3	0	2	3	2	1	1	2.33	0	2.88	1.92	1.92	1.77	0.79
mmu-miR-467c-5p	2.29117	-0.243328	1.0674	-0.227963	0.819675	0.980852	3	2	1	6	4	1	1	2.33	2.03	1.44	3.84	3.84	1.77	0.79
mmu-miR-221-3p	32.3202	0.0691	0.306997	0.225084	0.821914	0.980852	42	43	17	41	30	18	49	32.63	43.58	24.49	26.27	28.79	31.85	38.65
mmu-miR-3102-3p.2-3p	0.823958	0.364756	1.75586	0.207736	0.835435	0.980852	1	1	1	0	1	0	2	0.78	1.01	1.44	0	0.96	0	1.58
mmu-miR-21a-3p	1.00864	-0.369909	1.79165	-0.206463	0.83643	0.980852	0	4	0	1	0	0	3	0	4.05	0	0.64	0	0	2.37
mmu-miR-378a-5p	5.54285	0.142105	0.693433	0.20493	0.837627	0.980852	7	2	6	8	6	4	6	5.44	2.03	8.64	5.13	5.76	7.08	4.73
mmu-miR-488-3p	1.9737	-0.245248	1.21784	-0.20138	0.840402	0.980852	0	1	2	7	3	1	1	0	1.01	2.88	4.48	2.88	1.77	0.79
mmu-miR-27a-5p	0.600304	0.410456	2.07077	0.198214	0.842878	0.980852	0	1	1	0	1	0	1	0	1.01	1.44	0	0.96	0	0.79
mmu-miR-3113-5p	0.458536	0.496519	2.51234	0.197632	0.843333	0.980852	0	0	1	0	0	1	0	0	0	1.44	0	0	1.77	0
mmu-miR-324-3p	14.6747	-0.0843136	0.443117	-0.190274	0.849095	0.980852	22	22	7	18	17	5	21	17.09	22.29	10.08	11.53	16.31	8.85	16.56
mmu-miR-1843b-5p	7.66786	-0.114349	0.606802	-0.188445	0.850528	0.980852	11	6	3	18	9	6	5	8.55	6.08	4.32	11.53	8.64	10.62	3.94
mmu-miR-493-3p	0.387267	-0.490286	2.6191	-0.187197	0.851506	0.980852	0	0	0	3	0	0	1	0	0	0	1.92	0	0	0.79
mmu-miR-466i-3p	4.75229	0.143405	0.775832	0.184841	0.853354	0.980852	1	4	6	8	4	3	7	0.78	4.05	8.64	5.13	3.84	5.31	5.52
mmu-miR-6940-3p	0.363733	0.496568	2.69142	0.1845	0.853621	0.980852	1	0	0	0	0	1	0	0.78	0	0	0	0	1.77	0
mmu-miR-708-3p	6.45536	0.111517	0.619561	0.179994	0.857157	0.980852	8	6	4	11	8	3	9	6.21	6.08	5.76	7.05	7.68	5.31	7.1
mmu-miR-363-3p	0.708009	-0.326884	1.8367	-0.177973	0.858744	0.980852	2	1	0	1	1	0	1	1.55	1.01	0	0.64	0.96	0	0.79
mmu-miR-195a-3p	0.850037	0.307579	1.76848	0.173923	0.861926	0.980852	1	1	0	2	3	0	0	0.78	1.01	0	1.28	2.88	0	0
mmu-let-7e-3p	7.95303	0.0978727	0.5664	0.172798	0.86281	0.980852	8	8	7	11	8	4	12	6.21	8.11	10.08	7.05	7.68	7.08	9.46
mmu-miR-297b-5p	0.281846	0.496616	2.90105	0.171185	0.864078	0.980852	0	1	0	0	1	0	0	0	1.01	0	0	0.96	0	0
mmu-miR-3572-5p	0.281846	0.496616	2.90105	0.171185	0.864078	0.980852	0	1	0	0	1	0	0	0	1.01	0	0	0.96	0	0
mmu-miR-6901-3p	0.281846	0.496616	2.90105	0.171185	0.864078	0.980852	0	1	0	0	1	0	0	0	1.01	0	0	0.96	0	0
mmu-miR-672-3p	10.1713	-0.0867377	0.509406	-0.170272	0.864796	0.980852	10	11	8	17	10	7	10	7.77	11.15	11.52	10.89	9.6	12.38	7.89
mmu-miR-377-3p	89.3504	-0.0333261	0.19815	-0.168186	0.866437	0.980852	112	83	61	158	109	48	96	87.01	84.11	87.87	101.23	104.59	84.93	75.72
mmu-miR-1197-3p	0.257446	0.49566	2.99141	0.165694	0.868397	0.980852	0	1	0	0	0	0	1	0	1.01	0	0	0	0	0.79
mmu-miR-1964-5p	0.257446	0.49566	2.99141	0.165694	0.868397	0.980852	0	1	0	0	0	0	1	0	1.01	0	0	0	0	0.79
mmu-miR-448-3p	0.257446	0.49566	2.99141	0.165694	0.868397	0.980852	0	1	0	0	0	0	1	0	1.01	0	0	0	0	0.79
mmu-miR-5615-3p	0.257446	0.49566	2.99141	0.165694	0.868397	0.980852	0	1	0	0	0	0	1	0	1.01	0	0	0	0	0.79
mmu-miR-6516-5p	0.603307	-0.367574	2.23471	-0.164484	0.86935	0.980852	0	1	1	0	0	1	0	0	1.01	1.44	0	0	1.77	0
mmu-miR-1264-3p	0.248054	0.496641	3.02978	0.16392	0.869794	0.980852	1	0	0	0	1	0	0	0.78	0	0	0	0.96	0	0
mmu-miR-187-5p	0.248054	0.496641	3.02978	0.16392	0.869794	0.980852	1	0	0	0	1	0	0	0.78	0	0	0	0.96	0	0
mmu-miR-3060-3p	0.248054	0.496641	3.02978	0.16392	0.869794	0.980852	1	0	0	0	1	0	0	0.78	0	0	0	0.96	0	0
mmu-miR-3074-1-3p	0.248054	0.496641	3.02978	0.16392	0.869794	0.980852	1	0	0	0	1	0	0	0.78	0	0	0	0.96	0	0
mmu-miR-3084-3p	0.248054	0.496641	3.02978	0.16392	0.869794	0.980852	1	0	0	0	1	0	0	0.78	0	0	0	0.96	0	0
mmu-miR-1955-5p	0.228606	0.496657	3.11706	0.159335	0.873405	0.980852	0	0	0	1	1	0	0	0	0	0	0.64	0.96	0	0
mmu-miR-1964-3p	0.228606	0.496657	3.11706	0.159335	0.873405	0.980852	0	0	0	1	1	0	0	0	0	0	0.64	0.96	0	0
mmu-miR-1306-3p	0.223654	0.495649	3.1412	0.15779	0.874623	0.980852	1	0	0	0	0	0	1	0.78	0	0	0	0	0	0.79
mmu-miR-26a-1-3p	0.223654	0.495649	3.1412	0.15779	0.874623	0.980852	1	0	0	0	0	0	1	0.78	0	0	0	0	0	0.79
mmu-miR-3100-5p	0.204206	0.495642	3.24446	0.152766	0.878583	0.980852	0	0	0	1	0	0	1	0	0	0	0.64	0	0	0.79
mmu-miR-344e-3p	0.204206	0.495642	3.24446	0.152766	0.878583	0.980852	0	0	0	1	0	0	1	0	0	0	0.64	0	0	0.79
mmu-miR-344i	0.204206	0.495642	3.24446	0.152766	0.878583	0.980852	0	0	0	1	0	0	1	0	0	0	0.64	0	0	0.79
mmu-miR-3475-3p	0.204206	0.495642	3.24446	0.152766	0.878583	0.980852	0	0	0	1	0	0	1	0	0	0	0.64	0	0	0.79
mmu-miR-551b-5p	0.204206	0.495642	3.24446	0.152766	0.878583	0.980852	0	0	0	1	0	0	1	0	0	0	0.64	0	0	0.79
mmu-miR-6926-5p	0.204206	0.495642	3.24446	0.152766	0.878583	0.980852	0	0	0	1	0	0	1	0	0	0	0.64	0	0	0.79
mmu-miR-6540-5p	0.402217	-0.396887	2.60472	-0.152372	0.878893	0.980852	0	2	0	0	0	0	1	0	2.03	0	0	0	0	0.79
mmu-miR-186-3p	0.73711	0.28016	1.85491	0.151037	0.879947	0.980852	1	1	0	1	1	1	0	0.78	1.01	0	0.64	0.96	1.77	0
mmu-miR-99a-5p	736.106	0.0169737	0.114681	0.148007	0.882337	0.980852	909	778	505	1096	727	477	871	706.15	788.42	727.44	702.22	697.58	843.95	686.98
mmu-miR-26b-3p	2.59856	-0.145251	1.00161	-0.145018	0.884697	0.980852	4	1	3	4	4	1	2	3.11	1.01	4.32	2.56	3.84	1.77	1.58
mmu-miR-598-3p	44.6964	-0.0375336	0.261115	-0.143744	0.885703	0.980852	63	38	29	82	49	19	64	48.94	38.51	41.77	52.54	47.02	33.62	50.48
mmu-miR-543-5p	4.33439	-0.111593	0.778006	-0.143435	0.885947	0.980852	7	5	2	6	3	4	4	5.44	5.07	2.88	3.84	2.88	7.08	3.15
mmu-miR-217-5p	8.69896	-0.076999	0.546132	-0.14099	0.887878	0.980852	11	8	8	12	7	5	12	8.55	8.11	11.52	7.69	6.72	8.85	9.46
mmu-miR-224-5p	21.5351	-0.0482906	0.353807	-0.136489	0.891435	0.980852	32	24	13	31	25	10	27	24.86	24.32	18.73	19.86	23.99	17.69	21.3
mmu-miR-1298-5p	0.205782	-0.46576	3.48407	-0.133683	0.893653	0.980852	0	0	1	0	0	0	0	0	0	1.44	0	0	0	0
mmu-miR-146b-3p	0.205782	-0.46576	3.48407	-0.133683	0.893653	0.980852	0	0	1	0	0	0	0	0	0	1.44	0	0	0	0
mmu-miR-155-3p	0.205782	-0.46576	3.48407	-0.133683	0.893653	0.980852	0	0	1	0	0	0	0	0	0	1.44	0	0	0	0
mmu-miR-1843b-3p	0.205782	-0.46576	3.48407	-0.133683	0.893653	0.980852	0	0	1	0	0	0	0	0	0	1.44	0	0	0	0
mmu-miR-1930-5p	0.205782	-0.46576	3.48407	-0.133683	0.893653	0.980852	0	0	1	0	0	0	0	0	0	1.44	0	0	0	0
mmu-miR-3080-5p	0.205782	-0.46576	3.48407	-0.133683	0.893653	0.980852	0	0	1	0	0	0	0	0	0	1.44	0	0	0	0
mmu-miR-3086-5p	0.205782	-0.46576	3.48407	-0.133683	0.893653	0.980852	0	0	1	0	0	0	0	0	0	1.44	0	0	0	0
mmu-miR-344-5p	0.205782	-0.46576	3.48407	-0.133683	0.893653	0.980852	0	0	1	0	0	0	0	0	0	1.44	0	0	0	0
mmu-miR-3544-5p	0.205782	-0.46576	3.48407	-0.133683	0.893653	0.980852	0	0	1	0	0	0	0	0	0	1.44	0	0	0	0
mmu-miR-675-3p	0.205782	-0.46576	3.48407	-0.133683	0.893653	0.980852	0	0	1	0	0	0	0	0	0	1.44	0	0	0	0
mmu-miR-6917-3p	0.205782	-0.46576	3.48407	-0.133683	0.893653	0.980852	0	0	1	0	0	0	0	0	0	1.44	0	0	0	0
mmu-miR-6934-5p	0.205782	-0.46576	3.48407	-0.133683	0.893653	0.980852	0	0	1	0	0	0	0	0	0	1.44	0	0	0	0
mmu-miR-6939-3p	0.205782	-0.46576	3.48407	-0.133683	0.893653	0.980852	0	0	1	0	0	0	0	0	0	1.44	0	0	0	0
mmu-miR-6975-3p	0.205782	-0.46576	3.48407	-0.133683	0.893653	0.980852	0	0	1	0	0	0	0	0	0	1.44	0	0	0	0
mmu-miR-6979-3p	0.205782	-0.46576	3.48407	-0.133683	0.893653	0.980852	0	0	1	0	0	0	0	0	0	1.44	0	0	0	0
mmu-miR-7061-5p	0.205782	-0.46576	3.48407	-0.133683	0.893653	0.980852	0	0	1	0	0	0	0	0	0	1.44	0	0	0	0
mmu-miR-7081-3p	0.205782	-0.46576	3.48407	-0.133683	0.893653	0.980852	0	0	1	0	0	0	0	0	0	1.44	0	0	0	0
mmu-miR-7212-5p	0.205782	-0.46576	3.48407	-0.133683	0.893653	0.980852	0	0	1	0	0	0	0	0	0	1.44	0	0	0	0
mmu-miR-7669-5p	0.205782	-0.46576	3.48407	-0.133683	0.893653	0.980852	0	0	1	0	0	0	0	0	0	1.44	0	0	0	0
mmu-miR-154-3p	102.611	0.0253519	0.193291	0.131159	0.895649	0.980852	122	124	72	131	114	60	120	94.78	125.66	103.71	83.93	109.39	106.16	94.65
mmu-miR-872-5p	47.2365	0.0311347	0.250815	0.124134	0.901209	0.980852	56	49	34	70	57	28	50	43.5	49.66	48.98	44.85	54.69	49.54	39.44
mmu-let-7k	0.110978	-0.465761	3.81695	-0.122025	0.90288	0.980852	1	0	0	0	0	0	0	0.78	0	0	0	0	0	0
mmu-miR-10b-5p	0.110978	-0.465761	3.81695	-0.122025	0.90288	0.980852	1	0	0	0	0	0	0	0.78	0	0	0	0	0	0
mmu-miR-1231-3p	0.0915303	-0.465761	3.81695	-0.122025	0.90288	0.980852	0	0	0	1	0	0	0	0	0	0	0.64	0	0	0
mmu-miR-1264-5p	0.0915303	-0.465761	3.81695	-0.122025	0.90288	0.980852	0	0	0	1	0	0	0	0	0	0	0.64	0	0	0
mmu-miR-1298-3p	0.144771	-0.465761	3.81695	-0.122025	0.90288	0.980852	0	1	0	0	0	0	0	0	1.01	0	0	0	0	0
mmu-miR-130a-5p	0.0915303	-0.465761	3.81695	-0.122025	0.90288	0.980852	0	0	0	1	0	0	0	0	0	0	0.64	0	0	0
mmu-miR-135b-3p	0.0915303	-0.465761	3.81695	-0.122025	0.90288	0.980852	0	0	0	1	0	0	0	0	0	0	0.64	0	0	0
mmu-miR-150-3p	0.0915303	-0.465761	3.81695	-0.122025	0.90288	0.980852	0	0	0	1	0	0	0	0	0	0	0.64	0	0	0
mmu-miR-181a-2-3p	0.0915303	-0.465761	3.81695	-0.122025	0.90288	0.980852	0	0	0	1	0	0	0	0	0	0	0.64	0	0	0
mmu-miR-182-3p	0.0915303	-0.465761	3.81695	-0.122025	0.90288	0.980852	0	0	0	1	0	0	0	0	0	0	0.64	0	0	0
mmu-miR-183-3p	0.110978	-0.465761	3.81695	-0.122025	0.90288	0.980852	1	0	0	0	0	0	0	0.78	0	0	0	0	0	0
mmu-miR-18b-5p	0.144771	-0.465761	3.81695	-0.122025	0.90288	0.980852	0	1	0	0	0	0	0	0	1.01	0	0	0	0	0
mmu-miR-1927	0.110978	-0.465761	3.81695	-0.122025	0.90288	0.980852	1	0	0	0	0	0	0	0.78	0	0	0	0	0	0
mmu-miR-1941-5p	0.110978	-0.465761	3.81695	-0.122025	0.90288	0.980852	1	0	0	0	0	0	0	0.78	0	0	0	0	0	0
mmu-miR-1943-5p	0.0915303	-0.465761	3.81695	-0.122025	0.90288	0.980852	0	0	0	1	0	0	0	0	0	0	0.64	0	0	0
mmu-miR-1947-5p	0.0915303	-0.465761	3.81695	-0.122025	0.90288	0.980852	0	0	0	1	0	0	0	0	0	0	0.64	0	0	0
mmu-miR-1b-5p	0.0915303	-0.465761	3.81695	-0.122025	0.90288	0.980852	0	0	0	1	0	0	0	0	0	0	0.64	0	0	0
mmu-miR-203-5p	0.0915303	-0.465761	3.81695	-0.122025	0.90288	0.980852	0	0	0	1	0	0	0	0	0	0	0.64	0	0	0
mmu-miR-219c-5p	0.110978	-0.465761	3.81695	-0.122025	0.90288	0.980852	1	0	0	0	0	0	0	0.78	0	0	0	0	0	0
mmu-miR-224-3p	0.144771	-0.465761	3.81695	-0.122025	0.90288	0.980852	0	1	0	0	0	0	0	0	1.01	0	0	0	0	0
mmu-miR-3057-5p	0.0915303	-0.465761	3.81695	-0.122025	0.90288	0.980852	0	0	0	1	0	0	0	0	0	0	0.64	0	0	0
mmu-miR-3059-5p	0.110978	-0.465761	3.81695	-0.122025	0.90288	0.980852	1	0	0	0	0	0	0	0.78	0	0	0	0	0	0
mmu-miR-3064-3p	0.110978	-0.465761	3.81695	-0.122025	0.90288	0.980852	1	0	0	0	0	0	0	0.78	0	0	0	0	0	0
mmu-miR-3066-5p	0.0915303	-0.465761	3.81695	-0.122025	0.90288	0.980852	0	0	0	1	0	0	0	0	0	0	0.64	0	0	0
mmu-miR-3070b-3p	0.0915303	-0.465761	3.81695	-0.122025	0.90288	0.980852	0	0	0	1	0	0	0	0	0	0	0.64	0	0	0
mmu-miR-3073a-3p	0.110978	-0.465761	3.81695	-0.122025	0.90288	0.980852	1	0	0	0	0	0	0	0.78	0	0	0	0	0	0
mmu-miR-3076-3p	0.0915303	-0.465761	3.81695	-0.122025	0.90288	0.980852	0	0	0	1	0	0	0	0	0	0	0.64	0	0	0
mmu-miR-3081-3p	0.110978	-0.465761	3.81695	-0.122025	0.90288	0.980852	1	0	0	0	0	0	0	0.78	0	0	0	0	0	0
mmu-miR-3087-3p	0.110978	-0.465761	3.81695	-0.122025	0.90288	0.980852	1	0	0	0	0	0	0	0.78	0	0	0	0	0	0
mmu-miR-3089-3p	0.110978	-0.465761	3.81695	-0.122025	0.90288	0.980852	1	0	0	0	0	0	0	0.78	0	0	0	0	0	0
mmu-miR-3097-5p	0.0915303	-0.465761	3.81695	-0.122025	0.90288	0.980852	0	0	0	1	0	0	0	0	0	0	0.64	0	0	0
mmu-miR-3105-5p	0.110978	-0.465761	3.81695	-0.122025	0.90288	0.980852	1	0	0	0	0	0	0	0.78	0	0	0	0	0	0
mmu-miR-3106-5p	0.144771	-0.465761	3.81695	-0.122025	0.90288	0.980852	0	1	0	0	0	0	0	0	1.01	0	0	0	0	0
mmu-miR-32-3p	0.0915303	-0.465761	3.81695	-0.122025	0.90288	0.980852	0	0	0	1	0	0	0	0	0	0	0.64	0	0	0
mmu-miR-331-5p	0.110978	-0.465761	3.81695	-0.122025	0.90288	0.980852	1	0	0	0	0	0	0	0.78	0	0	0	0	0	0
mmu-miR-344d-3-5p	0.0915303	-0.465761	3.81695	-0.122025	0.90288	0.980852	0	0	0	1	0	0	0	0	0	0	0.64	0	0	0
mmu-miR-344h-3p	0.144771	-0.465761	3.81695	-0.122025	0.90288	0.980852	0	1	0	0	0	0	0	0	1.01	0	0	0	0	0
mmu-miR-450a-2-3p	0.110978	-0.465761	3.81695	-0.122025	0.90288	0.980852	1	0	0	0	0	0	0	0.78	0	0	0	0	0	0
mmu-miR-466e-5p	0.144771	-0.465761	3.81695	-0.122025	0.90288	0.980852	0	1	0	0	0	0	0	0	1.01	0	0	0	0	0
mmu-miR-499-3p	0.110978	-0.465761	3.81695	-0.122025	0.90288	0.980852	1	0	0	0	0	0	0	0.78	0	0	0	0	0	0
mmu-miR-547-3p	0.110978	-0.465761	3.81695	-0.122025	0.90288	0.980852	1	0	0	0	0	0	0	0.78	0	0	0	0	0	0
mmu-miR-5617-5p	0.110978	-0.465761	3.81695	-0.122025	0.90288	0.980852	1	0	0	0	0	0	0	0.78	0	0	0	0	0	0
mmu-miR-592-5p	0.0915303	-0.465761	3.81695	-0.122025	0.90288	0.980852	0	0	0	1	0	0	0	0	0	0	0.64	0	0	0
mmu-miR-669h-5p	0.0915303	-0.465761	3.81695	-0.122025	0.90288	0.980852	0	0	0	1	0	0	0	0	0	0	0.64	0	0	0
mmu-miR-669k-5p	0.0915303	-0.465761	3.81695	-0.122025	0.90288	0.980852	0	0	0	1	0	0	0	0	0	0	0.64	0	0	0
mmu-miR-679-5p	0.0915303	-0.465761	3.81695	-0.122025	0.90288	0.980852	0	0	0	1	0	0	0	0	0	0	0.64	0	0	0
mmu-miR-6914-3p	0.0915303	-0.465761	3.81695	-0.122025	0.90288	0.980852	0	0	0	1	0	0	0	0	0	0	0.64	0	0	0
mmu-miR-6935-5p	0.110978	-0.465761	3.81695	-0.122025	0.90288	0.980852	1	0	0	0	0	0	0	0.78	0	0	0	0	0	0
mmu-miR-6943-3p	0.110978	-0.465761	3.81695	-0.122025	0.90288	0.980852	1	0	0	0	0	0	0	0.78	0	0	0	0	0	0
mmu-miR-6967-3p	0.0915303	-0.465761	3.81695	-0.122025	0.90288	0.980852	0	0	0	1	0	0	0	0	0	0	0.64	0	0	0
mmu-miR-6970-3p	0.110978	-0.465761	3.81695	-0.122025	0.90288	0.980852	1	0	0	0	0	0	0	0.78	0	0	0	0	0	0
mmu-miR-7008-3p	0.0915303	-0.465761	3.81695	-0.122025	0.90288	0.980852	0	0	0	1	0	0	0	0	0	0	0.64	0	0	0
mmu-miR-7015-3p	0.0915303	-0.465761	3.81695	-0.122025	0.90288	0.980852	0	0	0	1	0	0	0	0	0	0	0.64	0	0	0
mmu-miR-7019-3p	0.0915303	-0.465761	3.81695	-0.122025	0.90288	0.980852	0	0	0	1	0	0	0	0	0	0	0.64	0	0	0
mmu-miR-7020-5p	0.110978	-0.465761	3.81695	-0.122025	0.90288	0.980852	1	0	0	0	0	0	0	0.78	0	0	0	0	0	0
mmu-miR-7024-3p	0.0915303	-0.465761	3.81695	-0.122025	0.90288	0.980852	0	0	0	1	0	0	0	0	0	0	0.64	0	0	0
mmu-miR-7024-5p	0.144771	-0.465761	3.81695	-0.122025	0.90288	0.980852	0	1	0	0	0	0	0	0	1.01	0	0	0	0	0
mmu-miR-7033-5p	0.0915303	-0.465761	3.81695	-0.122025	0.90288	0.980852	0	0	0	1	0	0	0	0	0	0	0.64	0	0	0
mmu-miR-7044-3p	0.0915303	-0.465761	3.81695	-0.122025	0.90288	0.980852	0	0	0	1	0	0	0	0	0	0	0.64	0	0	0
mmu-miR-7048-3p	0.0915303	-0.465761	3.81695	-0.122025	0.90288	0.980852	0	0	0	1	0	0	0	0	0	0	0.64	0	0	0
mmu-miR-7049-3p	0.110978	-0.465761	3.81695	-0.122025	0.90288	0.980852	1	0	0	0	0	0	0	0.78	0	0	0	0	0	0
mmu-miR-7052-5p	0.0915303	-0.465761	3.81695	-0.122025	0.90288	0.980852	0	0	0	1	0	0	0	0	0	0	0.64	0	0	0
mmu-miR-7065-3p	0.0915303	-0.465761	3.81695	-0.122025	0.90288	0.980852	0	0	0	1	0	0	0	0	0	0	0.64	0	0	0
mmu-miR-7067-3p	0.110978	-0.465761	3.81695	-0.122025	0.90288	0.980852	1	0	0	0	0	0	0	0.78	0	0	0	0	0	0
mmu-miR-7084-5p	0.0915303	-0.465761	3.81695	-0.122025	0.90288	0.980852	0	0	0	1	0	0	0	0	0	0	0.64	0	0	0
mmu-miR-7087-5p	0.110978	-0.465761	3.81695	-0.122025	0.90288	0.980852	1	0	0	0	0	0	0	0.78	0	0	0	0	0	0
mmu-miR-741-3p	0.0915303	-0.465761	3.81695	-0.122025	0.90288	0.980852	0	0	0	1	0	0	0	0	0	0	0.64	0	0	0
mmu-miR-7688-3p	0.144771	-0.465761	3.81695	-0.122025	0.90288	0.980852	0	1	0	0	0	0	0	0	1.01	0	0	0	0	0
mmu-miR-873a-5p	0.110978	-0.465761	3.81695	-0.122025	0.90288	0.980852	1	0	0	0	0	0	0	0.78	0	0	0	0	0	0
mmu-miR-92a-1-5p	0.144771	-0.465761	3.81695	-0.122025	0.90288	0.980852	0	1	0	0	0	0	0	0	1.01	0	0	0	0	0
mmu-miR-22-5p	56.7968	0.0270241	0.228571	0.118231	0.905885	0.980852	71	52	43	86	62	35	65	55.16	52.7	61.94	55.1	59.49	61.92	51.27
mmu-miR-30d-3p	2.21824	-0.124127	1.07637	-0.11532	0.908192	0.980852	2	2	2	5	2	0	5	1.55	2.03	2.88	3.2	1.92	0	3.94
mmu-miR-490-5p	0.429436	-0.272349	2.41693	-0.112684	0.910281	0.980852	1	0	1	0	0	0	1	0.78	0	1.44	0	0	0	0.79
mmu-let-7j	0.392825	-0.273423	2.46978	-0.110707	0.911849	0.980852	1	1	0	0	1	0	0	0.78	1.01	0	0	0.96	0	0
mmu-miR-6971-3p	0.392825	-0.273423	2.46978	-0.110707	0.911849	0.980852	1	1	0	0	1	0	0	0.78	1.01	0	0	0.96	0	0
mmu-miR-350-5p	1.76376	-0.140824	1.29295	-0.108917	0.913268	0.980852	2	4	0	2	2	2	0	1.55	4.05	0	1.28	1.92	3.54	0
mmu-miR-150-5p	21.209	0.040197	0.374825	0.107242	0.914597	0.980852	16	23	17	36	23	15	21	12.43	23.31	24.49	23.07	22.07	26.54	16.56
mmu-miR-16-5p	1592.48	0.0120284	0.113898	0.105607	0.915894	0.980852	2096	1347	1167	2602	1635	1008	1843	1628.27	1365.04	1681.03	1667.13	1568.83	1783.44	1453.63
mmu-miR-186-5p	64.173	-0.0235246	0.223149	-0.105421	0.916042	0.980852	72	59	55	103	70	31	84	55.93	59.79	79.23	65.99	67.17	54.85	66.25
mmu-miR-325-5p	7.35634	0.0616692	0.597175	0.103268	0.91775	0.980852	10	8	6	7	6	5	10	7.77	8.11	8.64	4.48	5.76	8.85	7.89
mmu-miR-137-5p	1.55541	-0.138903	1.3613	-0.102037	0.918727	0.980852	1	1	3	1	0	1	3	0.78	1.01	4.32	0.64	0	1.77	2.37
mmu-miR-496a-3p	6.87541	-0.0681103	0.669134	-0.101789	0.918924	0.980852	15	6	4	7	13	3	3	11.65	6.08	5.76	4.48	12.47	5.31	2.37
mmu-miR-497-3p	1.7308	-0.121863	1.23478	-0.0986921	0.921383	0.980852	1	3	0	5	1	1	3	0.78	3.04	0	3.2	0.96	1.77	2.37
mmu-miR-144-5p	4.70471	-0.0753377	0.765045	-0.0984749	0.921555	0.980852	6	9	2	4	3	3	7	4.66	9.12	2.88	2.56	2.88	5.31	5.52
mmu-miR-195a-5p	182.232	0.0305119	0.311963	0.0978064	0.922086	0.980852	221	116	179	273	201	125	177	171.68	117.55	257.84	174.91	192.87	221.16	139.61
mmu-miR-503-5p	1.65175	0.128171	1.36852	0.0936567	0.925382	0.980852	0	2	2	3	0	0	6	0	2.03	2.88	1.92	0	0	4.73
mmu-miR-374b-5p	251.649	-0.0134604	0.14394	-0.0935141	0.925495	0.980852	322	229	202	368	239	162	300	250.14	232.07	290.98	235.78	229.33	286.62	236.62
mmu-miR-134-3p	5.57397	-0.063343	0.688107	-0.0920539	0.926655	0.980852	10	5	5	5	7	2	7	7.77	5.07	7.2	3.2	6.72	3.54	5.52
mmu-miR-669f-3p	2.70854	0.0888979	0.995291	0.0893185	0.928829	0.980852	3	1	2	7	1	1	7	2.33	1.01	2.88	4.48	0.96	1.77	5.52
mmu-miR-34a-3p	1.34211	-0.123596	1.38653	-0.0891405	0.92897	0.980852	1	3	1	1	2	0	2	0.78	3.04	1.44	0.64	1.92	0	1.58
mmu-miR-222-3p	49.0033	-0.0218305	0.247279	-0.0882827	0.929652	0.980852	58	55	38	68	48	25	68	45.06	55.74	54.74	43.57	46.06	44.23	53.63
mmu-miR-299b-5p	1.88605	-0.110122	1.24783	-0.0882506	0.929677	0.980852	6	2	1	0	2	0	4	4.66	2.03	1.44	0	1.92	0	3.15
mmu-miR-466c-5p	3.32118	-0.0773552	0.900371	-0.0859148	0.931534	0.981311	3	3	4	5	6	0	4	2.33	3.04	5.76	3.2	5.76	0	3.15
mmu-miR-153-3p	450.119	-0.0125791	0.15016	-0.0837715	0.933238	0.981607	615	422	271	804	489	193	671	477.76	427.65	390.37	515.13	469.21	341.47	529.24
mmu-miR-145a-5p	275.509	-0.0112316	0.141549	-0.0793476	0.936756	0.982523	321	304	191	428	248	157	388	249.37	308.07	275.13	274.22	237.96	277.78	306.03
mmu-miR-6899-3p	0.409988	-0.192618	2.44278	-0.0788519	0.93715	0.982523	0	0	1	1	0	0	1	0	0	1.44	0.64	0	0	0.79
mmu-miR-344b-3p	1.17416	-0.117937	1.52611	-0.0772796	0.938401	0.982523	3	0	0	4	1	0	3	2.33	0	0	2.56	0.96	0	2.37
mmu-miR-219a-1-3p	0.348977	-0.192645	2.55105	-0.0755159	0.939804	0.982523	0	1	0	1	0	0	1	0	1.01	0	0.64	0	0	0.79
mmu-miR-1843a-3p	4.96892	0.0505239	0.759694	0.0665056	0.946975	0.985713	4	6	6	3	5	4	4	3.11	6.08	8.64	1.92	4.8	7.08	3.15
mmu-miR-142-5p	13.491	0.0316626	0.490105	0.0646038	0.948489	0.985713	11	12	6	38	17	4	22	8.55	12.16	8.64	24.35	16.31	7.08	17.35
mmu-miR-300-5p	13.8308	-0.0284542	0.445973	-0.0638025	0.949128	0.985713	20	18	9	15	12	7	21	15.54	18.24	12.96	9.61	11.51	12.38	16.56
mmu-miR-665-5p	2.21506	-0.072314	1.14977	-0.0628942	0.949851	0.985713	1	3	2	3	0	3	2	0.78	3.04	2.88	1.92	0	5.31	1.58
mmu-miR-669e-5p	0.824142	0.123307	1.96636	0.062708	0.949999	0.985713	0	3	0	0	1	1	0	0	3.04	0	0	0.96	1.77	0
mmu-miR-1843a-5p	19.4114	-0.0216568	0.379499	-0.0570669	0.954492	0.986998	29	20	16	21	21	9	26	22.53	20.27	23.05	13.45	20.15	15.92	20.51
mmu-miR-1981-3p	1.7817	0.0677289	1.21094	0.0559308	0.955397	0.986998	4	2	0	3	4	0	2	3.11	2.03	0	1.92	3.84	0	1.58
mmu-let-7g-3p	0.339584	-0.138181	2.57472	-0.0536683	0.957199	0.986998	1	0	0	1	1	0	0	0.78	0	0	0.64	0.96	0	0
mmu-miR-351-5p	9.14886	-0.0291268	0.547924	-0.0531586	0.957606	0.986998	9	13	8	10	10	3	14	6.99	13.17	11.52	6.41	9.6	5.31	11.04
mmu-miR-676-5p	1.244	0.0797733	1.52896	0.052175	0.958389	0.986998	3	0	2	0	2	0	2	2.33	0	2.88	0	1.92	0	1.58
mmu-miR-669p-3p	5.47278	-0.0344405	0.725138	-0.0474951	0.962119	0.989072	7	4	6	6	8	4	2	5.44	4.05	8.64	3.84	7.68	7.08	1.58
mmu-miR-193a-5p	1.17312	-0.0724277	1.57278	-0.0460509	0.96327	0.989072	0	4	0	1	1	1	1	0	4.05	0	0.64	0.96	1.77	0.79
mmu-miR-500-5p	0.873925	0.0616229	1.74868	0.0352396	0.971889	0.993773	2	2	0	0	1	0	2	1.55	2.03	0	0	0.96	0	1.58
mmu-miR-130b-5p	6.44032	-0.0219234	0.648702	-0.0337957	0.97304	0.993773	8	5	7	9	7	1	12	6.21	5.07	10.08	5.77	6.72	1.77	9.46
mmu-miR-219a-5p	21.1574	-0.012248	0.405992	-0.0301681	0.975933	0.993773	31	24	12	33	16	5	47	24.08	24.32	17.29	21.14	15.35	8.85	37.07
mmu-miR-466n-5p	0.435815	-0.0726443	2.55842	-0.0283942	0.977348	0.993773	0	0	0	2	0	1	0	0	0	0	1.28	0	1.77	0
mmu-miR-1251-5p	1.11642	0.040877	1.4898	0.0274379	0.97811	0.993773	2	1	0	3	1	0	3	1.55	1.01	0	1.92	0.96	0	2.37
mmu-miR-511-3p	1.24005	0.037402	1.50857	0.024793	0.98022	0.993773	1	1	0	4	0	2	1	0.78	1.01	0	2.56	0	3.54	0.79
mmu-miR-411-3p	67.5291	-0.00555031	0.237394	-0.0233802	0.981347	0.993773	70	72	58	91	64	50	68	54.38	72.96	83.55	58.3	61.41	88.46	53.63
mmu-miR-450b-5p	0.320137	-0.064271	2.79701	-0.0229785	0.981667	0.993773	0	0	0	2	1	0	0	0	0	0	1.28	0.96	0	0
mmu-miR-491-5p	3.01941	0.0213016	0.94419	0.0225608	0.982001	0.993773	2	5	1	6	1	2	6	1.55	5.07	1.44	3.84	0.96	3.54	4.73
mmu-miR-409-3p	32.5299	0.00659585	0.29648	0.0222472	0.982251	0.993773	43	34	26	41	38	15	42	33.4	34.46	37.45	26.27	36.46	26.54	33.13
mmu-miR-495-5p	3.46446	0.0168923	0.87026	0.0194107	0.984513	0.993815	6	5	2	2	3	2	5	4.66	5.07	2.88	1.28	2.88	3.54	3.94
mmu-miR-199a-5p	23.0022	-0.00629583	0.345944	-0.018199	0.98548	0.993815	30	22	13	44	25	10	34	23.31	22.29	18.73	28.19	23.99	17.69	26.82
mmu-miR-188-3p	1.0009	0.0240127	1.6373	0.0146661	0.988299	0.993815	1	0	2	1	2	0	1	0.78	0	2.88	0.64	1.92	0	0.79
mmu-miR-451a	718.261	0.00213309	0.145895	0.0146207	0.988335	0.993815	832	880	456	1047	643	493	853	646.34	891.79	656.86	670.83	616.98	872.26	672.79
mmu-miR-758-3p	2.20101	-0.0146874	1.11547	-0.013167	0.989495	0.993815	2	5	0	3	1	2	3	1.55	5.07	0	1.92	0.96	3.54	2.37
mmu-miR-1191	0.636915	0.0218453	3.74636	0.00583108	0.995348	0.997346	0	0	2	0	0	0	2	0	0	2.88	0	0	0	1.58
mmu-miR-1247-5p	0.957052	-0.00880572	1.71382	-0.00513805	0.9959	0.997346	0	0	2	2	1	0	2	0	0	2.88	1.28	0.96	0	1.58
mmu-let-7f-2-3p	7.3778	-0.000162589	0.6385	-0.000254643	0.999797	0.999797	10	11	1	13	3	6	12	7.77	11.15	1.44	8.33	2.88	10.62	9.46
mmu-let-7a-2-3p	0	NA	NA	NA	NA	NA	0	0	0	0	0	0	0	0	0	0	0	0	0	0
mmu-miR-100-3p	0	NA	NA	NA	NA	NA	0	0	0	0	0	0	0	0	0	0	0	0	0	0
mmu-miR-105	0	NA	NA	NA	NA	NA	0	0	0	0	0	0	0	0	0	0	0	0	0	0
mmu-miR-106a-3p	0	NA	NA	NA	NA	NA	0	0	0	0	0	0	0	0	0	0	0	0	0	0
mmu-miR-10a-3p	0	NA	NA	NA	NA	NA	0	0	0	0	0	0	0	0	0	0	0	0	0	0
mmu-miR-10b-3p	0	NA	NA	NA	NA	NA	0	0	0	0	0	0	0	0	0	0	0	0	0	0
mmu-miR-1187	0	NA	NA	NA	NA	NA	0	0	0	0	0	0	0	0	0	0	0	0	0	0
mmu-miR-1188-3p	0	NA	NA	NA	NA	NA	0	0	0	0	0	0	0	0	0	0	0	0	0	0
mmu-miR-1190	0	NA	NA	NA	NA	NA	0	0	0	0	0	0	0	0	0	0	0	0	0	0
mmu-miR-1191b-3p	0	NA	NA	NA	NA	NA	0	0	0	0	0	0	0	0	0	0	0	0	0	0
mmu-miR-1192	0	NA	NA	NA	NA	NA	0	0	0	0	0	0	0	0	0	0	0	0	0	0
mmu-miR-1193-5p	0	NA	NA	NA	NA	NA	0	0	0	0	0	0	0	0	0	0	0	0	0	0
mmu-miR-1194	0	NA	NA	NA	NA	NA	0	0	0	0	0	0	0	0	0	0	0	0	0	0
mmu-miR-1195	0	NA	NA	NA	NA	NA	0	0	0	0	0	0	0	0	0	0	0	0	0	0
mmu-miR-1197-5p	0	NA	NA	NA	NA	NA	0	0	0	0	0	0	0	0	0	0	0	0	0	0
mmu-miR-1198-3p	0	NA	NA	NA	NA	NA	0	0	0	0	0	0	0	0	0	0	0	0	0	0
mmu-miR-1199-3p	0	NA	NA	NA	NA	NA	0	0	0	0	0	0	0	0	0	0	0	0	0	0
mmu-miR-1199-5p	0	NA	NA	NA	NA	NA	0	0	0	0	0	0	0	0	0	0	0	0	0	0
mmu-miR-122-3p	0	NA	NA	NA	NA	NA	0	0	0	0	0	0	0	0	0	0	0	0	0	0
mmu-miR-1224-3p	0	NA	NA	NA	NA	NA	0	0	0	0	0	0	0	0	0	0	0	0	0	0
mmu-miR-1231-5p	0	NA	NA	NA	NA	NA	0	0	0	0	0	0	0	0	0	0	0	0	0	0
mmu-miR-1247-3p	0	NA	NA	NA	NA	NA	0	0	0	0	0	0	0	0	0	0	0	0	0	0
mmu-miR-1249-5p	0	NA	NA	NA	NA	NA	0	0	0	0	0	0	0	0	0	0	0	0	0	0
mmu-miR-1251-3p	0	NA	NA	NA	NA	NA	0	0	0	0	0	0	0	0	0	0	0	0	0	0
mmu-miR-1258-3p	0	NA	NA	NA	NA	NA	0	0	0	0	0	0	0	0	0	0	0	0	0	0
mmu-miR-1258-5p	0	NA	NA	NA	NA	NA	0	0	0	0	0	0	0	0	0	0	0	0	0	0
mmu-miR-126b-3p	0	NA	NA	NA	NA	NA	0	0	0	0	0	0	0	0	0	0	0	0	0	0
mmu-miR-126b-5p	0	NA	NA	NA	NA	NA	0	0	0	0	0	0	0	0	0	0	0	0	0	0
mmu-miR-128-2-5p	0	NA	NA	NA	NA	NA	0	0	0	0	0	0	0	0	0	0	0	0	0	0
mmu-miR-129b-3p	0	NA	NA	NA	NA	NA	0	0	0	0	0	0	0	0	0	0	0	0	0	0
mmu-miR-129b-5p	0	NA	NA	NA	NA	NA	0	0	0	0	0	0	0	0	0	0	0	0	0	0
mmu-miR-1306-5p	0	NA	NA	NA	NA	NA	0	0	0	0	0	0	0	0	0	0	0	0	0	0
mmu-miR-130c	0	NA	NA	NA	NA	NA	0	0	0	0	0	0	0	0	0	0	0	0	0	0
mmu-miR-133a-5p	0	NA	NA	NA	NA	NA	0	0	0	0	0	0	0	0	0	0	0	0	0	0
mmu-miR-133b-5p	0	NA	NA	NA	NA	NA	0	0	0	0	0	0	0	0	0	0	0	0	0	0
mmu-miR-133c	0	NA	NA	NA	NA	NA	0	0	0	0	0	0	0	0	0	0	0	0	0	0
mmu-miR-135a-1-3p	0	NA	NA	NA	NA	NA	0	0	0	0	0	0	0	0	0	0	0	0	0	0
mmu-miR-138-1-3p	0	NA	NA	NA	NA	NA	0	0	0	0	0	0	0	0	0	0	0	0	0	0
mmu-miR-142b	0	NA	NA	NA	NA	NA	0	0	0	0	0	0	0	0	0	0	0	0	0	0
mmu-miR-146a-3p	0	NA	NA	NA	NA	NA	0	0	0	0	0	0	0	0	0	0	0	0	0	0
mmu-miR-147-5p	0	NA	NA	NA	NA	NA	0	0	0	0	0	0	0	0	0	0	0	0	0	0
mmu-miR-149-3p	0	NA	NA	NA	NA	NA	0	0	0	0	0	0	0	0	0	0	0	0	0	0
mmu-miR-153-5p	0	NA	NA	NA	NA	NA	0	0	0	0	0	0	0	0	0	0	0	0	0	0
mmu-miR-1668	0	NA	NA	NA	NA	NA	0	0	0	0	0	0	0	0	0	0	0	0	0	0
mmu-miR-181b-1-3p	0	NA	NA	NA	NA	NA	0	0	0	0	0	0	0	0	0	0	0	0	0	0
mmu-miR-181b-2-3p	0	NA	NA	NA	NA	NA	0	0	0	0	0	0	0	0	0	0	0	0	0	0
mmu-miR-181d-3p	0	NA	NA	NA	NA	NA	0	0	0	0	0	0	0	0	0	0	0	0	0	0
mmu-miR-184-5p	0	NA	NA	NA	NA	NA	0	0	0	0	0	0	0	0	0	0	0	0	0	0
mmu-miR-1892	0	NA	NA	NA	NA	NA	0	0	0	0	0	0	0	0	0	0	0	0	0	0
mmu-miR-1893	0	NA	NA	NA	NA	NA	0	0	0	0	0	0	0	0	0	0	0	0	0	0
mmu-miR-1894-3p	0	NA	NA	NA	NA	NA	0	0	0	0	0	0	0	0	0	0	0	0	0	0
mmu-miR-1894-5p	0	NA	NA	NA	NA	NA	0	0	0	0	0	0	0	0	0	0	0	0	0	0
mmu-miR-1895	0	NA	NA	NA	NA	NA	0	0	0	0	0	0	0	0	0	0	0	0	0	0
mmu-miR-1896	0	NA	NA	NA	NA	NA	0	0	0	0	0	0	0	0	0	0	0	0	0	0
mmu-miR-1897-3p	0	NA	NA	NA	NA	NA	0	0	0	0	0	0	0	0	0	0	0	0	0	0
mmu-miR-1897-5p	0	NA	NA	NA	NA	NA	0	0	0	0	0	0	0	0	0	0	0	0	0	0
mmu-miR-1898	0	NA	NA	NA	NA	NA	0	0	0	0	0	0	0	0	0	0	0	0	0	0
mmu-miR-1899	0	NA	NA	NA	NA	NA	0	0	0	0	0	0	0	0	0	0	0	0	0	0
mmu-miR-18b-3p	0	NA	NA	NA	NA	NA	0	0	0	0	0	0	0	0	0	0	0	0	0	0
mmu-miR-1900	0	NA	NA	NA	NA	NA	0	0	0	0	0	0	0	0	0	0	0	0	0	0
mmu-miR-1901	0	NA	NA	NA	NA	NA	0	0	0	0	0	0	0	0	0	0	0	0	0	0
mmu-miR-1902	0	NA	NA	NA	NA	NA	0	0	0	0	0	0	0	0	0	0	0	0	0	0
mmu-miR-1903	0	NA	NA	NA	NA	NA	0	0	0	0	0	0	0	0	0	0	0	0	0	0
mmu-miR-1904	0	NA	NA	NA	NA	NA	0	0	0	0	0	0	0	0	0	0	0	0	0	0
mmu-miR-1905	0	NA	NA	NA	NA	NA	0	0	0	0	0	0	0	0	0	0	0	0	0	0
mmu-miR-1906	0	NA	NA	NA	NA	NA	0	0	0	0	0	0	0	0	0	0	0	0	0	0
mmu-miR-1907	0	NA	NA	NA	NA	NA	0	0	0	0	0	0	0	0	0	0	0	0	0	0
mmu-miR-190b-3p	0	NA	NA	NA	NA	NA	0	0	0	0	0	0	0	0	0	0	0	0	0	0
mmu-miR-1912-3p	0	NA	NA	NA	NA	NA	0	0	0	0	0	0	0	0	0	0	0	0	0	0
mmu-miR-1912-5p	0	NA	NA	NA	NA	NA	0	0	0	0	0	0	0	0	0	0	0	0	0	0
mmu-miR-1928	0	NA	NA	NA	NA	NA	0	0	0	0	0	0	0	0	0	0	0	0	0	0
mmu-miR-1929-3p	0	NA	NA	NA	NA	NA	0	0	0	0	0	0	0	0	0	0	0	0	0	0
mmu-miR-1929-5p	0	NA	NA	NA	NA	NA	0	0	0	0	0	0	0	0	0	0	0	0	0	0
mmu-miR-1930-3p	0	NA	NA	NA	NA	NA	0	0	0	0	0	0	0	0	0	0	0	0	0	0
mmu-miR-1931	0	NA	NA	NA	NA	NA	0	0	0	0	0	0	0	0	0	0	0	0	0	0
mmu-miR-1932	0	NA	NA	NA	NA	NA	0	0	0	0	0	0	0	0	0	0	0	0	0	0
mmu-miR-1933-3p	0	NA	NA	NA	NA	NA	0	0	0	0	0	0	0	0	0	0	0	0	0	0
mmu-miR-1933-5p	0	NA	NA	NA	NA	NA	0	0	0	0	0	0	0	0	0	0	0	0	0	0
mmu-miR-1934-3p	0	NA	NA	NA	NA	NA	0	0	0	0	0	0	0	0	0	0	0	0	0	0
mmu-miR-1936	0	NA	NA	NA	NA	NA	0	0	0	0	0	0	0	0	0	0	0	0	0	0
mmu-miR-1938	0	NA	NA	NA	NA	NA	0	0	0	0	0	0	0	0	0	0	0	0	0	0
mmu-miR-193b-5p	0	NA	NA	NA	NA	NA	0	0	0	0	0	0	0	0	0	0	0	0	0	0
mmu-miR-1940	0	NA	NA	NA	NA	NA	0	0	0	0	0	0	0	0	0	0	0	0	0	0
mmu-miR-194-1-3p	0	NA	NA	NA	NA	NA	0	0	0	0	0	0	0	0	0	0	0	0	0	0
mmu-miR-1941-3p	0	NA	NA	NA	NA	NA	0	0	0	0	0	0	0	0	0	0	0	0	0	0
mmu-miR-1942	0	NA	NA	NA	NA	NA	0	0	0	0	0	0	0	0	0	0	0	0	0	0
mmu-miR-194-2-3p	0	NA	NA	NA	NA	NA	0	0	0	0	0	0	0	0	0	0	0	0	0	0
mmu-miR-1945	0	NA	NA	NA	NA	NA	0	0	0	0	0	0	0	0	0	0	0	0	0	0
mmu-miR-1946a	0	NA	NA	NA	NA	NA	0	0	0	0	0	0	0	0	0	0	0	0	0	0
mmu-miR-1946b	0	NA	NA	NA	NA	NA	0	0	0	0	0	0	0	0	0	0	0	0	0	0
mmu-miR-1947-3p	0	NA	NA	NA	NA	NA	0	0	0	0	0	0	0	0	0	0	0	0	0	0
mmu-miR-1948-3p	0	NA	NA	NA	NA	NA	0	0	0	0	0	0	0	0	0	0	0	0	0	0
mmu-miR-1948-5p	0	NA	NA	NA	NA	NA	0	0	0	0	0	0	0	0	0	0	0	0	0	0
mmu-miR-1949	0	NA	NA	NA	NA	NA	0	0	0	0	0	0	0	0	0	0	0	0	0	0
mmu-miR-1950	0	NA	NA	NA	NA	NA	0	0	0	0	0	0	0	0	0	0	0	0	0	0
mmu-miR-1951	0	NA	NA	NA	NA	NA	0	0	0	0	0	0	0	0	0	0	0	0	0	0
mmu-miR-1952	0	NA	NA	NA	NA	NA	0	0	0	0	0	0	0	0	0	0	0	0	0	0
mmu-miR-1953	0	NA	NA	NA	NA	NA	0	0	0	0	0	0	0	0	0	0	0	0	0	0
mmu-miR-1954	0	NA	NA	NA	NA	NA	0	0	0	0	0	0	0	0	0	0	0	0	0	0
mmu-miR-1955-3p	0	NA	NA	NA	NA	NA	0	0	0	0	0	0	0	0	0	0	0	0	0	0
mmu-miR-1956	0	NA	NA	NA	NA	NA	0	0	0	0	0	0	0	0	0	0	0	0	0	0
mmu-miR-1957a	0	NA	NA	NA	NA	NA	0	0	0	0	0	0	0	0	0	0	0	0	0	0
mmu-miR-1957b	0	NA	NA	NA	NA	NA	0	0	0	0	0	0	0	0	0	0	0	0	0	0
mmu-miR-1958	0	NA	NA	NA	NA	NA	0	0	0	0	0	0	0	0	0	0	0	0	0	0
mmu-miR-195b	0	NA	NA	NA	NA	NA	0	0	0	0	0	0	0	0	0	0	0	0	0	0
mmu-miR-1960	0	NA	NA	NA	NA	NA	0	0	0	0	0	0	0	0	0	0	0	0	0	0
mmu-miR-1961	0	NA	NA	NA	NA	NA	0	0	0	0	0	0	0	0	0	0	0	0	0	0
mmu-miR-1962	0	NA	NA	NA	NA	NA	0	0	0	0	0	0	0	0	0	0	0	0	0	0
mmu-miR-1963	0	NA	NA	NA	NA	NA	0	0	0	0	0	0	0	0	0	0	0	0	0	0
mmu-miR-1966-3p	0	NA	NA	NA	NA	NA	0	0	0	0	0	0	0	0	0	0	0	0	0	0
mmu-miR-1966-5p	0	NA	NA	NA	NA	NA	0	0	0	0	0	0	0	0	0	0	0	0	0	0
mmu-miR-1967	0	NA	NA	NA	NA	NA	0	0	0	0	0	0	0	0	0	0	0	0	0	0
mmu-miR-1968-3p	0	NA	NA	NA	NA	NA	0	0	0	0	0	0	0	0	0	0	0	0	0	0
mmu-miR-1969	0	NA	NA	NA	NA	NA	0	0	0	0	0	0	0	0	0	0	0	0	0	0
mmu-miR-196a-1-3p	0	NA	NA	NA	NA	NA	0	0	0	0	0	0	0	0	0	0	0	0	0	0
mmu-miR-196a-2-3p	0	NA	NA	NA	NA	NA	0	0	0	0	0	0	0	0	0	0	0	0	0	0
mmu-miR-196a-5p	0	NA	NA	NA	NA	NA	0	0	0	0	0	0	0	0	0	0	0	0	0	0
mmu-miR-196b-3p	0	NA	NA	NA	NA	NA	0	0	0	0	0	0	0	0	0	0	0	0	0	0
mmu-miR-196b-5p	0	NA	NA	NA	NA	NA	0	0	0	0	0	0	0	0	0	0	0	0	0	0
mmu-miR-1970	0	NA	NA	NA	NA	NA	0	0	0	0	0	0	0	0	0	0	0	0	0	0
mmu-miR-1971	0	NA	NA	NA	NA	NA	0	0	0	0	0	0	0	0	0	0	0	0	0	0
mmu-miR-1982-5p	0	NA	NA	NA	NA	NA	0	0	0	0	0	0	0	0	0	0	0	0	0	0
mmu-miR-19a-5p	0	NA	NA	NA	NA	NA	0	0	0	0	0	0	0	0	0	0	0	0	0	0
mmu-miR-19b-2-5p	0	NA	NA	NA	NA	NA	0	0	0	0	0	0	0	0	0	0	0	0	0	0
mmu-miR-1a-1-5p	0	NA	NA	NA	NA	NA	0	0	0	0	0	0	0	0	0	0	0	0	0	0
mmu-miR-1a-2-5p	0	NA	NA	NA	NA	NA	0	0	0	0	0	0	0	0	0	0	0	0	0	0
mmu-miR-201-3p	0	NA	NA	NA	NA	NA	0	0	0	0	0	0	0	0	0	0	0	0	0	0
mmu-miR-201-5p	0	NA	NA	NA	NA	NA	0	0	0	0	0	0	0	0	0	0	0	0	0	0
mmu-miR-202-3p	0	NA	NA	NA	NA	NA	0	0	0	0	0	0	0	0	0	0	0	0	0	0
mmu-miR-206-5p	0	NA	NA	NA	NA	NA	0	0	0	0	0	0	0	0	0	0	0	0	0	0
mmu-miR-207	0	NA	NA	NA	NA	NA	0	0	0	0	0	0	0	0	0	0	0	0	0	0
mmu-miR-208a-5p	0	NA	NA	NA	NA	NA	0	0	0	0	0	0	0	0	0	0	0	0	0	0
mmu-miR-208b-5p	0	NA	NA	NA	NA	NA	0	0	0	0	0	0	0	0	0	0	0	0	0	0
mmu-miR-211-3p	0	NA	NA	NA	NA	NA	0	0	0	0	0	0	0	0	0	0	0	0	0	0
mmu-miR-211-5p	0	NA	NA	NA	NA	NA	0	0	0	0	0	0	0	0	0	0	0	0	0	0
mmu-miR-2136	0	NA	NA	NA	NA	NA	0	0	0	0	0	0	0	0	0	0	0	0	0	0
mmu-miR-2137	0	NA	NA	NA	NA	NA	0	0	0	0	0	0	0	0	0	0	0	0	0	0
mmu-miR-2139	0	NA	NA	NA	NA	NA	0	0	0	0	0	0	0	0	0	0	0	0	0	0
mmu-miR-215-3p	0	NA	NA	NA	NA	NA	0	0	0	0	0	0	0	0	0	0	0	0	0	0
mmu-miR-216c-3p	0	NA	NA	NA	NA	NA	0	0	0	0	0	0	0	0	0	0	0	0	0	0
mmu-miR-216c-5p	0	NA	NA	NA	NA	NA	0	0	0	0	0	0	0	0	0	0	0	0	0	0
mmu-miR-218-2-3p	0	NA	NA	NA	NA	NA	0	0	0	0	0	0	0	0	0	0	0	0	0	0
mmu-miR-2183	0	NA	NA	NA	NA	NA	0	0	0	0	0	0	0	0	0	0	0	0	0	0
mmu-miR-219b-3p	0	NA	NA	NA	NA	NA	0	0	0	0	0	0	0	0	0	0	0	0	0	0
mmu-miR-219b-5p	0	NA	NA	NA	NA	NA	0	0	0	0	0	0	0	0	0	0	0	0	0	0
mmu-miR-219c-3p	0	NA	NA	NA	NA	NA	0	0	0	0	0	0	0	0	0	0	0	0	0	0
mmu-miR-21b	0	NA	NA	NA	NA	NA	0	0	0	0	0	0	0	0	0	0	0	0	0	0
mmu-miR-21c	0	NA	NA	NA	NA	NA	0	0	0	0	0	0	0	0	0	0	0	0	0	0
mmu-miR-222-5p	0	NA	NA	NA	NA	NA	0	0	0	0	0	0	0	0	0	0	0	0	0	0
mmu-miR-223-5p	0	NA	NA	NA	NA	NA	0	0	0	0	0	0	0	0	0	0	0	0	0	0
mmu-miR-25-5p	0	NA	NA	NA	NA	NA	0	0	0	0	0	0	0	0	0	0	0	0	0	0
mmu-miR-2861	0	NA	NA	NA	NA	NA	0	0	0	0	0	0	0	0	0	0	0	0	0	0
mmu-miR-28b	0	NA	NA	NA	NA	NA	0	0	0	0	0	0	0	0	0	0	0	0	0	0
mmu-miR-290a-3p	0	NA	NA	NA	NA	NA	0	0	0	0	0	0	0	0	0	0	0	0	0	0
mmu-miR-290a-5p	0	NA	NA	NA	NA	NA	0	0	0	0	0	0	0	0	0	0	0	0	0	0
mmu-miR-290b-3p	0	NA	NA	NA	NA	NA	0	0	0	0	0	0	0	0	0	0	0	0	0	0
mmu-miR-290b-5p	0	NA	NA	NA	NA	NA	0	0	0	0	0	0	0	0	0	0	0	0	0	0
mmu-miR-291a-3p	0	NA	NA	NA	NA	NA	0	0	0	0	0	0	0	0	0	0	0	0	0	0
mmu-miR-291a-5p	0	NA	NA	NA	NA	NA	0	0	0	0	0	0	0	0	0	0	0	0	0	0
mmu-miR-291b-3p	0	NA	NA	NA	NA	NA	0	0	0	0	0	0	0	0	0	0	0	0	0	0
mmu-miR-291b-5p	0	NA	NA	NA	NA	NA	0	0	0	0	0	0	0	0	0	0	0	0	0	0
mmu-miR-292-3p	0	NA	NA	NA	NA	NA	0	0	0	0	0	0	0	0	0	0	0	0	0	0
mmu-miR-292-5p	0	NA	NA	NA	NA	NA	0	0	0	0	0	0	0	0	0	0	0	0	0	0
mmu-miR-292b-3p	0	NA	NA	NA	NA	NA	0	0	0	0	0	0	0	0	0	0	0	0	0	0
mmu-miR-292b-5p	0	NA	NA	NA	NA	NA	0	0	0	0	0	0	0	0	0	0	0	0	0	0
mmu-miR-293-3p	0	NA	NA	NA	NA	NA	0	0	0	0	0	0	0	0	0	0	0	0	0	0
mmu-miR-293-5p	0	NA	NA	NA	NA	NA	0	0	0	0	0	0	0	0	0	0	0	0	0	0
mmu-miR-294-3p	0	NA	NA	NA	NA	NA	0	0	0	0	0	0	0	0	0	0	0	0	0	0
mmu-miR-294-5p	0	NA	NA	NA	NA	NA	0	0	0	0	0	0	0	0	0	0	0	0	0	0
mmu-miR-295-3p	0	NA	NA	NA	NA	NA	0	0	0	0	0	0	0	0	0	0	0	0	0	0
mmu-miR-295-5p	0	NA	NA	NA	NA	NA	0	0	0	0	0	0	0	0	0	0	0	0	0	0
mmu-miR-301b-5p	0	NA	NA	NA	NA	NA	0	0	0	0	0	0	0	0	0	0	0	0	0	0
mmu-miR-302a-5p	0	NA	NA	NA	NA	NA	0	0	0	0	0	0	0	0	0	0	0	0	0	0
mmu-miR-302b-5p	0	NA	NA	NA	NA	NA	0	0	0	0	0	0	0	0	0	0	0	0	0	0
mmu-miR-302c-3p	0	NA	NA	NA	NA	NA	0	0	0	0	0	0	0	0	0	0	0	0	0	0
mmu-miR-302c-5p	0	NA	NA	NA	NA	NA	0	0	0	0	0	0	0	0	0	0	0	0	0	0
mmu-miR-302d-3p	0	NA	NA	NA	NA	NA	0	0	0	0	0	0	0	0	0	0	0	0	0	0
mmu-miR-302d-5p	0	NA	NA	NA	NA	NA	0	0	0	0	0	0	0	0	0	0	0	0	0	0
mmu-miR-3058-3p	0	NA	NA	NA	NA	NA	0	0	0	0	0	0	0	0	0	0	0	0	0	0
mmu-miR-3059-3p	0	NA	NA	NA	NA	NA	0	0	0	0	0	0	0	0	0	0	0	0	0	0
mmu-miR-3060-5p	0	NA	NA	NA	NA	NA	0	0	0	0	0	0	0	0	0	0	0	0	0	0
mmu-miR-3061-3p	0	NA	NA	NA	NA	NA	0	0	0	0	0	0	0	0	0	0	0	0	0	0
mmu-miR-3061-5p	0	NA	NA	NA	NA	NA	0	0	0	0	0	0	0	0	0	0	0	0	0	0
mmu-miR-3062-3p	0	NA	NA	NA	NA	NA	0	0	0	0	0	0	0	0	0	0	0	0	0	0
mmu-miR-3062-5p	0	NA	NA	NA	NA	NA	0	0	0	0	0	0	0	0	0	0	0	0	0	0
mmu-miR-3063-3p	0	NA	NA	NA	NA	NA	0	0	0	0	0	0	0	0	0	0	0	0	0	0
mmu-miR-3063-5p	0	NA	NA	NA	NA	NA	0	0	0	0	0	0	0	0	0	0	0	0	0	0
mmu-miR-3064-5p	0	NA	NA	NA	NA	NA	0	0	0	0	0	0	0	0	0	0	0	0	0	0
mmu-miR-3065-3p	0	NA	NA	NA	NA	NA	0	0	0	0	0	0	0	0	0	0	0	0	0	0
mmu-miR-3065-5p	0	NA	NA	NA	NA	NA	0	0	0	0	0	0	0	0	0	0	0	0	0	0
mmu-miR-3066-3p	0	NA	NA	NA	NA	NA	0	0	0	0	0	0	0	0	0	0	0	0	0	0
mmu-miR-3067-3p	0	NA	NA	NA	NA	NA	0	0	0	0	0	0	0	0	0	0	0	0	0	0
mmu-miR-3067-5p	0	NA	NA	NA	NA	NA	0	0	0	0	0	0	0	0	0	0	0	0	0	0
mmu-miR-3069-3p	0	NA	NA	NA	NA	NA	0	0	0	0	0	0	0	0	0	0	0	0	0	0
mmu-miR-3069-5p	0	NA	NA	NA	NA	NA	0	0	0	0	0	0	0	0	0	0	0	0	0	0
mmu-miR-3071-3p	0	NA	NA	NA	NA	NA	0	0	0	0	0	0	0	0	0	0	0	0	0	0
mmu-miR-3073a-5p	0	NA	NA	NA	NA	NA	0	0	0	0	0	0	0	0	0	0	0	0	0	0
mmu-miR-3073b-3p	0	NA	NA	NA	NA	NA	0	0	0	0	0	0	0	0	0	0	0	0	0	0
mmu-miR-3073b-5p	0	NA	NA	NA	NA	NA	0	0	0	0	0	0	0	0	0	0	0	0	0	0
mmu-miR-3074-2-3p	0	NA	NA	NA	NA	NA	0	0	0	0	0	0	0	0	0	0	0	0	0	0
mmu-miR-3074-5p	0	NA	NA	NA	NA	NA	0	0	0	0	0	0	0	0	0	0	0	0	0	0
mmu-miR-3075-3p	0	NA	NA	NA	NA	NA	0	0	0	0	0	0	0	0	0	0	0	0	0	0
mmu-miR-3075-5p	0	NA	NA	NA	NA	NA	0	0	0	0	0	0	0	0	0	0	0	0	0	0
mmu-miR-3076-5p	0	NA	NA	NA	NA	NA	0	0	0	0	0	0	0	0	0	0	0	0	0	0
mmu-miR-3077-5p	0	NA	NA	NA	NA	NA	0	0	0	0	0	0	0	0	0	0	0	0	0	0
mmu-miR-3078-3p	0	NA	NA	NA	NA	NA	0	0	0	0	0	0	0	0	0	0	0	0	0	0
mmu-miR-3078-5p	0	NA	NA	NA	NA	NA	0	0	0	0	0	0	0	0	0	0	0	0	0	0
mmu-miR-3079-3p	0	NA	NA	NA	NA	NA	0	0	0	0	0	0	0	0	0	0	0	0	0	0
mmu-miR-3079-5p	0	NA	NA	NA	NA	NA	0	0	0	0	0	0	0	0	0	0	0	0	0	0
mmu-miR-3081-5p	0	NA	NA	NA	NA	NA	0	0	0	0	0	0	0	0	0	0	0	0	0	0
mmu-miR-3082-3p	0	NA	NA	NA	NA	NA	0	0	0	0	0	0	0	0	0	0	0	0	0	0
mmu-miR-3082-5p	0	NA	NA	NA	NA	NA	0	0	0	0	0	0	0	0	0	0	0	0	0	0
mmu-miR-3083-3p	0	NA	NA	NA	NA	NA	0	0	0	0	0	0	0	0	0	0	0	0	0	0
mmu-miR-3085-5p	0	NA	NA	NA	NA	NA	0	0	0	0	0	0	0	0	0	0	0	0	0	0
mmu-miR-3086-3p	0	NA	NA	NA	NA	NA	0	0	0	0	0	0	0	0	0	0	0	0	0	0
mmu-miR-3087-5p	0	NA	NA	NA	NA	NA	0	0	0	0	0	0	0	0	0	0	0	0	0	0
mmu-miR-3088-3p	0	NA	NA	NA	NA	NA	0	0	0	0	0	0	0	0	0	0	0	0	0	0
mmu-miR-3088-5p	0	NA	NA	NA	NA	NA	0	0	0	0	0	0	0	0	0	0	0	0	0	0
mmu-miR-3089-5p	0	NA	NA	NA	NA	NA	0	0	0	0	0	0	0	0	0	0	0	0	0	0
mmu-miR-3090-3p	0	NA	NA	NA	NA	NA	0	0	0	0	0	0	0	0	0	0	0	0	0	0
mmu-miR-3090-5p	0	NA	NA	NA	NA	NA	0	0	0	0	0	0	0	0	0	0	0	0	0	0
mmu-miR-3091-3p	0	NA	NA	NA	NA	NA	0	0	0	0	0	0	0	0	0	0	0	0	0	0
mmu-miR-3091-5p	0	NA	NA	NA	NA	NA	0	0	0	0	0	0	0	0	0	0	0	0	0	0
mmu-miR-3092-3p	0	NA	NA	NA	NA	NA	0	0	0	0	0	0	0	0	0	0	0	0	0	0
mmu-miR-3092-5p	0	NA	NA	NA	NA	NA	0	0	0	0	0	0	0	0	0	0	0	0	0	0
mmu-miR-3093-3p	0	NA	NA	NA	NA	NA	0	0	0	0	0	0	0	0	0	0	0	0	0	0
mmu-miR-3093-5p	0	NA	NA	NA	NA	NA	0	0	0	0	0	0	0	0	0	0	0	0	0	0
mmu-miR-3094-3p	0	NA	NA	NA	NA	NA	0	0	0	0	0	0	0	0	0	0	0	0	0	0
mmu-miR-3094-5p	0	NA	NA	NA	NA	NA	0	0	0	0	0	0	0	0	0	0	0	0	0	0
mmu-miR-3095-3p	0	NA	NA	NA	NA	NA	0	0	0	0	0	0	0	0	0	0	0	0	0	0
mmu-miR-3095-5p	0	NA	NA	NA	NA	NA	0	0	0	0	0	0	0	0	0	0	0	0	0	0
mmu-miR-3097-3p	0	NA	NA	NA	NA	NA	0	0	0	0	0	0	0	0	0	0	0	0	0	0
mmu-miR-3098-3p	0	NA	NA	NA	NA	NA	0	0	0	0	0	0	0	0	0	0	0	0	0	0
mmu-miR-3098-5p	0	NA	NA	NA	NA	NA	0	0	0	0	0	0	0	0	0	0	0	0	0	0
mmu-miR-30f	0	NA	NA	NA	NA	NA	0	0	0	0	0	0	0	0	0	0	0	0	0	0
mmu-miR-3100-3p	0	NA	NA	NA	NA	NA	0	0	0	0	0	0	0	0	0	0	0	0	0	0
mmu-miR-3101-3p	0	NA	NA	NA	NA	NA	0	0	0	0	0	0	0	0	0	0	0	0	0	0
mmu-miR-3101-5p	0	NA	NA	NA	NA	NA	0	0	0	0	0	0	0	0	0	0	0	0	0	0
mmu-miR-3103-3p	0	NA	NA	NA	NA	NA	0	0	0	0	0	0	0	0	0	0	0	0	0	0
mmu-miR-3103-5p	0	NA	NA	NA	NA	NA	0	0	0	0	0	0	0	0	0	0	0	0	0	0
mmu-miR-3104-3p	0	NA	NA	NA	NA	NA	0	0	0	0	0	0	0	0	0	0	0	0	0	0
mmu-miR-3104-5p	0	NA	NA	NA	NA	NA	0	0	0	0	0	0	0	0	0	0	0	0	0	0
mmu-miR-3105-3p	0	NA	NA	NA	NA	NA	0	0	0	0	0	0	0	0	0	0	0	0	0	0
mmu-miR-3106-3p	0	NA	NA	NA	NA	NA	0	0	0	0	0	0	0	0	0	0	0	0	0	0
mmu-miR-3108-3p	0	NA	NA	NA	NA	NA	0	0	0	0	0	0	0	0	0	0	0	0	0	0
mmu-miR-3108-5p	0	NA	NA	NA	NA	NA	0	0	0	0	0	0	0	0	0	0	0	0	0	0
mmu-miR-3109-3p	0	NA	NA	NA	NA	NA	0	0	0	0	0	0	0	0	0	0	0	0	0	0
mmu-miR-3110-3p	0	NA	NA	NA	NA	NA	0	0	0	0	0	0	0	0	0	0	0	0	0	0
mmu-miR-3112-3p	0	NA	NA	NA	NA	NA	0	0	0	0	0	0	0	0	0	0	0	0	0	0
mmu-miR-3112-5p	0	NA	NA	NA	NA	NA	0	0	0	0	0	0	0	0	0	0	0	0	0	0
mmu-miR-3113-3p	0	NA	NA	NA	NA	NA	0	0	0	0	0	0	0	0	0	0	0	0	0	0
mmu-miR-320-5p	0	NA	NA	NA	NA	NA	0	0	0	0	0	0	0	0	0	0	0	0	0	0
mmu-miR-326-5p	0	NA	NA	NA	NA	NA	0	0	0	0	0	0	0	0	0	0	0	0	0	0
mmu-miR-327	0	NA	NA	NA	NA	NA	0	0	0	0	0	0	0	0	0	0	0	0	0	0
mmu-miR-341-5p	0	NA	NA	NA	NA	NA	0	0	0	0	0	0	0	0	0	0	0	0	0	0
mmu-miR-343	0	NA	NA	NA	NA	NA	0	0	0	0	0	0	0	0	0	0	0	0	0	0
mmu-miR-344b-5p	0	NA	NA	NA	NA	NA	0	0	0	0	0	0	0	0	0	0	0	0	0	0
mmu-miR-344c-5p	0	NA	NA	NA	NA	NA	0	0	0	0	0	0	0	0	0	0	0	0	0	0
mmu-miR-344d-1-5p	0	NA	NA	NA	NA	NA	0	0	0	0	0	0	0	0	0	0	0	0	0	0
mmu-miR-344d-2-5p	0	NA	NA	NA	NA	NA	0	0	0	0	0	0	0	0	0	0	0	0	0	0
mmu-miR-344f-3p	0	NA	NA	NA	NA	NA	0	0	0	0	0	0	0	0	0	0	0	0	0	0
mmu-miR-344g-3p	0	NA	NA	NA	NA	NA	0	0	0	0	0	0	0	0	0	0	0	0	0	0
mmu-miR-344g-5p	0	NA	NA	NA	NA	NA	0	0	0	0	0	0	0	0	0	0	0	0	0	0
mmu-miR-346-3p	0	NA	NA	NA	NA	NA	0	0	0	0	0	0	0	0	0	0	0	0	0	0
mmu-miR-3470a	0	NA	NA	NA	NA	NA	0	0	0	0	0	0	0	0	0	0	0	0	0	0
mmu-miR-3470b	0	NA	NA	NA	NA	NA	0	0	0	0	0	0	0	0	0	0	0	0	0	0
mmu-miR-3471	0	NA	NA	NA	NA	NA	0	0	0	0	0	0	0	0	0	0	0	0	0	0
mmu-miR-3472	0	NA	NA	NA	NA	NA	0	0	0	0	0	0	0	0	0	0	0	0	0	0
mmu-miR-3473a	0	NA	NA	NA	NA	NA	0	0	0	0	0	0	0	0	0	0	0	0	0	0
mmu-miR-3473c	0	NA	NA	NA	NA	NA	0	0	0	0	0	0	0	0	0	0	0	0	0	0
mmu-miR-3473d	0	NA	NA	NA	NA	NA	0	0	0	0	0	0	0	0	0	0	0	0	0	0
mmu-miR-3473f	0	NA	NA	NA	NA	NA	0	0	0	0	0	0	0	0	0	0	0	0	0	0
mmu-miR-3473g	0	NA	NA	NA	NA	NA	0	0	0	0	0	0	0	0	0	0	0	0	0	0
mmu-miR-3474	0	NA	NA	NA	NA	NA	0	0	0	0	0	0	0	0	0	0	0	0	0	0
mmu-miR-3475-5p	0	NA	NA	NA	NA	NA	0	0	0	0	0	0	0	0	0	0	0	0	0	0
mmu-miR-3547-5p	0	NA	NA	NA	NA	NA	0	0	0	0	0	0	0	0	0	0	0	0	0	0
mmu-miR-3569-3p	0	NA	NA	NA	NA	NA	0	0	0	0	0	0	0	0	0	0	0	0	0	0
mmu-miR-3569-5p	0	NA	NA	NA	NA	NA	0	0	0	0	0	0	0	0	0	0	0	0	0	0
mmu-miR-3620-3p	0	NA	NA	NA	NA	NA	0	0	0	0	0	0	0	0	0	0	0	0	0	0
mmu-miR-3620-5p	0	NA	NA	NA	NA	NA	0	0	0	0	0	0	0	0	0	0	0	0	0	0
mmu-miR-363-5p	0	NA	NA	NA	NA	NA	0	0	0	0	0	0	0	0	0	0	0	0	0	0
mmu-miR-365-1-5p	0	NA	NA	NA	NA	NA	0	0	0	0	0	0	0	0	0	0	0	0	0	0
mmu-miR-365-2-5p	0	NA	NA	NA	NA	NA	0	0	0	0	0	0	0	0	0	0	0	0	0	0
mmu-miR-367-3p	0	NA	NA	NA	NA	NA	0	0	0	0	0	0	0	0	0	0	0	0	0	0
mmu-miR-367-5p	0	NA	NA	NA	NA	NA	0	0	0	0	0	0	0	0	0	0	0	0	0	0
mmu-miR-374b-3p	0	NA	NA	NA	NA	NA	0	0	0	0	0	0	0	0	0	0	0	0	0	0
mmu-miR-378d	0	NA	NA	NA	NA	NA	0	0	0	0	0	0	0	0	0	0	0	0	0	0
mmu-miR-3960	0	NA	NA	NA	NA	NA	0	0	0	0	0	0	0	0	0	0	0	0	0	0
mmu-miR-3961	0	NA	NA	NA	NA	NA	0	0	0	0	0	0	0	0	0	0	0	0	0	0
mmu-miR-3962	0	NA	NA	NA	NA	NA	0	0	0	0	0	0	0	0	0	0	0	0	0	0
mmu-miR-3963	0	NA	NA	NA	NA	NA	0	0	0	0	0	0	0	0	0	0	0	0	0	0
mmu-miR-3964	0	NA	NA	NA	NA	NA	0	0	0	0	0	0	0	0	0	0	0	0	0	0
mmu-miR-3965	0	NA	NA	NA	NA	NA	0	0	0	0	0	0	0	0	0	0	0	0	0	0
mmu-miR-3966	0	NA	NA	NA	NA	NA	0	0	0	0	0	0	0	0	0	0	0	0	0	0
mmu-miR-3967	0	NA	NA	NA	NA	NA	0	0	0	0	0	0	0	0	0	0	0	0	0	0
mmu-miR-3968	0	NA	NA	NA	NA	NA	0	0	0	0	0	0	0	0	0	0	0	0	0	0
mmu-miR-3969	0	NA	NA	NA	NA	NA	0	0	0	0	0	0	0	0	0	0	0	0	0	0
mmu-miR-3970	0	NA	NA	NA	NA	NA	0	0	0	0	0	0	0	0	0	0	0	0	0	0
mmu-miR-3971	0	NA	NA	NA	NA	NA	0	0	0	0	0	0	0	0	0	0	0	0	0	0
mmu-miR-412-3p	0	NA	NA	NA	NA	NA	0	0	0	0	0	0	0	0	0	0	0	0	0	0
mmu-miR-421-5p	0	NA	NA	NA	NA	NA	0	0	0	0	0	0	0	0	0	0	0	0	0	0
mmu-miR-429-5p	0	NA	NA	NA	NA	NA	0	0	0	0	0	0	0	0	0	0	0	0	0	0
mmu-miR-432	0	NA	NA	NA	NA	NA	0	0	0	0	0	0	0	0	0	0	0	0	0	0
mmu-miR-448-5p	0	NA	NA	NA	NA	NA	0	0	0	0	0	0	0	0	0	0	0	0	0	0
mmu-miR-449a-3p	0	NA	NA	NA	NA	NA	0	0	0	0	0	0	0	0	0	0	0	0	0	0
mmu-miR-449b	0	NA	NA	NA	NA	NA	0	0	0	0	0	0	0	0	0	0	0	0	0	0
mmu-miR-449c-3p	0	NA	NA	NA	NA	NA	0	0	0	0	0	0	0	0	0	0	0	0	0	0
mmu-miR-449c-5p	0	NA	NA	NA	NA	NA	0	0	0	0	0	0	0	0	0	0	0	0	0	0
mmu-miR-451b	0	NA	NA	NA	NA	NA	0	0	0	0	0	0	0	0	0	0	0	0	0	0
mmu-miR-452-5p	0	NA	NA	NA	NA	NA	0	0	0	0	0	0	0	0	0	0	0	0	0	0
mmu-miR-453	0	NA	NA	NA	NA	NA	0	0	0	0	0	0	0	0	0	0	0	0	0	0
mmu-miR-463-3p	0	NA	NA	NA	NA	NA	0	0	0	0	0	0	0	0	0	0	0	0	0	0
mmu-miR-463-5p	0	NA	NA	NA	NA	NA	0	0	0	0	0	0	0	0	0	0	0	0	0	0
mmu-miR-465a-5p	0	NA	NA	NA	NA	NA	0	0	0	0	0	0	0	0	0	0	0	0	0	0
mmu-miR-465b-5p	0	NA	NA	NA	NA	NA	0	0	0	0	0	0	0	0	0	0	0	0	0	0
mmu-miR-465c-5p	0	NA	NA	NA	NA	NA	0	0	0	0	0	0	0	0	0	0	0	0	0	0
mmu-miR-465d-3p	0	NA	NA	NA	NA	NA	0	0	0	0	0	0	0	0	0	0	0	0	0	0
mmu-miR-465d-5p	0	NA	NA	NA	NA	NA	0	0	0	0	0	0	0	0	0	0	0	0	0	0
mmu-miR-466d-5p	0	NA	NA	NA	NA	NA	0	0	0	0	0	0	0	0	0	0	0	0	0	0
mmu-miR-466f-5p	0	NA	NA	NA	NA	NA	0	0	0	0	0	0	0	0	0	0	0	0	0	0
mmu-miR-466l-3p	0	NA	NA	NA	NA	NA	0	0	0	0	0	0	0	0	0	0	0	0	0	0
mmu-miR-466l-5p	0	NA	NA	NA	NA	NA	0	0	0	0	0	0	0	0	0	0	0	0	0	0
mmu-miR-466o-3p	0	NA	NA	NA	NA	NA	0	0	0	0	0	0	0	0	0	0	0	0	0	0
mmu-miR-466q	0	NA	NA	NA	NA	NA	0	0	0	0	0	0	0	0	0	0	0	0	0	0
mmu-miR-467a-3p	0	NA	NA	NA	NA	NA	0	0	0	0	0	0	0	0	0	0	0	0	0	0
mmu-miR-467b-3p	0	NA	NA	NA	NA	NA	0	0	0	0	0	0	0	0	0	0	0	0	0	0
mmu-miR-467f	0	NA	NA	NA	NA	NA	0	0	0	0	0	0	0	0	0	0	0	0	0	0
mmu-miR-467g	0	NA	NA	NA	NA	NA	0	0	0	0	0	0	0	0	0	0	0	0	0	0
mmu-miR-467h	0	NA	NA	NA	NA	NA	0	0	0	0	0	0	0	0	0	0	0	0	0	0
mmu-miR-468-3p	0	NA	NA	NA	NA	NA	0	0	0	0	0	0	0	0	0	0	0	0	0	0
mmu-miR-468-5p	0	NA	NA	NA	NA	NA	0	0	0	0	0	0	0	0	0	0	0	0	0	0
mmu-miR-470-3p	0	NA	NA	NA	NA	NA	0	0	0	0	0	0	0	0	0	0	0	0	0	0
mmu-miR-470-5p	0	NA	NA	NA	NA	NA	0	0	0	0	0	0	0	0	0	0	0	0	0	0
mmu-miR-471-3p	0	NA	NA	NA	NA	NA	0	0	0	0	0	0	0	0	0	0	0	0	0	0
mmu-miR-471-5p	0	NA	NA	NA	NA	NA	0	0	0	0	0	0	0	0	0	0	0	0	0	0
mmu-miR-483-3p	0	NA	NA	NA	NA	NA	0	0	0	0	0	0	0	0	0	0	0	0	0	0
mmu-miR-483-5p	0	NA	NA	NA	NA	NA	0	0	0	0	0	0	0	0	0	0	0	0	0	0
mmu-miR-487b-5p	0	NA	NA	NA	NA	NA	0	0	0	0	0	0	0	0	0	0	0	0	0	0
mmu-miR-488-5p	0	NA	NA	NA	NA	NA	0	0	0	0	0	0	0	0	0	0	0	0	0	0
mmu-miR-489-3p	0	NA	NA	NA	NA	NA	0	0	0	0	0	0	0	0	0	0	0	0	0	0
mmu-miR-489-5p	0	NA	NA	NA	NA	NA	0	0	0	0	0	0	0	0	0	0	0	0	0	0
mmu-miR-494-5p	0	NA	NA	NA	NA	NA	0	0	0	0	0	0	0	0	0	0	0	0	0	0
mmu-miR-496b	0	NA	NA	NA	NA	NA	0	0	0	0	0	0	0	0	0	0	0	0	0	0
mmu-miR-497b	0	NA	NA	NA	NA	NA	0	0	0	0	0	0	0	0	0	0	0	0	0	0
mmu-miR-504-3p	0	NA	NA	NA	NA	NA	0	0	0	0	0	0	0	0	0	0	0	0	0	0
mmu-miR-5046	0	NA	NA	NA	NA	NA	0	0	0	0	0	0	0	0	0	0	0	0	0	0
mmu-miR-509-3p	0	NA	NA	NA	NA	NA	0	0	0	0	0	0	0	0	0	0	0	0	0	0
mmu-miR-509-5p	0	NA	NA	NA	NA	NA	0	0	0	0	0	0	0	0	0	0	0	0	0	0
mmu-miR-5098	0	NA	NA	NA	NA	NA	0	0	0	0	0	0	0	0	0	0	0	0	0	0
mmu-miR-5099	0	NA	NA	NA	NA	NA	0	0	0	0	0	0	0	0	0	0	0	0	0	0
mmu-miR-5101	0	NA	NA	NA	NA	NA	0	0	0	0	0	0	0	0	0	0	0	0	0	0
mmu-miR-5103	0	NA	NA	NA	NA	NA	0	0	0	0	0	0	0	0	0	0	0	0	0	0
mmu-miR-5104	0	NA	NA	NA	NA	NA	0	0	0	0	0	0	0	0	0	0	0	0	0	0
mmu-miR-5106	0	NA	NA	NA	NA	NA	0	0	0	0	0	0	0	0	0	0	0	0	0	0
mmu-miR-5107-3p	0	NA	NA	NA	NA	NA	0	0	0	0	0	0	0	0	0	0	0	0	0	0
mmu-miR-5107-5p	0	NA	NA	NA	NA	NA	0	0	0	0	0	0	0	0	0	0	0	0	0	0
mmu-miR-5108	0	NA	NA	NA	NA	NA	0	0	0	0	0	0	0	0	0	0	0	0	0	0
mmu-miR-5110	0	NA	NA	NA	NA	NA	0	0	0	0	0	0	0	0	0	0	0	0	0	0
mmu-miR-5112	0	NA	NA	NA	NA	NA	0	0	0	0	0	0	0	0	0	0	0	0	0	0
mmu-miR-5113	0	NA	NA	NA	NA	NA	0	0	0	0	0	0	0	0	0	0	0	0	0	0
mmu-miR-511-5p	0	NA	NA	NA	NA	NA	0	0	0	0	0	0	0	0	0	0	0	0	0	0
mmu-miR-5116	0	NA	NA	NA	NA	NA	0	0	0	0	0	0	0	0	0	0	0	0	0	0
mmu-miR-5118	0	NA	NA	NA	NA	NA	0	0	0	0	0	0	0	0	0	0	0	0	0	0
mmu-miR-5119	0	NA	NA	NA	NA	NA	0	0	0	0	0	0	0	0	0	0	0	0	0	0
mmu-miR-5120	0	NA	NA	NA	NA	NA	0	0	0	0	0	0	0	0	0	0	0	0	0	0
mmu-miR-5121	0	NA	NA	NA	NA	NA	0	0	0	0	0	0	0	0	0	0	0	0	0	0
mmu-miR-5122	0	NA	NA	NA	NA	NA	0	0	0	0	0	0	0	0	0	0	0	0	0	0
mmu-miR-5123	0	NA	NA	NA	NA	NA	0	0	0	0	0	0	0	0	0	0	0	0	0	0
mmu-miR-5124a	0	NA	NA	NA	NA	NA	0	0	0	0	0	0	0	0	0	0	0	0	0	0
mmu-miR-5124b	0	NA	NA	NA	NA	NA	0	0	0	0	0	0	0	0	0	0	0	0	0	0
mmu-miR-5125	0	NA	NA	NA	NA	NA	0	0	0	0	0	0	0	0	0	0	0	0	0	0
mmu-miR-5126	0	NA	NA	NA	NA	NA	0	0	0	0	0	0	0	0	0	0	0	0	0	0
mmu-miR-5127	0	NA	NA	NA	NA	NA	0	0	0	0	0	0	0	0	0	0	0	0	0	0
mmu-miR-5128	0	NA	NA	NA	NA	NA	0	0	0	0	0	0	0	0	0	0	0	0	0	0
mmu-miR-5129-3p	0	NA	NA	NA	NA	NA	0	0	0	0	0	0	0	0	0	0	0	0	0	0
mmu-miR-5129-5p	0	NA	NA	NA	NA	NA	0	0	0	0	0	0	0	0	0	0	0	0	0	0
mmu-miR-5130	0	NA	NA	NA	NA	NA	0	0	0	0	0	0	0	0	0	0	0	0	0	0
mmu-miR-5131	0	NA	NA	NA	NA	NA	0	0	0	0	0	0	0	0	0	0	0	0	0	0
mmu-miR-5132-5p	0	NA	NA	NA	NA	NA	0	0	0	0	0	0	0	0	0	0	0	0	0	0
mmu-miR-5133	0	NA	NA	NA	NA	NA	0	0	0	0	0	0	0	0	0	0	0	0	0	0
mmu-miR-5134-3p	0	NA	NA	NA	NA	NA	0	0	0	0	0	0	0	0	0	0	0	0	0	0
mmu-miR-5134-5p	0	NA	NA	NA	NA	NA	0	0	0	0	0	0	0	0	0	0	0	0	0	0
mmu-miR-5135	0	NA	NA	NA	NA	NA	0	0	0	0	0	0	0	0	0	0	0	0	0	0
mmu-miR-5136	0	NA	NA	NA	NA	NA	0	0	0	0	0	0	0	0	0	0	0	0	0	0
mmu-miR-546	0	NA	NA	NA	NA	NA	0	0	0	0	0	0	0	0	0	0	0	0	0	0
mmu-miR-547-5p	0	NA	NA	NA	NA	NA	0	0	0	0	0	0	0	0	0	0	0	0	0	0
mmu-miR-5615-5p	0	NA	NA	NA	NA	NA	0	0	0	0	0	0	0	0	0	0	0	0	0	0
mmu-miR-5616-3p	0	NA	NA	NA	NA	NA	0	0	0	0	0	0	0	0	0	0	0	0	0	0
mmu-miR-5616-5p	0	NA	NA	NA	NA	NA	0	0	0	0	0	0	0	0	0	0	0	0	0	0
mmu-miR-5617-3p	0	NA	NA	NA	NA	NA	0	0	0	0	0	0	0	0	0	0	0	0	0	0
mmu-miR-5618-3p	0	NA	NA	NA	NA	NA	0	0	0	0	0	0	0	0	0	0	0	0	0	0
mmu-miR-5618-5p	0	NA	NA	NA	NA	NA	0	0	0	0	0	0	0	0	0	0	0	0	0	0
mmu-miR-5619-3p	0	NA	NA	NA	NA	NA	0	0	0	0	0	0	0	0	0	0	0	0	0	0
mmu-miR-5619-5p	0	NA	NA	NA	NA	NA	0	0	0	0	0	0	0	0	0	0	0	0	0	0
mmu-miR-5620-3p	0	NA	NA	NA	NA	NA	0	0	0	0	0	0	0	0	0	0	0	0	0	0
mmu-miR-5620-5p	0	NA	NA	NA	NA	NA	0	0	0	0	0	0	0	0	0	0	0	0	0	0
mmu-miR-5621-3p	0	NA	NA	NA	NA	NA	0	0	0	0	0	0	0	0	0	0	0	0	0	0
mmu-miR-5622-3p	0	NA	NA	NA	NA	NA	0	0	0	0	0	0	0	0	0	0	0	0	0	0
mmu-miR-5622-5p	0	NA	NA	NA	NA	NA	0	0	0	0	0	0	0	0	0	0	0	0	0	0
mmu-miR-5623-3p	0	NA	NA	NA	NA	NA	0	0	0	0	0	0	0	0	0	0	0	0	0	0
mmu-miR-5623-5p	0	NA	NA	NA	NA	NA	0	0	0	0	0	0	0	0	0	0	0	0	0	0
mmu-miR-5624-3p	0	NA	NA	NA	NA	NA	0	0	0	0	0	0	0	0	0	0	0	0	0	0
mmu-miR-5624-5p	0	NA	NA	NA	NA	NA	0	0	0	0	0	0	0	0	0	0	0	0	0	0
mmu-miR-5625-3p	0	NA	NA	NA	NA	NA	0	0	0	0	0	0	0	0	0	0	0	0	0	0
mmu-miR-5625-5p	0	NA	NA	NA	NA	NA	0	0	0	0	0	0	0	0	0	0	0	0	0	0
mmu-miR-5626-3p	0	NA	NA	NA	NA	NA	0	0	0	0	0	0	0	0	0	0	0	0	0	0
mmu-miR-5626-5p	0	NA	NA	NA	NA	NA	0	0	0	0	0	0	0	0	0	0	0	0	0	0
mmu-miR-5627-3p	0	NA	NA	NA	NA	NA	0	0	0	0	0	0	0	0	0	0	0	0	0	0
mmu-miR-5627-5p	0	NA	NA	NA	NA	NA	0	0	0	0	0	0	0	0	0	0	0	0	0	0
mmu-miR-568	0	NA	NA	NA	NA	NA	0	0	0	0	0	0	0	0	0	0	0	0	0	0
mmu-miR-5709-3p	0	NA	NA	NA	NA	NA	0	0	0	0	0	0	0	0	0	0	0	0	0	0
mmu-miR-5709-5p	0	NA	NA	NA	NA	NA	0	0	0	0	0	0	0	0	0	0	0	0	0	0
mmu-miR-5710	0	NA	NA	NA	NA	NA	0	0	0	0	0	0	0	0	0	0	0	0	0	0
mmu-miR-590-3p	0	NA	NA	NA	NA	NA	0	0	0	0	0	0	0	0	0	0	0	0	0	0
mmu-miR-590-5p	0	NA	NA	NA	NA	NA	0	0	0	0	0	0	0	0	0	0	0	0	0	0
mmu-miR-599	0	NA	NA	NA	NA	NA	0	0	0	0	0	0	0	0	0	0	0	0	0	0
mmu-miR-615-3p	0	NA	NA	NA	NA	NA	0	0	0	0	0	0	0	0	0	0	0	0	0	0
mmu-miR-615-5p	0	NA	NA	NA	NA	NA	0	0	0	0	0	0	0	0	0	0	0	0	0	0
mmu-miR-6236	0	NA	NA	NA	NA	NA	0	0	0	0	0	0	0	0	0	0	0	0	0	0
mmu-miR-6237	0	NA	NA	NA	NA	NA	0	0	0	0	0	0	0	0	0	0	0	0	0	0
mmu-miR-6238	0	NA	NA	NA	NA	NA	0	0	0	0	0	0	0	0	0	0	0	0	0	0
mmu-miR-6239	0	NA	NA	NA	NA	NA	0	0	0	0	0	0	0	0	0	0	0	0	0	0
mmu-miR-6240	0	NA	NA	NA	NA	NA	0	0	0	0	0	0	0	0	0	0	0	0	0	0
mmu-miR-6241	0	NA	NA	NA	NA	NA	0	0	0	0	0	0	0	0	0	0	0	0	0	0
mmu-miR-6244	0	NA	NA	NA	NA	NA	0	0	0	0	0	0	0	0	0	0	0	0	0	0
mmu-miR-6335	0	NA	NA	NA	NA	NA	0	0	0	0	0	0	0	0	0	0	0	0	0	0
mmu-miR-6336	0	NA	NA	NA	NA	NA	0	0	0	0	0	0	0	0	0	0	0	0	0	0
mmu-miR-6337	0	NA	NA	NA	NA	NA	0	0	0	0	0	0	0	0	0	0	0	0	0	0
mmu-miR-6338	0	NA	NA	NA	NA	NA	0	0	0	0	0	0	0	0	0	0	0	0	0	0
mmu-miR-6339	0	NA	NA	NA	NA	NA	0	0	0	0	0	0	0	0	0	0	0	0	0	0
mmu-miR-6340	0	NA	NA	NA	NA	NA	0	0	0	0	0	0	0	0	0	0	0	0	0	0
mmu-miR-6341	0	NA	NA	NA	NA	NA	0	0	0	0	0	0	0	0	0	0	0	0	0	0
mmu-miR-6342	0	NA	NA	NA	NA	NA	0	0	0	0	0	0	0	0	0	0	0	0	0	0
mmu-miR-6343	0	NA	NA	NA	NA	NA	0	0	0	0	0	0	0	0	0	0	0	0	0	0
mmu-miR-6344	0	NA	NA	NA	NA	NA	0	0	0	0	0	0	0	0	0	0	0	0	0	0
mmu-miR-6345	0	NA	NA	NA	NA	NA	0	0	0	0	0	0	0	0	0	0	0	0	0	0
mmu-miR-6346	0	NA	NA	NA	NA	NA	0	0	0	0	0	0	0	0	0	0	0	0	0	0
mmu-miR-6347	0	NA	NA	NA	NA	NA	0	0	0	0	0	0	0	0	0	0	0	0	0	0
mmu-miR-6348	0	NA	NA	NA	NA	NA	0	0	0	0	0	0	0	0	0	0	0	0	0	0
mmu-miR-6349	0	NA	NA	NA	NA	NA	0	0	0	0	0	0	0	0	0	0	0	0	0	0
mmu-miR-6350	0	NA	NA	NA	NA	NA	0	0	0	0	0	0	0	0	0	0	0	0	0	0
mmu-miR-6351	0	NA	NA	NA	NA	NA	0	0	0	0	0	0	0	0	0	0	0	0	0	0
mmu-miR-6352	0	NA	NA	NA	NA	NA	0	0	0	0	0	0	0	0	0	0	0	0	0	0
mmu-miR-6353	0	NA	NA	NA	NA	NA	0	0	0	0	0	0	0	0	0	0	0	0	0	0
mmu-miR-6354	0	NA	NA	NA	NA	NA	0	0	0	0	0	0	0	0	0	0	0	0	0	0
mmu-miR-6355	0	NA	NA	NA	NA	NA	0	0	0	0	0	0	0	0	0	0	0	0	0	0
mmu-miR-6356	0	NA	NA	NA	NA	NA	0	0	0	0	0	0	0	0	0	0	0	0	0	0
mmu-miR-6357	0	NA	NA	NA	NA	NA	0	0	0	0	0	0	0	0	0	0	0	0	0	0
mmu-miR-6358	0	NA	NA	NA	NA	NA	0	0	0	0	0	0	0	0	0	0	0	0	0	0
mmu-miR-6359	0	NA	NA	NA	NA	NA	0	0	0	0	0	0	0	0	0	0	0	0	0	0
mmu-miR-6360	0	NA	NA	NA	NA	NA	0	0	0	0	0	0	0	0	0	0	0	0	0	0
mmu-miR-6361	0	NA	NA	NA	NA	NA	0	0	0	0	0	0	0	0	0	0	0	0	0	0
mmu-miR-6362	0	NA	NA	NA	NA	NA	0	0	0	0	0	0	0	0	0	0	0	0	0	0
mmu-miR-6363	0	NA	NA	NA	NA	NA	0	0	0	0	0	0	0	0	0	0	0	0	0	0
mmu-miR-6364	0	NA	NA	NA	NA	NA	0	0	0	0	0	0	0	0	0	0	0	0	0	0
mmu-miR-6365	0	NA	NA	NA	NA	NA	0	0	0	0	0	0	0	0	0	0	0	0	0	0
mmu-miR-6366	0	NA	NA	NA	NA	NA	0	0	0	0	0	0	0	0	0	0	0	0	0	0
mmu-miR-6367	0	NA	NA	NA	NA	NA	0	0	0	0	0	0	0	0	0	0	0	0	0	0
mmu-miR-6368	0	NA	NA	NA	NA	NA	0	0	0	0	0	0	0	0	0	0	0	0	0	0
mmu-miR-6369	0	NA	NA	NA	NA	NA	0	0	0	0	0	0	0	0	0	0	0	0	0	0
mmu-miR-6370	0	NA	NA	NA	NA	NA	0	0	0	0	0	0	0	0	0	0	0	0	0	0
mmu-miR-6371	0	NA	NA	NA	NA	NA	0	0	0	0	0	0	0	0	0	0	0	0	0	0
mmu-miR-6372	0	NA	NA	NA	NA	NA	0	0	0	0	0	0	0	0	0	0	0	0	0	0
mmu-miR-6373	0	NA	NA	NA	NA	NA	0	0	0	0	0	0	0	0	0	0	0	0	0	0
mmu-miR-6374	0	NA	NA	NA	NA	NA	0	0	0	0	0	0	0	0	0	0	0	0	0	0
mmu-miR-6375	0	NA	NA	NA	NA	NA	0	0	0	0	0	0	0	0	0	0	0	0	0	0
mmu-miR-6376	0	NA	NA	NA	NA	NA	0	0	0	0	0	0	0	0	0	0	0	0	0	0
mmu-miR-6377	0	NA	NA	NA	NA	NA	0	0	0	0	0	0	0	0	0	0	0	0	0	0
mmu-miR-6378	0	NA	NA	NA	NA	NA	0	0	0	0	0	0	0	0	0	0	0	0	0	0
mmu-miR-6379	0	NA	NA	NA	NA	NA	0	0	0	0	0	0	0	0	0	0	0	0	0	0
mmu-miR-6380	0	NA	NA	NA	NA	NA	0	0	0	0	0	0	0	0	0	0	0	0	0	0
mmu-miR-6381	0	NA	NA	NA	NA	NA	0	0	0	0	0	0	0	0	0	0	0	0	0	0
mmu-miR-6382	0	NA	NA	NA	NA	NA	0	0	0	0	0	0	0	0	0	0	0	0	0	0
mmu-miR-6383	0	NA	NA	NA	NA	NA	0	0	0	0	0	0	0	0	0	0	0	0	0	0
mmu-miR-6384	0	NA	NA	NA	NA	NA	0	0	0	0	0	0	0	0	0	0	0	0	0	0
mmu-miR-6385	0	NA	NA	NA	NA	NA	0	0	0	0	0	0	0	0	0	0	0	0	0	0
mmu-miR-6386	0	NA	NA	NA	NA	NA	0	0	0	0	0	0	0	0	0	0	0	0	0	0
mmu-miR-6387	0	NA	NA	NA	NA	NA	0	0	0	0	0	0	0	0	0	0	0	0	0	0
mmu-miR-6388	0	NA	NA	NA	NA	NA	0	0	0	0	0	0	0	0	0	0	0	0	0	0
mmu-miR-6389	0	NA	NA	NA	NA	NA	0	0	0	0	0	0	0	0	0	0	0	0	0	0
mmu-miR-6390	0	NA	NA	NA	NA	NA	0	0	0	0	0	0	0	0	0	0	0	0	0	0
mmu-miR-6391	0	NA	NA	NA	NA	NA	0	0	0	0	0	0	0	0	0	0	0	0	0	0
mmu-miR-6392-3p	0	NA	NA	NA	NA	NA	0	0	0	0	0	0	0	0	0	0	0	0	0	0
mmu-miR-6392-5p	0	NA	NA	NA	NA	NA	0	0	0	0	0	0	0	0	0	0	0	0	0	0
mmu-miR-6393	0	NA	NA	NA	NA	NA	0	0	0	0	0	0	0	0	0	0	0	0	0	0
mmu-miR-6394	0	NA	NA	NA	NA	NA	0	0	0	0	0	0	0	0	0	0	0	0	0	0
mmu-miR-6395	0	NA	NA	NA	NA	NA	0	0	0	0	0	0	0	0	0	0	0	0	0	0
mmu-miR-6396	0	NA	NA	NA	NA	NA	0	0	0	0	0	0	0	0	0	0	0	0	0	0
mmu-miR-6397	0	NA	NA	NA	NA	NA	0	0	0	0	0	0	0	0	0	0	0	0	0	0
mmu-miR-6398	0	NA	NA	NA	NA	NA	0	0	0	0	0	0	0	0	0	0	0	0	0	0
mmu-miR-6399	0	NA	NA	NA	NA	NA	0	0	0	0	0	0	0	0	0	0	0	0	0	0
mmu-miR-6400	0	NA	NA	NA	NA	NA	0	0	0	0	0	0	0	0	0	0	0	0	0	0
mmu-miR-6401	0	NA	NA	NA	NA	NA	0	0	0	0	0	0	0	0	0	0	0	0	0	0
mmu-miR-6402	0	NA	NA	NA	NA	NA	0	0	0	0	0	0	0	0	0	0	0	0	0	0
mmu-miR-6403	0	NA	NA	NA	NA	NA	0	0	0	0	0	0	0	0	0	0	0	0	0	0
mmu-miR-6404	0	NA	NA	NA	NA	NA	0	0	0	0	0	0	0	0	0	0	0	0	0	0
mmu-miR-6405	0	NA	NA	NA	NA	NA	0	0	0	0	0	0	0	0	0	0	0	0	0	0
mmu-miR-6406	0	NA	NA	NA	NA	NA	0	0	0	0	0	0	0	0	0	0	0	0	0	0
mmu-miR-6407	0	NA	NA	NA	NA	NA	0	0	0	0	0	0	0	0	0	0	0	0	0	0
mmu-miR-6408	0	NA	NA	NA	NA	NA	0	0	0	0	0	0	0	0	0	0	0	0	0	0
mmu-miR-6409	0	NA	NA	NA	NA	NA	0	0	0	0	0	0	0	0	0	0	0	0	0	0
mmu-miR-6410	0	NA	NA	NA	NA	NA	0	0	0	0	0	0	0	0	0	0	0	0	0	0
mmu-miR-6411	0	NA	NA	NA	NA	NA	0	0	0	0	0	0	0	0	0	0	0	0	0	0
mmu-miR-6412	0	NA	NA	NA	NA	NA	0	0	0	0	0	0	0	0	0	0	0	0	0	0
mmu-miR-6413	0	NA	NA	NA	NA	NA	0	0	0	0	0	0	0	0	0	0	0	0	0	0
mmu-miR-6414	0	NA	NA	NA	NA	NA	0	0	0	0	0	0	0	0	0	0	0	0	0	0
mmu-miR-6415	0	NA	NA	NA	NA	NA	0	0	0	0	0	0	0	0	0	0	0	0	0	0
mmu-miR-6416-3p	0	NA	NA	NA	NA	NA	0	0	0	0	0	0	0	0	0	0	0	0	0	0
mmu-miR-6416-5p	0	NA	NA	NA	NA	NA	0	0	0	0	0	0	0	0	0	0	0	0	0	0
mmu-miR-6417	0	NA	NA	NA	NA	NA	0	0	0	0	0	0	0	0	0	0	0	0	0	0
mmu-miR-6418-5p	0	NA	NA	NA	NA	NA	0	0	0	0	0	0	0	0	0	0	0	0	0	0
mmu-miR-6419	0	NA	NA	NA	NA	NA	0	0	0	0	0	0	0	0	0	0	0	0	0	0
mmu-miR-6420	0	NA	NA	NA	NA	NA	0	0	0	0	0	0	0	0	0	0	0	0	0	0
mmu-miR-6481	0	NA	NA	NA	NA	NA	0	0	0	0	0	0	0	0	0	0	0	0	0	0
mmu-miR-6516-3p	0	NA	NA	NA	NA	NA	0	0	0	0	0	0	0	0	0	0	0	0	0	0
mmu-miR-653-3p	0	NA	NA	NA	NA	NA	0	0	0	0	0	0	0	0	0	0	0	0	0	0
mmu-miR-653-5p	0	NA	NA	NA	NA	NA	0	0	0	0	0	0	0	0	0	0	0	0	0	0
mmu-miR-6537-3p	0	NA	NA	NA	NA	NA	0	0	0	0	0	0	0	0	0	0	0	0	0	0
mmu-miR-6537-5p	0	NA	NA	NA	NA	NA	0	0	0	0	0	0	0	0	0	0	0	0	0	0
mmu-miR-6538	0	NA	NA	NA	NA	NA	0	0	0	0	0	0	0	0	0	0	0	0	0	0
mmu-miR-6539	0	NA	NA	NA	NA	NA	0	0	0	0	0	0	0	0	0	0	0	0	0	0
mmu-miR-6540-3p	0	NA	NA	NA	NA	NA	0	0	0	0	0	0	0	0	0	0	0	0	0	0
mmu-miR-6541	0	NA	NA	NA	NA	NA	0	0	0	0	0	0	0	0	0	0	0	0	0	0
mmu-miR-654-3p	0	NA	NA	NA	NA	NA	0	0	0	0	0	0	0	0	0	0	0	0	0	0
mmu-miR-654-5p	0	NA	NA	NA	NA	NA	0	0	0	0	0	0	0	0	0	0	0	0	0	0
mmu-miR-6546-3p	0	NA	NA	NA	NA	NA	0	0	0	0	0	0	0	0	0	0	0	0	0	0
mmu-miR-6546-5p	0	NA	NA	NA	NA	NA	0	0	0	0	0	0	0	0	0	0	0	0	0	0
mmu-miR-669b-3p	0	NA	NA	NA	NA	NA	0	0	0	0	0	0	0	0	0	0	0	0	0	0
mmu-miR-669c-3p	0	NA	NA	NA	NA	NA	0	0	0	0	0	0	0	0	0	0	0	0	0	0
mmu-miR-669d-3p	0	NA	NA	NA	NA	NA	0	0	0	0	0	0	0	0	0	0	0	0	0	0
mmu-miR-669e-3p	0	NA	NA	NA	NA	NA	0	0	0	0	0	0	0	0	0	0	0	0	0	0
mmu-miR-669g	0	NA	NA	NA	NA	NA	0	0	0	0	0	0	0	0	0	0	0	0	0	0
mmu-miR-669h-3p	0	NA	NA	NA	NA	NA	0	0	0	0	0	0	0	0	0	0	0	0	0	0
mmu-miR-669j	0	NA	NA	NA	NA	NA	0	0	0	0	0	0	0	0	0	0	0	0	0	0
mmu-miR-669k-3p	0	NA	NA	NA	NA	NA	0	0	0	0	0	0	0	0	0	0	0	0	0	0
mmu-miR-669m-3p	0	NA	NA	NA	NA	NA	0	0	0	0	0	0	0	0	0	0	0	0	0	0
mmu-miR-669n	0	NA	NA	NA	NA	NA	0	0	0	0	0	0	0	0	0	0	0	0	0	0
mmu-miR-6715-3p	0	NA	NA	NA	NA	NA	0	0	0	0	0	0	0	0	0	0	0	0	0	0
mmu-miR-6715-5p	0	NA	NA	NA	NA	NA	0	0	0	0	0	0	0	0	0	0	0	0	0	0
mmu-miR-675-5p	0	NA	NA	NA	NA	NA	0	0	0	0	0	0	0	0	0	0	0	0	0	0
mmu-miR-6769b-5p	0	NA	NA	NA	NA	NA	0	0	0	0	0	0	0	0	0	0	0	0	0	0
mmu-miR-677-3p	0	NA	NA	NA	NA	NA	0	0	0	0	0	0	0	0	0	0	0	0	0	0
mmu-miR-677-5p	0	NA	NA	NA	NA	NA	0	0	0	0	0	0	0	0	0	0	0	0	0	0
mmu-miR-678	0	NA	NA	NA	NA	NA	0	0	0	0	0	0	0	0	0	0	0	0	0	0
mmu-miR-680	0	NA	NA	NA	NA	NA	0	0	0	0	0	0	0	0	0	0	0	0	0	0
mmu-miR-681	0	NA	NA	NA	NA	NA	0	0	0	0	0	0	0	0	0	0	0	0	0	0
mmu-miR-682	0	NA	NA	NA	NA	NA	0	0	0	0	0	0	0	0	0	0	0	0	0	0
mmu-miR-683	0	NA	NA	NA	NA	NA	0	0	0	0	0	0	0	0	0	0	0	0	0	0
mmu-miR-684	0	NA	NA	NA	NA	NA	0	0	0	0	0	0	0	0	0	0	0	0	0	0
mmu-miR-686	0	NA	NA	NA	NA	NA	0	0	0	0	0	0	0	0	0	0	0	0	0	0
mmu-miR-687	0	NA	NA	NA	NA	NA	0	0	0	0	0	0	0	0	0	0	0	0	0	0
mmu-miR-688	0	NA	NA	NA	NA	NA	0	0	0	0	0	0	0	0	0	0	0	0	0	0
mmu-miR-6896-3p	0	NA	NA	NA	NA	NA	0	0	0	0	0	0	0	0	0	0	0	0	0	0
mmu-miR-6896-5p	0	NA	NA	NA	NA	NA	0	0	0	0	0	0	0	0	0	0	0	0	0	0
mmu-miR-6897-3p	0	NA	NA	NA	NA	NA	0	0	0	0	0	0	0	0	0	0	0	0	0	0
mmu-miR-6898-3p	0	NA	NA	NA	NA	NA	0	0	0	0	0	0	0	0	0	0	0	0	0	0
mmu-miR-6898-5p	0	NA	NA	NA	NA	NA	0	0	0	0	0	0	0	0	0	0	0	0	0	0
mmu-miR-6899-5p	0	NA	NA	NA	NA	NA	0	0	0	0	0	0	0	0	0	0	0	0	0	0
mmu-miR-690	0	NA	NA	NA	NA	NA	0	0	0	0	0	0	0	0	0	0	0	0	0	0
mmu-miR-6900-3p	0	NA	NA	NA	NA	NA	0	0	0	0	0	0	0	0	0	0	0	0	0	0
mmu-miR-6900-5p	0	NA	NA	NA	NA	NA	0	0	0	0	0	0	0	0	0	0	0	0	0	0
mmu-miR-6901-5p	0	NA	NA	NA	NA	NA	0	0	0	0	0	0	0	0	0	0	0	0	0	0
mmu-miR-6902-3p	0	NA	NA	NA	NA	NA	0	0	0	0	0	0	0	0	0	0	0	0	0	0
mmu-miR-6902-5p	0	NA	NA	NA	NA	NA	0	0	0	0	0	0	0	0	0	0	0	0	0	0
mmu-miR-6903-3p	0	NA	NA	NA	NA	NA	0	0	0	0	0	0	0	0	0	0	0	0	0	0
mmu-miR-6903-5p	0	NA	NA	NA	NA	NA	0	0	0	0	0	0	0	0	0	0	0	0	0	0
mmu-miR-6904-3p	0	NA	NA	NA	NA	NA	0	0	0	0	0	0	0	0	0	0	0	0	0	0
mmu-miR-6904-5p	0	NA	NA	NA	NA	NA	0	0	0	0	0	0	0	0	0	0	0	0	0	0
mmu-miR-6905-3p	0	NA	NA	NA	NA	NA	0	0	0	0	0	0	0	0	0	0	0	0	0	0
mmu-miR-6905-5p	0	NA	NA	NA	NA	NA	0	0	0	0	0	0	0	0	0	0	0	0	0	0
mmu-miR-6906-3p	0	NA	NA	NA	NA	NA	0	0	0	0	0	0	0	0	0	0	0	0	0	0
mmu-miR-6906-5p	0	NA	NA	NA	NA	NA	0	0	0	0	0	0	0	0	0	0	0	0	0	0
mmu-miR-6907-3p	0	NA	NA	NA	NA	NA	0	0	0	0	0	0	0	0	0	0	0	0	0	0
mmu-miR-6907-5p	0	NA	NA	NA	NA	NA	0	0	0	0	0	0	0	0	0	0	0	0	0	0
mmu-miR-6908-3p	0	NA	NA	NA	NA	NA	0	0	0	0	0	0	0	0	0	0	0	0	0	0
mmu-miR-6908-5p	0	NA	NA	NA	NA	NA	0	0	0	0	0	0	0	0	0	0	0	0	0	0
mmu-miR-6909-3p	0	NA	NA	NA	NA	NA	0	0	0	0	0	0	0	0	0	0	0	0	0	0
mmu-miR-691	0	NA	NA	NA	NA	NA	0	0	0	0	0	0	0	0	0	0	0	0	0	0
mmu-miR-6910-3p	0	NA	NA	NA	NA	NA	0	0	0	0	0	0	0	0	0	0	0	0	0	0
mmu-miR-6910-5p	0	NA	NA	NA	NA	NA	0	0	0	0	0	0	0	0	0	0	0	0	0	0
mmu-miR-6911-3p	0	NA	NA	NA	NA	NA	0	0	0	0	0	0	0	0	0	0	0	0	0	0
mmu-miR-6911-5p	0	NA	NA	NA	NA	NA	0	0	0	0	0	0	0	0	0	0	0	0	0	0
mmu-miR-6912-5p	0	NA	NA	NA	NA	NA	0	0	0	0	0	0	0	0	0	0	0	0	0	0
mmu-miR-6913-3p	0	NA	NA	NA	NA	NA	0	0	0	0	0	0	0	0	0	0	0	0	0	0
mmu-miR-6913-5p	0	NA	NA	NA	NA	NA	0	0	0	0	0	0	0	0	0	0	0	0	0	0
mmu-miR-6914-5p	0	NA	NA	NA	NA	NA	0	0	0	0	0	0	0	0	0	0	0	0	0	0
mmu-miR-6915-3p	0	NA	NA	NA	NA	NA	0	0	0	0	0	0	0	0	0	0	0	0	0	0
mmu-miR-6915-5p	0	NA	NA	NA	NA	NA	0	0	0	0	0	0	0	0	0	0	0	0	0	0
mmu-miR-6916-3p	0	NA	NA	NA	NA	NA	0	0	0	0	0	0	0	0	0	0	0	0	0	0
mmu-miR-6916-5p	0	NA	NA	NA	NA	NA	0	0	0	0	0	0	0	0	0	0	0	0	0	0
mmu-miR-6917-5p	0	NA	NA	NA	NA	NA	0	0	0	0	0	0	0	0	0	0	0	0	0	0
mmu-miR-6918-3p	0	NA	NA	NA	NA	NA	0	0	0	0	0	0	0	0	0	0	0	0	0	0
mmu-miR-6918-5p	0	NA	NA	NA	NA	NA	0	0	0	0	0	0	0	0	0	0	0	0	0	0
mmu-miR-6919-3p	0	NA	NA	NA	NA	NA	0	0	0	0	0	0	0	0	0	0	0	0	0	0
mmu-miR-6919-5p	0	NA	NA	NA	NA	NA	0	0	0	0	0	0	0	0	0	0	0	0	0	0
mmu-miR-692	0	NA	NA	NA	NA	NA	0	0	0	0	0	0	0	0	0	0	0	0	0	0
mmu-miR-6920-3p	0	NA	NA	NA	NA	NA	0	0	0	0	0	0	0	0	0	0	0	0	0	0
mmu-miR-6920-5p	0	NA	NA	NA	NA	NA	0	0	0	0	0	0	0	0	0	0	0	0	0	0
mmu-miR-6921-3p	0	NA	NA	NA	NA	NA	0	0	0	0	0	0	0	0	0	0	0	0	0	0
mmu-miR-6921-5p	0	NA	NA	NA	NA	NA	0	0	0	0	0	0	0	0	0	0	0	0	0	0
mmu-miR-6922-5p	0	NA	NA	NA	NA	NA	0	0	0	0	0	0	0	0	0	0	0	0	0	0
mmu-miR-6923-3p	0	NA	NA	NA	NA	NA	0	0	0	0	0	0	0	0	0	0	0	0	0	0
mmu-miR-6923-5p	0	NA	NA	NA	NA	NA	0	0	0	0	0	0	0	0	0	0	0	0	0	0
mmu-miR-6924-3p	0	NA	NA	NA	NA	NA	0	0	0	0	0	0	0	0	0	0	0	0	0	0
mmu-miR-6924-5p	0	NA	NA	NA	NA	NA	0	0	0	0	0	0	0	0	0	0	0	0	0	0
mmu-miR-6925-3p	0	NA	NA	NA	NA	NA	0	0	0	0	0	0	0	0	0	0	0	0	0	0
mmu-miR-6925-5p	0	NA	NA	NA	NA	NA	0	0	0	0	0	0	0	0	0	0	0	0	0	0
mmu-miR-6926-3p	0	NA	NA	NA	NA	NA	0	0	0	0	0	0	0	0	0	0	0	0	0	0
mmu-miR-6927-3p	0	NA	NA	NA	NA	NA	0	0	0	0	0	0	0	0	0	0	0	0	0	0
mmu-miR-6927-5p	0	NA	NA	NA	NA	NA	0	0	0	0	0	0	0	0	0	0	0	0	0	0
mmu-miR-6928-3p	0	NA	NA	NA	NA	NA	0	0	0	0	0	0	0	0	0	0	0	0	0	0
mmu-miR-6928-5p	0	NA	NA	NA	NA	NA	0	0	0	0	0	0	0	0	0	0	0	0	0	0
mmu-miR-6929-5p	0	NA	NA	NA	NA	NA	0	0	0	0	0	0	0	0	0	0	0	0	0	0
mmu-miR-6930-3p	0	NA	NA	NA	NA	NA	0	0	0	0	0	0	0	0	0	0	0	0	0	0
mmu-miR-6930-5p	0	NA	NA	NA	NA	NA	0	0	0	0	0	0	0	0	0	0	0	0	0	0
mmu-miR-6931-3p	0	NA	NA	NA	NA	NA	0	0	0	0	0	0	0	0	0	0	0	0	0	0
mmu-miR-6931-5p	0	NA	NA	NA	NA	NA	0	0	0	0	0	0	0	0	0	0	0	0	0	0
mmu-miR-6932-3p	0	NA	NA	NA	NA	NA	0	0	0	0	0	0	0	0	0	0	0	0	0	0
mmu-miR-6932-5p	0	NA	NA	NA	NA	NA	0	0	0	0	0	0	0	0	0	0	0	0	0	0
mmu-miR-6933-3p	0	NA	NA	NA	NA	NA	0	0	0	0	0	0	0	0	0	0	0	0	0	0
mmu-miR-6933-5p	0	NA	NA	NA	NA	NA	0	0	0	0	0	0	0	0	0	0	0	0	0	0
mmu-miR-693-3p	0	NA	NA	NA	NA	NA	0	0	0	0	0	0	0	0	0	0	0	0	0	0
mmu-miR-6934-3p	0	NA	NA	NA	NA	NA	0	0	0	0	0	0	0	0	0	0	0	0	0	0
mmu-miR-6935-3p	0	NA	NA	NA	NA	NA	0	0	0	0	0	0	0	0	0	0	0	0	0	0
mmu-miR-693-5p	0	NA	NA	NA	NA	NA	0	0	0	0	0	0	0	0	0	0	0	0	0	0
mmu-miR-6936-3p	0	NA	NA	NA	NA	NA	0	0	0	0	0	0	0	0	0	0	0	0	0	0
mmu-miR-6936-5p	0	NA	NA	NA	NA	NA	0	0	0	0	0	0	0	0	0	0	0	0	0	0
mmu-miR-6937-5p	0	NA	NA	NA	NA	NA	0	0	0	0	0	0	0	0	0	0	0	0	0	0
mmu-miR-6938-3p	0	NA	NA	NA	NA	NA	0	0	0	0	0	0	0	0	0	0	0	0	0	0
mmu-miR-6938-5p	0	NA	NA	NA	NA	NA	0	0	0	0	0	0	0	0	0	0	0	0	0	0
mmu-miR-6939-5p	0	NA	NA	NA	NA	NA	0	0	0	0	0	0	0	0	0	0	0	0	0	0
mmu-miR-694	0	NA	NA	NA	NA	NA	0	0	0	0	0	0	0	0	0	0	0	0	0	0
mmu-miR-6940-5p	0	NA	NA	NA	NA	NA	0	0	0	0	0	0	0	0	0	0	0	0	0	0
mmu-miR-6941-3p	0	NA	NA	NA	NA	NA	0	0	0	0	0	0	0	0	0	0	0	0	0	0
mmu-miR-6941-5p	0	NA	NA	NA	NA	NA	0	0	0	0	0	0	0	0	0	0	0	0	0	0
mmu-miR-6942-3p	0	NA	NA	NA	NA	NA	0	0	0	0	0	0	0	0	0	0	0	0	0	0
mmu-miR-6942-5p	0	NA	NA	NA	NA	NA	0	0	0	0	0	0	0	0	0	0	0	0	0	0
mmu-miR-6943-5p	0	NA	NA	NA	NA	NA	0	0	0	0	0	0	0	0	0	0	0	0	0	0
mmu-miR-6944-5p	0	NA	NA	NA	NA	NA	0	0	0	0	0	0	0	0	0	0	0	0	0	0
mmu-miR-6945-3p	0	NA	NA	NA	NA	NA	0	0	0	0	0	0	0	0	0	0	0	0	0	0
mmu-miR-6945-5p	0	NA	NA	NA	NA	NA	0	0	0	0	0	0	0	0	0	0	0	0	0	0
mmu-miR-6946-5p	0	NA	NA	NA	NA	NA	0	0	0	0	0	0	0	0	0	0	0	0	0	0
mmu-miR-6947-3p	0	NA	NA	NA	NA	NA	0	0	0	0	0	0	0	0	0	0	0	0	0	0
mmu-miR-6947-5p	0	NA	NA	NA	NA	NA	0	0	0	0	0	0	0	0	0	0	0	0	0	0
mmu-miR-6948-3p	0	NA	NA	NA	NA	NA	0	0	0	0	0	0	0	0	0	0	0	0	0	0
mmu-miR-6948-5p	0	NA	NA	NA	NA	NA	0	0	0	0	0	0	0	0	0	0	0	0	0	0
mmu-miR-6949-3p	0	NA	NA	NA	NA	NA	0	0	0	0	0	0	0	0	0	0	0	0	0	0
mmu-miR-6949-5p	0	NA	NA	NA	NA	NA	0	0	0	0	0	0	0	0	0	0	0	0	0	0
mmu-miR-695	0	NA	NA	NA	NA	NA	0	0	0	0	0	0	0	0	0	0	0	0	0	0
mmu-miR-6950-3p	0	NA	NA	NA	NA	NA	0	0	0	0	0	0	0	0	0	0	0	0	0	0
mmu-miR-6950-5p	0	NA	NA	NA	NA	NA	0	0	0	0	0	0	0	0	0	0	0	0	0	0
mmu-miR-6951-3p	0	NA	NA	NA	NA	NA	0	0	0	0	0	0	0	0	0	0	0	0	0	0
mmu-miR-6951-5p	0	NA	NA	NA	NA	NA	0	0	0	0	0	0	0	0	0	0	0	0	0	0
mmu-miR-6952-3p	0	NA	NA	NA	NA	NA	0	0	0	0	0	0	0	0	0	0	0	0	0	0
mmu-miR-6952-5p	0	NA	NA	NA	NA	NA	0	0	0	0	0	0	0	0	0	0	0	0	0	0
mmu-miR-6953-3p	0	NA	NA	NA	NA	NA	0	0	0	0	0	0	0	0	0	0	0	0	0	0
mmu-miR-6953-5p	0	NA	NA	NA	NA	NA	0	0	0	0	0	0	0	0	0	0	0	0	0	0
mmu-miR-6954-5p	0	NA	NA	NA	NA	NA	0	0	0	0	0	0	0	0	0	0	0	0	0	0
mmu-miR-6955-5p	0	NA	NA	NA	NA	NA	0	0	0	0	0	0	0	0	0	0	0	0	0	0
mmu-miR-6956-5p	0	NA	NA	NA	NA	NA	0	0	0	0	0	0	0	0	0	0	0	0	0	0
mmu-miR-6957-3p	0	NA	NA	NA	NA	NA	0	0	0	0	0	0	0	0	0	0	0	0	0	0
mmu-miR-6957-5p	0	NA	NA	NA	NA	NA	0	0	0	0	0	0	0	0	0	0	0	0	0	0
mmu-miR-6958-5p	0	NA	NA	NA	NA	NA	0	0	0	0	0	0	0	0	0	0	0	0	0	0
mmu-miR-6959-3p	0	NA	NA	NA	NA	NA	0	0	0	0	0	0	0	0	0	0	0	0	0	0
mmu-miR-6959-5p	0	NA	NA	NA	NA	NA	0	0	0	0	0	0	0	0	0	0	0	0	0	0
mmu-miR-696	0	NA	NA	NA	NA	NA	0	0	0	0	0	0	0	0	0	0	0	0	0	0
mmu-miR-6960-3p	0	NA	NA	NA	NA	NA	0	0	0	0	0	0	0	0	0	0	0	0	0	0
mmu-miR-6960-5p	0	NA	NA	NA	NA	NA	0	0	0	0	0	0	0	0	0	0	0	0	0	0
mmu-miR-6961-3p	0	NA	NA	NA	NA	NA	0	0	0	0	0	0	0	0	0	0	0	0	0	0
mmu-miR-6961-5p	0	NA	NA	NA	NA	NA	0	0	0	0	0	0	0	0	0	0	0	0	0	0
mmu-miR-6962-3p	0	NA	NA	NA	NA	NA	0	0	0	0	0	0	0	0	0	0	0	0	0	0
mmu-miR-6962-5p	0	NA	NA	NA	NA	NA	0	0	0	0	0	0	0	0	0	0	0	0	0	0
mmu-miR-6963-3p	0	NA	NA	NA	NA	NA	0	0	0	0	0	0	0	0	0	0	0	0	0	0
mmu-miR-6963-5p	0	NA	NA	NA	NA	NA	0	0	0	0	0	0	0	0	0	0	0	0	0	0
mmu-miR-6964-3p	0	NA	NA	NA	NA	NA	0	0	0	0	0	0	0	0	0	0	0	0	0	0
mmu-miR-6964-5p	0	NA	NA	NA	NA	NA	0	0	0	0	0	0	0	0	0	0	0	0	0	0
mmu-miR-6965-3p	0	NA	NA	NA	NA	NA	0	0	0	0	0	0	0	0	0	0	0	0	0	0
mmu-miR-6965-5p	0	NA	NA	NA	NA	NA	0	0	0	0	0	0	0	0	0	0	0	0	0	0
mmu-miR-6966-3p	0	NA	NA	NA	NA	NA	0	0	0	0	0	0	0	0	0	0	0	0	0	0
mmu-miR-6966-5p	0	NA	NA	NA	NA	NA	0	0	0	0	0	0	0	0	0	0	0	0	0	0
mmu-miR-6967-5p	0	NA	NA	NA	NA	NA	0	0	0	0	0	0	0	0	0	0	0	0	0	0
mmu-miR-6968-5p	0	NA	NA	NA	NA	NA	0	0	0	0	0	0	0	0	0	0	0	0	0	0
mmu-miR-6969-3p	0	NA	NA	NA	NA	NA	0	0	0	0	0	0	0	0	0	0	0	0	0	0
mmu-miR-6969-5p	0	NA	NA	NA	NA	NA	0	0	0	0	0	0	0	0	0	0	0	0	0	0
mmu-miR-697	0	NA	NA	NA	NA	NA	0	0	0	0	0	0	0	0	0	0	0	0	0	0
mmu-miR-6970-5p	0	NA	NA	NA	NA	NA	0	0	0	0	0	0	0	0	0	0	0	0	0	0
mmu-miR-6971-5p	0	NA	NA	NA	NA	NA	0	0	0	0	0	0	0	0	0	0	0	0	0	0
mmu-miR-6972-3p	0	NA	NA	NA	NA	NA	0	0	0	0	0	0	0	0	0	0	0	0	0	0
mmu-miR-6972-5p	0	NA	NA	NA	NA	NA	0	0	0	0	0	0	0	0	0	0	0	0	0	0
mmu-miR-6973a-3p	0	NA	NA	NA	NA	NA	0	0	0	0	0	0	0	0	0	0	0	0	0	0
mmu-miR-6973a-5p	0	NA	NA	NA	NA	NA	0	0	0	0	0	0	0	0	0	0	0	0	0	0
mmu-miR-6973b-3p	0	NA	NA	NA	NA	NA	0	0	0	0	0	0	0	0	0	0	0	0	0	0
mmu-miR-6973b-5p	0	NA	NA	NA	NA	NA	0	0	0	0	0	0	0	0	0	0	0	0	0	0
mmu-miR-6974-3p	0	NA	NA	NA	NA	NA	0	0	0	0	0	0	0	0	0	0	0	0	0	0
mmu-miR-6974-5p	0	NA	NA	NA	NA	NA	0	0	0	0	0	0	0	0	0	0	0	0	0	0
mmu-miR-6975-5p	0	NA	NA	NA	NA	NA	0	0	0	0	0	0	0	0	0	0	0	0	0	0
mmu-miR-6976-3p	0	NA	NA	NA	NA	NA	0	0	0	0	0	0	0	0	0	0	0	0	0	0
mmu-miR-6976-5p	0	NA	NA	NA	NA	NA	0	0	0	0	0	0	0	0	0	0	0	0	0	0
mmu-miR-6977-3p	0	NA	NA	NA	NA	NA	0	0	0	0	0	0	0	0	0	0	0	0	0	0
mmu-miR-6977-5p	0	NA	NA	NA	NA	NA	0	0	0	0	0	0	0	0	0	0	0	0	0	0
mmu-miR-6978-3p	0	NA	NA	NA	NA	NA	0	0	0	0	0	0	0	0	0	0	0	0	0	0
mmu-miR-6978-5p	0	NA	NA	NA	NA	NA	0	0	0	0	0	0	0	0	0	0	0	0	0	0
mmu-miR-6979-5p	0	NA	NA	NA	NA	NA	0	0	0	0	0	0	0	0	0	0	0	0	0	0
mmu-miR-6980-5p	0	NA	NA	NA	NA	NA	0	0	0	0	0	0	0	0	0	0	0	0	0	0
mmu-miR-6981-3p	0	NA	NA	NA	NA	NA	0	0	0	0	0	0	0	0	0	0	0	0	0	0
mmu-miR-6981-5p	0	NA	NA	NA	NA	NA	0	0	0	0	0	0	0	0	0	0	0	0	0	0
mmu-miR-6982-3p	0	NA	NA	NA	NA	NA	0	0	0	0	0	0	0	0	0	0	0	0	0	0
mmu-miR-6982-5p	0	NA	NA	NA	NA	NA	0	0	0	0	0	0	0	0	0	0	0	0	0	0
mmu-miR-6983-3p	0	NA	NA	NA	NA	NA	0	0	0	0	0	0	0	0	0	0	0	0	0	0
mmu-miR-6983-5p	0	NA	NA	NA	NA	NA	0	0	0	0	0	0	0	0	0	0	0	0	0	0
mmu-miR-698-3p	0	NA	NA	NA	NA	NA	0	0	0	0	0	0	0	0	0	0	0	0	0	0
mmu-miR-6984-3p	0	NA	NA	NA	NA	NA	0	0	0	0	0	0	0	0	0	0	0	0	0	0
mmu-miR-6984-5p	0	NA	NA	NA	NA	NA	0	0	0	0	0	0	0	0	0	0	0	0	0	0
mmu-miR-6985-3p	0	NA	NA	NA	NA	NA	0	0	0	0	0	0	0	0	0	0	0	0	0	0
mmu-miR-6985-5p	0	NA	NA	NA	NA	NA	0	0	0	0	0	0	0	0	0	0	0	0	0	0
mmu-miR-6986-3p	0	NA	NA	NA	NA	NA	0	0	0	0	0	0	0	0	0	0	0	0	0	0
mmu-miR-6986-5p	0	NA	NA	NA	NA	NA	0	0	0	0	0	0	0	0	0	0	0	0	0	0
mmu-miR-6987-3p	0	NA	NA	NA	NA	NA	0	0	0	0	0	0	0	0	0	0	0	0	0	0
mmu-miR-6987-5p	0	NA	NA	NA	NA	NA	0	0	0	0	0	0	0	0	0	0	0	0	0	0
mmu-miR-6988-5p	0	NA	NA	NA	NA	NA	0	0	0	0	0	0	0	0	0	0	0	0	0	0
mmu-miR-6989-3p	0	NA	NA	NA	NA	NA	0	0	0	0	0	0	0	0	0	0	0	0	0	0
mmu-miR-6989-5p	0	NA	NA	NA	NA	NA	0	0	0	0	0	0	0	0	0	0	0	0	0	0
mmu-miR-6990-3p	0	NA	NA	NA	NA	NA	0	0	0	0	0	0	0	0	0	0	0	0	0	0
mmu-miR-6990-5p	0	NA	NA	NA	NA	NA	0	0	0	0	0	0	0	0	0	0	0	0	0	0
mmu-miR-6991-3p	0	NA	NA	NA	NA	NA	0	0	0	0	0	0	0	0	0	0	0	0	0	0
mmu-miR-6991-5p	0	NA	NA	NA	NA	NA	0	0	0	0	0	0	0	0	0	0	0	0	0	0
mmu-miR-6992-3p	0	NA	NA	NA	NA	NA	0	0	0	0	0	0	0	0	0	0	0	0	0	0
mmu-miR-6992-5p	0	NA	NA	NA	NA	NA	0	0	0	0	0	0	0	0	0	0	0	0	0	0
mmu-miR-6993-3p	0	NA	NA	NA	NA	NA	0	0	0	0	0	0	0	0	0	0	0	0	0	0
mmu-miR-6993-5p	0	NA	NA	NA	NA	NA	0	0	0	0	0	0	0	0	0	0	0	0	0	0
mmu-miR-6994-3p	0	NA	NA	NA	NA	NA	0	0	0	0	0	0	0	0	0	0	0	0	0	0
mmu-miR-6994-5p	0	NA	NA	NA	NA	NA	0	0	0	0	0	0	0	0	0	0	0	0	0	0
mmu-miR-6995-3p	0	NA	NA	NA	NA	NA	0	0	0	0	0	0	0	0	0	0	0	0	0	0
mmu-miR-6995-5p	0	NA	NA	NA	NA	NA	0	0	0	0	0	0	0	0	0	0	0	0	0	0
mmu-miR-6996-3p	0	NA	NA	NA	NA	NA	0	0	0	0	0	0	0	0	0	0	0	0	0	0
mmu-miR-6996-5p	0	NA	NA	NA	NA	NA	0	0	0	0	0	0	0	0	0	0	0	0	0	0
mmu-miR-6997-3p	0	NA	NA	NA	NA	NA	0	0	0	0	0	0	0	0	0	0	0	0	0	0
mmu-miR-6997-5p	0	NA	NA	NA	NA	NA	0	0	0	0	0	0	0	0	0	0	0	0	0	0
mmu-miR-6998-3p	0	NA	NA	NA	NA	NA	0	0	0	0	0	0	0	0	0	0	0	0	0	0
mmu-miR-6998-5p	0	NA	NA	NA	NA	NA	0	0	0	0	0	0	0	0	0	0	0	0	0	0
mmu-miR-6999-3p	0	NA	NA	NA	NA	NA	0	0	0	0	0	0	0	0	0	0	0	0	0	0
mmu-miR-6999-5p	0	NA	NA	NA	NA	NA	0	0	0	0	0	0	0	0	0	0	0	0	0	0
mmu-miR-7000-3p	0	NA	NA	NA	NA	NA	0	0	0	0	0	0	0	0	0	0	0	0	0	0
mmu-miR-7000-5p	0	NA	NA	NA	NA	NA	0	0	0	0	0	0	0	0	0	0	0	0	0	0
mmu-miR-7001-3p	0	NA	NA	NA	NA	NA	0	0	0	0	0	0	0	0	0	0	0	0	0	0
mmu-miR-7001-5p	0	NA	NA	NA	NA	NA	0	0	0	0	0	0	0	0	0	0	0	0	0	0
mmu-miR-7002-3p	0	NA	NA	NA	NA	NA	0	0	0	0	0	0	0	0	0	0	0	0	0	0
mmu-miR-7002-5p	0	NA	NA	NA	NA	NA	0	0	0	0	0	0	0	0	0	0	0	0	0	0
mmu-miR-7003-3p	0	NA	NA	NA	NA	NA	0	0	0	0	0	0	0	0	0	0	0	0	0	0
mmu-miR-7003-5p	0	NA	NA	NA	NA	NA	0	0	0	0	0	0	0	0	0	0	0	0	0	0
mmu-miR-7004-3p	0	NA	NA	NA	NA	NA	0	0	0	0	0	0	0	0	0	0	0	0	0	0
mmu-miR-7004-5p	0	NA	NA	NA	NA	NA	0	0	0	0	0	0	0	0	0	0	0	0	0	0
mmu-miR-7005-3p	0	NA	NA	NA	NA	NA	0	0	0	0	0	0	0	0	0	0	0	0	0	0
mmu-miR-7005-5p	0	NA	NA	NA	NA	NA	0	0	0	0	0	0	0	0	0	0	0	0	0	0
mmu-miR-7006-3p	0	NA	NA	NA	NA	NA	0	0	0	0	0	0	0	0	0	0	0	0	0	0
mmu-miR-7006-5p	0	NA	NA	NA	NA	NA	0	0	0	0	0	0	0	0	0	0	0	0	0	0
mmu-miR-7007-3p	0	NA	NA	NA	NA	NA	0	0	0	0	0	0	0	0	0	0	0	0	0	0
mmu-miR-7007-5p	0	NA	NA	NA	NA	NA	0	0	0	0	0	0	0	0	0	0	0	0	0	0
mmu-miR-7008-5p	0	NA	NA	NA	NA	NA	0	0	0	0	0	0	0	0	0	0	0	0	0	0
mmu-miR-7009-3p	0	NA	NA	NA	NA	NA	0	0	0	0	0	0	0	0	0	0	0	0	0	0
mmu-miR-7009-5p	0	NA	NA	NA	NA	NA	0	0	0	0	0	0	0	0	0	0	0	0	0	0
mmu-miR-7010-3p	0	NA	NA	NA	NA	NA	0	0	0	0	0	0	0	0	0	0	0	0	0	0
mmu-miR-7010-5p	0	NA	NA	NA	NA	NA	0	0	0	0	0	0	0	0	0	0	0	0	0	0
mmu-miR-7011-3p	0	NA	NA	NA	NA	NA	0	0	0	0	0	0	0	0	0	0	0	0	0	0
mmu-miR-7011-5p	0	NA	NA	NA	NA	NA	0	0	0	0	0	0	0	0	0	0	0	0	0	0
mmu-miR-7012-5p	0	NA	NA	NA	NA	NA	0	0	0	0	0	0	0	0	0	0	0	0	0	0
mmu-miR-7013-3p	0	NA	NA	NA	NA	NA	0	0	0	0	0	0	0	0	0	0	0	0	0	0
mmu-miR-7013-5p	0	NA	NA	NA	NA	NA	0	0	0	0	0	0	0	0	0	0	0	0	0	0
mmu-miR-701-3p	0	NA	NA	NA	NA	NA	0	0	0	0	0	0	0	0	0	0	0	0	0	0
mmu-miR-7014-3p	0	NA	NA	NA	NA	NA	0	0	0	0	0	0	0	0	0	0	0	0	0	0
mmu-miR-7014-5p	0	NA	NA	NA	NA	NA	0	0	0	0	0	0	0	0	0	0	0	0	0	0
mmu-miR-7015-5p	0	NA	NA	NA	NA	NA	0	0	0	0	0	0	0	0	0	0	0	0	0	0
mmu-miR-7016-3p	0	NA	NA	NA	NA	NA	0	0	0	0	0	0	0	0	0	0	0	0	0	0
mmu-miR-7016-5p	0	NA	NA	NA	NA	NA	0	0	0	0	0	0	0	0	0	0	0	0	0	0
mmu-miR-7017-3p	0	NA	NA	NA	NA	NA	0	0	0	0	0	0	0	0	0	0	0	0	0	0
mmu-miR-7017-5p	0	NA	NA	NA	NA	NA	0	0	0	0	0	0	0	0	0	0	0	0	0	0
mmu-miR-7018-3p	0	NA	NA	NA	NA	NA	0	0	0	0	0	0	0	0	0	0	0	0	0	0
mmu-miR-7018-5p	0	NA	NA	NA	NA	NA	0	0	0	0	0	0	0	0	0	0	0	0	0	0
mmu-miR-7020-3p	0	NA	NA	NA	NA	NA	0	0	0	0	0	0	0	0	0	0	0	0	0	0
mmu-miR-7021-3p	0	NA	NA	NA	NA	NA	0	0	0	0	0	0	0	0	0	0	0	0	0	0
mmu-miR-7021-5p	0	NA	NA	NA	NA	NA	0	0	0	0	0	0	0	0	0	0	0	0	0	0
mmu-miR-7022-3p	0	NA	NA	NA	NA	NA	0	0	0	0	0	0	0	0	0	0	0	0	0	0
mmu-miR-7022-5p	0	NA	NA	NA	NA	NA	0	0	0	0	0	0	0	0	0	0	0	0	0	0
mmu-miR-7023-3p	0	NA	NA	NA	NA	NA	0	0	0	0	0	0	0	0	0	0	0	0	0	0
mmu-miR-7023-5p	0	NA	NA	NA	NA	NA	0	0	0	0	0	0	0	0	0	0	0	0	0	0
mmu-miR-7025-3p	0	NA	NA	NA	NA	NA	0	0	0	0	0	0	0	0	0	0	0	0	0	0
mmu-miR-7025-5p	0	NA	NA	NA	NA	NA	0	0	0	0	0	0	0	0	0	0	0	0	0	0
mmu-miR-702-5p	0	NA	NA	NA	NA	NA	0	0	0	0	0	0	0	0	0	0	0	0	0	0
mmu-miR-7026-3p	0	NA	NA	NA	NA	NA	0	0	0	0	0	0	0	0	0	0	0	0	0	0
mmu-miR-7026-5p	0	NA	NA	NA	NA	NA	0	0	0	0	0	0	0	0	0	0	0	0	0	0
mmu-miR-7027-3p	0	NA	NA	NA	NA	NA	0	0	0	0	0	0	0	0	0	0	0	0	0	0
mmu-miR-7027-5p	0	NA	NA	NA	NA	NA	0	0	0	0	0	0	0	0	0	0	0	0	0	0
mmu-miR-7028-3p	0	NA	NA	NA	NA	NA	0	0	0	0	0	0	0	0	0	0	0	0	0	0
mmu-miR-7028-5p	0	NA	NA	NA	NA	NA	0	0	0	0	0	0	0	0	0	0	0	0	0	0
mmu-miR-7029-3p	0	NA	NA	NA	NA	NA	0	0	0	0	0	0	0	0	0	0	0	0	0	0
mmu-miR-7029-5p	0	NA	NA	NA	NA	NA	0	0	0	0	0	0	0	0	0	0	0	0	0	0
mmu-miR-703	0	NA	NA	NA	NA	NA	0	0	0	0	0	0	0	0	0	0	0	0	0	0
mmu-miR-7030-3p	0	NA	NA	NA	NA	NA	0	0	0	0	0	0	0	0	0	0	0	0	0	0
mmu-miR-7030-5p	0	NA	NA	NA	NA	NA	0	0	0	0	0	0	0	0	0	0	0	0	0	0
mmu-miR-7031-3p	0	NA	NA	NA	NA	NA	0	0	0	0	0	0	0	0	0	0	0	0	0	0
mmu-miR-7031-5p	0	NA	NA	NA	NA	NA	0	0	0	0	0	0	0	0	0	0	0	0	0	0
mmu-miR-7032-3p	0	NA	NA	NA	NA	NA	0	0	0	0	0	0	0	0	0	0	0	0	0	0
mmu-miR-7032-5p	0	NA	NA	NA	NA	NA	0	0	0	0	0	0	0	0	0	0	0	0	0	0
mmu-miR-7033-3p	0	NA	NA	NA	NA	NA	0	0	0	0	0	0	0	0	0	0	0	0	0	0
mmu-miR-7034-3p	0	NA	NA	NA	NA	NA	0	0	0	0	0	0	0	0	0	0	0	0	0	0
mmu-miR-7034-5p	0	NA	NA	NA	NA	NA	0	0	0	0	0	0	0	0	0	0	0	0	0	0
mmu-miR-7035-5p	0	NA	NA	NA	NA	NA	0	0	0	0	0	0	0	0	0	0	0	0	0	0
mmu-miR-7036b-3p	0	NA	NA	NA	NA	NA	0	0	0	0	0	0	0	0	0	0	0	0	0	0
mmu-miR-7036b-5p	0	NA	NA	NA	NA	NA	0	0	0	0	0	0	0	0	0	0	0	0	0	0
mmu-miR-7037-3p	0	NA	NA	NA	NA	NA	0	0	0	0	0	0	0	0	0	0	0	0	0	0
mmu-miR-7037-5p	0	NA	NA	NA	NA	NA	0	0	0	0	0	0	0	0	0	0	0	0	0	0
mmu-miR-7038-3p	0	NA	NA	NA	NA	NA	0	0	0	0	0	0	0	0	0	0	0	0	0	0
mmu-miR-7038-5p	0	NA	NA	NA	NA	NA	0	0	0	0	0	0	0	0	0	0	0	0	0	0
mmu-miR-7039-3p	0	NA	NA	NA	NA	NA	0	0	0	0	0	0	0	0	0	0	0	0	0	0
mmu-miR-7039-5p	0	NA	NA	NA	NA	NA	0	0	0	0	0	0	0	0	0	0	0	0	0	0
mmu-miR-704	0	NA	NA	NA	NA	NA	0	0	0	0	0	0	0	0	0	0	0	0	0	0
mmu-miR-7040-3p	0	NA	NA	NA	NA	NA	0	0	0	0	0	0	0	0	0	0	0	0	0	0
mmu-miR-7040-5p	0	NA	NA	NA	NA	NA	0	0	0	0	0	0	0	0	0	0	0	0	0	0
mmu-miR-7041-3p	0	NA	NA	NA	NA	NA	0	0	0	0	0	0	0	0	0	0	0	0	0	0
mmu-miR-7041-5p	0	NA	NA	NA	NA	NA	0	0	0	0	0	0	0	0	0	0	0	0	0	0
mmu-miR-7042-3p	0	NA	NA	NA	NA	NA	0	0	0	0	0	0	0	0	0	0	0	0	0	0
mmu-miR-7042-5p	0	NA	NA	NA	NA	NA	0	0	0	0	0	0	0	0	0	0	0	0	0	0
mmu-miR-7043-5p	0	NA	NA	NA	NA	NA	0	0	0	0	0	0	0	0	0	0	0	0	0	0
mmu-miR-7044-5p	0	NA	NA	NA	NA	NA	0	0	0	0	0	0	0	0	0	0	0	0	0	0
mmu-miR-7045-3p	0	NA	NA	NA	NA	NA	0	0	0	0	0	0	0	0	0	0	0	0	0	0
mmu-miR-7045-5p	0	NA	NA	NA	NA	NA	0	0	0	0	0	0	0	0	0	0	0	0	0	0
mmu-miR-7046-3p	0	NA	NA	NA	NA	NA	0	0	0	0	0	0	0	0	0	0	0	0	0	0
mmu-miR-7046-5p	0	NA	NA	NA	NA	NA	0	0	0	0	0	0	0	0	0	0	0	0	0	0
mmu-miR-7047-3p	0	NA	NA	NA	NA	NA	0	0	0	0	0	0	0	0	0	0	0	0	0	0
mmu-miR-7047-5p	0	NA	NA	NA	NA	NA	0	0	0	0	0	0	0	0	0	0	0	0	0	0
mmu-miR-7048-5p	0	NA	NA	NA	NA	NA	0	0	0	0	0	0	0	0	0	0	0	0	0	0
mmu-miR-7049-5p	0	NA	NA	NA	NA	NA	0	0	0	0	0	0	0	0	0	0	0	0	0	0
mmu-miR-705	0	NA	NA	NA	NA	NA	0	0	0	0	0	0	0	0	0	0	0	0	0	0
mmu-miR-7050-3p	0	NA	NA	NA	NA	NA	0	0	0	0	0	0	0	0	0	0	0	0	0	0
mmu-miR-7050-5p	0	NA	NA	NA	NA	NA	0	0	0	0	0	0	0	0	0	0	0	0	0	0
mmu-miR-7051-3p	0	NA	NA	NA	NA	NA	0	0	0	0	0	0	0	0	0	0	0	0	0	0
mmu-miR-7051-5p	0	NA	NA	NA	NA	NA	0	0	0	0	0	0	0	0	0	0	0	0	0	0
mmu-miR-7053-3p	0	NA	NA	NA	NA	NA	0	0	0	0	0	0	0	0	0	0	0	0	0	0
mmu-miR-7053-5p	0	NA	NA	NA	NA	NA	0	0	0	0	0	0	0	0	0	0	0	0	0	0
mmu-miR-7054-5p	0	NA	NA	NA	NA	NA	0	0	0	0	0	0	0	0	0	0	0	0	0	0
mmu-miR-7055-3p	0	NA	NA	NA	NA	NA	0	0	0	0	0	0	0	0	0	0	0	0	0	0
mmu-miR-7055-5p	0	NA	NA	NA	NA	NA	0	0	0	0	0	0	0	0	0	0	0	0	0	0
mmu-miR-7056-3p	0	NA	NA	NA	NA	NA	0	0	0	0	0	0	0	0	0	0	0	0	0	0
mmu-miR-7056-5p	0	NA	NA	NA	NA	NA	0	0	0	0	0	0	0	0	0	0	0	0	0	0
mmu-miR-7057-3p	0	NA	NA	NA	NA	NA	0	0	0	0	0	0	0	0	0	0	0	0	0	0
mmu-miR-7057-5p	0	NA	NA	NA	NA	NA	0	0	0	0	0	0	0	0	0	0	0	0	0	0
mmu-miR-7058-3p	0	NA	NA	NA	NA	NA	0	0	0	0	0	0	0	0	0	0	0	0	0	0
mmu-miR-7058-5p	0	NA	NA	NA	NA	NA	0	0	0	0	0	0	0	0	0	0	0	0	0	0
mmu-miR-7059-3p	0	NA	NA	NA	NA	NA	0	0	0	0	0	0	0	0	0	0	0	0	0	0
mmu-miR-7059-5p	0	NA	NA	NA	NA	NA	0	0	0	0	0	0	0	0	0	0	0	0	0	0
mmu-miR-706	0	NA	NA	NA	NA	NA	0	0	0	0	0	0	0	0	0	0	0	0	0	0
mmu-miR-7060-3p	0	NA	NA	NA	NA	NA	0	0	0	0	0	0	0	0	0	0	0	0	0	0
mmu-miR-7060-5p	0	NA	NA	NA	NA	NA	0	0	0	0	0	0	0	0	0	0	0	0	0	0
mmu-miR-7061-3p	0	NA	NA	NA	NA	NA	0	0	0	0	0	0	0	0	0	0	0	0	0	0
mmu-miR-7062-3p	0	NA	NA	NA	NA	NA	0	0	0	0	0	0	0	0	0	0	0	0	0	0
mmu-miR-7062-5p	0	NA	NA	NA	NA	NA	0	0	0	0	0	0	0	0	0	0	0	0	0	0
mmu-miR-7063-5p	0	NA	NA	NA	NA	NA	0	0	0	0	0	0	0	0	0	0	0	0	0	0
mmu-miR-7064-3p	0	NA	NA	NA	NA	NA	0	0	0	0	0	0	0	0	0	0	0	0	0	0
mmu-miR-7064-5p	0	NA	NA	NA	NA	NA	0	0	0	0	0	0	0	0	0	0	0	0	0	0
mmu-miR-7065-5p	0	NA	NA	NA	NA	NA	0	0	0	0	0	0	0	0	0	0	0	0	0	0
mmu-miR-7066-3p	0	NA	NA	NA	NA	NA	0	0	0	0	0	0	0	0	0	0	0	0	0	0
mmu-miR-7066-5p	0	NA	NA	NA	NA	NA	0	0	0	0	0	0	0	0	0	0	0	0	0	0
mmu-miR-7067-5p	0	NA	NA	NA	NA	NA	0	0	0	0	0	0	0	0	0	0	0	0	0	0
mmu-miR-7068-3p	0	NA	NA	NA	NA	NA	0	0	0	0	0	0	0	0	0	0	0	0	0	0
mmu-miR-7068-5p	0	NA	NA	NA	NA	NA	0	0	0	0	0	0	0	0	0	0	0	0	0	0
mmu-miR-7069-3p	0	NA	NA	NA	NA	NA	0	0	0	0	0	0	0	0	0	0	0	0	0	0
mmu-miR-7069-5p	0	NA	NA	NA	NA	NA	0	0	0	0	0	0	0	0	0	0	0	0	0	0
mmu-miR-707	0	NA	NA	NA	NA	NA	0	0	0	0	0	0	0	0	0	0	0	0	0	0
mmu-miR-7070-5p	0	NA	NA	NA	NA	NA	0	0	0	0	0	0	0	0	0	0	0	0	0	0
mmu-miR-7071-3p	0	NA	NA	NA	NA	NA	0	0	0	0	0	0	0	0	0	0	0	0	0	0
mmu-miR-7071-5p	0	NA	NA	NA	NA	NA	0	0	0	0	0	0	0	0	0	0	0	0	0	0
mmu-miR-7072-3p	0	NA	NA	NA	NA	NA	0	0	0	0	0	0	0	0	0	0	0	0	0	0
mmu-miR-7072-5p	0	NA	NA	NA	NA	NA	0	0	0	0	0	0	0	0	0	0	0	0	0	0
mmu-miR-7073-3p	0	NA	NA	NA	NA	NA	0	0	0	0	0	0	0	0	0	0	0	0	0	0
mmu-miR-7073-5p	0	NA	NA	NA	NA	NA	0	0	0	0	0	0	0	0	0	0	0	0	0	0
mmu-miR-7074-3p	0	NA	NA	NA	NA	NA	0	0	0	0	0	0	0	0	0	0	0	0	0	0
mmu-miR-7074-5p	0	NA	NA	NA	NA	NA	0	0	0	0	0	0	0	0	0	0	0	0	0	0
mmu-miR-7075-5p	0	NA	NA	NA	NA	NA	0	0	0	0	0	0	0	0	0	0	0	0	0	0
mmu-miR-7076-3p	0	NA	NA	NA	NA	NA	0	0	0	0	0	0	0	0	0	0	0	0	0	0
mmu-miR-7076-5p	0	NA	NA	NA	NA	NA	0	0	0	0	0	0	0	0	0	0	0	0	0	0
mmu-miR-7077-3p	0	NA	NA	NA	NA	NA	0	0	0	0	0	0	0	0	0	0	0	0	0	0
mmu-miR-7077-5p	0	NA	NA	NA	NA	NA	0	0	0	0	0	0	0	0	0	0	0	0	0	0
mmu-miR-7078-3p	0	NA	NA	NA	NA	NA	0	0	0	0	0	0	0	0	0	0	0	0	0	0
mmu-miR-7078-5p	0	NA	NA	NA	NA	NA	0	0	0	0	0	0	0	0	0	0	0	0	0	0
mmu-miR-7079-3p	0	NA	NA	NA	NA	NA	0	0	0	0	0	0	0	0	0	0	0	0	0	0
mmu-miR-7079-5p	0	NA	NA	NA	NA	NA	0	0	0	0	0	0	0	0	0	0	0	0	0	0
mmu-miR-7080-3p	0	NA	NA	NA	NA	NA	0	0	0	0	0	0	0	0	0	0	0	0	0	0
mmu-miR-7080-5p	0	NA	NA	NA	NA	NA	0	0	0	0	0	0	0	0	0	0	0	0	0	0
mmu-miR-7081-5p	0	NA	NA	NA	NA	NA	0	0	0	0	0	0	0	0	0	0	0	0	0	0
mmu-miR-7082-3p	0	NA	NA	NA	NA	NA	0	0	0	0	0	0	0	0	0	0	0	0	0	0
mmu-miR-7082-5p	0	NA	NA	NA	NA	NA	0	0	0	0	0	0	0	0	0	0	0	0	0	0
mmu-miR-7083-3p	0	NA	NA	NA	NA	NA	0	0	0	0	0	0	0	0	0	0	0	0	0	0
mmu-miR-7083-5p	0	NA	NA	NA	NA	NA	0	0	0	0	0	0	0	0	0	0	0	0	0	0
mmu-miR-7084-3p	0	NA	NA	NA	NA	NA	0	0	0	0	0	0	0	0	0	0	0	0	0	0
mmu-miR-7085-3p	0	NA	NA	NA	NA	NA	0	0	0	0	0	0	0	0	0	0	0	0	0	0
mmu-miR-7085-5p	0	NA	NA	NA	NA	NA	0	0	0	0	0	0	0	0	0	0	0	0	0	0
mmu-miR-7086-3p	0	NA	NA	NA	NA	NA	0	0	0	0	0	0	0	0	0	0	0	0	0	0
mmu-miR-7086-5p	0	NA	NA	NA	NA	NA	0	0	0	0	0	0	0	0	0	0	0	0	0	0
mmu-miR-7087-3p	0	NA	NA	NA	NA	NA	0	0	0	0	0	0	0	0	0	0	0	0	0	0
mmu-miR-7088-3p	0	NA	NA	NA	NA	NA	0	0	0	0	0	0	0	0	0	0	0	0	0	0
mmu-miR-7088-5p	0	NA	NA	NA	NA	NA	0	0	0	0	0	0	0	0	0	0	0	0	0	0
mmu-miR-7089-3p	0	NA	NA	NA	NA	NA	0	0	0	0	0	0	0	0	0	0	0	0	0	0
mmu-miR-7089-5p	0	NA	NA	NA	NA	NA	0	0	0	0	0	0	0	0	0	0	0	0	0	0
mmu-miR-709	0	NA	NA	NA	NA	NA	0	0	0	0	0	0	0	0	0	0	0	0	0	0
mmu-miR-7090-3p	0	NA	NA	NA	NA	NA	0	0	0	0	0	0	0	0	0	0	0	0	0	0
mmu-miR-7090-5p	0	NA	NA	NA	NA	NA	0	0	0	0	0	0	0	0	0	0	0	0	0	0
mmu-miR-7091-3p	0	NA	NA	NA	NA	NA	0	0	0	0	0	0	0	0	0	0	0	0	0	0
mmu-miR-7091-5p	0	NA	NA	NA	NA	NA	0	0	0	0	0	0	0	0	0	0	0	0	0	0
mmu-miR-7092-5p	0	NA	NA	NA	NA	NA	0	0	0	0	0	0	0	0	0	0	0	0	0	0
mmu-miR-7093-5p	0	NA	NA	NA	NA	NA	0	0	0	0	0	0	0	0	0	0	0	0	0	0
mmu-miR-7094-1-5p	0	NA	NA	NA	NA	NA	0	0	0	0	0	0	0	0	0	0	0	0	0	0
mmu-miR-7094-3p	0	NA	NA	NA	NA	NA	0	0	0	0	0	0	0	0	0	0	0	0	0	0
mmu-miR-7094b-2-5p	0	NA	NA	NA	NA	NA	0	0	0	0	0	0	0	0	0	0	0	0	0	0
mmu-miR-710	0	NA	NA	NA	NA	NA	0	0	0	0	0	0	0	0	0	0	0	0	0	0
mmu-miR-711	0	NA	NA	NA	NA	NA	0	0	0	0	0	0	0	0	0	0	0	0	0	0
mmu-miR-7115-3p	0	NA	NA	NA	NA	NA	0	0	0	0	0	0	0	0	0	0	0	0	0	0
mmu-miR-7115-5p	0	NA	NA	NA	NA	NA	0	0	0	0	0	0	0	0	0	0	0	0	0	0
mmu-miR-7116-3p	0	NA	NA	NA	NA	NA	0	0	0	0	0	0	0	0	0	0	0	0	0	0
mmu-miR-7116-5p	0	NA	NA	NA	NA	NA	0	0	0	0	0	0	0	0	0	0	0	0	0	0
mmu-miR-7117-3p	0	NA	NA	NA	NA	NA	0	0	0	0	0	0	0	0	0	0	0	0	0	0
mmu-miR-7117-5p	0	NA	NA	NA	NA	NA	0	0	0	0	0	0	0	0	0	0	0	0	0	0
mmu-miR-7118-3p	0	NA	NA	NA	NA	NA	0	0	0	0	0	0	0	0	0	0	0	0	0	0
mmu-miR-7118-5p	0	NA	NA	NA	NA	NA	0	0	0	0	0	0	0	0	0	0	0	0	0	0
mmu-miR-7119-3p	0	NA	NA	NA	NA	NA	0	0	0	0	0	0	0	0	0	0	0	0	0	0
mmu-miR-7119-5p	0	NA	NA	NA	NA	NA	0	0	0	0	0	0	0	0	0	0	0	0	0	0
mmu-miR-712-3p	0	NA	NA	NA	NA	NA	0	0	0	0	0	0	0	0	0	0	0	0	0	0
mmu-miR-712-5p	0	NA	NA	NA	NA	NA	0	0	0	0	0	0	0	0	0	0	0	0	0	0
mmu-miR-713	0	NA	NA	NA	NA	NA	0	0	0	0	0	0	0	0	0	0	0	0	0	0
mmu-miR-714	0	NA	NA	NA	NA	NA	0	0	0	0	0	0	0	0	0	0	0	0	0	0
mmu-miR-717	0	NA	NA	NA	NA	NA	0	0	0	0	0	0	0	0	0	0	0	0	0	0
mmu-miR-718	0	NA	NA	NA	NA	NA	0	0	0	0	0	0	0	0	0	0	0	0	0	0
mmu-miR-719	0	NA	NA	NA	NA	NA	0	0	0	0	0	0	0	0	0	0	0	0	0	0
mmu-miR-721	0	NA	NA	NA	NA	NA	0	0	0	0	0	0	0	0	0	0	0	0	0	0
mmu-miR-7210-3p	0	NA	NA	NA	NA	NA	0	0	0	0	0	0	0	0	0	0	0	0	0	0
mmu-miR-7210-5p	0	NA	NA	NA	NA	NA	0	0	0	0	0	0	0	0	0	0	0	0	0	0
mmu-miR-7211-3p	0	NA	NA	NA	NA	NA	0	0	0	0	0	0	0	0	0	0	0	0	0	0
mmu-miR-7211-5p	0	NA	NA	NA	NA	NA	0	0	0	0	0	0	0	0	0	0	0	0	0	0
mmu-miR-7212-3p	0	NA	NA	NA	NA	NA	0	0	0	0	0	0	0	0	0	0	0	0	0	0
mmu-miR-7213-3p	0	NA	NA	NA	NA	NA	0	0	0	0	0	0	0	0	0	0	0	0	0	0
mmu-miR-7213-5p	0	NA	NA	NA	NA	NA	0	0	0	0	0	0	0	0	0	0	0	0	0	0
mmu-miR-7214-3p	0	NA	NA	NA	NA	NA	0	0	0	0	0	0	0	0	0	0	0	0	0	0
mmu-miR-7214-5p	0	NA	NA	NA	NA	NA	0	0	0	0	0	0	0	0	0	0	0	0	0	0
mmu-miR-7215-3p	0	NA	NA	NA	NA	NA	0	0	0	0	0	0	0	0	0	0	0	0	0	0
mmu-miR-7215-5p	0	NA	NA	NA	NA	NA	0	0	0	0	0	0	0	0	0	0	0	0	0	0
mmu-miR-7216-3p	0	NA	NA	NA	NA	NA	0	0	0	0	0	0	0	0	0	0	0	0	0	0
mmu-miR-7216-5p	0	NA	NA	NA	NA	NA	0	0	0	0	0	0	0	0	0	0	0	0	0	0
mmu-miR-7217-3p	0	NA	NA	NA	NA	NA	0	0	0	0	0	0	0	0	0	0	0	0	0	0
mmu-miR-7217-5p	0	NA	NA	NA	NA	NA	0	0	0	0	0	0	0	0	0	0	0	0	0	0
mmu-miR-7218-3p	0	NA	NA	NA	NA	NA	0	0	0	0	0	0	0	0	0	0	0	0	0	0
mmu-miR-7218-5p	0	NA	NA	NA	NA	NA	0	0	0	0	0	0	0	0	0	0	0	0	0	0
mmu-miR-7219-3p	0	NA	NA	NA	NA	NA	0	0	0	0	0	0	0	0	0	0	0	0	0	0
mmu-miR-7219-5p	0	NA	NA	NA	NA	NA	0	0	0	0	0	0	0	0	0	0	0	0	0	0
mmu-miR-7220-3p	0	NA	NA	NA	NA	NA	0	0	0	0	0	0	0	0	0	0	0	0	0	0
mmu-miR-7220-5p	0	NA	NA	NA	NA	NA	0	0	0	0	0	0	0	0	0	0	0	0	0	0
mmu-miR-7221-3p	0	NA	NA	NA	NA	NA	0	0	0	0	0	0	0	0	0	0	0	0	0	0
mmu-miR-7221-5p	0	NA	NA	NA	NA	NA	0	0	0	0	0	0	0	0	0	0	0	0	0	0
mmu-miR-7222-3p	0	NA	NA	NA	NA	NA	0	0	0	0	0	0	0	0	0	0	0	0	0	0
mmu-miR-7222-5p	0	NA	NA	NA	NA	NA	0	0	0	0	0	0	0	0	0	0	0	0	0	0
mmu-miR-7223-3p	0	NA	NA	NA	NA	NA	0	0	0	0	0	0	0	0	0	0	0	0	0	0
mmu-miR-7223-5p	0	NA	NA	NA	NA	NA	0	0	0	0	0	0	0	0	0	0	0	0	0	0
mmu-miR-7224-3p	0	NA	NA	NA	NA	NA	0	0	0	0	0	0	0	0	0	0	0	0	0	0
mmu-miR-7224-5p	0	NA	NA	NA	NA	NA	0	0	0	0	0	0	0	0	0	0	0	0	0	0
mmu-miR-7225-3p	0	NA	NA	NA	NA	NA	0	0	0	0	0	0	0	0	0	0	0	0	0	0
mmu-miR-7225-5p	0	NA	NA	NA	NA	NA	0	0	0	0	0	0	0	0	0	0	0	0	0	0
mmu-miR-7226-3p	0	NA	NA	NA	NA	NA	0	0	0	0	0	0	0	0	0	0	0	0	0	0
mmu-miR-7226-5p	0	NA	NA	NA	NA	NA	0	0	0	0	0	0	0	0	0	0	0	0	0	0
mmu-miR-7227-3p	0	NA	NA	NA	NA	NA	0	0	0	0	0	0	0	0	0	0	0	0	0	0
mmu-miR-7227-5p	0	NA	NA	NA	NA	NA	0	0	0	0	0	0	0	0	0	0	0	0	0	0
mmu-miR-7228-3p	0	NA	NA	NA	NA	NA	0	0	0	0	0	0	0	0	0	0	0	0	0	0
mmu-miR-7228-5p	0	NA	NA	NA	NA	NA	0	0	0	0	0	0	0	0	0	0	0	0	0	0
mmu-miR-7229-3p	0	NA	NA	NA	NA	NA	0	0	0	0	0	0	0	0	0	0	0	0	0	0
mmu-miR-7229-5p	0	NA	NA	NA	NA	NA	0	0	0	0	0	0	0	0	0	0	0	0	0	0
mmu-miR-7230-3p	0	NA	NA	NA	NA	NA	0	0	0	0	0	0	0	0	0	0	0	0	0	0
mmu-miR-7230-5p	0	NA	NA	NA	NA	NA	0	0	0	0	0	0	0	0	0	0	0	0	0	0
mmu-miR-7231-3p	0	NA	NA	NA	NA	NA	0	0	0	0	0	0	0	0	0	0	0	0	0	0
mmu-miR-7231-5p	0	NA	NA	NA	NA	NA	0	0	0	0	0	0	0	0	0	0	0	0	0	0
mmu-miR-7232-3p	0	NA	NA	NA	NA	NA	0	0	0	0	0	0	0	0	0	0	0	0	0	0
mmu-miR-7232-5p	0	NA	NA	NA	NA	NA	0	0	0	0	0	0	0	0	0	0	0	0	0	0
mmu-miR-7233-3p	0	NA	NA	NA	NA	NA	0	0	0	0	0	0	0	0	0	0	0	0	0	0
mmu-miR-7233-5p	0	NA	NA	NA	NA	NA	0	0	0	0	0	0	0	0	0	0	0	0	0	0
mmu-miR-7234-3p	0	NA	NA	NA	NA	NA	0	0	0	0	0	0	0	0	0	0	0	0	0	0
mmu-miR-7234-5p	0	NA	NA	NA	NA	NA	0	0	0	0	0	0	0	0	0	0	0	0	0	0
mmu-miR-7235-3p	0	NA	NA	NA	NA	NA	0	0	0	0	0	0	0	0	0	0	0	0	0	0
mmu-miR-7235-5p	0	NA	NA	NA	NA	NA	0	0	0	0	0	0	0	0	0	0	0	0	0	0
mmu-miR-7236-3p	0	NA	NA	NA	NA	NA	0	0	0	0	0	0	0	0	0	0	0	0	0	0
mmu-miR-7236-5p	0	NA	NA	NA	NA	NA	0	0	0	0	0	0	0	0	0	0	0	0	0	0
mmu-miR-7237-3p	0	NA	NA	NA	NA	NA	0	0	0	0	0	0	0	0	0	0	0	0	0	0
mmu-miR-7237-5p	0	NA	NA	NA	NA	NA	0	0	0	0	0	0	0	0	0	0	0	0	0	0
mmu-miR-7238-3p	0	NA	NA	NA	NA	NA	0	0	0	0	0	0	0	0	0	0	0	0	0	0
mmu-miR-7238-5p	0	NA	NA	NA	NA	NA	0	0	0	0	0	0	0	0	0	0	0	0	0	0
mmu-miR-7239-3p	0	NA	NA	NA	NA	NA	0	0	0	0	0	0	0	0	0	0	0	0	0	0
mmu-miR-7239-5p	0	NA	NA	NA	NA	NA	0	0	0	0	0	0	0	0	0	0	0	0	0	0
mmu-miR-7240-3p	0	NA	NA	NA	NA	NA	0	0	0	0	0	0	0	0	0	0	0	0	0	0
mmu-miR-7240-5p	0	NA	NA	NA	NA	NA	0	0	0	0	0	0	0	0	0	0	0	0	0	0
mmu-miR-7241-3p	0	NA	NA	NA	NA	NA	0	0	0	0	0	0	0	0	0	0	0	0	0	0
mmu-miR-7241-5p	0	NA	NA	NA	NA	NA	0	0	0	0	0	0	0	0	0	0	0	0	0	0
mmu-miR-7242-3p	0	NA	NA	NA	NA	NA	0	0	0	0	0	0	0	0	0	0	0	0	0	0
mmu-miR-7242-5p	0	NA	NA	NA	NA	NA	0	0	0	0	0	0	0	0	0	0	0	0	0	0
mmu-miR-7243-3p	0	NA	NA	NA	NA	NA	0	0	0	0	0	0	0	0	0	0	0	0	0	0
mmu-miR-7243-5p	0	NA	NA	NA	NA	NA	0	0	0	0	0	0	0	0	0	0	0	0	0	0
mmu-miR-741-5p	0	NA	NA	NA	NA	NA	0	0	0	0	0	0	0	0	0	0	0	0	0	0
mmu-miR-742-3p	0	NA	NA	NA	NA	NA	0	0	0	0	0	0	0	0	0	0	0	0	0	0
mmu-miR-742-5p	0	NA	NA	NA	NA	NA	0	0	0	0	0	0	0	0	0	0	0	0	0	0
mmu-miR-743a-3p	0	NA	NA	NA	NA	NA	0	0	0	0	0	0	0	0	0	0	0	0	0	0
mmu-miR-743a-5p	0	NA	NA	NA	NA	NA	0	0	0	0	0	0	0	0	0	0	0	0	0	0
mmu-miR-743b-3p	0	NA	NA	NA	NA	NA	0	0	0	0	0	0	0	0	0	0	0	0	0	0
mmu-miR-743b-5p	0	NA	NA	NA	NA	NA	0	0	0	0	0	0	0	0	0	0	0	0	0	0
mmu-miR-7578	0	NA	NA	NA	NA	NA	0	0	0	0	0	0	0	0	0	0	0	0	0	0
mmu-miR-758-5p	0	NA	NA	NA	NA	NA	0	0	0	0	0	0	0	0	0	0	0	0	0	0
mmu-miR-759	0	NA	NA	NA	NA	NA	0	0	0	0	0	0	0	0	0	0	0	0	0	0
mmu-miR-760-5p	0	NA	NA	NA	NA	NA	0	0	0	0	0	0	0	0	0	0	0	0	0	0
mmu-miR-761	0	NA	NA	NA	NA	NA	0	0	0	0	0	0	0	0	0	0	0	0	0	0
mmu-miR-762	0	NA	NA	NA	NA	NA	0	0	0	0	0	0	0	0	0	0	0	0	0	0
mmu-miR-763	0	NA	NA	NA	NA	NA	0	0	0	0	0	0	0	0	0	0	0	0	0	0
mmu-miR-764-3p	0	NA	NA	NA	NA	NA	0	0	0	0	0	0	0	0	0	0	0	0	0	0
mmu-miR-7646-3p	0	NA	NA	NA	NA	NA	0	0	0	0	0	0	0	0	0	0	0	0	0	0
mmu-miR-7646-5p	0	NA	NA	NA	NA	NA	0	0	0	0	0	0	0	0	0	0	0	0	0	0
mmu-miR-7647-3p	0	NA	NA	NA	NA	NA	0	0	0	0	0	0	0	0	0	0	0	0	0	0
mmu-miR-7647-5p	0	NA	NA	NA	NA	NA	0	0	0	0	0	0	0	0	0	0	0	0	0	0
mmu-miR-7648-3p	0	NA	NA	NA	NA	NA	0	0	0	0	0	0	0	0	0	0	0	0	0	0
mmu-miR-7648-5p	0	NA	NA	NA	NA	NA	0	0	0	0	0	0	0	0	0	0	0	0	0	0
mmu-miR-7649-3p	0	NA	NA	NA	NA	NA	0	0	0	0	0	0	0	0	0	0	0	0	0	0
mmu-miR-7649-5p	0	NA	NA	NA	NA	NA	0	0	0	0	0	0	0	0	0	0	0	0	0	0
mmu-miR-7650-3p	0	NA	NA	NA	NA	NA	0	0	0	0	0	0	0	0	0	0	0	0	0	0
mmu-miR-7650-5p	0	NA	NA	NA	NA	NA	0	0	0	0	0	0	0	0	0	0	0	0	0	0
mmu-miR-7651-3p	0	NA	NA	NA	NA	NA	0	0	0	0	0	0	0	0	0	0	0	0	0	0
mmu-miR-7651-5p	0	NA	NA	NA	NA	NA	0	0	0	0	0	0	0	0	0	0	0	0	0	0
mmu-miR-7652-3p	0	NA	NA	NA	NA	NA	0	0	0	0	0	0	0	0	0	0	0	0	0	0
mmu-miR-7652-5p	0	NA	NA	NA	NA	NA	0	0	0	0	0	0	0	0	0	0	0	0	0	0
mmu-miR-7653-3p	0	NA	NA	NA	NA	NA	0	0	0	0	0	0	0	0	0	0	0	0	0	0
mmu-miR-7653-5p	0	NA	NA	NA	NA	NA	0	0	0	0	0	0	0	0	0	0	0	0	0	0
mmu-miR-7654-3p	0	NA	NA	NA	NA	NA	0	0	0	0	0	0	0	0	0	0	0	0	0	0
mmu-miR-7654-5p	0	NA	NA	NA	NA	NA	0	0	0	0	0	0	0	0	0	0	0	0	0	0
mmu-miR-7655-5p	0	NA	NA	NA	NA	NA	0	0	0	0	0	0	0	0	0	0	0	0	0	0
mmu-miR-7656-3p	0	NA	NA	NA	NA	NA	0	0	0	0	0	0	0	0	0	0	0	0	0	0
mmu-miR-7656-5p	0	NA	NA	NA	NA	NA	0	0	0	0	0	0	0	0	0	0	0	0	0	0
mmu-miR-7657-3p	0	NA	NA	NA	NA	NA	0	0	0	0	0	0	0	0	0	0	0	0	0	0
mmu-miR-7657-5p	0	NA	NA	NA	NA	NA	0	0	0	0	0	0	0	0	0	0	0	0	0	0
mmu-miR-7658-5p	0	NA	NA	NA	NA	NA	0	0	0	0	0	0	0	0	0	0	0	0	0	0
mmu-miR-7659-3p	0	NA	NA	NA	NA	NA	0	0	0	0	0	0	0	0	0	0	0	0	0	0
mmu-miR-7659-5p	0	NA	NA	NA	NA	NA	0	0	0	0	0	0	0	0	0	0	0	0	0	0
mmu-miR-7660-3p	0	NA	NA	NA	NA	NA	0	0	0	0	0	0	0	0	0	0	0	0	0	0
mmu-miR-7660-5p	0	NA	NA	NA	NA	NA	0	0	0	0	0	0	0	0	0	0	0	0	0	0
mmu-miR-7661-3p	0	NA	NA	NA	NA	NA	0	0	0	0	0	0	0	0	0	0	0	0	0	0
mmu-miR-7661-5p	0	NA	NA	NA	NA	NA	0	0	0	0	0	0	0	0	0	0	0	0	0	0
mmu-miR-7662-3p	0	NA	NA	NA	NA	NA	0	0	0	0	0	0	0	0	0	0	0	0	0	0
mmu-miR-7662-5p	0	NA	NA	NA	NA	NA	0	0	0	0	0	0	0	0	0	0	0	0	0	0
mmu-miR-7663-3p	0	NA	NA	NA	NA	NA	0	0	0	0	0	0	0	0	0	0	0	0	0	0
mmu-miR-7663-5p	0	NA	NA	NA	NA	NA	0	0	0	0	0	0	0	0	0	0	0	0	0	0
mmu-miR-7664-3p	0	NA	NA	NA	NA	NA	0	0	0	0	0	0	0	0	0	0	0	0	0	0
mmu-miR-7664-5p	0	NA	NA	NA	NA	NA	0	0	0	0	0	0	0	0	0	0	0	0	0	0
mmu-miR-7665-3p	0	NA	NA	NA	NA	NA	0	0	0	0	0	0	0	0	0	0	0	0	0	0
mmu-miR-7665-5p	0	NA	NA	NA	NA	NA	0	0	0	0	0	0	0	0	0	0	0	0	0	0
mmu-miR-7666-3p	0	NA	NA	NA	NA	NA	0	0	0	0	0	0	0	0	0	0	0	0	0	0
mmu-miR-7666-5p	0	NA	NA	NA	NA	NA	0	0	0	0	0	0	0	0	0	0	0	0	0	0
mmu-miR-7667-3p	0	NA	NA	NA	NA	NA	0	0	0	0	0	0	0	0	0	0	0	0	0	0
mmu-miR-7667-5p	0	NA	NA	NA	NA	NA	0	0	0	0	0	0	0	0	0	0	0	0	0	0
mmu-miR-7668-3p	0	NA	NA	NA	NA	NA	0	0	0	0	0	0	0	0	0	0	0	0	0	0
mmu-miR-7668-5p	0	NA	NA	NA	NA	NA	0	0	0	0	0	0	0	0	0	0	0	0	0	0
mmu-miR-7669-3p	0	NA	NA	NA	NA	NA	0	0	0	0	0	0	0	0	0	0	0	0	0	0
mmu-miR-767	0	NA	NA	NA	NA	NA	0	0	0	0	0	0	0	0	0	0	0	0	0	0
mmu-miR-7670-3p	0	NA	NA	NA	NA	NA	0	0	0	0	0	0	0	0	0	0	0	0	0	0
mmu-miR-7670-5p	0	NA	NA	NA	NA	NA	0	0	0	0	0	0	0	0	0	0	0	0	0	0
mmu-miR-7671-3p	0	NA	NA	NA	NA	NA	0	0	0	0	0	0	0	0	0	0	0	0	0	0
mmu-miR-7671-5p	0	NA	NA	NA	NA	NA	0	0	0	0	0	0	0	0	0	0	0	0	0	0
mmu-miR-7672-3p	0	NA	NA	NA	NA	NA	0	0	0	0	0	0	0	0	0	0	0	0	0	0
mmu-miR-7672-5p	0	NA	NA	NA	NA	NA	0	0	0	0	0	0	0	0	0	0	0	0	0	0
mmu-miR-7673-3p	0	NA	NA	NA	NA	NA	0	0	0	0	0	0	0	0	0	0	0	0	0	0
mmu-miR-7673-5p	0	NA	NA	NA	NA	NA	0	0	0	0	0	0	0	0	0	0	0	0	0	0
mmu-miR-7674-3p	0	NA	NA	NA	NA	NA	0	0	0	0	0	0	0	0	0	0	0	0	0	0
mmu-miR-7674-5p	0	NA	NA	NA	NA	NA	0	0	0	0	0	0	0	0	0	0	0	0	0	0
mmu-miR-7675-3p	0	NA	NA	NA	NA	NA	0	0	0	0	0	0	0	0	0	0	0	0	0	0
mmu-miR-7675-5p	0	NA	NA	NA	NA	NA	0	0	0	0	0	0	0	0	0	0	0	0	0	0
mmu-miR-7676-3p	0	NA	NA	NA	NA	NA	0	0	0	0	0	0	0	0	0	0	0	0	0	0
mmu-miR-7676-5p	0	NA	NA	NA	NA	NA	0	0	0	0	0	0	0	0	0	0	0	0	0	0
mmu-miR-7677-3p	0	NA	NA	NA	NA	NA	0	0	0	0	0	0	0	0	0	0	0	0	0	0
mmu-miR-7677-5p	0	NA	NA	NA	NA	NA	0	0	0	0	0	0	0	0	0	0	0	0	0	0
mmu-miR-7678-3p	0	NA	NA	NA	NA	NA	0	0	0	0	0	0	0	0	0	0	0	0	0	0
mmu-miR-7678-5p	0	NA	NA	NA	NA	NA	0	0	0	0	0	0	0	0	0	0	0	0	0	0
mmu-miR-7679-3p	0	NA	NA	NA	NA	NA	0	0	0	0	0	0	0	0	0	0	0	0	0	0
mmu-miR-7679-5p	0	NA	NA	NA	NA	NA	0	0	0	0	0	0	0	0	0	0	0	0	0	0
mmu-miR-7680-3p	0	NA	NA	NA	NA	NA	0	0	0	0	0	0	0	0	0	0	0	0	0	0
mmu-miR-7680-5p	0	NA	NA	NA	NA	NA	0	0	0	0	0	0	0	0	0	0	0	0	0	0
mmu-miR-7681-3p	0	NA	NA	NA	NA	NA	0	0	0	0	0	0	0	0	0	0	0	0	0	0
mmu-miR-7681-5p	0	NA	NA	NA	NA	NA	0	0	0	0	0	0	0	0	0	0	0	0	0	0
mmu-miR-7682-3p	0	NA	NA	NA	NA	NA	0	0	0	0	0	0	0	0	0	0	0	0	0	0
mmu-miR-7682-5p	0	NA	NA	NA	NA	NA	0	0	0	0	0	0	0	0	0	0	0	0	0	0
mmu-miR-7683-3p	0	NA	NA	NA	NA	NA	0	0	0	0	0	0	0	0	0	0	0	0	0	0
mmu-miR-7683-5p	0	NA	NA	NA	NA	NA	0	0	0	0	0	0	0	0	0	0	0	0	0	0
mmu-miR-7684-3p	0	NA	NA	NA	NA	NA	0	0	0	0	0	0	0	0	0	0	0	0	0	0
mmu-miR-7684-5p	0	NA	NA	NA	NA	NA	0	0	0	0	0	0	0	0	0	0	0	0	0	0
mmu-miR-7685-3p	0	NA	NA	NA	NA	NA	0	0	0	0	0	0	0	0	0	0	0	0	0	0
mmu-miR-7685-5p	0	NA	NA	NA	NA	NA	0	0	0	0	0	0	0	0	0	0	0	0	0	0
mmu-miR-7686-3p	0	NA	NA	NA	NA	NA	0	0	0	0	0	0	0	0	0	0	0	0	0	0
mmu-miR-7686-5p	0	NA	NA	NA	NA	NA	0	0	0	0	0	0	0	0	0	0	0	0	0	0
mmu-miR-7687-3p	0	NA	NA	NA	NA	NA	0	0	0	0	0	0	0	0	0	0	0	0	0	0
mmu-miR-7687-5p	0	NA	NA	NA	NA	NA	0	0	0	0	0	0	0	0	0	0	0	0	0	0
mmu-miR-7688-5p	0	NA	NA	NA	NA	NA	0	0	0	0	0	0	0	0	0	0	0	0	0	0
mmu-miR-7689-5p	0	NA	NA	NA	NA	NA	0	0	0	0	0	0	0	0	0	0	0	0	0	0
mmu-miR-802-3p	0	NA	NA	NA	NA	NA	0	0	0	0	0	0	0	0	0	0	0	0	0	0
mmu-miR-804	0	NA	NA	NA	NA	NA	0	0	0	0	0	0	0	0	0	0	0	0	0	0
mmu-miR-8090	0	NA	NA	NA	NA	NA	0	0	0	0	0	0	0	0	0	0	0	0	0	0
mmu-miR-8091	0	NA	NA	NA	NA	NA	0	0	0	0	0	0	0	0	0	0	0	0	0	0
mmu-miR-8092	0	NA	NA	NA	NA	NA	0	0	0	0	0	0	0	0	0	0	0	0	0	0
mmu-miR-8093	0	NA	NA	NA	NA	NA	0	0	0	0	0	0	0	0	0	0	0	0	0	0
mmu-miR-8094	0	NA	NA	NA	NA	NA	0	0	0	0	0	0	0	0	0	0	0	0	0	0
mmu-miR-8095	0	NA	NA	NA	NA	NA	0	0	0	0	0	0	0	0	0	0	0	0	0	0
mmu-miR-8096	0	NA	NA	NA	NA	NA	0	0	0	0	0	0	0	0	0	0	0	0	0	0
mmu-miR-8097	0	NA	NA	NA	NA	NA	0	0	0	0	0	0	0	0	0	0	0	0	0	0
mmu-miR-8098	0	NA	NA	NA	NA	NA	0	0	0	0	0	0	0	0	0	0	0	0	0	0
mmu-miR-8099	0	NA	NA	NA	NA	NA	0	0	0	0	0	0	0	0	0	0	0	0	0	0
mmu-miR-8100	0	NA	NA	NA	NA	NA	0	0	0	0	0	0	0	0	0	0	0	0	0	0
mmu-miR-8101	0	NA	NA	NA	NA	NA	0	0	0	0	0	0	0	0	0	0	0	0	0	0
mmu-miR-8102	0	NA	NA	NA	NA	NA	0	0	0	0	0	0	0	0	0	0	0	0	0	0
mmu-miR-8103	0	NA	NA	NA	NA	NA	0	0	0	0	0	0	0	0	0	0	0	0	0	0
mmu-miR-8104	0	NA	NA	NA	NA	NA	0	0	0	0	0	0	0	0	0	0	0	0	0	0
mmu-miR-8105	0	NA	NA	NA	NA	NA	0	0	0	0	0	0	0	0	0	0	0	0	0	0
mmu-miR-8106	0	NA	NA	NA	NA	NA	0	0	0	0	0	0	0	0	0	0	0	0	0	0
mmu-miR-8107	0	NA	NA	NA	NA	NA	0	0	0	0	0	0	0	0	0	0	0	0	0	0
mmu-miR-8108	0	NA	NA	NA	NA	NA	0	0	0	0	0	0	0	0	0	0	0	0	0	0
mmu-miR-8109	0	NA	NA	NA	NA	NA	0	0	0	0	0	0	0	0	0	0	0	0	0	0
mmu-miR-8110	0	NA	NA	NA	NA	NA	0	0	0	0	0	0	0	0	0	0	0	0	0	0
mmu-miR-8111	0	NA	NA	NA	NA	NA	0	0	0	0	0	0	0	0	0	0	0	0	0	0
mmu-miR-8113	0	NA	NA	NA	NA	NA	0	0	0	0	0	0	0	0	0	0	0	0	0	0
mmu-miR-8115	0	NA	NA	NA	NA	NA	0	0	0	0	0	0	0	0	0	0	0	0	0	0
mmu-miR-8116	0	NA	NA	NA	NA	NA	0	0	0	0	0	0	0	0	0	0	0	0	0	0
mmu-miR-8117	0	NA	NA	NA	NA	NA	0	0	0	0	0	0	0	0	0	0	0	0	0	0
mmu-miR-8118	0	NA	NA	NA	NA	NA	0	0	0	0	0	0	0	0	0	0	0	0	0	0
mmu-miR-8119	0	NA	NA	NA	NA	NA	0	0	0	0	0	0	0	0	0	0	0	0	0	0
mmu-miR-8120	0	NA	NA	NA	NA	NA	0	0	0	0	0	0	0	0	0	0	0	0	0	0
mmu-miR-871-3p	0	NA	NA	NA	NA	NA	0	0	0	0	0	0	0	0	0	0	0	0	0	0
mmu-miR-871-5p	0	NA	NA	NA	NA	NA	0	0	0	0	0	0	0	0	0	0	0	0	0	0
mmu-miR-873a-3p	0	NA	NA	NA	NA	NA	0	0	0	0	0	0	0	0	0	0	0	0	0	0
mmu-miR-873b	0	NA	NA	NA	NA	NA	0	0	0	0	0	0	0	0	0	0	0	0	0	0
mmu-miR-875-3p	0	NA	NA	NA	NA	NA	0	0	0	0	0	0	0	0	0	0	0	0	0	0
mmu-miR-875-5p	0	NA	NA	NA	NA	NA	0	0	0	0	0	0	0	0	0	0	0	0	0	0
mmu-miR-876-3p	0	NA	NA	NA	NA	NA	0	0	0	0	0	0	0	0	0	0	0	0	0	0
mmu-miR-876-5p	0	NA	NA	NA	NA	NA	0	0	0	0	0	0	0	0	0	0	0	0	0	0
mmu-miR-878-3p	0	NA	NA	NA	NA	NA	0	0	0	0	0	0	0	0	0	0	0	0	0	0
mmu-miR-878-5p	0	NA	NA	NA	NA	NA	0	0	0	0	0	0	0	0	0	0	0	0	0	0
mmu-miR-880-3p	0	NA	NA	NA	NA	NA	0	0	0	0	0	0	0	0	0	0	0	0	0	0
mmu-miR-880-5p	0	NA	NA	NA	NA	NA	0	0	0	0	0	0	0	0	0	0	0	0	0	0
mmu-miR-881-3p	0	NA	NA	NA	NA	NA	0	0	0	0	0	0	0	0	0	0	0	0	0	0
mmu-miR-881-5p	0	NA	NA	NA	NA	NA	0	0	0	0	0	0	0	0	0	0	0	0	0	0
mmu-miR-882	0	NA	NA	NA	NA	NA	0	0	0	0	0	0	0	0	0	0	0	0	0	0
mmu-miR-883a-3p	0	NA	NA	NA	NA	NA	0	0	0	0	0	0	0	0	0	0	0	0	0	0
mmu-miR-883a-5p	0	NA	NA	NA	NA	NA	0	0	0	0	0	0	0	0	0	0	0	0	0	0
mmu-miR-883b-3p	0	NA	NA	NA	NA	NA	0	0	0	0	0	0	0	0	0	0	0	0	0	0
mmu-miR-883b-5p	0	NA	NA	NA	NA	NA	0	0	0	0	0	0	0	0	0	0	0	0	0	0
mmu-miR-92a-2-5p	0	NA	NA	NA	NA	NA	0	0	0	0	0	0	0	0	0	0	0	0	0	0
mmu-miR-96-3p	0	NA	NA	NA	NA	NA	0	0	0	0	0	0	0	0	0	0	0	0	0	0

## Sheet: pituitary_smallRNA_200MvWT
Feature.ID	baseMean	log2(200M/WT)	lfcSE	stat	pvalue	padj	WT_pit1	WT_pit2	WT_pit3	WT_pit4	Zeb1_200M_pit1	Zeb1_200M_pit2	Zeb1_200M_pit3	WT_pit1.norm	WT_pit2.norm	WT_pit3.norm	WT_pit4.norm	Zeb1_200M_pit1.norm	Zeb1_200M_pit2.norm	Zeb1_200M_pit3.norm
mmu-miR-200c-3p	1538.77	-3.641	0.108331	-33.6099	1.2e-247	8.52e-245	2960	2149	1811	3568	162	247	219	2525.71	2349.95	2797.15	2488.63	198.28	221	190.64
mmu-miR-141-3p	1451.51	-3.43816	0.121861	-28.2137	3.97e-175	1.41e-172	3022	1887	1413	3841	168	273	238	2578.62	2063.45	2182.43	2679.04	205.62	244.26	207.18
mmu-miR-200a-3p	870.409	-2.97135	0.110289	-26.9414	7.19e-160	1.7e-157	1593	1277	884	2069	124	216	211	1359.28	1396.41	1365.37	1443.1	151.77	193.26	183.68
mmu-miR-200b-3p	827.177	-2.92818	0.109279	-26.7955	3.65e-158	6.47e-156	1579	1149	881	1876	129	209	198	1347.33	1256.44	1360.74	1308.48	157.89	187	172.36
mmu-miR-429-3p	351.438	-3.24404	0.147537	-21.988	3.75e-107	5.32e-105	644	532	374	820	44	72	70	549.51	581.75	577.66	571.94	53.85	64.42	60.94
mmu-miR-124-3p	462.62	2.44712	0.152264	16.0716	4.04e-58	4.77e-56	174	94	121	283	705	961	1011	148.47	102.79	186.89	197.39	862.88	859.83	880.1
mmu-miR-205-5p	249.597	-3.01489	0.190696	-15.81	2.66e-56	2.69e-54	448	449	254	481	29	75	50	382.27	490.99	392.31	335.49	35.49	67.1	43.53
mmu-miR-96-5p	98.3061	-2.01065	0.214707	-9.36466	7.63e-21	6.76e-19	179	117	95	220	24	54	34	152.74	127.94	146.73	153.45	29.37	48.31	29.6
mmu-miR-335-5p	2052.68	-0.735886	0.106068	-6.93789	3.98e-12	3.14e-10	2918	1877	1650	4034	1275	1604	1687	2489.88	2052.51	2548.48	2813.65	1560.53	1435.13	1468.57
mmu-miR-375-3p	14004.8	-0.646942	0.0958364	-6.75048	1.47e-11	1.04e-09	19009	16352	11031	21722	7888	13387	11616	16220	17881	17037.8	15150.8	9654.46	11977.6	10112
mmu-miR-182-5p	55.4526	-1.78271	0.274115	-6.50351	7.85e-11	5.06e-09	98	68	67	84	16	27	28	83.62	74.36	103.48	58.59	19.58	24.16	24.37
mmu-miR-152-3p	1023.04	-0.60077	0.103986	-5.7774	7.59e-09	4.48e-07	1394	1093	726	1839	673	764	994	1189.48	1195.2	1121.33	1282.67	823.71	683.57	865.3
mmu-miR-484	151.295	-0.962143	0.167865	-5.73165	9.95e-09	5.42e-07	198	217	114	261	85	109	107	168.95	237.29	176.08	182.04	104.04	97.52	93.15
mmu-miR-541-5p	482.992	-0.570996	0.105653	-5.40444	6.5e-08	3.29e-06	607	520	376	831	316	410	437	517.94	568.62	580.75	579.61	386.77	366.84	380.42
mmu-miR-544-3p	47.6042	1.33406	0.252477	5.2839	1.26e-07	5.98e-06	35	24	16	47	69	82	71	29.86	26.24	24.71	32.78	84.45	73.37	61.81
mmu-miR-181a-5p	615.01	-0.665358	0.127949	-5.20018	1.99e-07	8.82e-06	856	737	534	811	368	536	515	730.41	805.92	824.78	565.66	450.41	479.57	448.32
mmu-miR-140-5p	89.0414	0.971155	0.187922	5.16787	2.37e-07	9.37e-06	63	59	44	96	96	150	136	53.76	64.52	67.96	66.96	117.5	134.21	118.39
mmu-miR-540-5p	94.8791	-1.10862	0.214561	-5.16691	2.38e-07	9.37e-06	137	141	56	192	49	52	76	116.9	154.18	86.49	133.92	59.97	46.53	66.16
mmu-miR-34c-5p	35.334	1.47406	0.297393	4.95662	7.17e-07	2.68e-05	20	11	17	36	44	66	62	17.07	12.03	26.26	25.11	53.85	59.05	53.97
mmu-miR-183-5p	25.4786	-1.85868	0.389441	-4.77269	1.82e-06	6.44e-05	39	36	29	44	8	17	6	33.28	39.37	44.79	30.69	9.79	15.21	5.22
mmu-miR-384-3p	113.927	0.799434	0.172769	4.62717	3.71e-06	0.000121781	102	73	53	136	143	157	159	87.03	79.83	81.86	94.86	175.02	140.47	138.41
mmu-miR-320-3p	343.515	-0.610694	0.132094	-4.62319	3.78e-06	0.000121781	475	305	304	580	234	268	305	405.31	333.52	469.54	404.54	286.4	239.79	265.51
mmu-miR-330-5p	49.7998	1.10352	0.239332	4.61082	4.01e-06	0.000123637	41	28	21	50	61	72	88	34.98	30.62	32.44	34.87	74.66	64.42	76.61
mmu-miR-7a-5p	13976.1	-0.482328	0.106063	-4.54755	5.43e-06	0.000160331	20578	11633	10734	24082	9549	13086	12385	17558.8	12720.8	16579	16796.8	11687.4	11708.3	10781.4
mmu-miR-30d-5p	1189.28	-0.445291	0.103901	-4.28574	1.82e-05	0.000516531	1496	1220	986	1779	729	1207	1124	1276.51	1334.08	1522.91	1240.83	892.25	1079.93	978.47
mmu-miR-200b-5p	9.84319	-3.2658	0.769685	-4.24303	2.21e-05	0.000601335	17	16	10	23	3	0	2	14.51	17.5	15.45	16.04	3.67	0	1.74
mmu-miR-672-5p	148.443	-0.731114	0.178456	-4.09689	4.19e-05	0.00107782	231	153	133	213	72	150	113	197.11	167.31	205.42	148.56	88.12	134.21	98.37
mmu-miR-326-3p	44.701	1.0453	0.255857	4.08551	4.4e-05	0.00107782	34	35	15	45	56	63	76	29.01	38.27	23.17	31.39	68.54	56.37	66.16
mmu-miR-335-3p	174.882	-0.585537	0.14334	-4.08495	4.41e-05	0.00107782	244	197	130	276	107	158	155	208.2	215.42	200.79	192.51	130.96	141.37	134.93
mmu-miR-487b-3p	92.5807	0.801859	0.19863	4.03694	5.42e-05	0.00127979	79	73	50	85	78	138	167	67.41	79.83	77.23	59.29	95.47	123.47	145.38
mmu-miR-384-5p	140.708	0.606238	0.152382	3.9784	6.94e-05	0.00158682	125	113	76	162	145	197	196	106.66	123.57	117.38	112.99	177.47	176.26	170.62
mmu-miR-142-3p	76.1639	0.920792	0.233247	3.9477	7.89e-05	0.00174823	64	64	21	88	76	97	155	54.61	69.98	32.44	61.38	93.02	86.79	134.93
mmu-miR-34a-5p	69.1811	-0.881087	0.226187	-3.8954	9.8e-05	0.00210634	116	81	42	131	31	64	52	98.98	88.57	64.87	91.37	37.94	57.26	45.27
mmu-miR-337-3p	73.8986	-0.839918	0.216762	-3.87484	0.000106694	0.00222489	102	103	46	133	45	51	61	87.03	112.63	71.05	92.77	55.08	45.63	53.1
mmu-miR-151-5p	145.334	-0.610193	0.162182	-3.7624	0.000168292	0.00340912	205	143	98	282	101	117	126	174.92	156.37	151.36	196.69	123.62	104.68	109.69
mmu-miR-135a-5p	541.792	0.478354	0.128204	3.73118	0.000190584	0.00375344	649	423	249	647	464	812	742	553.78	462.55	384.59	451.27	567.91	726.51	645.93
mmu-miR-141-5p	7.87195	-2.92663	0.800732	-3.65495	0.000257235	0.00492918	16	11	9	15	2	0	3	13.65	12.03	13.9	10.46	2.45	0	2.61
mmu-miR-200a-5p	5.62523	-4.74346	1.30288	-3.64075	0.000271849	0.00507213	9	7	8	15	1	0	0	7.68	7.65	12.36	10.46	1.22	0	0
mmu-miR-374b-5p	240.357	-0.475573	0.134239	-3.54274	0.000395988	0.00719886	322	229	202	368	173	215	212	274.76	250.41	312	256.67	211.74	192.36	184.55
mmu-miR-3099-3p	46.2109	0.887105	0.251247	3.5308	0.0004143	0.00734347	40	31	24	44	58	74	58	34.13	33.9	37.07	30.69	70.99	66.21	50.49
mmu-miR-191-5p	506.642	-0.382302	0.109025	-3.50656	0.000453932	0.0078497	666	501	385	774	384	493	442	568.29	547.85	594.65	539.85	469.99	441.1	384.77
mmu-miR-9-5p	53.2525	0.864533	0.247283	3.49613	0.000472059	0.00785019	60	35	19	54	51	99	75	51.2	38.27	29.35	37.66	62.42	88.58	65.29
mmu-miR-137-3p	410.541	0.406798	0.116433	3.49385	0.000476105	0.00785019	444	305	216	561	397	575	501	378.86	333.52	333.62	391.29	485.91	514.46	436.13
mmu-miR-33-5p	72.9165	0.687024	0.200164	3.4323	0.000598475	0.0096436	74	52	33	85	74	100	115	63.14	56.86	50.97	59.29	90.57	89.47	100.11
mmu-miR-409-5p	56.9397	-0.827994	0.244739	-3.38317	0.000716537	0.0112894	90	80	33	92	34	39	49	76.8	87.48	50.97	64.17	41.61	34.89	42.66
mmu-miR-300-3p	234.054	0.431045	0.12981	3.32058	0.000898311	0.0138457	242	167	136	307	240	301	301	206.49	182.62	210.06	214.13	293.75	269.31	262.03
mmu-miR-125a-5p	2472.06	-0.343859	0.10442	-3.29304	0.000991098	0.0149508	3171	2853	1690	3505	1548	2588	2543	2705.76	3119.78	2610.26	2444.68	1894.66	2315.54	2213.74
mmu-miR-125b-5p	3253.81	0.308805	0.094091	3.28198	0.00103081	0.0152259	3463	2742	2007	3955	2821	4622	3879	2954.92	2998.4	3099.88	2758.55	3452.74	4135.4	3376.76
mmu-miR-494-3p	31.4423	-0.98849	0.313474	-3.15334	0.00161413	0.0231383	55	32	29	48	15	26	21	46.93	34.99	44.79	33.48	18.36	23.26	18.28
mmu-miR-669d-5p	11.7244	1.61514	0.512714	3.15017	0.00163176	0.0231383	14	5	1	7	18	21	20	11.95	5.47	1.54	4.88	22.03	18.79	17.41
mmu-miR-376c-3p	149.73	-0.485666	0.154998	-3.13338	0.00172807	0.0240236	223	139	114	236	95	140	142	190.28	152	176.08	164.61	116.27	125.26	123.61
mmu-miR-26b-5p	991.707	-0.298179	0.0957907	-3.11282	0.0018531	0.0251005	1367	910	693	1547	708	1041	957	1166.44	995.09	1070.36	1079.01	866.55	931.4	833.09
mmu-miR-328-3p	196.576	0.508037	0.163401	3.10914	0.00187634	0.0251005	189	178	121	183	166	257	313	161.27	194.64	186.89	127.64	203.17	229.94	272.47
mmu-miR-126a-5p	338.782	0.355249	0.115022	3.08853	0.00201152	0.0264105	354	274	183	464	315	456	425	302.06	299.62	282.65	323.63	385.54	407.99	369.97
mmu-miR-296-5p	201.586	0.474268	0.157663	3.0081	0.00262883	0.033888	190	144	125	260	148	312	295	162.12	157.47	193.07	181.35	181.14	279.15	256.8
mmu-miR-770-5p	31.3075	0.899456	0.300783	2.99038	0.00278633	0.0352769	26	23	17	27	32	57	42	22.19	25.15	26.26	18.83	39.17	51	36.56
mmu-miR-149-5p	19.234	1.14401	0.38997	2.93358	0.00335073	0.0416783	17	13	10	11	18	29	40	14.51	14.22	15.45	7.67	22.03	25.95	34.82
mmu-miR-127-3p	3596.3	-0.229568	0.0792486	-2.89681	0.0037698	0.0460825	4284	3710	2405	5629	2619	3685	3812	3655.46	4056.92	3714.61	3926.14	3205.51	3297.04	3318.44
mmu-miR-216a-5p	32.3599	0.88911	0.31155	2.85383	0.00431956	0.0519079	28	13	15	47	29	50	60	23.89	14.22	23.17	32.78	35.49	44.74	52.23
mmu-miR-181b-5p	169.929	-0.448408	0.158586	-2.82753	0.00469083	0.0554299	226	192	140	217	111	158	163	192.84	209.95	216.23	151.35	135.86	141.37	141.9
mmu-miR-129-5p	203.49	-0.404456	0.148041	-2.73205	0.00629413	0.0724292	264	246	120	327	142	178	211	225.27	269	185.34	228.08	173.8	159.26	183.68
mmu-miR-434-5p	202.118	-0.411232	0.150635	-2.72998	0.00633372	0.0724292	245	216	124	379	156	172	194	209.05	236.2	191.52	264.35	190.94	153.89	168.88
mmu-miR-381-3p	253.752	0.339478	0.125482	2.70539	0.00682243	0.0767795	267	195	148	344	253	319	312	227.83	213.23	228.59	239.93	309.66	285.42	271.6
mmu-miR-652-3p	114.706	0.482825	0.178937	2.69829	0.0069696	0.0772101	101	98	68	138	87	170	172	86.18	107.16	105.03	96.25	106.48	152.1	149.73
mmu-miR-100-5p	54.3286	0.669659	0.252739	2.64961	0.00805851	0.0866538	67	33	33	44	48	88	78	57.17	36.09	50.97	30.69	58.75	78.74	67.9
mmu-miR-210-3p	187.127	-0.393572	0.148558	-2.64927	0.00806651	0.0866538	264	195	115	310	126	159	208	225.27	213.23	177.62	216.22	154.22	142.26	181.07
mmu-miR-9-3p	6.42331	1.79884	0.681828	2.63825	0.00833343	0.0881851	2	3	4	3	10	13	9	1.71	3.28	6.18	2.09	12.24	11.63	7.83
mmu-miR-361-5p	103.95	0.45037	0.17374	2.59221	0.00953606	0.0994274	96	76	67	132	101	132	144	81.92	83.11	103.48	92.07	123.62	118.1	125.36
mmu-miR-187-3p	7.79699	-1.66439	0.647066	-2.57221	0.0101052	0.103834	13	9	6	20	2	6	3	11.09	9.84	9.27	13.95	2.45	5.37	2.61
mmu-miR-3072-3p	23.846	-0.961879	0.375189	-2.56372	0.0103558	0.10489	29	34	26	28	11	21	15	24.75	37.18	40.16	19.53	13.46	18.79	13.06
mmu-miR-143-3p	228.287	0.357879	0.140026	2.5558	0.0105944	0.105795	246	148	153	298	218	285	299	209.91	161.84	236.31	207.85	266.82	255	260.29
mmu-miR-223-3p	15.4673	1.06012	0.415626	2.55065	0.0107521	0.105879	15	9	5	16	20	20	28	12.8	9.84	7.72	11.16	24.48	17.89	24.37
mmu-miR-140-3p	42.3051	0.687643	0.270204	2.54491	0.0109307	0.106162	42	41	16	40	53	56	55	35.84	44.83	24.71	27.9	64.87	50.1	47.88
mmu-miR-144-3p	75.1833	0.55209	0.219037	2.52053	0.0117177	0.112269	79	64	27	100	67	90	132	67.41	69.98	41.7	69.75	82	80.52	114.91
mmu-miR-145a-5p	329.725	0.298894	0.120617	2.47804	0.0132108	0.124886	321	304	191	428	327	406	396	273.9	332.43	295.01	298.52	400.23	363.26	344.73
mmu-miR-154-5p	507.618	-0.271941	0.110361	-2.46411	0.0137355	0.128138	620	496	354	818	421	491	471	529.03	542.38	546.77	570.54	515.28	439.31	410.02
mmu-miR-598-3p	59.4388	0.544289	0.221586	2.45633	0.0140364	0.129245	63	38	29	82	59	85	81	53.76	41.55	44.79	57.19	72.21	76.05	70.51
mmu-miR-29b-3p	5267.07	0.2964	0.121364	2.44223	0.0145966	0.13268	5575	3952	2589	8756	5020	6232	6852	4757.05	4321.54	3998.8	6107.18	6144.19	5575.9	5964.83
mmu-miR-127-5p	215.517	0.327734	0.135054	2.42668	0.0152375	0.136752	240	169	115	298	196	255	305	204.79	184.8	177.62	207.85	239.89	228.15	265.51
mmu-miR-7b-5p	6115.53	-0.256251	0.10614	-2.41428	0.0157664	0.139216	8044	4829	4671	9945	4756	5850	6270	6863.8	5280.55	7214.52	6936.49	5821.07	5234.11	5458.19
mmu-miR-325-3p	35.5316	0.699185	0.289987	2.41109	0.0159048	0.139216	45	24	11	41	41	52	48	38.4	26.24	16.99	28.6	50.18	46.53	41.79
mmu-miR-135b-5p	32.2078	0.720838	0.300946	2.39524	0.0166095	0.143611	27	17	20	41	34	37	57	23.04	18.59	30.89	28.6	41.61	33.1	49.62
mmu-miR-32-5p	23.1796	-0.861632	0.360454	-2.39041	0.0168297	0.143762	46	24	16	35	13	16	20	39.25	26.24	24.71	24.41	15.91	14.32	17.41
mmu-miR-338-3p	122.622	0.432748	0.181379	2.38588	0.0170385	0.143813	152	75	57	177	119	164	164	129.7	82.01	88.04	123.45	145.65	146.73	142.77
mmu-miR-344-3p	38.5084	-0.669393	0.28224	-2.37171	0.0177058	0.147688	48	50	29	62	21	41	27	40.96	54.68	44.79	43.24	25.7	36.68	23.5
mmu-miR-19b-3p	207.517	-0.406248	0.173046	-2.34763	0.0188932	0.155391	297	279	112	281	130	196	219	253.42	305.09	172.99	195.99	159.11	175.37	190.64
mmu-miR-126a-3p	577.078	0.24777	0.105818	2.34149	0.0192072	0.155391	626	467	345	799	536	764	649	534.15	510.67	532.86	557.29	656.03	683.57	564.97
mmu-miR-467a-5p	38.4011	0.645052	0.27567	2.33994	0.0192869	0.155391	25	30	21	53	43	51	54	21.33	32.81	32.44	36.97	52.63	45.63	47.01
mmu-miR-879-5p	94.9215	0.525069	0.22487	2.33499	0.0195442	0.155695	73	57	45	176	95	133	129	62.29	62.33	69.5	122.76	116.27	119	112.3
mmu-miR-106b-5p	150.586	-0.381428	0.164216	-2.32273	0.0201938	0.159082	200	174	109	200	120	141	129	170.66	190.27	168.35	139.5	146.87	126.16	112.3
mmu-miR-329-3p	215.761	-0.404385	0.178968	-2.25954	0.02385	0.18582	269	303	124	301	177	167	209	229.53	331.33	191.52	209.94	216.64	149.42	181.94
mmu-miR-674-5p	7.10391	1.40523	0.629435	2.23253	0.0255802	0.197134	5	4	2	7	4	15	17	4.27	4.37	3.09	4.88	4.9	13.42	14.8
mmu-miR-130a-3p	84.2588	0.437866	0.19819	2.20933	0.0271518	0.206996	100	64	34	117	86	113	108	85.33	69.98	52.51	81.61	105.26	101.1	94.02
mmu-miR-744-5p	80.6979	0.426115	0.196315	2.17056	0.0299642	0.224132	81	64	55	85	80	106	102	69.12	69.98	84.95	59.29	97.92	94.84	88.79
mmu-miR-582-5p	2.71128	2.35306	1.08452	2.16967	0.0300318	0.224132	0	1	1	2	5	5	5	0	1.09	1.54	1.39	6.12	4.47	4.35
mmu-let-7b-5p	1847.78	-0.179669	0.0835591	-2.15021	0.031539	0.232929	2444	1763	1192	2759	1420	1910	1963	2085.42	1927.85	1841.09	1924.36	1738	1708.92	1708.84
mmu-miR-362-5p	15.6162	-0.928471	0.435423	-2.13234	0.0329786	0.236716	20	24	8	32	9	12	11	17.07	26.24	12.36	22.32	11.02	10.74	9.58
mmu-miR-345-5p	51.5273	-0.540973	0.254068	-2.12925	0.0332338	0.236716	71	68	39	63	30	53	43	60.58	74.36	60.24	43.94	36.72	47.42	37.43
mmu-miR-193a-3p	72.4129	0.441837	0.20757	2.12862	0.0332859	0.236716	65	67	33	100	77	89	96	55.46	73.27	50.97	69.75	94.24	79.63	83.57
mmu-miR-7a-2-3p	176.593	-0.336519	0.158184	-2.12739	0.0333874	0.236716	237	171	137	249	155	158	150	202.23	186.99	211.6	173.67	189.71	141.37	130.58
mmu-miR-139-5p	58.4011	0.470477	0.222198	2.11738	0.0342277	0.240272	54	40	34	83	55	82	78	46.08	43.74	52.51	57.89	67.32	73.37	67.9
mmu-miR-151-3p	45.6289	-0.570347	0.269927	-2.11297	0.0346036	0.240529	46	44	42	87	27	49	34	39.25	48.11	64.87	60.68	33.05	43.84	29.6
mmu-miR-667-3p	134.038	-0.351686	0.16707	-2.10502	0.0352898	0.242844	171	155	100	177	85	135	138	145.91	169.49	154.45	123.45	104.04	120.79	120.13
mmu-miR-101b-3p	204.779	0.283901	0.135112	2.10122	0.0356218	0.242844	223	157	118	291	195	258	249	190.28	171.68	182.26	202.97	238.67	230.84	216.76
mmu-miR-124-5p	1.40421	3.21013	1.53588	2.09009	0.0366097	0.246378	0	0	1	0	1	4	4	0	0	1.54	0	1.22	3.58	3.48
mmu-miR-1839-5p	80.0151	-0.414717	0.198659	-2.08759	0.0368351	0.246378	111	76	64	119	50	70	88	94.71	83.11	98.85	83	61.2	62.63	76.61
mmu-miR-467d-5p	8.71073	1.17263	0.563801	2.07987	0.0375376	0.24873	3	4	6	10	10	13	16	2.56	4.37	9.27	6.97	12.24	11.63	13.93
mmu-miR-28a-5p	39.1665	-0.574232	0.276741	-2.07498	0.037988	0.249384	54	32	35	68	25	39	30	46.08	34.99	54.06	47.43	30.6	34.89	26.12
mmu-miR-222-3p	62.8805	0.500098	0.241491	2.07088	0.0383702	0.249582	58	55	38	68	41	113	84	49.49	60.14	58.69	47.43	50.18	101.1	73.12
mmu-miR-99b-5p	271.294	-0.324125	0.158142	-2.04958	0.0404053	0.26043	311	311	225	344	153	290	298	265.37	340.08	347.52	239.93	187.26	259.47	259.42
mmu-miR-450a-5p	7.91295	1.21102	0.59874	2.02261	0.0431134	0.275382	11	2	2	7	12	11	13	9.39	2.19	3.09	4.88	14.69	9.84	11.32
mmu-miR-669c-5p	12.0822	1.02509	0.514109	1.99391	0.046162	0.289882	6	12	2	16	21	11	19	5.12	13.12	3.09	11.16	25.7	9.84	16.54
mmu-miR-770-3p	11.6209	0.967126	0.485127	1.99355	0.0462012	0.289882	12	7	7	7	13	21	15	10.24	7.65	10.81	4.88	15.91	18.79	13.06
mmu-miR-544-5p	5.39598	1.44135	0.730187	1.97395	0.048388	0.300939	2	2	1	9	9	10	7	1.71	2.19	1.54	6.28	11.02	8.95	6.09
mmu-miR-488-3p	4.39872	1.65837	0.846094	1.96003	0.0499921	0.308212	0	1	2	7	4	12	7	0	1.09	3.09	4.88	4.9	10.74	6.09
mmu-miR-34b-3p	5.31208	1.40024	0.715792	1.95621	0.0504404	0.308295	4	5	1	3	5	11	10	3.41	5.47	1.54	2.09	6.12	9.84	8.71
mmu-miR-200c-5p	1.78906	-2.99164	1.53898	-1.94391	0.0519062	0.314542	4	2	3	2	0	1	0	3.41	2.19	4.63	1.39	0	0.89	0
mmu-miR-1839-3p	31.97	-0.616709	0.319959	-1.92746	0.0539224	0.323991	36	48	27	38	18	30	27	30.72	52.49	41.7	26.5	22.03	26.84	23.5
mmu-miR-1198-5p	21.1214	-0.730906	0.380704	-1.91988	0.0548734	0.32595	32	17	19	38	14	10	23	27.31	18.59	29.35	26.5	17.14	8.95	20.02
mmu-miR-298-5p	7.51519	1.16665	0.608406	1.91755	0.0551679	0.32595	6	3	2	11	5	14	17	5.12	3.28	3.09	7.67	6.12	12.53	14.8
mmu-miR-339-5p	136.066	-0.323916	0.169254	-1.91379	0.0556476	0.326068	169	156	75	235	87	138	147	144.2	170.59	115.84	163.91	106.48	123.47	127.97
mmu-miR-532-5p	9.72262	1.03562	0.549041	1.88624	0.0592626	0.344403	15	4	1	10	13	14	16	12.8	4.37	1.54	6.97	15.91	12.53	13.93
mmu-miR-92a-3p	60.346	-0.435485	0.235256	-1.85111	0.0641534	0.368166	82	70	49	74	32	62	62	69.97	76.55	75.68	51.61	39.17	55.47	53.97
mmu-miR-467b-5p	1.17557	3.00626	1.62916	1.84528	0.0649974	0.368166	0	0	0	1	4	1	2	0	0	0	0.7	4.9	0.89	1.74
mmu-miR-125a-3p	10.1517	-0.977056	0.530516	-1.84171	0.0655177	0.368166	15	11	7	22	7	8	5	12.8	12.03	10.81	15.34	8.57	7.16	4.35
mmu-miR-26a-5p	3239.61	-0.186643	0.10135	-1.84157	0.0655377	0.368166	4181	2726	2205	5326	2253	3757	3319	3567.57	2980.9	3405.7	3714.8	2757.54	3361.46	2889.27
mmu-miR-212-5p	64.6123	0.399724	0.217386	1.83878	0.0659479	0.368166	58	60	41	73	53	93	86	49.49	65.61	63.33	50.92	64.87	83.21	74.87
mmu-miR-15b-5p	150.064	-0.279387	0.152871	-1.8276	0.0676091	0.374491	192	137	117	225	99	156	159	163.83	149.81	180.71	156.93	121.17	139.58	138.41
mmu-miR-128-3p	82.3822	0.36168	0.200727	1.80185	0.0715686	0.39335	91	62	38	126	66	115	116	77.65	67.8	58.69	87.88	80.78	102.89	100.98
mmu-miR-16-5p	1637.45	-0.170834	0.0962218	-1.77542	0.0758293	0.413561	2096	1347	1167	2602	1230	1752	1735	1788.48	1472.96	1802.47	1814.86	1505.45	1567.55	1510.36
mmu-miR-323-5p	2.43901	1.99085	1.13222	1.75835	0.0786871	0.425872	0	1	2	1	2	7	4	0	1.09	3.09	0.7	2.45	6.26	3.48
mmu-miR-1251-5p	2.68951	1.79007	1.02165	1.75214	0.0797501	0.428355	2	1	0	3	2	7	6	1.71	1.09	0	2.09	2.45	6.26	5.22
mmu-miR-369-5p	81.6931	-0.360336	0.209231	-1.7222	0.0850339	0.451174	101	68	76	120	68	68	76	86.18	74.36	117.38	83.7	83.23	60.84	66.16
mmu-miR-380-3p	26.4413	0.55537	0.322723	1.72089	0.0852713	0.451174	27	23	16	23	26	32	41	23.04	25.15	24.71	16.04	31.82	28.63	35.69
mmu-miR-664-3p	36.5485	-0.487537	0.284224	-1.71532	0.0862861	0.453162	61	38	24	52	20	36	37	52.05	41.55	37.07	36.27	24.48	32.21	32.21
mmu-miR-301a-5p	2.23969	-2.29928	1.3497	-1.70355	0.088465	0.461189	2	2	4	5	1	1	0	1.71	2.19	6.18	3.49	1.22	0.89	0
mmu-miR-190a-5p	29.8539	-0.52401	0.308245	-1.69998	0.0891348	0.461289	42	28	19	59	17	30	28	35.84	30.62	29.35	41.15	20.81	26.84	24.37
mmu-miR-145a-3p	6.43099	1.18286	0.699512	1.69098	0.09084	0.466707	2	3	4	8	10	15	3	1.71	3.28	6.18	5.58	12.24	13.42	2.61
mmu-miR-33-3p	4.78457	1.25221	0.74945	1.67084	0.0947534	0.48331	2	5	2	3	5	9	8	1.71	5.47	3.09	2.09	6.12	8.05	6.96
mmu-miR-224-5p	20.1643	-0.63205	0.379218	-1.66672	0.0955706	0.483997	32	24	13	31	10	24	14	27.31	26.24	20.08	21.62	12.24	21.47	12.19
mmu-miR-217-5p	12.3672	0.742206	0.455142	1.63071	0.102951	0.516242	11	8	8	12	13	19	17	9.39	8.75	12.36	8.37	15.91	17	14.8
mmu-miR-673-5p	49.3358	-0.394417	0.242404	-1.6271	0.103715	0.516242	64	59	31	76	31	50	49	54.61	64.52	47.88	53.01	37.94	44.74	42.66
mmu-miR-297c-5p	3.99418	1.36622	0.840653	1.62519	0.104122	0.516242	2	2	0	7	7	7	5	1.71	2.19	0	4.88	8.57	6.26	4.35
mmu-miR-702-3p	4.59304	-1.32723	0.822154	-1.61434	0.106454	0.524138	8	8	3	7	0	4	4	6.83	8.75	4.63	4.88	0	3.58	3.48
mmu-miR-30e-3p	76.4857	-0.316664	0.196788	-1.60917	0.10758	0.525938	99	80	53	116	50	80	78	84.47	87.48	81.86	80.91	61.2	71.58	67.9
mmu-miR-344d-3p	2.34517	1.75108	1.09043	1.60587	0.108303	0.525938	1	2	0	2	4	5	3	0.85	2.19	0	1.39	4.9	4.47	2.61
mmu-miR-101a-5p	14.2652	-0.696891	0.440371	-1.58251	0.113533	0.547586	20	15	12	24	6	11	16	17.07	16.4	18.53	16.74	7.34	9.84	13.93
mmu-miR-30a-3p	53.1328	0.361685	0.229734	1.57436	0.115404	0.552846	54	38	33	73	48	74	66	46.08	41.55	50.97	50.92	58.75	66.21	57.45
mmu-miR-1a-3p	1.36324	-2.63372	1.68429	-1.5637	0.117889	0.558991	1	3	0	6	1	0	0	0.85	3.28	0	4.18	1.22	0	0
mmu-miR-21a-5p	532.48	0.175162	0.112132	1.5621	0.118263	0.558991	586	436	321	782	431	597	744	500.02	476.77	495.8	545.43	527.52	534.15	647.67
mmu-miR-375-5p	4.35994	-1.29994	0.842022	-1.54383	0.12263	0.575791	7	7	4	5	3	3	1	5.97	7.65	6.18	3.49	3.67	2.68	0.87
mmu-miR-136-5p	1880.95	-0.174272	0.113535	-1.53497	0.124791	0.582086	2473	1594	1115	3337	1528	1811	2037	2110.17	1743.05	1722.16	2327.51	1870.18	1620.34	1773.26
mmu-miR-497-5p	205.222	0.207441	0.138623	1.49644	0.134539	0.623451	232	163	114	307	197	246	240	197.96	178.24	176.08	214.13	241.12	220.1	208.93
mmu-miR-188-5p	7.38	0.879975	0.598115	1.47125	0.141224	0.650182	6	6	1	11	10	10	11	5.12	6.56	1.54	7.67	12.24	8.95	9.58
mmu-miR-30e-5p	1328.93	-0.130095	0.0887376	-1.46607	0.14263	0.65242	1553	1325	842	2067	1077	1372	1425	1325.15	1448.9	1300.5	1441.7	1318.19	1227.56	1240.5
mmu-miR-214-3p	6.84233	0.884716	0.609266	1.4521	0.146474	0.665455	6	4	2	10	8	11	10	5.12	4.37	3.09	6.97	9.79	9.84	8.71
mmu-miR-25-3p	110.189	-0.268524	0.185326	-1.44893	0.147357	0.665455	138	132	77	137	81	97	125	117.75	144.34	118.93	95.56	99.14	86.79	108.82
mmu-miR-23b-5p	0.784731	-2.85368	1.98292	-1.43913	0.150114	0.673611	2	0	2	1	0	0	0	1.71	0	3.09	0.7	0	0	0
mmu-miR-412-5p	1.23027	-2.44343	1.70696	-1.43145	0.1523	0.679125	3	0	2	3	0	0	1	2.56	0	3.09	2.09	0	0	0.87
mmu-miR-539-5p	40.1625	0.370724	0.261419	1.41812	0.156155	0.691962	42	35	20	53	41	44	57	35.84	38.27	30.89	36.97	50.18	39.37	49.62
mmu-miR-221-3p	39.4557	0.415641	0.294546	1.41113	0.158207	0.696075	42	43	17	41	40	66	35	35.84	47.02	26.26	28.6	48.96	59.05	30.47
mmu-let-7f-5p	2358.68	0.120993	0.0859152	1.40828	0.159047	0.696075	2690	1929	1466	3471	2119	2778	2690	2295.33	2109.38	2264.29	2420.97	2593.53	2485.53	2341.71
mmu-miR-665-3p	44.6248	-0.38394	0.274536	-1.3985	0.161962	0.704485	51	62	33	53	31	49	36	43.52	67.8	50.97	36.97	37.94	43.84	31.34
mmu-miR-377-5p	2.63509	-1.5356	1.10656	-1.38772	0.165223	0.714286	4	5	1	6	1	0	3	3.41	5.47	1.54	4.18	1.22	0	2.61
mmu-miR-344b-3p	2.55315	1.4469	1.04633	1.38283	0.166716	0.716373	3	0	0	4	3	6	4	2.56	0	0	2.79	3.67	5.37	3.48
mmu-miR-323-3p	17.788	0.521467	0.38098	1.36875	0.171077	0.730685	18	16	8	21	16	28	23	15.36	17.5	12.36	14.65	19.58	25.05	20.02
mmu-miR-362-3p	27.731	-0.450222	0.331892	-1.35653	0.174929	0.740454	40	30	12	55	22	29	20	34.13	32.81	18.53	38.36	26.93	25.95	17.41
mmu-miR-98-3p	3.80926	-1.2348	0.911364	-1.35489	0.175453	0.740454	6	8	0	9	1	3	3	5.12	8.75	0	6.28	1.22	2.68	2.61
mmu-miR-19a-3p	20.3657	-0.534867	0.396289	-1.34969	0.177116	0.743048	32	31	9	27	11	14	26	27.31	33.9	13.9	18.83	13.46	12.53	22.63
mmu-miR-297b-5p	0.83542	2.39488	1.77874	1.34639	0.178176	0.7431	0	1	0	0	1	2	2	0	1.09	0	0	1.22	1.79	1.74
mmu-miR-29a-5p	71.2869	0.278699	0.20919	1.33228	0.182769	0.755713	77	55	37	111	55	99	95	65.7	60.14	57.15	77.42	67.32	88.58	82.7
mmu-miR-143-5p	5.30452	0.968503	0.727889	1.33056	0.183332	0.755713	8	2	2	4	6	4	13	6.83	2.19	3.09	2.79	7.34	3.58	11.32
mmu-miR-485-5p	26.0654	-0.434144	0.332965	-1.30387	0.192277	0.784147	31	23	27	36	17	24	25	26.45	25.15	41.7	25.11	20.81	21.47	21.76
mmu-miR-150-5p	26.2106	0.459113	0.352245	1.30339	0.192442	0.784147	16	23	17	36	35	35	22	13.65	25.15	26.26	25.11	42.84	31.32	19.15
mmu-miR-410-3p	247.427	0.182657	0.141146	1.2941	0.195632	0.792591	264	176	188	330	224	282	307	225.27	192.46	290.37	230.17	274.16	252.31	267.25
mmu-miR-16-2-3p	3.67642	-1.15956	0.904089	-1.28257	0.199641	0.804236	4	6	1	11	1	4	2	3.41	6.56	1.54	7.67	1.22	3.58	1.74
mmu-miR-708-5p	138.376	0.202973	0.158753	1.27855	0.201057	0.805365	156	110	75	213	118	179	168	133.11	120.29	115.84	148.56	144.43	160.15	146.25
mmu-miR-3102-3p	32.2451	-0.378862	0.297357	-1.2741	0.202628	0.806116	36	40	25	44	23	29	32	30.72	43.74	38.61	30.69	28.15	25.95	27.86
mmu-miR-337-5p	1.71666	-1.82027	1.43149	-1.27159	0.203519	0.806116	2	2	3	2	1	0	1	1.71	2.19	4.63	1.39	1.22	0	0.87
mmu-miR-452-3p	0.678123	-2.73587	2.16693	-1.26256	0.206749	0.81436	3	2	0	0	0	0	0	2.56	2.19	0	0	0	0	0
mmu-miR-376a-5p	25.0473	-0.458164	0.36735	-1.24721	0.212319	0.831682	37	24	27	22	14	28	21	31.57	26.24	41.7	15.34	17.14	25.05	18.28
mmu-miR-668-3p	45.0183	-0.34514	0.277967	-1.24166	0.214362	0.83507	48	58	40	49	26	47	47	40.96	63.42	61.78	34.18	31.82	42.05	40.91
mmu-miR-665-5p	1.5864	-1.83529	1.49319	-1.22911	0.219032	0.8486	1	3	2	3	0	2	0	0.85	3.28	3.09	2.09	0	1.79	0
mmu-miR-666-5p	20.4631	-0.459336	0.375077	-1.22464	0.220709	0.85045	20	18	18	40	17	16	18	17.07	19.68	27.8	27.9	20.81	14.32	15.67
mmu-miR-379-3p	38.9134	-0.34261	0.282216	-1.214	0.224749	0.851201	45	50	26	56	19	46	41	38.4	54.68	40.16	39.06	23.25	41.16	35.69
mmu-miR-346-5p	5.67615	0.852888	0.702723	1.21369	0.224866	0.851201	4	7	2	4	7	12	4	3.41	7.65	3.09	2.79	8.57	10.74	3.48
mmu-miR-670-3p	5.52633	-0.920552	0.75999	-1.21127	0.225793	0.851201	11	3	2	16	6	3	2	9.39	3.28	3.09	11.16	7.34	2.68	1.74
mmu-miR-138-5p	152.215	0.205057	0.169612	1.20897	0.226673	0.851201	182	152	62	217	127	188	199	155.3	166.21	95.76	151.35	155.44	168.21	173.23
mmu-miR-382-5p	261.233	-0.161398	0.133567	-1.20836	0.226907	0.851201	322	289	173	341	199	288	266	274.76	316.02	267.2	237.84	243.56	257.68	231.56
mmu-miR-135a-2-3p	1.32185	1.73096	1.43837	1.20341	0.228816	0.853846	2	0	0	1	2	2	3	1.71	0	0	0.7	2.45	1.79	2.61
mmu-miR-296-3p	15.5814	0.512941	0.430166	1.19242	0.233095	0.86241	11	7	11	27	12	25	22	9.39	7.65	16.99	18.83	14.69	22.37	19.15
mmu-miR-6769b-3p	0.504355	2.71053	2.27531	1.19128	0.233544	0.86241	0	0	0	0	0	2	2	0	0	0	0	0	1.79	1.74
mmu-miR-142-5p	17.5252	0.498569	0.421921	1.18166	0.237339	0.863504	11	12	6	38	18	24	24	9.39	13.12	9.27	26.5	22.03	21.47	20.89
mmu-miR-493-5p	1.63577	-1.77973	1.511	-1.17785	0.238857	0.863504	4	4	1	0	1	1	0	3.41	4.37	1.54	0	1.22	0.89	0
mmu-miR-574-3p	116.521	-0.21179	0.180045	-1.17631	0.23947	0.863504	136	131	83	154	104	116	103	116.05	143.25	128.2	107.41	127.29	103.79	89.66
mmu-miR-148b-3p	174.238	-0.176474	0.150246	-1.17457	0.240166	0.863504	199	161	143	243	128	194	176	169.8	176.05	220.87	169.49	156.66	173.58	153.21
mmu-miR-338-5p	4.26624	0.94144	0.805237	1.16915	0.242345	0.863504	8	2	1	2	6	5	7	6.83	2.19	1.54	1.39	7.34	4.47	6.09
mmu-miR-491-5p	4.47594	0.894527	0.766431	1.16713	0.243157	0.863504	2	5	1	6	5	5	9	1.71	5.47	1.54	4.18	6.12	4.47	7.83
mmu-miR-667-5p	2.3848	-1.34934	1.15753	-1.16571	0.243732	0.863504	2	1	4	6	0	2	2	1.71	1.09	6.18	4.18	0	1.79	1.74
mmu-miR-505-5p	1.57344	-1.76527	1.51593	-1.16448	0.244229	0.863504	2	2	3	1	0	2	0	1.71	2.19	4.63	0.7	0	1.79	0
mmu-miR-376b-3p	193.285	-0.188172	0.161789	-1.16307	0.244802	0.863504	268	172	152	241	117	223	219	228.68	188.08	234.77	168.09	143.2	199.52	190.64
mmu-miR-155-5p	1.11491	-2.06157	1.81983	-1.13284	0.257283	0.892478	1	1	3	0	1	0	0	0.85	1.09	4.63	0	1.22	0	0
mmu-miR-331-3p	57.648	-0.255582	0.225633	-1.13273	0.257326	0.892478	74	57	44	80	36	59	66	63.14	62.33	67.96	55.8	44.06	52.79	57.45
mmu-miR-125b-1-3p	1.51144	-1.73839	1.53497	-1.13253	0.257414	0.892478	7	1	0	2	1	1	0	5.97	1.09	0	1.39	1.22	0.89	0
mmu-miR-874-3p	15.3851	0.513494	0.454384	1.13009	0.25844	0.892478	10	14	15	10	10	23	24	8.53	15.31	23.17	6.97	12.24	20.58	20.89
mmu-miR-381-5p	19.4339	0.427703	0.379161	1.12802	0.259309	0.892478	28	15	7	23	16	23	33	23.89	16.4	10.81	16.04	19.58	20.58	28.73
mmu-miR-6540-5p	1.12291	1.84965	1.64911	1.1216	0.262031	0.895299	0	2	0	0	1	4	1	0	2.19	0	0	1.22	3.58	0.87
mmu-miR-8114	1.89938	-1.42153	1.26907	-1.12014	0.262655	0.895299	4	3	1	3	1	0	2	3.41	3.28	1.54	2.09	1.22	0	1.74
mmu-miR-194-5p	52.0842	-0.280407	0.251985	-1.11279	0.265798	0.900386	58	48	48	73	35	65	42	49.49	52.49	74.14	50.92	42.84	58.16	36.56
mmu-miR-181c-3p	4.47376	-0.955492	0.860242	-1.11072	0.266687	0.900386	4	5	5	8	6	2	0	3.41	5.47	7.72	5.58	7.34	1.79	0
mmu-miR-103-1-5p	1.42672	-1.65825	1.50228	-1.10382	0.26967	0.906141	1	2	2	3	0	1	1	0.85	2.19	3.09	2.09	0	0.89	0.87
mmu-miR-3535	0.998992	-2.04526	1.89824	-1.07745	0.28128	0.93815	0	4	0	2	1	0	0	0	4.37	0	1.39	1.22	0	0
mmu-miR-501-3p	9.65814	-0.570226	0.531244	-1.07338	0.283102	0.93815	12	10	8	17	3	11	10	10.24	10.94	12.36	11.86	3.67	9.84	8.71
mmu-miR-467e-5p	7.16185	0.641277	0.598575	1.07134	0.284017	0.93815	5	5	3	12	8	8	12	4.27	5.47	4.63	8.37	9.79	7.16	10.45
mmu-miR-299b-5p	3.18117	1.02689	0.959448	1.07029	0.284488	0.93815	6	2	1	0	3	7	4	5.12	2.19	1.54	0	3.67	6.26	3.48
mmu-miR-153-3p	512.084	0.125388	0.117817	1.06426	0.287211	0.942744	615	422	271	804	463	570	623	524.77	461.46	418.57	560.78	566.69	509.99	542.34
mmu-miR-1983	1.06878	1.71552	1.61936	1.05938	0.289425	0.945634	1	0	1	0	2	1	2	0.85	0	1.54	0	2.45	0.89	1.74
mmu-miR-341-3p	68.1267	0.225823	0.215736	1.04676	0.295211	0.960114	65	73	34	95	53	88	91	55.46	79.83	52.51	66.26	64.87	78.74	79.22
mmu-miR-433-5p	8.23866	0.605221	0.580419	1.04273	0.297072	0.961755	6	7	5	10	3	17	13	5.12	7.65	7.72	6.97	3.67	15.21	11.32
mmu-miR-16-1-3p	0.499651	-2.32822	2.24971	-1.0349	0.300716	0.967527	2	1	0	1	0	0	0	1.71	1.09	0	0.7	0	0	0
mmu-miR-511-3p	2.00824	1.19167	1.15356	1.03304	0.301585	0.967527	1	1	0	4	4	3	2	0.85	1.09	0	2.79	4.9	2.68	1.74
mmu-let-7g-5p	1437.56	-0.0979892	0.0951939	-1.02936	0.303309	0.96772	1846	1194	948	2248	1186	1499	1559	1575.16	1305.65	1464.22	1567.95	1451.6	1341.19	1357.15
mmu-miR-297a-5p	3.11213	0.944169	0.919259	1.0271	0.304375	0.96772	1	2	1	6	2	5	7	0.85	2.19	1.54	4.18	2.45	4.47	6.09
mmu-miR-3068-3p	6.17758	0.648761	0.634203	1.02295	0.306329	0.969587	6	4	3	8	7	7	10	5.12	4.37	4.63	5.58	8.57	6.26	8.71
mmu-miR-6988-3p	0.95958	-1.87862	1.84698	-1.01713	0.309091	0.973982	2	0	2	1	1	0	0	1.71	0	3.09	0.7	1.22	0	0
mmu-miR-421-3p	23.3079	-0.354339	0.351896	-1.00694	0.313963	0.981559	37	26	12	35	11	25	28	31.57	28.43	18.53	24.41	13.46	22.37	24.37
mmu-miR-27b-5p	1.37759	1.43036	1.42139	1.00631	0.314265	0.981559	0	1	1	1	3	1	2	0	1.09	1.54	0.7	3.67	0.89	1.74
mmu-miR-671-5p	132.939	-0.167078	0.167062	-1.0001	0.317264	0.982121	151	120	90	226	109	116	157	128.85	131.22	139.01	157.63	133.41	103.79	136.67
mmu-miR-539-3p	6.61006	0.619386	0.623041	0.994133	0.320158	0.982121	10	5	2	6	6	10	10	8.53	5.47	3.09	4.18	7.34	8.95	8.71
mmu-miR-344f-5p	0.42357	2.41774	2.45559	0.984587	0.324827	0.982121	0	0	0	0	1	0	2	0	0	0	0	1.22	0	1.74
mmu-miR-455-3p	47.0799	0.259069	0.265394	0.976168	0.328981	0.982121	60	25	24	81	40	59	64	51.2	27.34	37.07	56.5	48.96	52.79	55.71
mmu-miR-7a-1-3p	15.1308	-0.412382	0.42516	-0.969944	0.332074	0.982121	18	18	13	19	9	17	13	15.36	19.68	20.08	13.25	11.02	15.21	11.32
mmu-miR-144-5p	6.36975	0.630837	0.652605	0.966644	0.333722	0.982121	6	9	2	4	5	9	11	5.12	9.84	3.09	2.79	6.12	8.05	9.58
mmu-miR-134-5p	132.722	0.156209	0.162231	0.962879	0.335608	0.982121	132	129	73	198	122	148	164	112.63	141.06	112.75	138.1	149.32	132.42	142.77
mmu-miR-669i	1.33054	-1.50609	1.56582	-0.961853	0.336124	0.982121	1	2	2	2	0	2	0	0.85	2.19	3.09	1.39	0	1.79	0
mmu-miR-7658-3p	0.533079	-2.27064	2.37424	-0.956363	0.338889	0.982121	0	2	1	0	0	0	0	0	2.19	1.54	0	0	0	0
mmu-miR-503-5p	2.5285	1.00319	1.05231	0.953315	0.340431	0.982121	0	2	2	3	2	2	7	0	2.19	3.09	2.09	2.45	1.79	6.09
mmu-miR-466g	0.964231	1.65708	1.7435	0.950433	0.341892	0.982121	1	1	0	0	1	4	0	0.85	1.09	0	0	1.22	3.58	0
mmu-miR-673-3p	2.67246	-0.976744	1.02922	-0.949015	0.342613	0.982121	4	3	2	5	3	1	1	3.41	3.28	3.09	3.49	3.67	0.89	0.87
mmu-miR-425-5p	75.8107	-0.19951	0.210735	-0.946735	0.343774	0.982121	79	79	64	102	48	78	90	67.41	86.39	98.85	71.14	58.75	69.79	78.35
mmu-miR-199b-5p	6.24456	-0.617353	0.653945	-0.944044	0.345147	0.982121	7	8	3	14	4	5	6	5.97	8.75	4.63	9.76	4.9	4.47	5.22
mmu-miR-31-3p	3.23058	-0.859943	0.917111	-0.937664	0.348417	0.982121	6	4	2	5	1	4	2	5.12	4.37	3.09	3.49	1.22	3.58	1.74
mmu-miR-10a-5p	1.8469	1.1251	1.20435	0.934195	0.350203	0.982121	1	3	0	1	3	3	2	0.85	3.28	0	0.7	3.67	2.68	1.74
mmu-miR-3547-3p	28.4033	0.311999	0.338556	0.921557	0.35676	0.982121	18	23	26	35	19	35	45	15.36	25.15	40.16	24.41	23.25	31.32	39.17
mmu-miR-130b-3p	22.256	-0.339856	0.369549	-0.91965	0.357756	0.982121	39	19	10	40	11	22	29	33.28	20.78	15.45	27.9	13.46	19.68	25.25
mmu-miR-5132-3p	0.476504	-2.12926	2.3192	-0.918102	0.358565	0.982121	0	1	1	1	0	0	0	0	1.09	1.54	0.7	0	0	0
mmu-miR-7075-3p	0.476504	-2.12926	2.3192	-0.918102	0.358565	0.982121	0	1	1	1	0	0	0	0	1.09	1.54	0.7	0	0	0
mmu-miR-30c-2-3p	3.74065	0.770038	0.843873	0.912504	0.361503	0.982121	4	1	1	7	6	3	6	3.41	1.09	1.54	4.88	7.34	2.68	5.22
mmu-miR-212-3p	200.776	-0.140727	0.154712	-0.909609	0.363029	0.982121	222	177	126	370	134	220	240	189.43	193.55	194.61	258.07	164.01	196.84	208.93
mmu-miR-541-3p	0.780227	-1.74299	1.92241	-0.906668	0.364582	0.982121	2	2	0	1	0	0	1	1.71	2.19	0	0.7	0	0	0.87
mmu-miR-6989-3p	0.379995	2.30102	2.54689	0.90346	0.366282	0.982121	0	0	0	0	0	2	1	0	0	0	0	0	1.79	0.87
mmu-miR-672-3p	12.6336	0.407122	0.451814	0.901084	0.367544	0.982121	10	11	8	17	9	18	19	8.53	12.03	12.36	11.86	11.02	16.1	16.54
mmu-miR-582-3p	0.376538	2.29048	2.55487	0.896514	0.369978	0.982121	0	0	0	0	0	1	2	0	0	0	0	0	0.89	1.74
mmu-miR-299a-5p	97.0626	0.169806	0.189888	0.894244	0.371191	0.982121	99	99	62	115	101	106	106	84.47	108.26	95.76	80.21	123.62	94.84	92.28
mmu-miR-669f-3p	3.84631	0.736071	0.82482	0.892402	0.372178	0.982121	3	1	2	7	6	5	4	2.56	1.09	3.09	4.88	7.34	4.47	3.48
mmu-miR-708-3p	5.85485	-0.593003	0.668118	-0.887572	0.374771	0.982121	8	6	4	11	4	6	4	6.83	6.56	6.18	7.67	4.9	5.37	3.48
mmu-miR-378a-5p	6.76008	0.55739	0.631247	0.882997	0.377238	0.982121	7	2	6	8	4	11	11	5.97	2.19	9.27	5.58	4.9	9.84	9.58
mmu-miR-466k	0.870445	1.59427	1.80653	0.882504	0.377504	0.982121	1	0	0	1	3	0	1	0.85	0	0	0.7	3.67	0	0.87
mmu-miR-664-5p	1.20563	1.32703	1.54327	0.859881	0.389854	0.982121	1	0	1	1	0	5	1	0.85	0	1.54	0.7	0	4.47	0.87
mmu-miR-466f-3p	0.577156	1.81896	2.13213	0.853121	0.393592	0.982121	0	0	0	1	2	1	0	0	0	0	0.7	2.45	0.89	0
mmu-miR-505-3p	1.04741	1.33133	1.57175	0.847035	0.396976	0.982121	1	0	0	2	2	1	2	0.85	0	0	1.39	2.45	0.89	1.74
mmu-miR-1843a-3p	6.25876	0.57296	0.676961	0.84637	0.397346	0.982121	4	6	6	3	9	6	7	3.41	6.56	9.27	2.09	11.02	5.37	6.09
mmu-miR-7b-3p	4.33596	-0.669597	0.792328	-0.845102	0.398054	0.982121	5	5	4	7	2	6	2	4.27	5.47	6.18	4.88	2.45	5.37	1.74
mmu-miR-330-3p	13.8257	0.372236	0.441318	0.843463	0.398969	0.982121	16	8	9	18	16	20	12	13.65	8.75	13.9	12.55	19.58	17.89	10.45
mmu-miR-204-5p	389.806	0.112553	0.133481	0.843213	0.39911	0.982121	409	393	208	583	278	500	499	348.99	429.75	321.26	406.63	340.26	447.36	434.39
mmu-miR-204-3p	5.24149	-0.629039	0.74791	-0.841062	0.400313	0.982121	5	2	8	9	3	4	5	4.27	2.19	12.36	6.28	3.67	3.58	4.35
mmu-miR-448-3p	0.583242	1.70188	2.0305	0.838159	0.401941	0.982121	0	1	0	0	1	1	1	0	1.09	0	0	1.22	0.89	0.87
mmu-let-7i-5p	645.043	-0.0956648	0.11417	-0.837917	0.402077	0.982121	823	535	389	1089	539	669	700	702.25	585.03	600.82	759.56	659.71	598.57	609.37
mmu-miR-219a-5p	25.9819	0.273832	0.331006	0.827273	0.408082	0.982121	31	24	12	33	32	24	31	26.45	26.24	18.53	23.02	39.17	21.47	26.99
mmu-miR-451a	803.819	0.115457	0.141037	0.818626	0.413	0.982121	832	880	456	1047	559	892	1192	709.93	962.29	704.31	730.27	684.18	798.09	1037.66
mmu-miR-24-1-5p	4.63943	0.597956	0.737096	0.811232	0.417232	0.982121	5	2	3	6	4	5	9	4.27	2.19	4.63	4.18	4.9	4.47	7.83
mmu-miR-214-5p	0.795507	-1.56068	1.94897	-0.800772	0.423263	0.982121	2	1	1	0	1	0	0	1.71	1.09	1.54	0	1.22	0	0
mmu-miR-425-3p	3.30837	-0.739785	0.924366	-0.800316	0.423528	0.982121	3	4	2	8	4	2	1	2.56	4.37	3.09	5.58	4.9	1.79	0.87
mmu-miR-700-5p	30.9361	-0.233692	0.294632	-0.793167	0.42768	0.982121	36	34	20	48	22	32	33	30.72	37.18	30.89	33.48	26.93	28.63	28.73
mmu-miR-210-5p	4.54823	-0.628211	0.793075	-0.792121	0.42829	0.982121	8	3	5	5	5	2	3	6.83	3.28	7.72	3.49	6.12	1.79	2.61
mmu-let-7d-3p	60.8175	0.197796	0.250154	0.790696	0.429122	0.982121	63	77	26	72	55	87	60	53.76	84.2	40.16	50.22	67.32	77.84	52.23
mmu-miR-872-3p	26.0854	-0.254005	0.323541	-0.785079	0.432407	0.982121	27	29	19	41	16	29	28	23.04	31.71	29.35	28.6	19.58	25.95	24.37
mmu-miR-146a-5p	84.2561	0.159064	0.203597	0.781267	0.434646	0.982121	83	65	54	135	88	101	83	70.82	71.08	83.4	94.16	107.71	90.37	72.25
mmu-miR-146b-5p	34.8228	0.233048	0.29838	0.781045	0.434776	0.982121	32	33	26	40	22	39	58	27.31	36.09	40.16	27.9	26.93	34.89	50.49
mmu-miR-148b-5p	2.23843	0.824474	1.05827	0.77908	0.435933	0.982121	1	2	1	3	3	4	2	0.85	2.19	1.54	2.09	3.67	3.58	1.74
mmu-miR-301a-3p	157.163	-0.119111	0.153787	-0.774518	0.438625	0.982121	200	156	85	251	131	168	163	170.66	170.59	131.29	175.07	160.34	150.31	141.9
mmu-miR-216b-5p	13.7988	0.340111	0.439653	0.773591	0.439172	0.982121	17	8	9	18	11	14	24	14.51	8.75	13.9	12.55	13.46	12.53	20.89
mmu-miR-34a-3p	1.21004	-1.20612	1.58151	-0.762637	0.44568	0.982121	1	3	1	1	1	0	1	0.85	3.28	1.54	0.7	1.22	0	0.87
mmu-miR-98-5p	123.787	0.126611	0.167236	0.757083	0.449	0.982121	163	99	66	179	108	140	155	139.08	108.26	101.94	124.85	132.19	125.26	134.93
mmu-let-7f-2-3p	6.72983	-0.536995	0.709743	-0.756604	0.449287	0.982121	10	11	1	13	0	11	7	8.53	12.03	1.54	9.07	0	9.84	6.09
mmu-let-7d-5p	995.57	-0.0698477	0.092857	-0.752208	0.451926	0.982121	1279	869	673	1409	821	1077	1076	1091.35	950.26	1039.47	982.76	1004.86	963.61	936.68
mmu-miR-21a-3p	0.724502	-2.8083	3.73566	-0.751755	0.452198	0.982121	0	4	0	1	0	0	0	0	4.37	0	0.7	0	0	0
mmu-miR-679-3p	0.750994	-1.47728	1.97061	-0.749653	0.453464	0.982121	0	1	1	2	1	0	0	0	1.09	1.54	1.39	1.22	0	0
mmu-miR-99a-5p	809.716	0.0718297	0.0968047	0.742006	0.458084	0.982121	909	778	505	1096	662	1002	908	775.63	850.75	779.99	764.44	810.25	896.51	790.44
mmu-miR-1224-5p	1.57631	0.942844	1.28002	0.736583	0.461376	0.982121	1	0	1	3	1	4	2	0.85	0	1.54	2.09	1.22	3.58	1.74
mmu-miR-874-5p	0.53621	1.59236	2.17748	0.731286	0.464605	0.982121	0	1	0	0	0	2	1	0	1.09	0	0	0	1.79	0.87
mmu-miR-423-5p	31.935	-0.220457	0.302459	-0.728881	0.466074	0.982121	44	23	26	47	30	29	29	37.54	25.15	40.16	32.78	36.72	25.95	25.25
mmu-miR-670-5p	1.54388	-0.999477	1.373	-0.72795	0.466644	0.982121	4	2	1	1	1	0	2	3.41	2.19	1.54	0.7	1.22	0	1.74
mmu-miR-184-3p	8.76045	-0.806267	1.10769	-0.72788	0.466687	0.982121	19	4	10	10	4	15	0	16.21	4.37	15.45	6.97	4.9	13.42	0
mmu-miR-132-3p	1322.36	-0.0792313	0.108893	-0.727608	0.466854	0.982121	1442	1258	858	2128	880	1548	1584	1230.43	1375.63	1325.21	1484.25	1077.07	1385.03	1378.91
mmu-miR-551b-3p	92.0552	-0.133388	0.183528	-0.726798	0.46735	0.982121	122	87	60	129	79	89	99	104.1	95.14	92.67	89.98	96.69	79.63	86.18
mmu-miR-29b-1-5p	6.31756	0.463943	0.644935	0.719365	0.471916	0.982121	8	5	4	5	6	5	12	6.83	5.47	6.18	3.49	7.34	4.47	10.45
mmu-miR-434-3p	680.429	-0.0911462	0.127918	-0.712535	0.476133	0.982121	822	788	412	857	483	724	835	701.4	861.68	636.35	597.74	591.16	647.78	726.89
mmu-miR-20a-5p	29.864	0.218762	0.30757	0.711258	0.476925	0.982121	36	25	20	33	29	27	43	30.72	27.34	30.89	23.02	35.49	24.16	37.43
mmu-miR-324-5p	83.1865	0.139825	0.197345	0.70853	0.478616	0.982121	89	86	56	92	71	99	99	75.94	94.04	86.49	64.17	86.9	88.58	86.18
mmu-miR-3070a-3p	0.648277	-1.50513	2.12464	-0.70842	0.478685	0.982121	1	0	0	4	0	1	0	0.85	0	0	2.79	0	0.89	0
mmu-miR-1934-5p	0.355497	-1.87725	2.67699	-0.701254	0.483144	0.982121	0	1	0	2	0	0	0	0	1.09	0	1.39	0	0	0
mmu-miR-130a-5p	0.476179	1.57972	2.25453	0.700685	0.4835	0.982121	0	0	0	1	0	1	2	0	0	0	0.7	0	0.89	1.74
mmu-miR-540-3p	36.1957	0.194737	0.278313	0.699706	0.484111	0.982121	37	33	26	43	26	43	52	31.57	36.09	40.16	29.99	31.82	38.47	45.27
mmu-miR-339-3p	7.76035	-0.41306	0.601662	-0.686532	0.492378	0.982121	6	10	4	18	3	8	10	5.12	10.94	6.18	12.55	3.67	7.16	8.71
mmu-miR-5132-5p	0.302666	1.9098	2.80633	0.680534	0.496166	0.982121	0	0	0	0	1	1	0	0	0	0	0	1.22	0.89	0
mmu-miR-6994-3p	0.302666	1.9098	2.80633	0.680534	0.496166	0.982121	0	0	0	0	1	1	0	0	0	0	0	1.22	0.89	0
mmu-miR-7070-3p	0.302666	1.9098	2.80633	0.680534	0.496166	0.982121	0	0	0	0	1	1	0	0	0	0	0	1.22	0.89	0
mmu-miR-466i-3p	5.69858	0.488878	0.721853	0.677255	0.498244	0.982121	1	4	6	8	4	5	12	0.85	4.37	9.27	5.58	4.9	4.47	10.45
mmu-miR-7046-3p	0.299209	1.89611	2.81786	0.672889	0.501018	0.982121	0	0	0	0	1	0	1	0	0	0	0	1.22	0	0.87
mmu-miR-363-3p	0.627468	-1.37721	2.04993	-0.671832	0.50169	0.982121	2	1	0	1	0	1	0	1.71	1.09	0	0.7	0	0.89	0
mmu-miR-106a-5p	0.74815	1.2972	1.93575	0.670128	0.502776	0.982121	2	0	0	0	0	2	2	1.71	0	0	0	0	1.79	1.74
mmu-miR-216a-3p	0.483092	1.59395	2.39821	0.66464	0.506281	0.982121	0	0	0	1	0	3	0	0	0	0	0.7	0	2.68	0
mmu-miR-29c-3p	3323.86	-0.0656651	0.0988058	-0.664588	0.506314	0.982121	3913	3022	1915	5658	2660	3600	3725	3338.89	3304.58	2957.78	3946.37	3255.69	3220.99	3242.7
mmu-miR-125b-2-3p	18.2831	0.253131	0.385467	0.656687	0.511382	0.982121	19	18	10	24	10	27	27	16.21	19.68	15.45	16.74	12.24	24.16	23.5
mmu-miR-1247-5p	1.45106	0.914398	1.40555	0.650561	0.51533	0.982121	0	0	2	2	1	4	1	0	0	3.09	1.39	1.22	3.58	0.87
mmu-miR-669l-5p	2.26157	-0.736104	1.13472	-0.648709	0.516527	0.982121	2	1	2	7	2	0	3	1.71	1.09	3.09	4.88	2.45	0	2.61
mmu-miR-20b-3p	0.321179	-1.78824	2.76606	-0.646493	0.51796	0.982121	1	0	0	2	0	0	0	0.85	0	0	1.39	0	0	0
mmu-miR-195a-3p	0.605211	-1.33083	2.06642	-0.644026	0.519559	0.982121	1	1	0	2	0	1	0	0.85	1.09	0	1.39	0	0.89	0
mmu-miR-221-5p	1.0044	1.07516	1.69727	0.633464	0.526431	0.982121	0	1	0	2	3	0	1	0	1.09	0	1.39	3.67	0	0.87
mmu-miR-1191	0.441296	-1.70437	2.72821	-0.624722	0.532153	0.982121	0	0	2	0	0	0	0	0	0	3.09	0	0	0	0
mmu-miR-181a-1-3p	3.61854	0.564379	0.904594	0.623904	0.532691	0.982121	3	5	0	5	7	1	5	2.56	5.47	0	3.49	8.57	0.89	4.35
mmu-miR-101a-3p	702.241	-0.076944	0.12344	-0.623332	0.533066	0.982121	928	679	359	1118	523	835	758	791.85	742.49	554.49	779.79	640.12	747.09	659.86
mmu-let-7e-3p	9.34435	0.324883	0.521778	0.622645	0.533518	0.982121	8	8	7	11	9	13	10	6.83	8.75	10.81	7.67	11.02	11.63	8.71
mmu-miR-205-3p	0.376863	-1.65257	2.66739	-0.619545	0.535558	0.982121	0	1	1	0	0	0	0	0	1.09	1.54	0	0	0	0
mmu-miR-6516-5p	0.376863	-1.65257	2.66739	-0.619545	0.535558	0.982121	0	1	1	0	0	0	0	0	1.09	1.54	0	0	0	0
mmu-miR-7036-5p	0.376863	-1.65257	2.66739	-0.619545	0.535558	0.982121	0	1	1	0	0	0	0	0	1.09	1.54	0	0	0	0
mmu-miR-136-3p	343.255	0.0808012	0.132575	0.609476	0.542209	0.982121	397	315	177	543	307	345	440	338.75	344.46	273.38	378.73	375.75	308.68	383.03
mmu-miR-203-3p	13.0836	-0.275284	0.456656	-0.602824	0.546625	0.982121	19	9	10	22	6	17	14	16.21	9.84	15.45	15.34	7.34	15.21	12.19
mmu-miR-345-3p	3.81847	-0.499472	0.830383	-0.601496	0.547509	0.982121	4	5	2	8	1	5	4	3.41	5.47	3.09	5.58	1.22	4.47	3.48
mmu-miR-369-3p	408.522	-0.0645251	0.107503	-0.600217	0.548362	0.982121	496	374	263	612	308	467	459	423.23	408.97	406.21	426.86	376.97	417.83	399.57
mmu-miR-17-5p	30.1011	-0.178064	0.297407	-0.598722	0.549358	0.982121	37	29	21	45	20	33	34	31.57	31.71	32.44	31.39	24.48	29.53	29.6
mmu-miR-466h-5p	2.6555	0.58905	1.00387	0.586777	0.557354	0.982121	5	0	2	2	3	3	4	4.27	0	3.09	1.39	3.67	2.68	3.48
mmu-miR-6944-3p	0.733371	1.11748	1.90687	0.586027	0.557857	0.982121	0	1	0	1	2	1	0	0	1.09	0	0.7	2.45	0.89	0
mmu-miR-154-3p	113.605	0.104069	0.178435	0.583232	0.559737	0.982121	122	124	72	131	90	141	134	104.1	135.6	111.21	91.37	110.15	126.16	116.65
mmu-miR-496a-3p	8.45772	0.331035	0.570088	0.580674	0.56146	0.982121	15	6	4	7	7	8	15	12.8	6.56	6.18	4.88	8.57	7.16	13.06
mmu-miR-26b-3p	2.51479	-0.604284	1.04602	-0.577698	0.563468	0.982121	4	1	3	4	1	4	1	3.41	1.09	4.63	2.79	1.22	3.58	0.87
mmu-miR-192-3p	0.626578	-1.20295	2.09139	-0.575195	0.56516	0.982121	1	1	1	0	0	1	0	0.85	1.09	1.54	0	0	0.89	0
mmu-miR-19b-1-5p	0.626578	-1.20295	2.09139	-0.575195	0.56516	0.982121	1	1	1	0	0	1	0	0.85	1.09	1.54	0	0	0.89	0
mmu-miR-181c-5p	88.6428	-0.109159	0.189906	-0.574806	0.565423	0.982121	96	79	57	156	68	98	97	81.92	86.39	88.04	108.81	83.23	87.68	84.44
mmu-miR-3102-5p.2-5p	1.0916	-0.963078	1.68009	-0.573229	0.56649	0.982121	0	3	1	1	1	1	0	0	3.28	1.54	0.7	1.22	0.89	0
mmu-let-7a-2-3p	0.252178	1.71556	2.99816	0.572203	0.567184	0.982121	0	0	0	0	0	1	1	0	0	0	0	0	0.89	0.87
mmu-miR-329-5p	30.5183	0.170194	0.301383	0.56471	0.572271	0.982121	33	29	13	50	26	34	42	28.16	31.71	20.08	34.87	31.82	30.42	36.56
mmu-miR-1188-5p	4.09136	0.47223	0.841177	0.561392	0.57453	0.982121	2	3	5	3	2	3	10	1.71	3.28	7.72	2.09	2.45	2.68	8.71
mmu-miR-28c	1.45369	0.777902	1.39737	0.556691	0.577738	0.982121	0	1	2	1	0	3	3	0	1.09	3.09	0.7	0	2.68	2.61
mmu-miR-15b-3p	4.0361	-0.449952	0.808814	-0.556311	0.577998	0.982121	3	5	4	6	3	4	3	2.56	5.47	6.18	4.18	3.67	3.58	2.61
mmu-miR-3083-5p	0.342545	-1.52557	2.74258	-0.556252	0.578038	0.982121	1	0	1	0	0	0	0	0.85	0	1.54	0	0	0	0
mmu-miR-493-3p	0.298922	-1.70861	3.07296	-0.556014	0.578201	0.982121	0	0	0	3	0	0	0	0	0	0	2.09	0	0	0
mmu-let-7g-3p	0.648565	1.04908	1.89643	0.55319	0.580133	0.982121	1	0	0	1	1	1	1	0.85	0	0	0.7	1.22	0.89	0.87
mmu-miR-139-3p	2.80616	0.546402	0.999052	0.54692	0.584433	0.982121	2	2	3	2	0	6	5	1.71	2.19	4.63	1.39	0	5.37	4.35
mmu-miR-365-3p	56.0107	0.122671	0.224917	0.545404	0.585476	0.982121	64	43	36	83	53	63	64	54.61	47.02	55.6	57.89	64.87	56.37	55.71
mmu-miR-668-5p	0.312431	-1.65164	3.03977	-0.543344	0.586893	0.982121	0	2	0	0	0	0	0	0	2.19	0	0	0	0	0
mmu-miR-20b-5p	2.43385	-0.57133	1.05807	-0.539971	0.589217	0.982121	5	3	0	5	2	3	1	4.27	3.28	0	3.49	2.45	2.68	0.87
mmu-miR-378b	6.45173	0.342057	0.635621	0.538146	0.590476	0.982121	7	6	1	12	7	9	7	5.97	6.56	1.54	8.37	8.57	8.05	6.09
mmu-miR-1843a-5p	20.1169	-0.201975	0.376357	-0.536657	0.591505	0.982121	29	20	16	21	13	26	18	24.75	21.87	24.71	14.65	15.91	23.26	15.67
mmu-miR-764-5p	0.255634	1.72468	3.22976	0.533996	0.593344	0.982121	0	0	0	0	0	2	0	0	0	0	0	0	1.79	0
mmu-miR-34c-3p	3.93943	0.431504	0.809123	0.533299	0.593827	0.982121	2	3	3	6	4	7	3	1.71	3.28	4.63	4.18	4.9	6.26	2.61
mmu-miR-31-5p	12.1319	-0.246653	0.464661	-0.530825	0.59554	0.982121	19	10	9	16	8	12	14	16.21	10.94	13.9	11.16	9.79	10.74	12.19
mmu-let-7j	0.278113	-1.5297	2.93222	-0.521686	0.601889	0.982121	1	1	0	0	0	0	0	0.85	1.09	0	0	0	0	0
mmu-miR-101b-5p	0.278113	-1.5297	2.93222	-0.521686	0.601889	0.982121	1	1	0	0	0	0	0	0.85	1.09	0	0	0	0	0
mmu-miR-107-5p	0.248721	1.69846	3.26351	0.520438	0.602758	0.982121	0	0	0	0	0	0	2	0	0	0	0	0	0	1.74
mmu-miR-3087-5p	0.248721	1.69846	3.26351	0.520438	0.602758	0.982121	0	0	0	0	0	0	2	0	0	0	0	0	0	1.74
mmu-miR-7047-3p	0.248721	1.69846	3.26351	0.520438	0.602758	0.982121	0	0	0	0	0	0	2	0	0	0	0	0	0	1.74
mmu-miR-217-3p	0.904588	-0.934762	1.79687	-0.520218	0.602912	0.982121	2	2	0	1	0	0	2	1.71	2.19	0	0.7	0	0	1.74
mmu-let-7f-1-3p	7.34008	0.311086	0.598465	0.519807	0.603198	0.982121	9	8	3	8	5	14	7	7.68	8.75	4.63	5.58	6.12	12.53	6.09
mmu-miR-322-5p	8.49195	0.303786	0.585525	0.518827	0.603881	0.982121	14	2	7	9	5	14	11	11.95	2.19	10.81	6.28	6.12	12.53	9.58
mmu-miR-208a-3p	0.320289	-1.43181	2.79648	-0.512003	0.608649	0.982121	0	0	1	1	0	0	0	0	0	1.54	0.7	0	0	0
mmu-miR-6899-3p	0.320289	-1.43181	2.79648	-0.512003	0.608649	0.982121	0	0	1	1	0	0	0	0	0	1.54	0.7	0	0	0
mmu-miR-760-3p	2.56129	0.530957	1.0607	0.500572	0.616673	0.982121	0	2	3	3	3	5	1	0	2.19	4.63	2.09	3.67	4.47	0.87
mmu-miR-152-5p	2.66142	-0.52372	1.05082	-0.498392	0.618208	0.982121	5	2	1	6	1	0	6	4.27	2.19	1.54	4.18	1.22	0	5.22
mmu-miR-92b-3p	88.5375	0.0935324	0.188043	0.497398	0.618908	0.982121	103	82	51	126	67	120	99	87.89	89.67	78.77	87.88	82	107.37	86.18
mmu-miR-185-5p	112.013	0.0902831	0.181655	0.497004	0.619186	0.982121	113	111	86	127	93	123	139	96.42	121.38	132.83	88.58	113.83	110.05	121
mmu-miR-6946-3p	0.562146	-1.10671	2.23783	-0.494546	0.62092	0.982121	1	2	0	0	0	1	0	0.85	2.19	0	0	0	0.89	0
mmu-miR-377-3p	95.3824	-0.0896029	0.181443	-0.493836	0.621422	0.982121	112	83	61	158	75	96	114	95.57	90.76	94.22	110.2	91.8	85.89	99.24
mmu-miR-101c	20.5553	-0.18443	0.373819	-0.493367	0.621753	0.982121	24	24	8	38	18	24	17	20.48	26.24	12.36	26.5	22.03	21.47	14.8
mmu-miR-10b-5p	0.424564	1.17676	2.39057	0.492251	0.622542	0.982121	1	0	0	0	1	1	0	0.85	0	0	0	1.22	0.89	0
mmu-miR-30c-1-3p	1.60176	0.638084	1.30121	0.490377	0.623867	0.982121	1	2	1	1	2	0	4	0.85	2.19	1.54	0.7	2.45	0	3.48
mmu-miR-380-5p	4.03455	0.38677	0.8017	0.482437	0.629495	0.982121	4	2	4	4	4	3	7	3.41	2.19	6.18	2.79	4.9	2.68	6.09
mmu-miR-383-3p	0.844334	0.851706	1.77038	0.481087	0.630455	0.982121	2	0	0	1	0	1	3	1.71	0	0	0.7	0	0.89	2.61
mmu-miR-3475-3p	0.39885	1.1655	2.43487	0.478669	0.632174	0.982121	0	0	0	1	1	0	1	0	0	0	0.7	1.22	0	0.87
mmu-miR-1249-3p	15.5868	-0.235922	0.495161	-0.476454	0.633751	0.982121	21	6	22	14	6	19	19	17.92	6.56	33.98	9.76	7.34	17	16.54
mmu-miR-18a-3p	0.255856	-1.43166	3.01173	-0.475361	0.634529	0.982121	0	1	0	1	0	0	0	0	1.09	0	0.7	0	0	0
mmu-miR-7054-3p	0.255856	-1.43166	3.01173	-0.475361	0.634529	0.982121	0	1	0	1	0	0	0	0	1.09	0	0.7	0	0	0
mmu-miR-24-3p	1771.87	-0.0381826	0.0813061	-0.469615	0.63863	0.982121	2059	1577	1194	2641	1447	1970	1955	1756.91	1724.46	1844.17	1842.06	1771.04	1762.6	1701.87
mmu-miR-3077-3p	0.539889	-1.05494	2.26	-0.466789	0.640651	0.982121	0	2	0	1	0	1	0	0	2.19	0	0.7	0	0.89	0
mmu-miR-532-3p	10.7661	0.2379	0.511437	0.465161	0.641816	0.982121	16	9	6	11	4	18	16	13.65	9.84	9.27	7.67	4.9	16.1	13.93
mmu-miR-467c-5p	2.35067	-0.47678	1.0406	-0.458179	0.646824	0.982121	3	2	1	6	2	2	2	2.56	2.19	1.54	4.18	2.45	1.79	1.74
mmu-miR-122-5p	0.60499	0.958343	2.1217	0.451685	0.651496	0.982121	1	0	0	1	0	3	0	0.85	0	0	0.7	0	2.68	0
mmu-let-7b-3p	14.0714	0.197956	0.438796	0.451134	0.651893	0.982121	11	13	12	17	9	17	21	9.39	14.22	18.53	11.86	11.02	15.21	18.28
mmu-miR-191-3p	0.505571	-0.986392	2.19466	-0.44945	0.653107	0.982121	1	1	0	1	0	1	0	0.85	1.09	0	0.7	0	0.89	0
mmu-miR-322-3p	1.53798	-0.595063	1.33119	-0.447015	0.654864	0.982121	3	3	0	2	0	2	2	2.56	3.28	0	1.39	0	1.79	1.74
mmu-miR-18a-5p	7.35629	0.272612	0.612803	0.444861	0.65642	0.982121	8	10	3	7	4	7	15	6.83	10.94	4.63	4.88	4.9	6.26	13.06
mmu-miR-103-2-5p	4.77572	-0.330757	0.746806	-0.442896	0.657841	0.982121	6	5	2	10	4	2	7	5.12	5.47	3.09	6.97	4.9	1.79	6.09
mmu-miR-193a-5p	1.52807	0.603308	1.36312	0.442594	0.658059	0.982121	0	4	0	1	1	2	3	0	4.37	0	0.7	1.22	1.79	2.61
mmu-miR-193b-3p	12.7397	0.199464	0.451182	0.442093	0.658422	0.982121	15	14	7	13	12	16	14	12.8	15.31	10.81	9.07	14.69	14.32	12.19
mmu-miR-190b-5p	0.221538	-1.37574	3.17256	-0.433637	0.664552	0.982121	1	0	0	1	0	0	0	0.85	0	0	0.7	0	0	0
mmu-miR-1943-3p	0.221538	-1.37574	3.17256	-0.433637	0.664552	0.982121	1	0	0	1	0	0	0	0.85	0	0	0.7	0	0	0
mmu-miR-6922-3p	0.221538	-1.37574	3.17256	-0.433637	0.664552	0.982121	1	0	0	1	0	0	0	0.85	0	0	0.7	0	0	0
mmu-miR-7092-3p	0.221538	-1.37574	3.17256	-0.433637	0.664552	0.982121	1	0	0	1	0	0	0	0.85	0	0	0.7	0	0	0
mmu-miR-300-5p	16.0607	0.179268	0.413732	0.433295	0.664801	0.982121	20	18	9	15	13	24	16	17.07	19.68	13.9	10.46	15.91	21.47	13.93
mmu-miR-431-3p	2.04354	-0.490062	1.1481	-0.426846	0.669492	0.982121	2	1	3	3	1	3	1	1.71	1.09	4.63	2.09	1.22	2.68	0.87
mmu-miR-669o-5p	1.3156	-0.615601	1.45186	-0.424009	0.671559	0.982121	0	3	1	2	1	1	1	0	3.28	1.54	1.39	1.22	0.89	0.87
mmu-miR-24-2-5p	39.2427	0.118599	0.282442	0.419906	0.674554	0.982121	39	37	16	73	39	41	47	33.28	40.46	24.71	50.92	47.73	36.68	40.91
mmu-miR-146b-3p	0.476282	1.02028	2.45539	0.415528	0.677756	0.982121	0	0	1	0	0	2	0	0	0	1.54	0	0	1.79	0
mmu-miR-666-3p	58.3155	0.0994317	0.240681	0.413127	0.679513	0.982121	62	51	48	66	43	57	87	52.9	55.77	74.14	46.03	52.63	51	75.74
mmu-miR-325-5p	7.25738	-0.244869	0.600653	-0.407671	0.683516	0.982121	10	8	6	7	5	8	7	8.53	8.75	9.27	4.88	6.12	7.16	6.09
mmu-miR-27a-5p	0.756858	0.77311	1.90829	0.405132	0.685381	0.982121	0	1	1	0	0	2	1	0	1.09	1.54	0	0	1.79	0.87
mmu-miR-1291	0.374075	1.00653	2.49027	0.404184	0.686078	0.982121	1	0	0	0	0	1	1	0.85	0	0	0	0	0.89	0.87
mmu-miR-3059-5p	0.374075	1.00653	2.49027	0.404184	0.686078	0.982121	1	0	0	0	0	1	1	0.85	0	0	0	0	0.89	0.87
mmu-miR-3074-1-3p	0.374075	1.00653	2.49027	0.404184	0.686078	0.982121	1	0	0	0	0	1	1	0.85	0	0	0	0	0.89	0.87
mmu-miR-485-3p	9.15347	-0.217402	0.538167	-0.403968	0.686236	0.982121	12	10	7	10	9	7	9	10.24	10.94	10.81	6.97	11.02	6.26	7.83
mmu-miR-30d-3p	3.00214	0.372591	0.927539	0.401698	0.687906	0.982121	2	2	2	5	5	3	2	1.71	2.19	3.09	3.49	6.12	2.68	1.74
mmu-miR-410-5p	0.483314	-0.927533	2.32498	-0.398942	0.689936	0.982121	0	1	0	2	0	1	0	0	1.09	0	1.39	0	0.89	0
mmu-miR-1955-5p	0.351818	1.00507	2.53656	0.396233	0.691933	0.982121	0	0	0	1	0	1	1	0	0	0	0.7	0	0.89	0.87
mmu-miR-3097-5p	0.351818	1.00507	2.53656	0.396233	0.691933	0.982121	0	0	0	1	0	1	1	0	0	0	0.7	0	0.89	0.87
mmu-miR-344e-3p	0.351818	1.00507	2.53656	0.396233	0.691933	0.982121	0	0	0	1	0	1	1	0	0	0	0.7	0	0.89	0.87
mmu-miR-669f-5p	1.19419	0.595985	1.52824	0.389981	0.696551	0.982121	1	0	1	2	3	1	0	0.85	0	1.54	1.39	3.67	0.89	0
mmu-miR-26a-2-3p	0.854036	-0.68334	1.79371	-0.380965	0.703229	0.982121	1	1	1	1	0	2	0	0.85	1.09	1.54	0.7	0	1.79	0
mmu-miR-351-5p	9.58124	-0.202436	0.533001	-0.379804	0.704091	0.982121	9	13	8	10	6	9	12	7.68	14.22	12.36	6.97	7.34	8.05	10.45
mmu-miR-342-5p	2.32871	0.413528	1.09702	0.376957	0.706205	0.982121	4	3	0	2	1	1	7	3.41	3.28	0	1.39	1.22	0.89	6.09
mmu-miR-138-2-3p	0.370619	0.989861	2.6561	0.372674	0.709391	0.982121	1	0	0	0	0	0	2	0.85	0	0	0	0	0	1.74
mmu-miR-1b-3p	0.199281	-1.29034	3.58917	-0.359509	0.719214	0.982121	0	0	0	2	0	0	0	0	0	0	1.39	0	0	0
mmu-miR-216b-3p	0.199281	-1.29034	3.58917	-0.359509	0.719214	0.982121	0	0	0	2	0	0	0	0	0	0	1.39	0	0	0
mmu-miR-1193-3p	21.6546	0.126485	0.356465	0.354832	0.722715	0.982121	21	24	16	22	19	24	26	17.92	26.24	24.71	15.34	23.25	21.47	22.63
mmu-miR-99b-3p	5.83882	0.235819	0.665186	0.354516	0.722952	0.982121	4	5	5	8	3	9	8	3.41	5.47	7.72	5.58	3.67	8.05	6.96
mmu-miR-669b-5p	5.41344	-0.245308	0.694426	-0.353253	0.723899	0.982121	6	3	4	12	5	5	5	5.12	3.28	6.18	8.37	6.12	4.47	4.35
mmu-miR-192-5p	13.3825	-0.155376	0.446546	-0.347951	0.727877	0.982121	17	10	9	23	14	11	13	14.51	10.94	13.9	16.04	17.14	9.84	11.32
mmu-miR-30a-5p	1095.02	-0.030841	0.0888231	-0.347218	0.728428	0.982121	1285	1003	756	1522	892	1253	1183	1096.47	1096.79	1167.67	1061.57	1091.76	1121.08	1029.83
mmu-miR-744-3p	2.66996	0.336223	0.980771	0.342815	0.731738	0.982121	5	2	1	2	4	2	3	4.27	2.19	1.54	1.39	4.9	1.79	2.61
mmu-miR-350-3p	57.7818	-0.0729185	0.223125	-0.326806	0.743815	0.982121	70	50	43	81	40	64	70	59.73	54.68	66.42	56.5	48.96	57.26	60.94
mmu-miR-22-5p	62.6626	0.0744744	0.235886	0.315722	0.752214	0.982121	71	52	43	86	74	62	56	60.58	56.86	66.42	59.98	90.57	55.47	48.75
mmu-miR-22-3p	1631.92	-0.0339297	0.108208	-0.313561	0.753855	0.982121	1987	1290	1091	2579	1445	1572	1905	1695.47	1410.63	1685.09	1798.81	1768.6	1406.5	1658.35
mmu-miR-652-5p	1.32301	0.439634	1.43207	0.306992	0.75885	0.982121	4	1	0	0	1	2	2	3.41	1.09	0	0	1.22	1.79	1.74
mmu-let-7e-5p	574.689	0.0351102	0.115665	0.30355	0.761471	0.982121	615	478	383	909	507	691	587	524.77	522.7	591.56	634.01	620.54	618.25	511
mmu-miR-495-3p	153.302	-0.0477058	0.158075	-0.301792	0.762811	0.982121	180	154	106	196	135	177	146	153.59	168.4	163.72	136.71	165.23	158.37	127.1
mmu-miR-324-3p	15.8415	-0.130797	0.433507	-0.301718	0.762867	0.982121	22	22	7	18	7	18	23	18.77	24.06	10.81	12.55	8.57	16.1	20.02
mmu-miR-497-3p	1.72092	-0.381959	1.27319	-0.300001	0.764177	0.982121	1	3	0	5	0	3	2	0.85	3.28	0	3.49	0	2.68	1.74
mmu-miR-147-3p	0.616145	-0.672404	2.3521	-0.285874	0.774975	0.982121	0	0	2	0	1	0	0	0	0	3.09	0	1.22	0	0
mmu-miR-455-5p	17.7475	-0.110078	0.389916	-0.282311	0.777705	0.982121	21	15	10	33	14	15	24	17.92	16.4	15.45	23.02	17.14	13.42	20.89
mmu-miR-379-5p	348.33	0.0384482	0.136946	0.280754	0.778899	0.982121	471	289	243	412	256	399	445	401.9	316.02	375.32	287.36	313.33	356.99	387.38
mmu-miR-148a-3p	684.695	-0.031312	0.111733	-0.280239	0.779294	0.982121	895	588	474	900	533	696	863	763.69	642.98	732.11	627.74	652.36	622.73	751.26
mmu-miR-500-3p	51.4423	-0.0687384	0.245473	-0.280024	0.779459	0.982121	66	46	32	76	46	66	41	56.32	50.3	49.43	53.01	56.3	59.05	35.69
mmu-miR-879-3p	3.01698	0.252003	0.916639	0.27492	0.783377	0.982121	3	1	2	6	4	3	3	2.56	1.09	3.09	4.18	4.9	2.68	2.61
mmu-miR-186-3p	0.801324	0.480201	1.76221	0.272499	0.785238	0.982121	1	1	0	1	1	0	2	0.85	1.09	0	0.7	1.22	0	1.74
mmu-miR-496a-5p	0.440248	-0.667419	2.55925	-0.260786	0.794257	0.982121	0	2	0	0	0	1	0	0	2.19	0	0	0	0.89	0
mmu-miR-6897-5p	0.436791	-0.667807	2.56542	-0.260311	0.794624	0.982121	0	2	0	0	0	0	1	0	2.19	0	0	0	0	0.87
mmu-miR-361-3p	14.5403	0.114501	0.441621	0.259275	0.795423	0.982121	21	17	5	16	17	14	15	17.92	18.59	7.72	11.16	20.81	12.53	13.06
mmu-miR-500-5p	1.10761	0.392797	1.53966	0.25512	0.79863	0.982121	2	2	0	0	1	1	2	1.71	2.19	0	0	1.22	0.89	1.74
mmu-miR-466n-5p	0.498491	0.584007	2.29229	0.25477	0.7989	0.982121	0	0	0	2	1	0	1	0	0	0	1.39	1.22	0	0.87
mmu-miR-145b	0.174849	0.936903	3.75711	0.249368	0.803076	0.982121	0	0	0	0	1	0	0	0	0	0	0	1.22	0	0
mmu-miR-1912-5p	0.174849	0.936903	3.75711	0.249368	0.803076	0.982121	0	0	0	0	1	0	0	0	0	0	0	1.22	0	0
mmu-miR-19a-5p	0.174849	0.936903	3.75711	0.249368	0.803076	0.982121	0	0	0	0	1	0	0	0	0	0	0	1.22	0	0
mmu-miR-202-5p	0.174849	0.936903	3.75711	0.249368	0.803076	0.982121	0	0	0	0	1	0	0	0	0	0	0	1.22	0	0
mmu-miR-219a-2-3p	0.174849	0.936903	3.75711	0.249368	0.803076	0.982121	0	0	0	0	1	0	0	0	0	0	0	1.22	0	0
mmu-miR-3069-3p	0.174849	0.936903	3.75711	0.249368	0.803076	0.982121	0	0	0	0	1	0	0	0	0	0	0	1.22	0	0
mmu-miR-3104-3p	0.174849	0.936903	3.75711	0.249368	0.803076	0.982121	0	0	0	0	1	0	0	0	0	0	0	1.22	0	0
mmu-miR-344g-5p	0.174849	0.936903	3.75711	0.249368	0.803076	0.982121	0	0	0	0	1	0	0	0	0	0	0	1.22	0	0
mmu-miR-466n-3p	0.174849	0.936903	3.75711	0.249368	0.803076	0.982121	0	0	0	0	1	0	0	0	0	0	0	1.22	0	0
mmu-miR-5101	0.174849	0.936903	3.75711	0.249368	0.803076	0.982121	0	0	0	0	1	0	0	0	0	0	0	1.22	0	0
mmu-miR-5627-5p	0.174849	0.936903	3.75711	0.249368	0.803076	0.982121	0	0	0	0	1	0	0	0	0	0	0	1.22	0	0
mmu-miR-6911-3p	0.174849	0.936903	3.75711	0.249368	0.803076	0.982121	0	0	0	0	1	0	0	0	0	0	0	1.22	0	0
mmu-miR-6912-3p	0.174849	0.936903	3.75711	0.249368	0.803076	0.982121	0	0	0	0	1	0	0	0	0	0	0	1.22	0	0
mmu-miR-7674-3p	0.174849	0.936903	3.75711	0.249368	0.803076	0.982121	0	0	0	0	1	0	0	0	0	0	0	1.22	0	0
mmu-miR-100-3p	0.127817	0.936902	3.81695	0.245458	0.806101	0.982121	0	0	0	0	0	1	0	0	0	0	0	0	0.89	0
mmu-miR-1224-3p	0.127817	0.936902	3.81695	0.245458	0.806101	0.982121	0	0	0	0	0	1	0	0	0	0	0	0	0.89	0
mmu-miR-181b-1-3p	0.127817	0.936902	3.81695	0.245458	0.806101	0.982121	0	0	0	0	0	1	0	0	0	0	0	0	0.89	0
mmu-miR-1948-3p	0.127817	0.936902	3.81695	0.245458	0.806101	0.982121	0	0	0	0	0	1	0	0	0	0	0	0	0.89	0
mmu-miR-222-5p	0.127817	0.936902	3.81695	0.245458	0.806101	0.982121	0	0	0	0	0	1	0	0	0	0	0	0	0.89	0
mmu-miR-3082-3p	0.127817	0.936902	3.81695	0.245458	0.806101	0.982121	0	0	0	0	0	1	0	0	0	0	0	0	0.89	0
mmu-miR-3088-3p	0.127817	0.936902	3.81695	0.245458	0.806101	0.982121	0	0	0	0	0	1	0	0	0	0	0	0	0.89	0
mmu-miR-488-5p	0.127817	0.936902	3.81695	0.245458	0.806101	0.982121	0	0	0	0	0	1	0	0	0	0	0	0	0.89	0
mmu-miR-494-5p	0.127817	0.936902	3.81695	0.245458	0.806101	0.982121	0	0	0	0	0	1	0	0	0	0	0	0	0.89	0
mmu-miR-669b-3p	0.127817	0.936902	3.81695	0.245458	0.806101	0.982121	0	0	0	0	0	1	0	0	0	0	0	0	0.89	0
mmu-miR-6919-3p	0.127817	0.936902	3.81695	0.245458	0.806101	0.982121	0	0	0	0	0	1	0	0	0	0	0	0	0.89	0
mmu-miR-6926-3p	0.127817	0.936902	3.81695	0.245458	0.806101	0.982121	0	0	0	0	0	1	0	0	0	0	0	0	0.89	0
mmu-miR-6953-3p	0.127817	0.936902	3.81695	0.245458	0.806101	0.982121	0	0	0	0	0	1	0	0	0	0	0	0	0.89	0
mmu-miR-6954-3p	0.127817	0.936902	3.81695	0.245458	0.806101	0.982121	0	0	0	0	0	1	0	0	0	0	0	0	0.89	0
mmu-miR-6977-3p	0.127817	0.936902	3.81695	0.245458	0.806101	0.982121	0	0	0	0	0	1	0	0	0	0	0	0	0.89	0
mmu-miR-6986-3p	0.127817	0.936902	3.81695	0.245458	0.806101	0.982121	0	0	0	0	0	1	0	0	0	0	0	0	0.89	0
mmu-miR-7054-5p	0.127817	0.936902	3.81695	0.245458	0.806101	0.982121	0	0	0	0	0	1	0	0	0	0	0	0	0.89	0
mmu-miR-7087-3p	0.127817	0.936902	3.81695	0.245458	0.806101	0.982121	0	0	0	0	0	1	0	0	0	0	0	0	0.89	0
mmu-miR-7666-3p	0.127817	0.936902	3.81695	0.245458	0.806101	0.982121	0	0	0	0	0	1	0	0	0	0	0	0	0.89	0
mmu-miR-873a-3p	0.127817	0.936902	3.81695	0.245458	0.806101	0.982121	0	0	0	0	0	1	0	0	0	0	0	0	0.89	0
mmu-miR-876-5p	0.127817	0.936902	3.81695	0.245458	0.806101	0.982121	0	0	0	0	0	1	0	0	0	0	0	0	0.89	0
mmu-miR-181d-3p	0.124361	0.936902	3.81695	0.245458	0.806101	0.982121	0	0	0	0	0	0	1	0	0	0	0	0	0	0.87
mmu-miR-1941-3p	0.124361	0.936902	3.81695	0.245458	0.806101	0.982121	0	0	0	0	0	0	1	0	0	0	0	0	0	0.87
mmu-miR-3085-5p	0.124361	0.936902	3.81695	0.245458	0.806101	0.982121	0	0	0	0	0	0	1	0	0	0	0	0	0	0.87
mmu-miR-3094-3p	0.124361	0.936902	3.81695	0.245458	0.806101	0.982121	0	0	0	0	0	0	1	0	0	0	0	0	0	0.87
mmu-miR-3097-3p	0.124361	0.936902	3.81695	0.245458	0.806101	0.982121	0	0	0	0	0	0	1	0	0	0	0	0	0	0.87
mmu-miR-3105-3p	0.124361	0.936902	3.81695	0.245458	0.806101	0.982121	0	0	0	0	0	0	1	0	0	0	0	0	0	0.87
mmu-miR-326-5p	0.124361	0.936902	3.81695	0.245458	0.806101	0.982121	0	0	0	0	0	0	1	0	0	0	0	0	0	0.87
mmu-miR-489-3p	0.124361	0.936902	3.81695	0.245458	0.806101	0.982121	0	0	0	0	0	0	1	0	0	0	0	0	0	0.87
mmu-miR-653-3p	0.124361	0.936902	3.81695	0.245458	0.806101	0.982121	0	0	0	0	0	0	1	0	0	0	0	0	0	0.87
mmu-miR-669d-3p	0.124361	0.936902	3.81695	0.245458	0.806101	0.982121	0	0	0	0	0	0	1	0	0	0	0	0	0	0.87
mmu-miR-6715-3p	0.124361	0.936902	3.81695	0.245458	0.806101	0.982121	0	0	0	0	0	0	1	0	0	0	0	0	0	0.87
mmu-miR-6948-3p	0.124361	0.936902	3.81695	0.245458	0.806101	0.982121	0	0	0	0	0	0	1	0	0	0	0	0	0	0.87
mmu-miR-6968-3p	0.124361	0.936902	3.81695	0.245458	0.806101	0.982121	0	0	0	0	0	0	1	0	0	0	0	0	0	0.87
mmu-miR-6976-3p	0.124361	0.936902	3.81695	0.245458	0.806101	0.982121	0	0	0	0	0	0	1	0	0	0	0	0	0	0.87
mmu-miR-701-5p	0.124361	0.936902	3.81695	0.245458	0.806101	0.982121	0	0	0	0	0	0	1	0	0	0	0	0	0	0.87
mmu-miR-7016-3p	0.124361	0.936902	3.81695	0.245458	0.806101	0.982121	0	0	0	0	0	0	1	0	0	0	0	0	0	0.87
mmu-miR-704	0.124361	0.936902	3.81695	0.245458	0.806101	0.982121	0	0	0	0	0	0	1	0	0	0	0	0	0	0.87
mmu-miR-7049-5p	0.124361	0.936902	3.81695	0.245458	0.806101	0.982121	0	0	0	0	0	0	1	0	0	0	0	0	0	0.87
mmu-miR-7063-3p	0.124361	0.936902	3.81695	0.245458	0.806101	0.982121	0	0	0	0	0	0	1	0	0	0	0	0	0	0.87
mmu-miR-7079-3p	0.124361	0.936902	3.81695	0.245458	0.806101	0.982121	0	0	0	0	0	0	1	0	0	0	0	0	0	0.87
mmu-miR-15a-5p	474.928	0.0306975	0.125406	0.244786	0.806623	0.982121	619	376	261	766	416	511	553	528.18	411.16	403.12	534.27	509.16	457.2	481.4
mmu-miR-30b-3p	1.70601	-0.32332	1.34657	-0.240107	0.810247	0.982121	1	0	4	1	2	1	1	0.85	0	6.18	0.7	2.45	0.89	0.87
mmu-miR-490-5p	0.517394	-0.550214	2.31981	-0.23718	0.812517	0.982121	1	0	1	0	1	0	0	0.85	0	1.54	0	1.22	0	0
mmu-miR-93-3p	2.99639	-0.219924	0.934326	-0.235383	0.813912	0.982121	4	3	2	4	4	1	3	3.41	3.28	3.09	2.79	4.9	0.89	2.61
mmu-miR-877-3p	1.62785	0.289088	1.22993	0.235044	0.814175	0.982121	3	1	0	3	1	3	2	2.56	1.09	0	2.09	1.22	2.68	1.74
mmu-miR-6971-3p	0.452962	-0.553282	2.39676	-0.230846	0.817434	0.982121	1	1	0	0	1	0	0	0.85	1.09	0	0	1.22	0	0
mmu-miR-504-5p	0.558522	0.479253	2.11334	0.226775	0.820599	0.982121	0	1	0	1	1	1	0	0	1.09	0	0.7	1.22	0.89	0
mmu-miR-8112	0.40593	-0.555939	2.47069	-0.225014	0.821969	0.982121	1	1	0	0	0	1	0	0.85	1.09	0	0	0	0.89	0
mmu-miR-7093-3p	0.402473	-0.556143	2.47669	-0.224551	0.822329	0.982121	1	1	0	0	0	0	1	0.85	1.09	0	0	0	0	0.87
mmu-miR-700-3p	9.66831	-0.115317	0.515363	-0.223758	0.822945	0.982121	12	11	6	12	9	9	10	10.24	12.03	9.27	8.37	11.02	8.05	8.71
mmu-miR-802-5p	1.18411	0.325483	1.47583	0.220543	0.825448	0.982121	0	2	1	1	1	1	2	0	2.19	1.54	0.7	1.22	0.89	1.74
mmu-miR-466c-5p	4.00057	0.173287	0.793631	0.218347	0.827158	0.982121	3	3	4	5	3	5	5	2.56	3.28	6.18	3.49	3.67	4.47	4.35
mmu-miR-155-3p	0.220648	-0.746213	3.43509	-0.217232	0.828027	0.982121	0	0	1	0	0	0	0	0	0	1.54	0	0	0	0
mmu-miR-1843b-3p	0.220648	-0.746213	3.43509	-0.217232	0.828027	0.982121	0	0	1	0	0	0	0	0	0	1.54	0	0	0	0
mmu-miR-1930-5p	0.220648	-0.746213	3.43509	-0.217232	0.828027	0.982121	0	0	1	0	0	0	0	0	0	1.54	0	0	0	0
mmu-miR-3080-5p	0.220648	-0.746213	3.43509	-0.217232	0.828027	0.982121	0	0	1	0	0	0	0	0	0	1.54	0	0	0	0
mmu-miR-3113-5p	0.220648	-0.746213	3.43509	-0.217232	0.828027	0.982121	0	0	1	0	0	0	0	0	0	1.54	0	0	0	0
mmu-miR-344-5p	0.220648	-0.746213	3.43509	-0.217232	0.828027	0.982121	0	0	1	0	0	0	0	0	0	1.54	0	0	0	0
mmu-miR-3544-5p	0.220648	-0.746213	3.43509	-0.217232	0.828027	0.982121	0	0	1	0	0	0	0	0	0	1.54	0	0	0	0
mmu-miR-466m-3p	0.220648	-0.746213	3.43509	-0.217232	0.828027	0.982121	0	0	1	0	0	0	0	0	0	1.54	0	0	0	0
mmu-miR-675-3p	0.220648	-0.746213	3.43509	-0.217232	0.828027	0.982121	0	0	1	0	0	0	0	0	0	1.54	0	0	0	0
mmu-miR-6917-3p	0.220648	-0.746213	3.43509	-0.217232	0.828027	0.982121	0	0	1	0	0	0	0	0	0	1.54	0	0	0	0
mmu-miR-6934-5p	0.220648	-0.746213	3.43509	-0.217232	0.828027	0.982121	0	0	1	0	0	0	0	0	0	1.54	0	0	0	0
mmu-miR-6939-3p	0.220648	-0.746213	3.43509	-0.217232	0.828027	0.982121	0	0	1	0	0	0	0	0	0	1.54	0	0	0	0
mmu-miR-6975-3p	0.220648	-0.746213	3.43509	-0.217232	0.828027	0.982121	0	0	1	0	0	0	0	0	0	1.54	0	0	0	0
mmu-miR-6979-3p	0.220648	-0.746213	3.43509	-0.217232	0.828027	0.982121	0	0	1	0	0	0	0	0	0	1.54	0	0	0	0
mmu-miR-7061-5p	0.220648	-0.746213	3.43509	-0.217232	0.828027	0.982121	0	0	1	0	0	0	0	0	0	1.54	0	0	0	0
mmu-miR-7081-3p	0.220648	-0.746213	3.43509	-0.217232	0.828027	0.982121	0	0	1	0	0	0	0	0	0	1.54	0	0	0	0
mmu-miR-7212-5p	0.220648	-0.746213	3.43509	-0.217232	0.828027	0.982121	0	0	1	0	0	0	0	0	0	1.54	0	0	0	0
mmu-miR-3068-5p	83.6297	0.0417615	0.192309	0.217158	0.828085	0.982121	103	73	48	124	81	87	92	87.89	79.83	74.14	86.49	99.14	77.84	80.09
mmu-miR-188-3p	1.21768	0.315808	1.46802	0.215125	0.82967	0.982121	1	0	2	1	1	2	1	0.85	0	3.09	0.7	1.22	1.79	0.87
mmu-miR-23a-5p	1.21768	0.315808	1.46802	0.215125	0.82967	0.982121	1	0	2	1	1	2	1	0.85	0	3.09	0.7	1.22	1.79	0.87
mmu-miR-676-5p	1.48619	0.294527	1.37809	0.213721	0.830765	0.982121	3	0	2	0	1	2	2	2.56	0	3.09	0	1.22	1.79	1.74
mmu-miR-137-5p	1.84672	0.24957	1.20369	0.207338	0.835746	0.982121	1	1	3	1	1	3	2	0.85	1.09	4.63	0.7	1.22	2.68	1.74
mmu-miR-199a-5p	25.792	0.0667809	0.322379	0.20715	0.835892	0.982121	30	22	13	44	20	33	30	25.6	24.06	20.08	30.69	24.48	29.53	26.12
mmu-miR-501-5p	9.26921	0.108371	0.524828	0.206489	0.836409	0.982121	9	11	4	14	8	12	10	7.68	12.03	6.18	9.76	9.79	10.74	8.71
mmu-miR-208b-3p	1.01499	0.354036	1.72699	0.205002	0.83757	0.982121	0	0	2	1	2	0	1	0	0	3.09	0.7	2.45	0	0.87
mmu-miR-3072-5p	0.891524	-0.368841	1.81117	-0.203648	0.838628	0.982121	1	0	1	2	2	0	0	0.85	0	1.54	1.39	2.45	0	0
mmu-miR-543-3p	48.2903	-0.0531685	0.263991	-0.201403	0.840384	0.982121	53	57	36	49	43	42	58	45.22	62.33	55.6	34.18	52.63	37.58	50.49
mmu-miR-93-5p	53.5525	-0.0476565	0.242038	-0.196897	0.843908	0.982121	67	39	42	76	45	46	70	57.17	42.65	64.87	53.01	55.08	41.16	60.94
mmu-miR-1197-3p	0.156215	-0.746213	3.81695	-0.1955	0.845001	0.982121	0	1	0	0	0	0	0	0	1.09	0	0	0	0	0
mmu-miR-18b-5p	0.156215	-0.746213	3.81695	-0.1955	0.845001	0.982121	0	1	0	0	0	0	0	0	1.09	0	0	0	0	0
mmu-miR-224-3p	0.156215	-0.746213	3.81695	-0.1955	0.845001	0.982121	0	1	0	0	0	0	0	0	1.09	0	0	0	0	0
mmu-miR-3572-5p	0.156215	-0.746213	3.81695	-0.1955	0.845001	0.982121	0	1	0	0	0	0	0	0	1.09	0	0	0	0	0
mmu-miR-466e-5p	0.156215	-0.746213	3.81695	-0.1955	0.845001	0.982121	0	1	0	0	0	0	0	0	1.09	0	0	0	0	0
mmu-miR-542-5p	0.156215	-0.746213	3.81695	-0.1955	0.845001	0.982121	0	1	0	0	0	0	0	0	1.09	0	0	0	0	0
mmu-miR-5615-3p	0.156215	-0.746213	3.81695	-0.1955	0.845001	0.982121	0	1	0	0	0	0	0	0	1.09	0	0	0	0	0
mmu-miR-7024-5p	0.156215	-0.746213	3.81695	-0.1955	0.845001	0.982121	0	1	0	0	0	0	0	0	1.09	0	0	0	0	0
mmu-miR-7688-3p	0.156215	-0.746213	3.81695	-0.1955	0.845001	0.982121	0	1	0	0	0	0	0	0	1.09	0	0	0	0	0
mmu-miR-92a-1-5p	0.156215	-0.746213	3.81695	-0.1955	0.845001	0.982121	0	1	0	0	0	0	0	0	1.09	0	0	0	0	0
mmu-miR-1306-3p	0.121897	-0.746213	3.81695	-0.1955	0.845001	0.982121	1	0	0	0	0	0	0	0.85	0	0	0	0	0	0
mmu-miR-183-3p	0.121897	-0.746213	3.81695	-0.1955	0.845001	0.982121	1	0	0	0	0	0	0	0.85	0	0	0	0	0	0
mmu-miR-187-5p	0.121897	-0.746213	3.81695	-0.1955	0.845001	0.982121	1	0	0	0	0	0	0	0.85	0	0	0	0	0	0
mmu-miR-1927	0.121897	-0.746213	3.81695	-0.1955	0.845001	0.982121	1	0	0	0	0	0	0	0.85	0	0	0	0	0	0
mmu-miR-1941-5p	0.121897	-0.746213	3.81695	-0.1955	0.845001	0.982121	1	0	0	0	0	0	0	0.85	0	0	0	0	0	0
mmu-miR-219c-5p	0.121897	-0.746213	3.81695	-0.1955	0.845001	0.982121	1	0	0	0	0	0	0	0.85	0	0	0	0	0	0
mmu-miR-3064-3p	0.121897	-0.746213	3.81695	-0.1955	0.845001	0.982121	1	0	0	0	0	0	0	0.85	0	0	0	0	0	0
mmu-miR-3073a-3p	0.121897	-0.746213	3.81695	-0.1955	0.845001	0.982121	1	0	0	0	0	0	0	0.85	0	0	0	0	0	0
mmu-miR-3084-3p	0.121897	-0.746213	3.81695	-0.1955	0.845001	0.982121	1	0	0	0	0	0	0	0.85	0	0	0	0	0	0
mmu-miR-3087-3p	0.121897	-0.746213	3.81695	-0.1955	0.845001	0.982121	1	0	0	0	0	0	0	0.85	0	0	0	0	0	0
mmu-miR-3089-3p	0.121897	-0.746213	3.81695	-0.1955	0.845001	0.982121	1	0	0	0	0	0	0	0.85	0	0	0	0	0	0
mmu-miR-3105-5p	0.121897	-0.746213	3.81695	-0.1955	0.845001	0.982121	1	0	0	0	0	0	0	0.85	0	0	0	0	0	0
mmu-miR-450a-2-3p	0.121897	-0.746213	3.81695	-0.1955	0.845001	0.982121	1	0	0	0	0	0	0	0.85	0	0	0	0	0	0
mmu-miR-499-3p	0.121897	-0.746213	3.81695	-0.1955	0.845001	0.982121	1	0	0	0	0	0	0	0.85	0	0	0	0	0	0
mmu-miR-547-3p	0.121897	-0.746213	3.81695	-0.1955	0.845001	0.982121	1	0	0	0	0	0	0	0.85	0	0	0	0	0	0
mmu-miR-5617-5p	0.121897	-0.746213	3.81695	-0.1955	0.845001	0.982121	1	0	0	0	0	0	0	0.85	0	0	0	0	0	0
mmu-miR-6935-5p	0.121897	-0.746213	3.81695	-0.1955	0.845001	0.982121	1	0	0	0	0	0	0	0.85	0	0	0	0	0	0
mmu-miR-6940-3p	0.121897	-0.746213	3.81695	-0.1955	0.845001	0.982121	1	0	0	0	0	0	0	0.85	0	0	0	0	0	0
mmu-miR-6970-3p	0.121897	-0.746213	3.81695	-0.1955	0.845001	0.982121	1	0	0	0	0	0	0	0.85	0	0	0	0	0	0
mmu-miR-7020-5p	0.121897	-0.746213	3.81695	-0.1955	0.845001	0.982121	1	0	0	0	0	0	0	0.85	0	0	0	0	0	0
mmu-miR-7049-3p	0.121897	-0.746213	3.81695	-0.1955	0.845001	0.982121	1	0	0	0	0	0	0	0.85	0	0	0	0	0	0
mmu-miR-7087-5p	0.121897	-0.746213	3.81695	-0.1955	0.845001	0.982121	1	0	0	0	0	0	0	0.85	0	0	0	0	0	0
mmu-let-7c-1-3p	0.0996407	-0.746213	3.81695	-0.1955	0.845001	0.982121	0	0	0	1	0	0	0	0	0	0	0.7	0	0	0
mmu-miR-1231-3p	0.0996407	-0.746213	3.81695	-0.1955	0.845001	0.982121	0	0	0	1	0	0	0	0	0	0	0.7	0	0	0
mmu-miR-135b-3p	0.0996407	-0.746213	3.81695	-0.1955	0.845001	0.982121	0	0	0	1	0	0	0	0	0	0	0.7	0	0	0
mmu-miR-150-3p	0.0996407	-0.746213	3.81695	-0.1955	0.845001	0.982121	0	0	0	1	0	0	0	0	0	0	0.7	0	0	0
mmu-miR-181a-2-3p	0.0996407	-0.746213	3.81695	-0.1955	0.845001	0.982121	0	0	0	1	0	0	0	0	0	0	0.7	0	0	0
mmu-miR-182-3p	0.0996407	-0.746213	3.81695	-0.1955	0.845001	0.982121	0	0	0	1	0	0	0	0	0	0	0.7	0	0	0
mmu-miR-1943-5p	0.0996407	-0.746213	3.81695	-0.1955	0.845001	0.982121	0	0	0	1	0	0	0	0	0	0	0.7	0	0	0
mmu-miR-1947-5p	0.0996407	-0.746213	3.81695	-0.1955	0.845001	0.982121	0	0	0	1	0	0	0	0	0	0	0.7	0	0	0
mmu-miR-1b-5p	0.0996407	-0.746213	3.81695	-0.1955	0.845001	0.982121	0	0	0	1	0	0	0	0	0	0	0.7	0	0	0
mmu-miR-203-5p	0.0996407	-0.746213	3.81695	-0.1955	0.845001	0.982121	0	0	0	1	0	0	0	0	0	0	0.7	0	0	0
mmu-miR-3057-5p	0.0996407	-0.746213	3.81695	-0.1955	0.845001	0.982121	0	0	0	1	0	0	0	0	0	0	0.7	0	0	0
mmu-miR-3066-5p	0.0996407	-0.746213	3.81695	-0.1955	0.845001	0.982121	0	0	0	1	0	0	0	0	0	0	0.7	0	0	0
mmu-miR-3076-3p	0.0996407	-0.746213	3.81695	-0.1955	0.845001	0.982121	0	0	0	1	0	0	0	0	0	0	0.7	0	0	0
mmu-miR-3100-5p	0.0996407	-0.746213	3.81695	-0.1955	0.845001	0.982121	0	0	0	1	0	0	0	0	0	0	0.7	0	0	0
mmu-miR-551b-5p	0.0996407	-0.746213	3.81695	-0.1955	0.845001	0.982121	0	0	0	1	0	0	0	0	0	0	0.7	0	0	0
mmu-miR-592-3p	0.0996407	-0.746213	3.81695	-0.1955	0.845001	0.982121	0	0	0	1	0	0	0	0	0	0	0.7	0	0	0
mmu-miR-669k-5p	0.0996407	-0.746213	3.81695	-0.1955	0.845001	0.982121	0	0	0	1	0	0	0	0	0	0	0.7	0	0	0
mmu-miR-679-5p	0.0996407	-0.746213	3.81695	-0.1955	0.845001	0.982121	0	0	0	1	0	0	0	0	0	0	0.7	0	0	0
mmu-miR-6926-5p	0.0996407	-0.746213	3.81695	-0.1955	0.845001	0.982121	0	0	0	1	0	0	0	0	0	0	0.7	0	0	0
mmu-miR-6967-3p	0.0996407	-0.746213	3.81695	-0.1955	0.845001	0.982121	0	0	0	1	0	0	0	0	0	0	0.7	0	0	0
mmu-miR-7008-3p	0.0996407	-0.746213	3.81695	-0.1955	0.845001	0.982121	0	0	0	1	0	0	0	0	0	0	0.7	0	0	0
mmu-miR-7033-5p	0.0996407	-0.746213	3.81695	-0.1955	0.845001	0.982121	0	0	0	1	0	0	0	0	0	0	0.7	0	0	0
mmu-miR-7044-3p	0.0996407	-0.746213	3.81695	-0.1955	0.845001	0.982121	0	0	0	1	0	0	0	0	0	0	0.7	0	0	0
mmu-miR-7048-3p	0.0996407	-0.746213	3.81695	-0.1955	0.845001	0.982121	0	0	0	1	0	0	0	0	0	0	0.7	0	0	0
mmu-miR-7052-5p	0.0996407	-0.746213	3.81695	-0.1955	0.845001	0.982121	0	0	0	1	0	0	0	0	0	0	0.7	0	0	0
mmu-miR-7065-3p	0.0996407	-0.746213	3.81695	-0.1955	0.845001	0.982121	0	0	0	1	0	0	0	0	0	0	0.7	0	0	0
mmu-miR-7084-5p	0.0996407	-0.746213	3.81695	-0.1955	0.845001	0.982121	0	0	0	1	0	0	0	0	0	0	0.7	0	0	0
mmu-miR-741-3p	0.0996407	-0.746213	3.81695	-0.1955	0.845001	0.982121	0	0	0	1	0	0	0	0	0	0	0.7	0	0	0
mmu-miR-499-5p	1.48174	0.251541	1.29119	0.194813	0.84554	0.982121	2	2	0	2	2	1	2	1.71	2.19	0	1.39	2.45	0.89	1.74
mmu-miR-3102-3p.2-3p	0.754395	-0.370644	1.94797	-0.190272	0.849096	0.982121	1	1	1	0	0	2	0	0.85	1.09	1.54	0	0	1.79	0
mmu-miR-495-5p	3.60205	-0.166231	0.882947	-0.188268	0.850666	0.982121	6	5	2	2	4	1	5	5.12	5.47	3.09	1.39	4.9	0.89	4.35
mmu-miR-1982-3p	2.07489	-0.208875	1.1152	-0.187299	0.851426	0.982121	5	2	0	3	2	2	2	4.27	2.19	0	2.09	2.45	1.79	1.74
mmu-miR-219a-1-3p	0.380217	-0.470351	2.51286	-0.187178	0.851521	0.982121	0	1	0	1	0	0	1	0	1.09	0	0.7	0	0	0.87
mmu-miR-3110-5p	0.380217	-0.470351	2.51286	-0.187178	0.851521	0.982121	0	1	0	1	0	0	1	0	1.09	0	0.7	0	0	0.87
mmu-miR-298-3p	2.10247	-0.210893	1.14201	-0.184668	0.853489	0.982121	1	4	0	5	2	3	1	0.85	4.37	0	3.49	2.45	2.68	0.87
mmu-miR-376a-3p	494.162	-0.0220824	0.120337	-0.183504	0.854403	0.982121	631	481	261	742	415	498	598	538.42	525.98	403.12	517.53	507.94	445.57	520.57
mmu-miR-491-3p	0.368155	-0.489574	2.70116	-0.181246	0.856174	0.982121	2	0	0	0	0	0	1	1.71	0	0	0	0	0	0.87
mmu-miR-28a-3p	7.2219	-0.106784	0.597609	-0.178686	0.858184	0.982121	9	8	4	10	7	9	5	7.68	8.75	6.18	6.97	8.57	8.05	4.35
mmu-miR-411-3p	71.4595	-0.0377076	0.212125	-0.177761	0.858911	0.982121	70	72	58	91	53	80	83	59.73	78.73	89.58	63.47	64.87	71.58	72.25
mmu-miR-181d-5p	44.4234	-0.0430504	0.253242	-0.169997	0.865013	0.982121	50	39	34	62	32	44	59	42.66	42.65	52.51	43.24	39.17	39.37	51.36
mmu-miR-466i-5p	0.473716	0.372814	2.21821	0.168069	0.866529	0.982121	1	0	0	1	0	1	1	0.85	0	0	0.7	0	0.89	0.87
mmu-miR-29a-3p	7656.35	-0.0137688	0.0831926	-0.165505	0.868546	0.982121	8667	6775	4923	11960	5981	9084	8497	7395.4	7408.52	7603.75	8341.92	7320.4	8127.64	7396.84
mmu-miR-132-5p	24.6625	0.0559057	0.340919	0.163985	0.869743	0.982121	24	23	15	41	14	27	39	20.48	25.15	23.17	28.6	17.14	24.16	33.95
mmu-miR-503-3p	0.349355	-0.421717	2.57888	-0.163527	0.870103	0.982121	1	0	0	1	0	1	0	0.85	0	0	0.7	0	0.89	0
mmu-miR-542-3p	1.13534	0.242349	1.52022	0.159417	0.87334	0.982121	1	1	0	3	1	3	0	0.85	1.09	0	2.09	1.22	2.68	0
mmu-miR-5100	3.10719	-0.14662	0.930218	-0.157619	0.874757	0.982121	5	3	0	7	4	3	2	4.27	3.28	0	4.88	4.9	2.68	1.74
mmu-miR-1981-3p	1.92616	-0.186033	1.23983	-0.150048	0.880727	0.982121	4	2	0	3	4	1	0	3.41	2.19	0	2.09	4.9	0.89	0
mmu-miR-374c-5p	0.723486	-0.286964	1.92931	-0.148739	0.88176	0.982121	1	0	0	3	1	1	0	0.85	0	0	2.09	1.22	0.89	0
mmu-miR-1981-5p	8.11288	0.0825998	0.564193	0.146404	0.883603	0.982121	7	6	5	16	7	11	8	5.97	6.56	7.72	11.16	8.57	9.84	6.96
mmu-miR-218-1-3p	0.851303	0.249458	1.7743	0.140596	0.888189	0.982121	1	0	0	3	1	2	0	0.85	0	0	2.09	1.22	1.79	0
mmu-miR-15a-3p	4.95406	-0.10032	0.737813	-0.13597	0.891845	0.982121	5	2	6	7	5	5	4	4.27	2.19	9.27	4.88	6.12	4.47	3.48
mmu-miR-383-5p	13.8713	-0.0562693	0.440497	-0.12774	0.898354	0.982121	15	11	9	25	11	20	11	12.8	12.03	13.9	17.44	13.46	17.89	9.58
mmu-miR-450b-5p	0.327099	-0.344324	2.80841	-0.122605	0.90242	0.982121	0	0	0	2	0	1	0	0	0	0	1.39	0	0.89	0
mmu-miR-676-3p	18.9932	0.0488559	0.40499	0.120635	0.90398	0.982121	29	18	12	18	10	33	18	24.75	19.68	18.53	12.55	12.24	29.53	15.67
mmu-miR-218-5p	170.414	0.0174534	0.145149	0.120244	0.90429	0.982121	203	166	93	255	138	197	197	173.22	181.52	143.64	177.86	168.9	176.26	171.49
mmu-miR-466h-3p	0.530291	0.258711	2.15516	0.120043	0.904449	0.982121	1	1	0	0	0	1	1	0.85	1.09	0	0	0	0.89	0.87
mmu-miR-423-3p	38.9046	-0.0305468	0.264442	-0.115514	0.908038	0.982121	50	33	24	58	35	40	43	42.66	36.09	37.07	40.45	42.84	35.79	37.43
mmu-miR-877-5p	3.49989	-0.0990776	0.858225	-0.115445	0.908093	0.982121	5	2	2	7	1	6	4	4.27	2.19	3.09	4.88	1.22	5.37	3.48
mmu-miR-669e-5p	0.724281	-0.426663	3.73287	-0.114299	0.909001	0.982121	0	3	0	0	0	2	0	0	3.28	0	0	0	1.79	0
mmu-miR-134-3p	6.36189	0.0682342	0.642177	0.106255	0.91538	0.982121	10	5	5	5	5	6	9	8.53	5.47	7.72	3.49	6.12	5.37	7.83
mmu-miR-344c-3p	0.655645	-0.222251	2.09939	-0.105864	0.91569	0.982121	2	1	0	0	0	2	0	1.71	1.09	0	0	0	1.79	0
mmu-miR-29b-2-5p	20.1797	-0.0358441	0.367479	-0.0975407	0.922297	0.982121	20	19	13	34	14	29	19	17.07	20.78	20.08	23.71	17.14	25.95	16.54
mmu-miR-186-5p	70.9412	0.020395	0.218234	0.0934547	0.925542	0.982121	72	59	55	103	64	60	94	61.44	64.52	84.95	71.84	78.33	53.68	81.83
mmu-miR-99a-3p	2.491	0.0904413	1.00364	0.0901131	0.928197	0.982121	2	4	1	3	2	2	4	1.71	4.37	1.54	2.09	2.45	1.79	3.48
mmu-miR-409-3p	35.6528	0.0243713	0.287186	0.0848627	0.932371	0.982121	43	34	26	41	27	32	52	36.69	37.18	40.16	28.6	33.05	28.63	45.27
mmu-miR-106b-3p	13.6172	0.0362295	0.437533	0.0828041	0.934007	0.982121	15	11	10	20	9	20	14	12.8	12.03	15.45	13.95	11.02	17.89	12.19
mmu-miR-7669-5p	0.395497	0.215577	2.63196	0.0819072	0.93472	0.982121	0	0	1	0	1	0	0	0	0	1.54	0	1.22	0	0
mmu-miR-34b-5p	7.71019	0.0484852	0.604558	0.0801995	0.936079	0.982121	10	7	1	17	7	6	12	8.53	7.65	1.54	11.86	8.57	5.37	10.45
mmu-miR-3086-5p	0.348465	0.215576	2.73903	0.0787051	0.937267	0.982121	0	0	1	0	0	1	0	0	0	1.54	0	0	0.89	0
mmu-miR-128-1-5p	0.345008	0.215576	2.74781	0.0784538	0.937467	0.982121	0	0	1	0	0	0	1	0	0	1.54	0	0	0	0.87
mmu-miR-1298-5p	0.345008	0.215576	2.74781	0.0784538	0.937467	0.982121	0	0	1	0	0	0	1	0	0	1.54	0	0	0	0.87
mmu-miR-6901-3p	0.331064	0.215576	2.78147	0.0775043	0.938222	0.982121	0	1	0	0	1	0	0	0	1.09	0	0	1.22	0	0
mmu-miR-1843b-5p	8.62391	0.0432059	0.558531	0.0773563	0.93834	0.982121	11	6	3	18	10	8	9	9.39	6.56	4.63	12.55	12.24	7.16	7.83
mmu-miR-1264-3p	0.296746	0.215575	2.88335	0.0747656	0.940401	0.982121	1	0	0	0	1	0	0	0.85	0	0	0	1.22	0	0
mmu-miR-6943-3p	0.296746	0.215575	2.88335	0.0747656	0.940401	0.982121	1	0	0	0	1	0	0	0.85	0	0	0	1.22	0	0
mmu-miR-185-3p	1.56536	-0.0972596	1.30925	-0.0742867	0.940782	0.982121	4	0	0	4	1	2	2	3.41	0	0	2.79	1.22	1.79	1.74
mmu-miR-3106-5p	0.284033	0.215575	2.92601	0.0736753	0.941269	0.982121	0	1	0	0	0	1	0	0	1.09	0	0	0	0.89	0
mmu-miR-1298-3p	0.280576	0.215575	2.93814	0.0733713	0.941511	0.982121	0	1	0	0	0	0	1	0	1.09	0	0	0	0	0.87
mmu-miR-1964-5p	0.280576	0.215575	2.93814	0.0733713	0.941511	0.982121	0	1	0	0	0	0	1	0	1.09	0	0	0	0	0.87
mmu-miR-344h-3p	0.280576	0.215575	2.93814	0.0733713	0.941511	0.982121	0	1	0	0	0	0	1	0	1.09	0	0	0	0	0.87
mmu-miR-7043-3p	0.280576	0.215575	2.93814	0.0733713	0.941511	0.982121	0	1	0	0	0	0	1	0	1.09	0	0	0	0	0.87
mmu-miR-669h-5p	0.27449	0.215575	2.96006	0.0728278	0.941943	0.982121	0	0	0	1	1	0	0	0	0	0	0.7	1.22	0	0
mmu-miR-6914-3p	0.27449	0.215575	2.96006	0.0728278	0.941943	0.982121	0	0	0	1	1	0	0	0	0	0	0.7	1.22	0	0
mmu-miR-431-5p	180.111	0.0108866	0.153551	0.0708991	0.943478	0.982121	212	138	144	238	157	188	207	180.9	150.9	222.41	166	192.16	168.21	180.2
mmu-miR-669p-3p	5.96203	0.0467727	0.660442	0.0708203	0.943541	0.982121	7	4	6	6	6	6	6	5.97	4.37	9.27	4.18	7.34	5.37	5.22
mmu-let-7k	0.249715	0.215574	3.05779	0.0705	0.943796	0.982121	1	0	0	0	0	1	0	0.85	0	0	0	0	0.89	0
mmu-miR-3060-3p	0.249715	0.215574	3.05779	0.0705	0.943796	0.982121	1	0	0	0	0	1	0	0.85	0	0	0	0	0.89	0
mmu-miR-490-3p	0.249715	0.215574	3.05779	0.0705	0.943796	0.982121	1	0	0	0	0	1	0	0.85	0	0	0	0	0.89	0
mmu-miR-7052-3p	0.249715	0.215574	3.05779	0.0705	0.943796	0.982121	1	0	0	0	0	1	0	0.85	0	0	0	0	0.89	0
mmu-miR-7067-3p	0.249715	0.215574	3.05779	0.0705	0.943796	0.982121	1	0	0	0	0	1	0	0.85	0	0	0	0	0.89	0
mmu-miR-873a-5p	0.249715	0.215574	3.05779	0.0705	0.943796	0.982121	1	0	0	0	0	1	0	0.85	0	0	0	0	0.89	0
mmu-miR-26a-1-3p	0.246258	0.215574	3.07269	0.070158	0.944068	0.982121	1	0	0	0	0	0	1	0.85	0	0	0	0	0	0.87
mmu-miR-3081-3p	0.246258	0.215574	3.07269	0.070158	0.944068	0.982121	1	0	0	0	0	0	1	0.85	0	0	0	0	0	0.87
mmu-miR-331-5p	0.246258	0.215574	3.07269	0.070158	0.944068	0.982121	1	0	0	0	0	0	1	0.85	0	0	0	0	0	0.87
mmu-miR-92b-5p	0.246258	0.215574	3.07269	0.070158	0.944068	0.982121	1	0	0	0	0	0	1	0.85	0	0	0	0	0	0.87
mmu-miR-3070b-3p	0.227458	0.215574	3.15944	0.0682317	0.945601	0.982121	0	0	0	1	0	1	0	0	0	0	0.7	0	0.89	0
mmu-miR-32-3p	0.227458	0.215574	3.15944	0.0682317	0.945601	0.982121	0	0	0	1	0	1	0	0	0	0	0.7	0	0.89	0
mmu-miR-592-5p	0.227458	0.215574	3.15944	0.0682317	0.945601	0.982121	0	0	0	1	0	1	0	0	0	0	0.7	0	0.89	0
mmu-miR-7015-3p	0.227458	0.215574	3.15944	0.0682317	0.945601	0.982121	0	0	0	1	0	1	0	0	0	0	0.7	0	0.89	0
mmu-miR-7024-3p	0.227458	0.215574	3.15944	0.0682317	0.945601	0.982121	0	0	0	1	0	1	0	0	0	0	0.7	0	0.89	0
mmu-miR-1264-5p	0.224001	0.215574	3.17662	0.0678626	0.945895	0.982121	0	0	0	1	0	0	1	0	0	0	0.7	0	0	0.87
mmu-miR-1964-3p	0.224001	0.215574	3.17662	0.0678626	0.945895	0.982121	0	0	0	1	0	0	1	0	0	0	0.7	0	0	0.87
mmu-miR-344d-3-5p	0.224001	0.215574	3.17662	0.0678626	0.945895	0.982121	0	0	0	1	0	0	1	0	0	0	0.7	0	0	0.87
mmu-miR-344i	0.224001	0.215574	3.17662	0.0678626	0.945895	0.982121	0	0	0	1	0	0	1	0	0	0	0.7	0	0	0.87
mmu-miR-3544-3p	0.224001	0.215574	3.17662	0.0678626	0.945895	0.982121	0	0	0	1	0	0	1	0	0	0	0.7	0	0	0.87
mmu-miR-7019-3p	0.224001	0.215574	3.17662	0.0678626	0.945895	0.982121	0	0	0	1	0	0	1	0	0	0	0.7	0	0	0.87
mmu-miR-340-3p	7.76527	0.0384615	0.578451	0.0664905	0.946987	0.982121	7	10	3	13	5	9	11	5.97	10.94	4.63	9.07	6.12	8.05	9.58
mmu-miR-466f	0.604218	-0.141346	2.14621	-0.0658586	0.94749	0.982121	0	1	0	2	0	0	2	0	1.09	0	1.39	0	0	1.74
mmu-miR-195a-5p	194.488	-0.0118572	0.19253	-0.0615864	0.950892	0.983344	221	116	179	273	183	214	188	188.58	126.85	276.47	190.41	223.98	191.47	163.66
mmu-miR-758-3p	2.30221	-0.0636325	1.07259	-0.0593257	0.952693	0.983344	2	5	0	3	2	2	3	1.71	5.47	0	2.09	2.45	1.79	2.61
mmu-miR-370-5p	1.93775	0.0720285	1.2177	0.0591513	0.952832	0.983344	3	0	3	1	1	4	1	2.56	0	4.63	0.7	1.22	3.58	0.87
mmu-miR-3085-3p	2.78898	0.052398	0.958903	0.0546437	0.956422	0.98514	2	4	2	3	1	3	5	1.71	4.37	3.09	2.09	1.22	2.68	4.35
mmu-miR-370-3p	44.2341	-0.0137064	0.256296	-0.0534788	0.95735	0.98514	45	43	35	56	40	49	44	38.4	47.02	54.06	39.06	48.96	43.84	38.3
mmu-miR-29c-5p	25.9482	-0.0171755	0.33347	-0.0515052	0.958923	0.985328	19	30	18	40	21	30	28	16.21	32.81	27.8	27.9	25.7	26.84	24.37
mmu-miR-350-5p	1.81756	-0.0595212	1.25972	-0.0472497	0.962314	0.986295	2	4	0	2	0	1	5	1.71	4.37	0	1.39	0	0.89	4.35
mmu-miR-574-5p	189.631	0.0066705	0.14243	0.0468335	0.962646	0.986295	236	168	109	287	174	198	211	201.37	183.71	168.35	200.18	212.97	177.15	183.68
mmu-miR-301b-3p	10.1839	0.0215193	0.508766	0.0422972	0.966262	0.988571	15	8	5	16	5	15	13	12.8	8.75	7.72	11.16	6.12	13.42	11.32
mmu-miR-6418-3p	1.59093	-0.0438601	1.25506	-0.0349468	0.972122	0.991536	2	3	0	2	1	2	2	1.71	3.28	0	1.39	1.22	1.79	1.74
mmu-miR-130b-5p	7.17001	-0.020237	0.602516	-0.0335876	0.973206	0.991536	8	5	7	9	4	10	8	6.83	5.47	10.81	6.28	4.9	8.95	6.96
mmu-miR-411-5p	248.198	0.00411093	0.125788	0.0326814	0.973929	0.991536	287	208	169	370	208	268	289	244.89	227.45	261.03	258.07	254.58	239.79	251.58
mmu-miR-340-5p	56.2438	0.00769762	0.24324	0.0316462	0.974754	0.991536	75	36	39	87	43	78	54	64	39.37	60.24	60.68	52.63	69.79	47.01
mmu-miR-671-3p	3.69429	0.0230467	0.826802	0.0278745	0.977762	0.992804	4	5	1	6	2	4	6	3.41	5.47	1.54	4.18	2.45	3.58	5.22
mmu-miR-7689-3p	1.19034	0.0396627	1.49265	0.026572	0.978801	0.992804	3	0	1	1	0	2	2	2.56	0	1.54	0.7	0	1.79	1.74
mmu-miR-342-3p	107.975	-0.0041178	0.171778	-0.0239716	0.980875	0.993486	123	110	70	144	80	124	130	104.95	120.29	108.12	100.44	97.92	110.95	113.17
mmu-miR-190a-3p	0.576813	-0.0471508	2.17079	-0.0217206	0.982671	0.993885	1	0	0	2	0	2	0	0.85	0	0	1.39	0	1.79	0
mmu-miR-433-3p	235.791	0.00168941	0.133191	0.0126841	0.98988	0.995552	272	220	163	314	209	231	281	232.09	240.57	251.76	219.01	255.8	206.68	244.62
mmu-let-7i-3p	30.0352	0.00376008	0.325802	0.011541	0.990792	0.995552	44	24	11	53	33	31	28	37.54	26.24	16.99	36.97	40.39	27.74	24.37
mmu-miR-17-3p	5.41295	0.00722163	0.711404	0.0101512	0.991901	0.995552	9	3	1	12	6	4	7	7.68	3.28	1.54	8.37	7.34	3.58	6.09
mmu-miR-872-5p	50.6991	0.00227469	0.234045	0.00971902	0.992245	0.995552	56	49	34	70	45	56	54	47.78	53.58	52.51	48.82	55.08	50.1	47.01
mmu-miR-148a-5p	1.22806	-0.0134537	1.42236	-0.00945871	0.992453	0.995552	1	1	0	4	1	1	2	0.85	1.09	0	2.79	1.22	0.89	1.74
mmu-miR-543-5p	4.78179	-0.00546775	0.745124	-0.00733804	0.994145	0.995552	7	5	2	6	7	4	3	5.97	5.47	3.09	4.18	8.57	3.58	2.61
mmu-miR-674-3p	5.26226	0.00435294	0.713483	0.00610098	0.995132	0.995552	4	2	5	11	5	6	5	3.41	2.19	7.72	7.67	6.12	5.37	4.35
mmu-miR-20a-3p	1.19108	0.00841057	1.50875	0.00557452	0.995552	0.995552	1	3	0	1	0	1	3	0.85	3.28	0	0.7	0	0.89	2.61
mmu-miR-105	0	NA	NA	NA	NA	NA	0	0	0	0	0	0	0	0	0	0	0	0	0	0
mmu-miR-106a-3p	0	NA	NA	NA	NA	NA	0	0	0	0	0	0	0	0	0	0	0	0	0	0
mmu-miR-10a-3p	0	NA	NA	NA	NA	NA	0	0	0	0	0	0	0	0	0	0	0	0	0	0
mmu-miR-10b-3p	0	NA	NA	NA	NA	NA	0	0	0	0	0	0	0	0	0	0	0	0	0	0
mmu-miR-1187	0	NA	NA	NA	NA	NA	0	0	0	0	0	0	0	0	0	0	0	0	0	0
mmu-miR-1188-3p	0	NA	NA	NA	NA	NA	0	0	0	0	0	0	0	0	0	0	0	0	0	0
mmu-miR-1190	0	NA	NA	NA	NA	NA	0	0	0	0	0	0	0	0	0	0	0	0	0	0
mmu-miR-1191b-3p	0	NA	NA	NA	NA	NA	0	0	0	0	0	0	0	0	0	0	0	0	0	0
mmu-miR-1191b-5p	0	NA	NA	NA	NA	NA	0	0	0	0	0	0	0	0	0	0	0	0	0	0
mmu-miR-1192	0	NA	NA	NA	NA	NA	0	0	0	0	0	0	0	0	0	0	0	0	0	0
mmu-miR-1193-5p	0	NA	NA	NA	NA	NA	0	0	0	0	0	0	0	0	0	0	0	0	0	0
mmu-miR-1194	0	NA	NA	NA	NA	NA	0	0	0	0	0	0	0	0	0	0	0	0	0	0
mmu-miR-1195	0	NA	NA	NA	NA	NA	0	0	0	0	0	0	0	0	0	0	0	0	0	0
mmu-miR-1197-5p	0	NA	NA	NA	NA	NA	0	0	0	0	0	0	0	0	0	0	0	0	0	0
mmu-miR-1198-3p	0	NA	NA	NA	NA	NA	0	0	0	0	0	0	0	0	0	0	0	0	0	0
mmu-miR-1199-3p	0	NA	NA	NA	NA	NA	0	0	0	0	0	0	0	0	0	0	0	0	0	0
mmu-miR-1199-5p	0	NA	NA	NA	NA	NA	0	0	0	0	0	0	0	0	0	0	0	0	0	0
mmu-miR-122-3p	0	NA	NA	NA	NA	NA	0	0	0	0	0	0	0	0	0	0	0	0	0	0
mmu-miR-1231-5p	0	NA	NA	NA	NA	NA	0	0	0	0	0	0	0	0	0	0	0	0	0	0
mmu-miR-1247-3p	0	NA	NA	NA	NA	NA	0	0	0	0	0	0	0	0	0	0	0	0	0	0
mmu-miR-1249-5p	0	NA	NA	NA	NA	NA	0	0	0	0	0	0	0	0	0	0	0	0	0	0
mmu-miR-1251-3p	0	NA	NA	NA	NA	NA	0	0	0	0	0	0	0	0	0	0	0	0	0	0
mmu-miR-1258-3p	0	NA	NA	NA	NA	NA	0	0	0	0	0	0	0	0	0	0	0	0	0	0
mmu-miR-1258-5p	0	NA	NA	NA	NA	NA	0	0	0	0	0	0	0	0	0	0	0	0	0	0
mmu-miR-126b-3p	0	NA	NA	NA	NA	NA	0	0	0	0	0	0	0	0	0	0	0	0	0	0
mmu-miR-126b-5p	0	NA	NA	NA	NA	NA	0	0	0	0	0	0	0	0	0	0	0	0	0	0
mmu-miR-128-2-5p	0	NA	NA	NA	NA	NA	0	0	0	0	0	0	0	0	0	0	0	0	0	0
mmu-miR-129b-3p	0	NA	NA	NA	NA	NA	0	0	0	0	0	0	0	0	0	0	0	0	0	0
mmu-miR-129b-5p	0	NA	NA	NA	NA	NA	0	0	0	0	0	0	0	0	0	0	0	0	0	0
mmu-miR-1306-5p	0	NA	NA	NA	NA	NA	0	0	0	0	0	0	0	0	0	0	0	0	0	0
mmu-miR-130c	0	NA	NA	NA	NA	NA	0	0	0	0	0	0	0	0	0	0	0	0	0	0
mmu-miR-133a-5p	0	NA	NA	NA	NA	NA	0	0	0	0	0	0	0	0	0	0	0	0	0	0
mmu-miR-133b-5p	0	NA	NA	NA	NA	NA	0	0	0	0	0	0	0	0	0	0	0	0	0	0
mmu-miR-133c	0	NA	NA	NA	NA	NA	0	0	0	0	0	0	0	0	0	0	0	0	0	0
mmu-miR-135a-1-3p	0	NA	NA	NA	NA	NA	0	0	0	0	0	0	0	0	0	0	0	0	0	0
mmu-miR-138-1-3p	0	NA	NA	NA	NA	NA	0	0	0	0	0	0	0	0	0	0	0	0	0	0
mmu-miR-142b	0	NA	NA	NA	NA	NA	0	0	0	0	0	0	0	0	0	0	0	0	0	0
mmu-miR-146a-3p	0	NA	NA	NA	NA	NA	0	0	0	0	0	0	0	0	0	0	0	0	0	0
mmu-miR-147-5p	0	NA	NA	NA	NA	NA	0	0	0	0	0	0	0	0	0	0	0	0	0	0
mmu-miR-149-3p	0	NA	NA	NA	NA	NA	0	0	0	0	0	0	0	0	0	0	0	0	0	0
mmu-miR-153-5p	0	NA	NA	NA	NA	NA	0	0	0	0	0	0	0	0	0	0	0	0	0	0
mmu-miR-1668	0	NA	NA	NA	NA	NA	0	0	0	0	0	0	0	0	0	0	0	0	0	0
mmu-miR-181b-2-3p	0	NA	NA	NA	NA	NA	0	0	0	0	0	0	0	0	0	0	0	0	0	0
mmu-miR-184-5p	0	NA	NA	NA	NA	NA	0	0	0	0	0	0	0	0	0	0	0	0	0	0
mmu-miR-1892	0	NA	NA	NA	NA	NA	0	0	0	0	0	0	0	0	0	0	0	0	0	0
mmu-miR-1893	0	NA	NA	NA	NA	NA	0	0	0	0	0	0	0	0	0	0	0	0	0	0
mmu-miR-1894-3p	0	NA	NA	NA	NA	NA	0	0	0	0	0	0	0	0	0	0	0	0	0	0
mmu-miR-1894-5p	0	NA	NA	NA	NA	NA	0	0	0	0	0	0	0	0	0	0	0	0	0	0
mmu-miR-1895	0	NA	NA	NA	NA	NA	0	0	0	0	0	0	0	0	0	0	0	0	0	0
mmu-miR-1896	0	NA	NA	NA	NA	NA	0	0	0	0	0	0	0	0	0	0	0	0	0	0
mmu-miR-1897-3p	0	NA	NA	NA	NA	NA	0	0	0	0	0	0	0	0	0	0	0	0	0	0
mmu-miR-1897-5p	0	NA	NA	NA	NA	NA	0	0	0	0	0	0	0	0	0	0	0	0	0	0
mmu-miR-1898	0	NA	NA	NA	NA	NA	0	0	0	0	0	0	0	0	0	0	0	0	0	0
mmu-miR-1899	0	NA	NA	NA	NA	NA	0	0	0	0	0	0	0	0	0	0	0	0	0	0
mmu-miR-18b-3p	0	NA	NA	NA	NA	NA	0	0	0	0	0	0	0	0	0	0	0	0	0	0
mmu-miR-1900	0	NA	NA	NA	NA	NA	0	0	0	0	0	0	0	0	0	0	0	0	0	0
mmu-miR-1901	0	NA	NA	NA	NA	NA	0	0	0	0	0	0	0	0	0	0	0	0	0	0
mmu-miR-1902	0	NA	NA	NA	NA	NA	0	0	0	0	0	0	0	0	0	0	0	0	0	0
mmu-miR-1903	0	NA	NA	NA	NA	NA	0	0	0	0	0	0	0	0	0	0	0	0	0	0
mmu-miR-1904	0	NA	NA	NA	NA	NA	0	0	0	0	0	0	0	0	0	0	0	0	0	0
mmu-miR-1905	0	NA	NA	NA	NA	NA	0	0	0	0	0	0	0	0	0	0	0	0	0	0
mmu-miR-1906	0	NA	NA	NA	NA	NA	0	0	0	0	0	0	0	0	0	0	0	0	0	0
mmu-miR-1907	0	NA	NA	NA	NA	NA	0	0	0	0	0	0	0	0	0	0	0	0	0	0
mmu-miR-190b-3p	0	NA	NA	NA	NA	NA	0	0	0	0	0	0	0	0	0	0	0	0	0	0
mmu-miR-1912-3p	0	NA	NA	NA	NA	NA	0	0	0	0	0	0	0	0	0	0	0	0	0	0
mmu-miR-1928	0	NA	NA	NA	NA	NA	0	0	0	0	0	0	0	0	0	0	0	0	0	0
mmu-miR-1929-3p	0	NA	NA	NA	NA	NA	0	0	0	0	0	0	0	0	0	0	0	0	0	0
mmu-miR-1929-5p	0	NA	NA	NA	NA	NA	0	0	0	0	0	0	0	0	0	0	0	0	0	0
mmu-miR-1930-3p	0	NA	NA	NA	NA	NA	0	0	0	0	0	0	0	0	0	0	0	0	0	0
mmu-miR-1931	0	NA	NA	NA	NA	NA	0	0	0	0	0	0	0	0	0	0	0	0	0	0
mmu-miR-1932	0	NA	NA	NA	NA	NA	0	0	0	0	0	0	0	0	0	0	0	0	0	0
mmu-miR-1933-3p	0	NA	NA	NA	NA	NA	0	0	0	0	0	0	0	0	0	0	0	0	0	0
mmu-miR-1933-5p	0	NA	NA	NA	NA	NA	0	0	0	0	0	0	0	0	0	0	0	0	0	0
mmu-miR-1934-3p	0	NA	NA	NA	NA	NA	0	0	0	0	0	0	0	0	0	0	0	0	0	0
mmu-miR-1936	0	NA	NA	NA	NA	NA	0	0	0	0	0	0	0	0	0	0	0	0	0	0
mmu-miR-1938	0	NA	NA	NA	NA	NA	0	0	0	0	0	0	0	0	0	0	0	0	0	0
mmu-miR-193b-5p	0	NA	NA	NA	NA	NA	0	0	0	0	0	0	0	0	0	0	0	0	0	0
mmu-miR-1940	0	NA	NA	NA	NA	NA	0	0	0	0	0	0	0	0	0	0	0	0	0	0
mmu-miR-194-1-3p	0	NA	NA	NA	NA	NA	0	0	0	0	0	0	0	0	0	0	0	0	0	0
mmu-miR-1942	0	NA	NA	NA	NA	NA	0	0	0	0	0	0	0	0	0	0	0	0	0	0
mmu-miR-194-2-3p	0	NA	NA	NA	NA	NA	0	0	0	0	0	0	0	0	0	0	0	0	0	0
mmu-miR-1945	0	NA	NA	NA	NA	NA	0	0	0	0	0	0	0	0	0	0	0	0	0	0
mmu-miR-1946a	0	NA	NA	NA	NA	NA	0	0	0	0	0	0	0	0	0	0	0	0	0	0
mmu-miR-1946b	0	NA	NA	NA	NA	NA	0	0	0	0	0	0	0	0	0	0	0	0	0	0
mmu-miR-1947-3p	0	NA	NA	NA	NA	NA	0	0	0	0	0	0	0	0	0	0	0	0	0	0
mmu-miR-1948-5p	0	NA	NA	NA	NA	NA	0	0	0	0	0	0	0	0	0	0	0	0	0	0
mmu-miR-1949	0	NA	NA	NA	NA	NA	0	0	0	0	0	0	0	0	0	0	0	0	0	0
mmu-miR-1950	0	NA	NA	NA	NA	NA	0	0	0	0	0	0	0	0	0	0	0	0	0	0
mmu-miR-1951	0	NA	NA	NA	NA	NA	0	0	0	0	0	0	0	0	0	0	0	0	0	0
mmu-miR-1952	0	NA	NA	NA	NA	NA	0	0	0	0	0	0	0	0	0	0	0	0	0	0
mmu-miR-1953	0	NA	NA	NA	NA	NA	0	0	0	0	0	0	0	0	0	0	0	0	0	0
mmu-miR-1954	0	NA	NA	NA	NA	NA	0	0	0	0	0	0	0	0	0	0	0	0	0	0
mmu-miR-1955-3p	0	NA	NA	NA	NA	NA	0	0	0	0	0	0	0	0	0	0	0	0	0	0
mmu-miR-1956	0	NA	NA	NA	NA	NA	0	0	0	0	0	0	0	0	0	0	0	0	0	0
mmu-miR-1957a	0	NA	NA	NA	NA	NA	0	0	0	0	0	0	0	0	0	0	0	0	0	0
mmu-miR-1957b	0	NA	NA	NA	NA	NA	0	0	0	0	0	0	0	0	0	0	0	0	0	0
mmu-miR-1958	0	NA	NA	NA	NA	NA	0	0	0	0	0	0	0	0	0	0	0	0	0	0
mmu-miR-195b	0	NA	NA	NA	NA	NA	0	0	0	0	0	0	0	0	0	0	0	0	0	0
mmu-miR-1960	0	NA	NA	NA	NA	NA	0	0	0	0	0	0	0	0	0	0	0	0	0	0
mmu-miR-1961	0	NA	NA	NA	NA	NA	0	0	0	0	0	0	0	0	0	0	0	0	0	0
mmu-miR-1962	0	NA	NA	NA	NA	NA	0	0	0	0	0	0	0	0	0	0	0	0	0	0
mmu-miR-1963	0	NA	NA	NA	NA	NA	0	0	0	0	0	0	0	0	0	0	0	0	0	0
mmu-miR-1966-3p	0	NA	NA	NA	NA	NA	0	0	0	0	0	0	0	0	0	0	0	0	0	0
mmu-miR-1966-5p	0	NA	NA	NA	NA	NA	0	0	0	0	0	0	0	0	0	0	0	0	0	0
mmu-miR-1967	0	NA	NA	NA	NA	NA	0	0	0	0	0	0	0	0	0	0	0	0	0	0
mmu-miR-1968-3p	0	NA	NA	NA	NA	NA	0	0	0	0	0	0	0	0	0	0	0	0	0	0
mmu-miR-1968-5p	0	NA	NA	NA	NA	NA	0	0	0	0	0	0	0	0	0	0	0	0	0	0
mmu-miR-1969	0	NA	NA	NA	NA	NA	0	0	0	0	0	0	0	0	0	0	0	0	0	0
mmu-miR-196a-1-3p	0	NA	NA	NA	NA	NA	0	0	0	0	0	0	0	0	0	0	0	0	0	0
mmu-miR-196a-2-3p	0	NA	NA	NA	NA	NA	0	0	0	0	0	0	0	0	0	0	0	0	0	0
mmu-miR-196a-5p	0	NA	NA	NA	NA	NA	0	0	0	0	0	0	0	0	0	0	0	0	0	0
mmu-miR-196b-3p	0	NA	NA	NA	NA	NA	0	0	0	0	0	0	0	0	0	0	0	0	0	0
mmu-miR-196b-5p	0	NA	NA	NA	NA	NA	0	0	0	0	0	0	0	0	0	0	0	0	0	0
mmu-miR-1970	0	NA	NA	NA	NA	NA	0	0	0	0	0	0	0	0	0	0	0	0	0	0
mmu-miR-1971	0	NA	NA	NA	NA	NA	0	0	0	0	0	0	0	0	0	0	0	0	0	0
mmu-miR-1982-5p	0	NA	NA	NA	NA	NA	0	0	0	0	0	0	0	0	0	0	0	0	0	0
mmu-miR-19b-2-5p	0	NA	NA	NA	NA	NA	0	0	0	0	0	0	0	0	0	0	0	0	0	0
mmu-miR-1a-1-5p	0	NA	NA	NA	NA	NA	0	0	0	0	0	0	0	0	0	0	0	0	0	0
mmu-miR-1a-2-5p	0	NA	NA	NA	NA	NA	0	0	0	0	0	0	0	0	0	0	0	0	0	0
mmu-miR-201-3p	0	NA	NA	NA	NA	NA	0	0	0	0	0	0	0	0	0	0	0	0	0	0
mmu-miR-201-5p	0	NA	NA	NA	NA	NA	0	0	0	0	0	0	0	0	0	0	0	0	0	0
mmu-miR-202-3p	0	NA	NA	NA	NA	NA	0	0	0	0	0	0	0	0	0	0	0	0	0	0
mmu-miR-206-3p	0	NA	NA	NA	NA	NA	0	0	0	0	0	0	0	0	0	0	0	0	0	0
mmu-miR-206-5p	0	NA	NA	NA	NA	NA	0	0	0	0	0	0	0	0	0	0	0	0	0	0
mmu-miR-207	0	NA	NA	NA	NA	NA	0	0	0	0	0	0	0	0	0	0	0	0	0	0
mmu-miR-208a-5p	0	NA	NA	NA	NA	NA	0	0	0	0	0	0	0	0	0	0	0	0	0	0
mmu-miR-208b-5p	0	NA	NA	NA	NA	NA	0	0	0	0	0	0	0	0	0	0	0	0	0	0
mmu-miR-211-3p	0	NA	NA	NA	NA	NA	0	0	0	0	0	0	0	0	0	0	0	0	0	0
mmu-miR-211-5p	0	NA	NA	NA	NA	NA	0	0	0	0	0	0	0	0	0	0	0	0	0	0
mmu-miR-2136	0	NA	NA	NA	NA	NA	0	0	0	0	0	0	0	0	0	0	0	0	0	0
mmu-miR-2137	0	NA	NA	NA	NA	NA	0	0	0	0	0	0	0	0	0	0	0	0	0	0
mmu-miR-2139	0	NA	NA	NA	NA	NA	0	0	0	0	0	0	0	0	0	0	0	0	0	0
mmu-miR-215-3p	0	NA	NA	NA	NA	NA	0	0	0	0	0	0	0	0	0	0	0	0	0	0
mmu-miR-215-5p	0	NA	NA	NA	NA	NA	0	0	0	0	0	0	0	0	0	0	0	0	0	0
mmu-miR-216c-3p	0	NA	NA	NA	NA	NA	0	0	0	0	0	0	0	0	0	0	0	0	0	0
mmu-miR-216c-5p	0	NA	NA	NA	NA	NA	0	0	0	0	0	0	0	0	0	0	0	0	0	0
mmu-miR-218-2-3p	0	NA	NA	NA	NA	NA	0	0	0	0	0	0	0	0	0	0	0	0	0	0
mmu-miR-2183	0	NA	NA	NA	NA	NA	0	0	0	0	0	0	0	0	0	0	0	0	0	0
mmu-miR-219b-3p	0	NA	NA	NA	NA	NA	0	0	0	0	0	0	0	0	0	0	0	0	0	0
mmu-miR-219b-5p	0	NA	NA	NA	NA	NA	0	0	0	0	0	0	0	0	0	0	0	0	0	0
mmu-miR-219c-3p	0	NA	NA	NA	NA	NA	0	0	0	0	0	0	0	0	0	0	0	0	0	0
mmu-miR-21b	0	NA	NA	NA	NA	NA	0	0	0	0	0	0	0	0	0	0	0	0	0	0
mmu-miR-21c	0	NA	NA	NA	NA	NA	0	0	0	0	0	0	0	0	0	0	0	0	0	0
mmu-miR-223-5p	0	NA	NA	NA	NA	NA	0	0	0	0	0	0	0	0	0	0	0	0	0	0
mmu-miR-25-5p	0	NA	NA	NA	NA	NA	0	0	0	0	0	0	0	0	0	0	0	0	0	0
mmu-miR-2861	0	NA	NA	NA	NA	NA	0	0	0	0	0	0	0	0	0	0	0	0	0	0
mmu-miR-28b	0	NA	NA	NA	NA	NA	0	0	0	0	0	0	0	0	0	0	0	0	0	0
mmu-miR-290a-3p	0	NA	NA	NA	NA	NA	0	0	0	0	0	0	0	0	0	0	0	0	0	0
mmu-miR-290a-5p	0	NA	NA	NA	NA	NA	0	0	0	0	0	0	0	0	0	0	0	0	0	0
mmu-miR-290b-3p	0	NA	NA	NA	NA	NA	0	0	0	0	0	0	0	0	0	0	0	0	0	0
mmu-miR-290b-5p	0	NA	NA	NA	NA	NA	0	0	0	0	0	0	0	0	0	0	0	0	0	0
mmu-miR-291a-3p	0	NA	NA	NA	NA	NA	0	0	0	0	0	0	0	0	0	0	0	0	0	0
mmu-miR-291a-5p	0	NA	NA	NA	NA	NA	0	0	0	0	0	0	0	0	0	0	0	0	0	0
mmu-miR-291b-3p	0	NA	NA	NA	NA	NA	0	0	0	0	0	0	0	0	0	0	0	0	0	0
mmu-miR-291b-5p	0	NA	NA	NA	NA	NA	0	0	0	0	0	0	0	0	0	0	0	0	0	0
mmu-miR-292-3p	0	NA	NA	NA	NA	NA	0	0	0	0	0	0	0	0	0	0	0	0	0	0
mmu-miR-292-5p	0	NA	NA	NA	NA	NA	0	0	0	0	0	0	0	0	0	0	0	0	0	0
mmu-miR-292b-3p	0	NA	NA	NA	NA	NA	0	0	0	0	0	0	0	0	0	0	0	0	0	0
mmu-miR-292b-5p	0	NA	NA	NA	NA	NA	0	0	0	0	0	0	0	0	0	0	0	0	0	0
mmu-miR-293-3p	0	NA	NA	NA	NA	NA	0	0	0	0	0	0	0	0	0	0	0	0	0	0
mmu-miR-293-5p	0	NA	NA	NA	NA	NA	0	0	0	0	0	0	0	0	0	0	0	0	0	0
mmu-miR-294-3p	0	NA	NA	NA	NA	NA	0	0	0	0	0	0	0	0	0	0	0	0	0	0
mmu-miR-294-5p	0	NA	NA	NA	NA	NA	0	0	0	0	0	0	0	0	0	0	0	0	0	0
mmu-miR-295-3p	0	NA	NA	NA	NA	NA	0	0	0	0	0	0	0	0	0	0	0	0	0	0
mmu-miR-295-5p	0	NA	NA	NA	NA	NA	0	0	0	0	0	0	0	0	0	0	0	0	0	0
mmu-miR-301b-5p	0	NA	NA	NA	NA	NA	0	0	0	0	0	0	0	0	0	0	0	0	0	0
mmu-miR-302a-5p	0	NA	NA	NA	NA	NA	0	0	0	0	0	0	0	0	0	0	0	0	0	0
mmu-miR-302b-5p	0	NA	NA	NA	NA	NA	0	0	0	0	0	0	0	0	0	0	0	0	0	0
mmu-miR-302c-3p	0	NA	NA	NA	NA	NA	0	0	0	0	0	0	0	0	0	0	0	0	0	0
mmu-miR-302c-5p	0	NA	NA	NA	NA	NA	0	0	0	0	0	0	0	0	0	0	0	0	0	0
mmu-miR-302d-3p	0	NA	NA	NA	NA	NA	0	0	0	0	0	0	0	0	0	0	0	0	0	0
mmu-miR-302d-5p	0	NA	NA	NA	NA	NA	0	0	0	0	0	0	0	0	0	0	0	0	0	0
mmu-miR-3057-3p	0	NA	NA	NA	NA	NA	0	0	0	0	0	0	0	0	0	0	0	0	0	0
mmu-miR-3058-3p	0	NA	NA	NA	NA	NA	0	0	0	0	0	0	0	0	0	0	0	0	0	0
mmu-miR-3058-5p	0	NA	NA	NA	NA	NA	0	0	0	0	0	0	0	0	0	0	0	0	0	0
mmu-miR-3059-3p	0	NA	NA	NA	NA	NA	0	0	0	0	0	0	0	0	0	0	0	0	0	0
mmu-miR-3060-5p	0	NA	NA	NA	NA	NA	0	0	0	0	0	0	0	0	0	0	0	0	0	0
mmu-miR-3061-3p	0	NA	NA	NA	NA	NA	0	0	0	0	0	0	0	0	0	0	0	0	0	0
mmu-miR-3061-5p	0	NA	NA	NA	NA	NA	0	0	0	0	0	0	0	0	0	0	0	0	0	0
mmu-miR-3062-3p	0	NA	NA	NA	NA	NA	0	0	0	0	0	0	0	0	0	0	0	0	0	0
mmu-miR-3062-5p	0	NA	NA	NA	NA	NA	0	0	0	0	0	0	0	0	0	0	0	0	0	0
mmu-miR-3063-3p	0	NA	NA	NA	NA	NA	0	0	0	0	0	0	0	0	0	0	0	0	0	0
mmu-miR-3063-5p	0	NA	NA	NA	NA	NA	0	0	0	0	0	0	0	0	0	0	0	0	0	0
mmu-miR-3064-5p	0	NA	NA	NA	NA	NA	0	0	0	0	0	0	0	0	0	0	0	0	0	0
mmu-miR-3065-3p	0	NA	NA	NA	NA	NA	0	0	0	0	0	0	0	0	0	0	0	0	0	0
mmu-miR-3065-5p	0	NA	NA	NA	NA	NA	0	0	0	0	0	0	0	0	0	0	0	0	0	0
mmu-miR-3066-3p	0	NA	NA	NA	NA	NA	0	0	0	0	0	0	0	0	0	0	0	0	0	0
mmu-miR-3067-3p	0	NA	NA	NA	NA	NA	0	0	0	0	0	0	0	0	0	0	0	0	0	0
mmu-miR-3067-5p	0	NA	NA	NA	NA	NA	0	0	0	0	0	0	0	0	0	0	0	0	0	0
mmu-miR-3069-5p	0	NA	NA	NA	NA	NA	0	0	0	0	0	0	0	0	0	0	0	0	0	0
mmu-miR-3071-3p	0	NA	NA	NA	NA	NA	0	0	0	0	0	0	0	0	0	0	0	0	0	0
mmu-miR-3071-5p	0	NA	NA	NA	NA	NA	0	0	0	0	0	0	0	0	0	0	0	0	0	0
mmu-miR-3073a-5p	0	NA	NA	NA	NA	NA	0	0	0	0	0	0	0	0	0	0	0	0	0	0
mmu-miR-3073b-3p	0	NA	NA	NA	NA	NA	0	0	0	0	0	0	0	0	0	0	0	0	0	0
mmu-miR-3073b-5p	0	NA	NA	NA	NA	NA	0	0	0	0	0	0	0	0	0	0	0	0	0	0
mmu-miR-3074-2-3p	0	NA	NA	NA	NA	NA	0	0	0	0	0	0	0	0	0	0	0	0	0	0
mmu-miR-3074-5p	0	NA	NA	NA	NA	NA	0	0	0	0	0	0	0	0	0	0	0	0	0	0
mmu-miR-3075-3p	0	NA	NA	NA	NA	NA	0	0	0	0	0	0	0	0	0	0	0	0	0	0
mmu-miR-3075-5p	0	NA	NA	NA	NA	NA	0	0	0	0	0	0	0	0	0	0	0	0	0	0
mmu-miR-3076-5p	0	NA	NA	NA	NA	NA	0	0	0	0	0	0	0	0	0	0	0	0	0	0
mmu-miR-3077-5p	0	NA	NA	NA	NA	NA	0	0	0	0	0	0	0	0	0	0	0	0	0	0
mmu-miR-3078-3p	0	NA	NA	NA	NA	NA	0	0	0	0	0	0	0	0	0	0	0	0	0	0
mmu-miR-3078-5p	0	NA	NA	NA	NA	NA	0	0	0	0	0	0	0	0	0	0	0	0	0	0
mmu-miR-3079-3p	0	NA	NA	NA	NA	NA	0	0	0	0	0	0	0	0	0	0	0	0	0	0
mmu-miR-3079-5p	0	NA	NA	NA	NA	NA	0	0	0	0	0	0	0	0	0	0	0	0	0	0
mmu-miR-3080-3p	0	NA	NA	NA	NA	NA	0	0	0	0	0	0	0	0	0	0	0	0	0	0
mmu-miR-3081-5p	0	NA	NA	NA	NA	NA	0	0	0	0	0	0	0	0	0	0	0	0	0	0
mmu-miR-3082-5p	0	NA	NA	NA	NA	NA	0	0	0	0	0	0	0	0	0	0	0	0	0	0
mmu-miR-3083-3p	0	NA	NA	NA	NA	NA	0	0	0	0	0	0	0	0	0	0	0	0	0	0
mmu-miR-3084-5p	0	NA	NA	NA	NA	NA	0	0	0	0	0	0	0	0	0	0	0	0	0	0
mmu-miR-3086-3p	0	NA	NA	NA	NA	NA	0	0	0	0	0	0	0	0	0	0	0	0	0	0
mmu-miR-3088-5p	0	NA	NA	NA	NA	NA	0	0	0	0	0	0	0	0	0	0	0	0	0	0
mmu-miR-3089-5p	0	NA	NA	NA	NA	NA	0	0	0	0	0	0	0	0	0	0	0	0	0	0
mmu-miR-3090-3p	0	NA	NA	NA	NA	NA	0	0	0	0	0	0	0	0	0	0	0	0	0	0
mmu-miR-3090-5p	0	NA	NA	NA	NA	NA	0	0	0	0	0	0	0	0	0	0	0	0	0	0
mmu-miR-3091-3p	0	NA	NA	NA	NA	NA	0	0	0	0	0	0	0	0	0	0	0	0	0	0
mmu-miR-3091-5p	0	NA	NA	NA	NA	NA	0	0	0	0	0	0	0	0	0	0	0	0	0	0
mmu-miR-3092-3p	0	NA	NA	NA	NA	NA	0	0	0	0	0	0	0	0	0	0	0	0	0	0
mmu-miR-3092-5p	0	NA	NA	NA	NA	NA	0	0	0	0	0	0	0	0	0	0	0	0	0	0
mmu-miR-3093-3p	0	NA	NA	NA	NA	NA	0	0	0	0	0	0	0	0	0	0	0	0	0	0
mmu-miR-3093-5p	0	NA	NA	NA	NA	NA	0	0	0	0	0	0	0	0	0	0	0	0	0	0
mmu-miR-3094-5p	0	NA	NA	NA	NA	NA	0	0	0	0	0	0	0	0	0	0	0	0	0	0
mmu-miR-3095-3p	0	NA	NA	NA	NA	NA	0	0	0	0	0	0	0	0	0	0	0	0	0	0
mmu-miR-3095-5p	0	NA	NA	NA	NA	NA	0	0	0	0	0	0	0	0	0	0	0	0	0	0
mmu-miR-3098-3p	0	NA	NA	NA	NA	NA	0	0	0	0	0	0	0	0	0	0	0	0	0	0
mmu-miR-3098-5p	0	NA	NA	NA	NA	NA	0	0	0	0	0	0	0	0	0	0	0	0	0	0
mmu-miR-3099-5p	0	NA	NA	NA	NA	NA	0	0	0	0	0	0	0	0	0	0	0	0	0	0
mmu-miR-30f	0	NA	NA	NA	NA	NA	0	0	0	0	0	0	0	0	0	0	0	0	0	0
mmu-miR-3100-3p	0	NA	NA	NA	NA	NA	0	0	0	0	0	0	0	0	0	0	0	0	0	0
mmu-miR-3101-3p	0	NA	NA	NA	NA	NA	0	0	0	0	0	0	0	0	0	0	0	0	0	0
mmu-miR-3101-5p	0	NA	NA	NA	NA	NA	0	0	0	0	0	0	0	0	0	0	0	0	0	0
mmu-miR-3102-5p	0	NA	NA	NA	NA	NA	0	0	0	0	0	0	0	0	0	0	0	0	0	0
mmu-miR-3103-3p	0	NA	NA	NA	NA	NA	0	0	0	0	0	0	0	0	0	0	0	0	0	0
mmu-miR-3103-5p	0	NA	NA	NA	NA	NA	0	0	0	0	0	0	0	0	0	0	0	0	0	0
mmu-miR-3104-5p	0	NA	NA	NA	NA	NA	0	0	0	0	0	0	0	0	0	0	0	0	0	0
mmu-miR-3106-3p	0	NA	NA	NA	NA	NA	0	0	0	0	0	0	0	0	0	0	0	0	0	0
mmu-miR-3108-3p	0	NA	NA	NA	NA	NA	0	0	0	0	0	0	0	0	0	0	0	0	0	0
mmu-miR-3108-5p	0	NA	NA	NA	NA	NA	0	0	0	0	0	0	0	0	0	0	0	0	0	0
mmu-miR-3109-3p	0	NA	NA	NA	NA	NA	0	0	0	0	0	0	0	0	0	0	0	0	0	0
mmu-miR-3109-5p	0	NA	NA	NA	NA	NA	0	0	0	0	0	0	0	0	0	0	0	0	0	0
mmu-miR-3110-3p	0	NA	NA	NA	NA	NA	0	0	0	0	0	0	0	0	0	0	0	0	0	0
mmu-miR-3112-3p	0	NA	NA	NA	NA	NA	0	0	0	0	0	0	0	0	0	0	0	0	0	0
mmu-miR-3112-5p	0	NA	NA	NA	NA	NA	0	0	0	0	0	0	0	0	0	0	0	0	0	0
mmu-miR-3113-3p	0	NA	NA	NA	NA	NA	0	0	0	0	0	0	0	0	0	0	0	0	0	0
mmu-miR-320-5p	0	NA	NA	NA	NA	NA	0	0	0	0	0	0	0	0	0	0	0	0	0	0
mmu-miR-327	0	NA	NA	NA	NA	NA	0	0	0	0	0	0	0	0	0	0	0	0	0	0
mmu-miR-328-5p	0	NA	NA	NA	NA	NA	0	0	0	0	0	0	0	0	0	0	0	0	0	0
mmu-miR-341-5p	0	NA	NA	NA	NA	NA	0	0	0	0	0	0	0	0	0	0	0	0	0	0
mmu-miR-343	0	NA	NA	NA	NA	NA	0	0	0	0	0	0	0	0	0	0	0	0	0	0
mmu-miR-344b-5p	0	NA	NA	NA	NA	NA	0	0	0	0	0	0	0	0	0	0	0	0	0	0
mmu-miR-344c-5p	0	NA	NA	NA	NA	NA	0	0	0	0	0	0	0	0	0	0	0	0	0	0
mmu-miR-344d-1-5p	0	NA	NA	NA	NA	NA	0	0	0	0	0	0	0	0	0	0	0	0	0	0
mmu-miR-344d-2-5p	0	NA	NA	NA	NA	NA	0	0	0	0	0	0	0	0	0	0	0	0	0	0
mmu-miR-344f-3p	0	NA	NA	NA	NA	NA	0	0	0	0	0	0	0	0	0	0	0	0	0	0
mmu-miR-344g-3p	0	NA	NA	NA	NA	NA	0	0	0	0	0	0	0	0	0	0	0	0	0	0
mmu-miR-346-3p	0	NA	NA	NA	NA	NA	0	0	0	0	0	0	0	0	0	0	0	0	0	0
mmu-miR-3470a	0	NA	NA	NA	NA	NA	0	0	0	0	0	0	0	0	0	0	0	0	0	0
mmu-miR-3470b	0	NA	NA	NA	NA	NA	0	0	0	0	0	0	0	0	0	0	0	0	0	0
mmu-miR-3471	0	NA	NA	NA	NA	NA	0	0	0	0	0	0	0	0	0	0	0	0	0	0
mmu-miR-3472	0	NA	NA	NA	NA	NA	0	0	0	0	0	0	0	0	0	0	0	0	0	0
mmu-miR-3473a	0	NA	NA	NA	NA	NA	0	0	0	0	0	0	0	0	0	0	0	0	0	0
mmu-miR-3473c	0	NA	NA	NA	NA	NA	0	0	0	0	0	0	0	0	0	0	0	0	0	0
mmu-miR-3473d	0	NA	NA	NA	NA	NA	0	0	0	0	0	0	0	0	0	0	0	0	0	0
mmu-miR-3473f	0	NA	NA	NA	NA	NA	0	0	0	0	0	0	0	0	0	0	0	0	0	0
mmu-miR-3473g	0	NA	NA	NA	NA	NA	0	0	0	0	0	0	0	0	0	0	0	0	0	0
mmu-miR-3474	0	NA	NA	NA	NA	NA	0	0	0	0	0	0	0	0	0	0	0	0	0	0
mmu-miR-3475-5p	0	NA	NA	NA	NA	NA	0	0	0	0	0	0	0	0	0	0	0	0	0	0
mmu-miR-351-3p	0	NA	NA	NA	NA	NA	0	0	0	0	0	0	0	0	0	0	0	0	0	0
mmu-miR-3547-5p	0	NA	NA	NA	NA	NA	0	0	0	0	0	0	0	0	0	0	0	0	0	0
mmu-miR-3569-3p	0	NA	NA	NA	NA	NA	0	0	0	0	0	0	0	0	0	0	0	0	0	0
mmu-miR-3569-5p	0	NA	NA	NA	NA	NA	0	0	0	0	0	0	0	0	0	0	0	0	0	0
mmu-miR-3572-3p	0	NA	NA	NA	NA	NA	0	0	0	0	0	0	0	0	0	0	0	0	0	0
mmu-miR-3620-3p	0	NA	NA	NA	NA	NA	0	0	0	0	0	0	0	0	0	0	0	0	0	0
mmu-miR-3620-5p	0	NA	NA	NA	NA	NA	0	0	0	0	0	0	0	0	0	0	0	0	0	0
mmu-miR-363-5p	0	NA	NA	NA	NA	NA	0	0	0	0	0	0	0	0	0	0	0	0	0	0
mmu-miR-365-1-5p	0	NA	NA	NA	NA	NA	0	0	0	0	0	0	0	0	0	0	0	0	0	0
mmu-miR-365-2-5p	0	NA	NA	NA	NA	NA	0	0	0	0	0	0	0	0	0	0	0	0	0	0
mmu-miR-367-3p	0	NA	NA	NA	NA	NA	0	0	0	0	0	0	0	0	0	0	0	0	0	0
mmu-miR-367-5p	0	NA	NA	NA	NA	NA	0	0	0	0	0	0	0	0	0	0	0	0	0	0
mmu-miR-374b-3p	0	NA	NA	NA	NA	NA	0	0	0	0	0	0	0	0	0	0	0	0	0	0
mmu-miR-374c-3p	0	NA	NA	NA	NA	NA	0	0	0	0	0	0	0	0	0	0	0	0	0	0
mmu-miR-378d	0	NA	NA	NA	NA	NA	0	0	0	0	0	0	0	0	0	0	0	0	0	0
mmu-miR-382-3p	0	NA	NA	NA	NA	NA	0	0	0	0	0	0	0	0	0	0	0	0	0	0
mmu-miR-3960	0	NA	NA	NA	NA	NA	0	0	0	0	0	0	0	0	0	0	0	0	0	0
mmu-miR-3961	0	NA	NA	NA	NA	NA	0	0	0	0	0	0	0	0	0	0	0	0	0	0
mmu-miR-3962	0	NA	NA	NA	NA	NA	0	0	0	0	0	0	0	0	0	0	0	0	0	0
mmu-miR-3963	0	NA	NA	NA	NA	NA	0	0	0	0	0	0	0	0	0	0	0	0	0	0
mmu-miR-3964	0	NA	NA	NA	NA	NA	0	0	0	0	0	0	0	0	0	0	0	0	0	0
mmu-miR-3965	0	NA	NA	NA	NA	NA	0	0	0	0	0	0	0	0	0	0	0	0	0	0
mmu-miR-3966	0	NA	NA	NA	NA	NA	0	0	0	0	0	0	0	0	0	0	0	0	0	0
mmu-miR-3967	0	NA	NA	NA	NA	NA	0	0	0	0	0	0	0	0	0	0	0	0	0	0
mmu-miR-3968	0	NA	NA	NA	NA	NA	0	0	0	0	0	0	0	0	0	0	0	0	0	0
mmu-miR-3969	0	NA	NA	NA	NA	NA	0	0	0	0	0	0	0	0	0	0	0	0	0	0
mmu-miR-3970	0	NA	NA	NA	NA	NA	0	0	0	0	0	0	0	0	0	0	0	0	0	0
mmu-miR-3971	0	NA	NA	NA	NA	NA	0	0	0	0	0	0	0	0	0	0	0	0	0	0
mmu-miR-412-3p	0	NA	NA	NA	NA	NA	0	0	0	0	0	0	0	0	0	0	0	0	0	0
mmu-miR-421-5p	0	NA	NA	NA	NA	NA	0	0	0	0	0	0	0	0	0	0	0	0	0	0
mmu-miR-429-5p	0	NA	NA	NA	NA	NA	0	0	0	0	0	0	0	0	0	0	0	0	0	0
mmu-miR-432	0	NA	NA	NA	NA	NA	0	0	0	0	0	0	0	0	0	0	0	0	0	0
mmu-miR-448-5p	0	NA	NA	NA	NA	NA	0	0	0	0	0	0	0	0	0	0	0	0	0	0
mmu-miR-449a-3p	0	NA	NA	NA	NA	NA	0	0	0	0	0	0	0	0	0	0	0	0	0	0
mmu-miR-449a-5p	0	NA	NA	NA	NA	NA	0	0	0	0	0	0	0	0	0	0	0	0	0	0
mmu-miR-449b	0	NA	NA	NA	NA	NA	0	0	0	0	0	0	0	0	0	0	0	0	0	0
mmu-miR-449c-3p	0	NA	NA	NA	NA	NA	0	0	0	0	0	0	0	0	0	0	0	0	0	0
mmu-miR-449c-5p	0	NA	NA	NA	NA	NA	0	0	0	0	0	0	0	0	0	0	0	0	0	0
mmu-miR-451b	0	NA	NA	NA	NA	NA	0	0	0	0	0	0	0	0	0	0	0	0	0	0
mmu-miR-452-5p	0	NA	NA	NA	NA	NA	0	0	0	0	0	0	0	0	0	0	0	0	0	0
mmu-miR-453	0	NA	NA	NA	NA	NA	0	0	0	0	0	0	0	0	0	0	0	0	0	0
mmu-miR-463-3p	0	NA	NA	NA	NA	NA	0	0	0	0	0	0	0	0	0	0	0	0	0	0
mmu-miR-463-5p	0	NA	NA	NA	NA	NA	0	0	0	0	0	0	0	0	0	0	0	0	0	0
mmu-miR-465a-5p	0	NA	NA	NA	NA	NA	0	0	0	0	0	0	0	0	0	0	0	0	0	0
mmu-miR-465b-5p	0	NA	NA	NA	NA	NA	0	0	0	0	0	0	0	0	0	0	0	0	0	0
mmu-miR-465c-5p	0	NA	NA	NA	NA	NA	0	0	0	0	0	0	0	0	0	0	0	0	0	0
mmu-miR-465d-3p	0	NA	NA	NA	NA	NA	0	0	0	0	0	0	0	0	0	0	0	0	0	0
mmu-miR-465d-5p	0	NA	NA	NA	NA	NA	0	0	0	0	0	0	0	0	0	0	0	0	0	0
mmu-miR-466d-5p	0	NA	NA	NA	NA	NA	0	0	0	0	0	0	0	0	0	0	0	0	0	0
mmu-miR-466f-5p	0	NA	NA	NA	NA	NA	0	0	0	0	0	0	0	0	0	0	0	0	0	0
mmu-miR-466l-3p	0	NA	NA	NA	NA	NA	0	0	0	0	0	0	0	0	0	0	0	0	0	0
mmu-miR-466l-5p	0	NA	NA	NA	NA	NA	0	0	0	0	0	0	0	0	0	0	0	0	0	0
mmu-miR-466o-3p	0	NA	NA	NA	NA	NA	0	0	0	0	0	0	0	0	0	0	0	0	0	0
mmu-miR-466q	0	NA	NA	NA	NA	NA	0	0	0	0	0	0	0	0	0	0	0	0	0	0
mmu-miR-467a-3p	0	NA	NA	NA	NA	NA	0	0	0	0	0	0	0	0	0	0	0	0	0	0
mmu-miR-467b-3p	0	NA	NA	NA	NA	NA	0	0	0	0	0	0	0	0	0	0	0	0	0	0
mmu-miR-467f	0	NA	NA	NA	NA	NA	0	0	0	0	0	0	0	0	0	0	0	0	0	0
mmu-miR-467g	0	NA	NA	NA	NA	NA	0	0	0	0	0	0	0	0	0	0	0	0	0	0
mmu-miR-467h	0	NA	NA	NA	NA	NA	0	0	0	0	0	0	0	0	0	0	0	0	0	0
mmu-miR-468-3p	0	NA	NA	NA	NA	NA	0	0	0	0	0	0	0	0	0	0	0	0	0	0
mmu-miR-468-5p	0	NA	NA	NA	NA	NA	0	0	0	0	0	0	0	0	0	0	0	0	0	0
mmu-miR-470-3p	0	NA	NA	NA	NA	NA	0	0	0	0	0	0	0	0	0	0	0	0	0	0
mmu-miR-470-5p	0	NA	NA	NA	NA	NA	0	0	0	0	0	0	0	0	0	0	0	0	0	0
mmu-miR-471-3p	0	NA	NA	NA	NA	NA	0	0	0	0	0	0	0	0	0	0	0	0	0	0
mmu-miR-471-5p	0	NA	NA	NA	NA	NA	0	0	0	0	0	0	0	0	0	0	0	0	0	0
mmu-miR-483-3p	0	NA	NA	NA	NA	NA	0	0	0	0	0	0	0	0	0	0	0	0	0	0
mmu-miR-483-5p	0	NA	NA	NA	NA	NA	0	0	0	0	0	0	0	0	0	0	0	0	0	0
mmu-miR-487b-5p	0	NA	NA	NA	NA	NA	0	0	0	0	0	0	0	0	0	0	0	0	0	0
mmu-miR-489-5p	0	NA	NA	NA	NA	NA	0	0	0	0	0	0	0	0	0	0	0	0	0	0
mmu-miR-496b	0	NA	NA	NA	NA	NA	0	0	0	0	0	0	0	0	0	0	0	0	0	0
mmu-miR-497b	0	NA	NA	NA	NA	NA	0	0	0	0	0	0	0	0	0	0	0	0	0	0
mmu-miR-504-3p	0	NA	NA	NA	NA	NA	0	0	0	0	0	0	0	0	0	0	0	0	0	0
mmu-miR-5046	0	NA	NA	NA	NA	NA	0	0	0	0	0	0	0	0	0	0	0	0	0	0
mmu-miR-509-3p	0	NA	NA	NA	NA	NA	0	0	0	0	0	0	0	0	0	0	0	0	0	0
mmu-miR-509-5p	0	NA	NA	NA	NA	NA	0	0	0	0	0	0	0	0	0	0	0	0	0	0
mmu-miR-5098	0	NA	NA	NA	NA	NA	0	0	0	0	0	0	0	0	0	0	0	0	0	0
mmu-miR-5099	0	NA	NA	NA	NA	NA	0	0	0	0	0	0	0	0	0	0	0	0	0	0
mmu-miR-5103	0	NA	NA	NA	NA	NA	0	0	0	0	0	0	0	0	0	0	0	0	0	0
mmu-miR-5104	0	NA	NA	NA	NA	NA	0	0	0	0	0	0	0	0	0	0	0	0	0	0
mmu-miR-5106	0	NA	NA	NA	NA	NA	0	0	0	0	0	0	0	0	0	0	0	0	0	0
mmu-miR-5107-3p	0	NA	NA	NA	NA	NA	0	0	0	0	0	0	0	0	0	0	0	0	0	0
mmu-miR-5107-5p	0	NA	NA	NA	NA	NA	0	0	0	0	0	0	0	0	0	0	0	0	0	0
mmu-miR-5108	0	NA	NA	NA	NA	NA	0	0	0	0	0	0	0	0	0	0	0	0	0	0
mmu-miR-5110	0	NA	NA	NA	NA	NA	0	0	0	0	0	0	0	0	0	0	0	0	0	0
mmu-miR-5112	0	NA	NA	NA	NA	NA	0	0	0	0	0	0	0	0	0	0	0	0	0	0
mmu-miR-5113	0	NA	NA	NA	NA	NA	0	0	0	0	0	0	0	0	0	0	0	0	0	0
mmu-miR-5114	0	NA	NA	NA	NA	NA	0	0	0	0	0	0	0	0	0	0	0	0	0	0
mmu-miR-511-5p	0	NA	NA	NA	NA	NA	0	0	0	0	0	0	0	0	0	0	0	0	0	0
mmu-miR-5116	0	NA	NA	NA	NA	NA	0	0	0	0	0	0	0	0	0	0	0	0	0	0
mmu-miR-5118	0	NA	NA	NA	NA	NA	0	0	0	0	0	0	0	0	0	0	0	0	0	0
mmu-miR-5119	0	NA	NA	NA	NA	NA	0	0	0	0	0	0	0	0	0	0	0	0	0	0
mmu-miR-5120	0	NA	NA	NA	NA	NA	0	0	0	0	0	0	0	0	0	0	0	0	0	0
mmu-miR-5121	0	NA	NA	NA	NA	NA	0	0	0	0	0	0	0	0	0	0	0	0	0	0
mmu-miR-5122	0	NA	NA	NA	NA	NA	0	0	0	0	0	0	0	0	0	0	0	0	0	0
mmu-miR-5123	0	NA	NA	NA	NA	NA	0	0	0	0	0	0	0	0	0	0	0	0	0	0
mmu-miR-5124a	0	NA	NA	NA	NA	NA	0	0	0	0	0	0	0	0	0	0	0	0	0	0
mmu-miR-5124b	0	NA	NA	NA	NA	NA	0	0	0	0	0	0	0	0	0	0	0	0	0	0
mmu-miR-5125	0	NA	NA	NA	NA	NA	0	0	0	0	0	0	0	0	0	0	0	0	0	0
mmu-miR-5126	0	NA	NA	NA	NA	NA	0	0	0	0	0	0	0	0	0	0	0	0	0	0
mmu-miR-5127	0	NA	NA	NA	NA	NA	0	0	0	0	0	0	0	0	0	0	0	0	0	0
mmu-miR-5128	0	NA	NA	NA	NA	NA	0	0	0	0	0	0	0	0	0	0	0	0	0	0
mmu-miR-5129-3p	0	NA	NA	NA	NA	NA	0	0	0	0	0	0	0	0	0	0	0	0	0	0
mmu-miR-5129-5p	0	NA	NA	NA	NA	NA	0	0	0	0	0	0	0	0	0	0	0	0	0	0
mmu-miR-5130	0	NA	NA	NA	NA	NA	0	0	0	0	0	0	0	0	0	0	0	0	0	0
mmu-miR-5131	0	NA	NA	NA	NA	NA	0	0	0	0	0	0	0	0	0	0	0	0	0	0
mmu-miR-5133	0	NA	NA	NA	NA	NA	0	0	0	0	0	0	0	0	0	0	0	0	0	0
mmu-miR-5134-3p	0	NA	NA	NA	NA	NA	0	0	0	0	0	0	0	0	0	0	0	0	0	0
mmu-miR-5134-5p	0	NA	NA	NA	NA	NA	0	0	0	0	0	0	0	0	0	0	0	0	0	0
mmu-miR-5135	0	NA	NA	NA	NA	NA	0	0	0	0	0	0	0	0	0	0	0	0	0	0
mmu-miR-5136	0	NA	NA	NA	NA	NA	0	0	0	0	0	0	0	0	0	0	0	0	0	0
mmu-miR-546	0	NA	NA	NA	NA	NA	0	0	0	0	0	0	0	0	0	0	0	0	0	0
mmu-miR-547-5p	0	NA	NA	NA	NA	NA	0	0	0	0	0	0	0	0	0	0	0	0	0	0
mmu-miR-5615-5p	0	NA	NA	NA	NA	NA	0	0	0	0	0	0	0	0	0	0	0	0	0	0
mmu-miR-5616-3p	0	NA	NA	NA	NA	NA	0	0	0	0	0	0	0	0	0	0	0	0	0	0
mmu-miR-5616-5p	0	NA	NA	NA	NA	NA	0	0	0	0	0	0	0	0	0	0	0	0	0	0
mmu-miR-5617-3p	0	NA	NA	NA	NA	NA	0	0	0	0	0	0	0	0	0	0	0	0	0	0
mmu-miR-5618-3p	0	NA	NA	NA	NA	NA	0	0	0	0	0	0	0	0	0	0	0	0	0	0
mmu-miR-5618-5p	0	NA	NA	NA	NA	NA	0	0	0	0	0	0	0	0	0	0	0	0	0	0
mmu-miR-5619-3p	0	NA	NA	NA	NA	NA	0	0	0	0	0	0	0	0	0	0	0	0	0	0
mmu-miR-5619-5p	0	NA	NA	NA	NA	NA	0	0	0	0	0	0	0	0	0	0	0	0	0	0
mmu-miR-5620-3p	0	NA	NA	NA	NA	NA	0	0	0	0	0	0	0	0	0	0	0	0	0	0
mmu-miR-5620-5p	0	NA	NA	NA	NA	NA	0	0	0	0	0	0	0	0	0	0	0	0	0	0
mmu-miR-5621-3p	0	NA	NA	NA	NA	NA	0	0	0	0	0	0	0	0	0	0	0	0	0	0
mmu-miR-5621-5p	0	NA	NA	NA	NA	NA	0	0	0	0	0	0	0	0	0	0	0	0	0	0
mmu-miR-5622-3p	0	NA	NA	NA	NA	NA	0	0	0	0	0	0	0	0	0	0	0	0	0	0
mmu-miR-5622-5p	0	NA	NA	NA	NA	NA	0	0	0	0	0	0	0	0	0	0	0	0	0	0
mmu-miR-5623-3p	0	NA	NA	NA	NA	NA	0	0	0	0	0	0	0	0	0	0	0	0	0	0
mmu-miR-5623-5p	0	NA	NA	NA	NA	NA	0	0	0	0	0	0	0	0	0	0	0	0	0	0
mmu-miR-5624-3p	0	NA	NA	NA	NA	NA	0	0	0	0	0	0	0	0	0	0	0	0	0	0
mmu-miR-5624-5p	0	NA	NA	NA	NA	NA	0	0	0	0	0	0	0	0	0	0	0	0	0	0
mmu-miR-5625-3p	0	NA	NA	NA	NA	NA	0	0	0	0	0	0	0	0	0	0	0	0	0	0
mmu-miR-5625-5p	0	NA	NA	NA	NA	NA	0	0	0	0	0	0	0	0	0	0	0	0	0	0
mmu-miR-5626-3p	0	NA	NA	NA	NA	NA	0	0	0	0	0	0	0	0	0	0	0	0	0	0
mmu-miR-5626-5p	0	NA	NA	NA	NA	NA	0	0	0	0	0	0	0	0	0	0	0	0	0	0
mmu-miR-5627-3p	0	NA	NA	NA	NA	NA	0	0	0	0	0	0	0	0	0	0	0	0	0	0
mmu-miR-568	0	NA	NA	NA	NA	NA	0	0	0	0	0	0	0	0	0	0	0	0	0	0
mmu-miR-5709-3p	0	NA	NA	NA	NA	NA	0	0	0	0	0	0	0	0	0	0	0	0	0	0
mmu-miR-5709-5p	0	NA	NA	NA	NA	NA	0	0	0	0	0	0	0	0	0	0	0	0	0	0
mmu-miR-5710	0	NA	NA	NA	NA	NA	0	0	0	0	0	0	0	0	0	0	0	0	0	0
mmu-miR-590-3p	0	NA	NA	NA	NA	NA	0	0	0	0	0	0	0	0	0	0	0	0	0	0
mmu-miR-590-5p	0	NA	NA	NA	NA	NA	0	0	0	0	0	0	0	0	0	0	0	0	0	0
mmu-miR-598-5p	0	NA	NA	NA	NA	NA	0	0	0	0	0	0	0	0	0	0	0	0	0	0
mmu-miR-599	0	NA	NA	NA	NA	NA	0	0	0	0	0	0	0	0	0	0	0	0	0	0
mmu-miR-615-3p	0	NA	NA	NA	NA	NA	0	0	0	0	0	0	0	0	0	0	0	0	0	0
mmu-miR-615-5p	0	NA	NA	NA	NA	NA	0	0	0	0	0	0	0	0	0	0	0	0	0	0
mmu-miR-6236	0	NA	NA	NA	NA	NA	0	0	0	0	0	0	0	0	0	0	0	0	0	0
mmu-miR-6237	0	NA	NA	NA	NA	NA	0	0	0	0	0	0	0	0	0	0	0	0	0	0
mmu-miR-6238	0	NA	NA	NA	NA	NA	0	0	0	0	0	0	0	0	0	0	0	0	0	0
mmu-miR-6239	0	NA	NA	NA	NA	NA	0	0	0	0	0	0	0	0	0	0	0	0	0	0
mmu-miR-6240	0	NA	NA	NA	NA	NA	0	0	0	0	0	0	0	0	0	0	0	0	0	0
mmu-miR-6241	0	NA	NA	NA	NA	NA	0	0	0	0	0	0	0	0	0	0	0	0	0	0
mmu-miR-6244	0	NA	NA	NA	NA	NA	0	0	0	0	0	0	0	0	0	0	0	0	0	0
mmu-miR-6335	0	NA	NA	NA	NA	NA	0	0	0	0	0	0	0	0	0	0	0	0	0	0
mmu-miR-6336	0	NA	NA	NA	NA	NA	0	0	0	0	0	0	0	0	0	0	0	0	0	0
mmu-miR-6337	0	NA	NA	NA	NA	NA	0	0	0	0	0	0	0	0	0	0	0	0	0	0
mmu-miR-6338	0	NA	NA	NA	NA	NA	0	0	0	0	0	0	0	0	0	0	0	0	0	0
mmu-miR-6339	0	NA	NA	NA	NA	NA	0	0	0	0	0	0	0	0	0	0	0	0	0	0
mmu-miR-6340	0	NA	NA	NA	NA	NA	0	0	0	0	0	0	0	0	0	0	0	0	0	0
mmu-miR-6341	0	NA	NA	NA	NA	NA	0	0	0	0	0	0	0	0	0	0	0	0	0	0
mmu-miR-6342	0	NA	NA	NA	NA	NA	0	0	0	0	0	0	0	0	0	0	0	0	0	0
mmu-miR-6343	0	NA	NA	NA	NA	NA	0	0	0	0	0	0	0	0	0	0	0	0	0	0
mmu-miR-6344	0	NA	NA	NA	NA	NA	0	0	0	0	0	0	0	0	0	0	0	0	0	0
mmu-miR-6345	0	NA	NA	NA	NA	NA	0	0	0	0	0	0	0	0	0	0	0	0	0	0
mmu-miR-6346	0	NA	NA	NA	NA	NA	0	0	0	0	0	0	0	0	0	0	0	0	0	0
mmu-miR-6347	0	NA	NA	NA	NA	NA	0	0	0	0	0	0	0	0	0	0	0	0	0	0
mmu-miR-6348	0	NA	NA	NA	NA	NA	0	0	0	0	0	0	0	0	0	0	0	0	0	0
mmu-miR-6349	0	NA	NA	NA	NA	NA	0	0	0	0	0	0	0	0	0	0	0	0	0	0
mmu-miR-6350	0	NA	NA	NA	NA	NA	0	0	0	0	0	0	0	0	0	0	0	0	0	0
mmu-miR-6351	0	NA	NA	NA	NA	NA	0	0	0	0	0	0	0	0	0	0	0	0	0	0
mmu-miR-6352	0	NA	NA	NA	NA	NA	0	0	0	0	0	0	0	0	0	0	0	0	0	0
mmu-miR-6353	0	NA	NA	NA	NA	NA	0	0	0	0	0	0	0	0	0	0	0	0	0	0
mmu-miR-6354	0	NA	NA	NA	NA	NA	0	0	0	0	0	0	0	0	0	0	0	0	0	0
mmu-miR-6355	0	NA	NA	NA	NA	NA	0	0	0	0	0	0	0	0	0	0	0	0	0	0
mmu-miR-6356	0	NA	NA	NA	NA	NA	0	0	0	0	0	0	0	0	0	0	0	0	0	0
mmu-miR-6357	0	NA	NA	NA	NA	NA	0	0	0	0	0	0	0	0	0	0	0	0	0	0
mmu-miR-6358	0	NA	NA	NA	NA	NA	0	0	0	0	0	0	0	0	0	0	0	0	0	0
mmu-miR-6359	0	NA	NA	NA	NA	NA	0	0	0	0	0	0	0	0	0	0	0	0	0	0
mmu-miR-6360	0	NA	NA	NA	NA	NA	0	0	0	0	0	0	0	0	0	0	0	0	0	0
mmu-miR-6361	0	NA	NA	NA	NA	NA	0	0	0	0	0	0	0	0	0	0	0	0	0	0
mmu-miR-6362	0	NA	NA	NA	NA	NA	0	0	0	0	0	0	0	0	0	0	0	0	0	0
mmu-miR-6363	0	NA	NA	NA	NA	NA	0	0	0	0	0	0	0	0	0	0	0	0	0	0
mmu-miR-6364	0	NA	NA	NA	NA	NA	0	0	0	0	0	0	0	0	0	0	0	0	0	0
mmu-miR-6365	0	NA	NA	NA	NA	NA	0	0	0	0	0	0	0	0	0	0	0	0	0	0
mmu-miR-6366	0	NA	NA	NA	NA	NA	0	0	0	0	0	0	0	0	0	0	0	0	0	0
mmu-miR-6367	0	NA	NA	NA	NA	NA	0	0	0	0	0	0	0	0	0	0	0	0	0	0
mmu-miR-6368	0	NA	NA	NA	NA	NA	0	0	0	0	0	0	0	0	0	0	0	0	0	0
mmu-miR-6369	0	NA	NA	NA	NA	NA	0	0	0	0	0	0	0	0	0	0	0	0	0	0
mmu-miR-6370	0	NA	NA	NA	NA	NA	0	0	0	0	0	0	0	0	0	0	0	0	0	0
mmu-miR-6371	0	NA	NA	NA	NA	NA	0	0	0	0	0	0	0	0	0	0	0	0	0	0
mmu-miR-6372	0	NA	NA	NA	NA	NA	0	0	0	0	0	0	0	0	0	0	0	0	0	0
mmu-miR-6373	0	NA	NA	NA	NA	NA	0	0	0	0	0	0	0	0	0	0	0	0	0	0
mmu-miR-6374	0	NA	NA	NA	NA	NA	0	0	0	0	0	0	0	0	0	0	0	0	0	0
mmu-miR-6375	0	NA	NA	NA	NA	NA	0	0	0	0	0	0	0	0	0	0	0	0	0	0
mmu-miR-6376	0	NA	NA	NA	NA	NA	0	0	0	0	0	0	0	0	0	0	0	0	0	0
mmu-miR-6377	0	NA	NA	NA	NA	NA	0	0	0	0	0	0	0	0	0	0	0	0	0	0
mmu-miR-6378	0	NA	NA	NA	NA	NA	0	0	0	0	0	0	0	0	0	0	0	0	0	0
mmu-miR-6379	0	NA	NA	NA	NA	NA	0	0	0	0	0	0	0	0	0	0	0	0	0	0
mmu-miR-6380	0	NA	NA	NA	NA	NA	0	0	0	0	0	0	0	0	0	0	0	0	0	0
mmu-miR-6381	0	NA	NA	NA	NA	NA	0	0	0	0	0	0	0	0	0	0	0	0	0	0
mmu-miR-6382	0	NA	NA	NA	NA	NA	0	0	0	0	0	0	0	0	0	0	0	0	0	0
mmu-miR-6383	0	NA	NA	NA	NA	NA	0	0	0	0	0	0	0	0	0	0	0	0	0	0
mmu-miR-6384	0	NA	NA	NA	NA	NA	0	0	0	0	0	0	0	0	0	0	0	0	0	0
mmu-miR-6385	0	NA	NA	NA	NA	NA	0	0	0	0	0	0	0	0	0	0	0	0	0	0
mmu-miR-6386	0	NA	NA	NA	NA	NA	0	0	0	0	0	0	0	0	0	0	0	0	0	0
mmu-miR-6387	0	NA	NA	NA	NA	NA	0	0	0	0	0	0	0	0	0	0	0	0	0	0
mmu-miR-6388	0	NA	NA	NA	NA	NA	0	0	0	0	0	0	0	0	0	0	0	0	0	0
mmu-miR-6389	0	NA	NA	NA	NA	NA	0	0	0	0	0	0	0	0	0	0	0	0	0	0
mmu-miR-6390	0	NA	NA	NA	NA	NA	0	0	0	0	0	0	0	0	0	0	0	0	0	0
mmu-miR-6391	0	NA	NA	NA	NA	NA	0	0	0	0	0	0	0	0	0	0	0	0	0	0
mmu-miR-6392-3p	0	NA	NA	NA	NA	NA	0	0	0	0	0	0	0	0	0	0	0	0	0	0
mmu-miR-6392-5p	0	NA	NA	NA	NA	NA	0	0	0	0	0	0	0	0	0	0	0	0	0	0
mmu-miR-6393	0	NA	NA	NA	NA	NA	0	0	0	0	0	0	0	0	0	0	0	0	0	0
mmu-miR-6394	0	NA	NA	NA	NA	NA	0	0	0	0	0	0	0	0	0	0	0	0	0	0
mmu-miR-6395	0	NA	NA	NA	NA	NA	0	0	0	0	0	0	0	0	0	0	0	0	0	0
mmu-miR-6396	0	NA	NA	NA	NA	NA	0	0	0	0	0	0	0	0	0	0	0	0	0	0
mmu-miR-6397	0	NA	NA	NA	NA	NA	0	0	0	0	0	0	0	0	0	0	0	0	0	0
mmu-miR-6398	0	NA	NA	NA	NA	NA	0	0	0	0	0	0	0	0	0	0	0	0	0	0
mmu-miR-6399	0	NA	NA	NA	NA	NA	0	0	0	0	0	0	0	0	0	0	0	0	0	0
mmu-miR-6400	0	NA	NA	NA	NA	NA	0	0	0	0	0	0	0	0	0	0	0	0	0	0
mmu-miR-6401	0	NA	NA	NA	NA	NA	0	0	0	0	0	0	0	0	0	0	0	0	0	0
mmu-miR-6402	0	NA	NA	NA	NA	NA	0	0	0	0	0	0	0	0	0	0	0	0	0	0
mmu-miR-6403	0	NA	NA	NA	NA	NA	0	0	0	0	0	0	0	0	0	0	0	0	0	0
mmu-miR-6404	0	NA	NA	NA	NA	NA	0	0	0	0	0	0	0	0	0	0	0	0	0	0
mmu-miR-6405	0	NA	NA	NA	NA	NA	0	0	0	0	0	0	0	0	0	0	0	0	0	0
mmu-miR-6406	0	NA	NA	NA	NA	NA	0	0	0	0	0	0	0	0	0	0	0	0	0	0
mmu-miR-6407	0	NA	NA	NA	NA	NA	0	0	0	0	0	0	0	0	0	0	0	0	0	0
mmu-miR-6408	0	NA	NA	NA	NA	NA	0	0	0	0	0	0	0	0	0	0	0	0	0	0
mmu-miR-6409	0	NA	NA	NA	NA	NA	0	0	0	0	0	0	0	0	0	0	0	0	0	0
mmu-miR-6410	0	NA	NA	NA	NA	NA	0	0	0	0	0	0	0	0	0	0	0	0	0	0
mmu-miR-6411	0	NA	NA	NA	NA	NA	0	0	0	0	0	0	0	0	0	0	0	0	0	0
mmu-miR-6412	0	NA	NA	NA	NA	NA	0	0	0	0	0	0	0	0	0	0	0	0	0	0
mmu-miR-6413	0	NA	NA	NA	NA	NA	0	0	0	0	0	0	0	0	0	0	0	0	0	0
mmu-miR-6414	0	NA	NA	NA	NA	NA	0	0	0	0	0	0	0	0	0	0	0	0	0	0
mmu-miR-6415	0	NA	NA	NA	NA	NA	0	0	0	0	0	0	0	0	0	0	0	0	0	0
mmu-miR-6416-3p	0	NA	NA	NA	NA	NA	0	0	0	0	0	0	0	0	0	0	0	0	0	0
mmu-miR-6416-5p	0	NA	NA	NA	NA	NA	0	0	0	0	0	0	0	0	0	0	0	0	0	0
mmu-miR-6417	0	NA	NA	NA	NA	NA	0	0	0	0	0	0	0	0	0	0	0	0	0	0
mmu-miR-6418-5p	0	NA	NA	NA	NA	NA	0	0	0	0	0	0	0	0	0	0	0	0	0	0
mmu-miR-6419	0	NA	NA	NA	NA	NA	0	0	0	0	0	0	0	0	0	0	0	0	0	0
mmu-miR-6420	0	NA	NA	NA	NA	NA	0	0	0	0	0	0	0	0	0	0	0	0	0	0
mmu-miR-6481	0	NA	NA	NA	NA	NA	0	0	0	0	0	0	0	0	0	0	0	0	0	0
mmu-miR-6516-3p	0	NA	NA	NA	NA	NA	0	0	0	0	0	0	0	0	0	0	0	0	0	0
mmu-miR-653-5p	0	NA	NA	NA	NA	NA	0	0	0	0	0	0	0	0	0	0	0	0	0	0
mmu-miR-6537-3p	0	NA	NA	NA	NA	NA	0	0	0	0	0	0	0	0	0	0	0	0	0	0
mmu-miR-6537-5p	0	NA	NA	NA	NA	NA	0	0	0	0	0	0	0	0	0	0	0	0	0	0
mmu-miR-6538	0	NA	NA	NA	NA	NA	0	0	0	0	0	0	0	0	0	0	0	0	0	0
mmu-miR-6539	0	NA	NA	NA	NA	NA	0	0	0	0	0	0	0	0	0	0	0	0	0	0
mmu-miR-6540-3p	0	NA	NA	NA	NA	NA	0	0	0	0	0	0	0	0	0	0	0	0	0	0
mmu-miR-6541	0	NA	NA	NA	NA	NA	0	0	0	0	0	0	0	0	0	0	0	0	0	0
mmu-miR-654-3p	0	NA	NA	NA	NA	NA	0	0	0	0	0	0	0	0	0	0	0	0	0	0
mmu-miR-654-5p	0	NA	NA	NA	NA	NA	0	0	0	0	0	0	0	0	0	0	0	0	0	0
mmu-miR-6546-3p	0	NA	NA	NA	NA	NA	0	0	0	0	0	0	0	0	0	0	0	0	0	0
mmu-miR-6546-5p	0	NA	NA	NA	NA	NA	0	0	0	0	0	0	0	0	0	0	0	0	0	0
mmu-miR-669c-3p	0	NA	NA	NA	NA	NA	0	0	0	0	0	0	0	0	0	0	0	0	0	0
mmu-miR-669e-3p	0	NA	NA	NA	NA	NA	0	0	0	0	0	0	0	0	0	0	0	0	0	0
mmu-miR-669g	0	NA	NA	NA	NA	NA	0	0	0	0	0	0	0	0	0	0	0	0	0	0
mmu-miR-669h-3p	0	NA	NA	NA	NA	NA	0	0	0	0	0	0	0	0	0	0	0	0	0	0
mmu-miR-669j	0	NA	NA	NA	NA	NA	0	0	0	0	0	0	0	0	0	0	0	0	0	0
mmu-miR-669k-3p	0	NA	NA	NA	NA	NA	0	0	0	0	0	0	0	0	0	0	0	0	0	0
mmu-miR-669m-3p	0	NA	NA	NA	NA	NA	0	0	0	0	0	0	0	0	0	0	0	0	0	0
mmu-miR-669n	0	NA	NA	NA	NA	NA	0	0	0	0	0	0	0	0	0	0	0	0	0	0
mmu-miR-6715-5p	0	NA	NA	NA	NA	NA	0	0	0	0	0	0	0	0	0	0	0	0	0	0
mmu-miR-675-5p	0	NA	NA	NA	NA	NA	0	0	0	0	0	0	0	0	0	0	0	0	0	0
mmu-miR-6769b-5p	0	NA	NA	NA	NA	NA	0	0	0	0	0	0	0	0	0	0	0	0	0	0
mmu-miR-677-3p	0	NA	NA	NA	NA	NA	0	0	0	0	0	0	0	0	0	0	0	0	0	0
mmu-miR-677-5p	0	NA	NA	NA	NA	NA	0	0	0	0	0	0	0	0	0	0	0	0	0	0
mmu-miR-678	0	NA	NA	NA	NA	NA	0	0	0	0	0	0	0	0	0	0	0	0	0	0
mmu-miR-680	0	NA	NA	NA	NA	NA	0	0	0	0	0	0	0	0	0	0	0	0	0	0
mmu-miR-681	0	NA	NA	NA	NA	NA	0	0	0	0	0	0	0	0	0	0	0	0	0	0
mmu-miR-682	0	NA	NA	NA	NA	NA	0	0	0	0	0	0	0	0	0	0	0	0	0	0
mmu-miR-683	0	NA	NA	NA	NA	NA	0	0	0	0	0	0	0	0	0	0	0	0	0	0
mmu-miR-684	0	NA	NA	NA	NA	NA	0	0	0	0	0	0	0	0	0	0	0	0	0	0
mmu-miR-686	0	NA	NA	NA	NA	NA	0	0	0	0	0	0	0	0	0	0	0	0	0	0
mmu-miR-687	0	NA	NA	NA	NA	NA	0	0	0	0	0	0	0	0	0	0	0	0	0	0
mmu-miR-688	0	NA	NA	NA	NA	NA	0	0	0	0	0	0	0	0	0	0	0	0	0	0
mmu-miR-6896-3p	0	NA	NA	NA	NA	NA	0	0	0	0	0	0	0	0	0	0	0	0	0	0
mmu-miR-6896-5p	0	NA	NA	NA	NA	NA	0	0	0	0	0	0	0	0	0	0	0	0	0	0
mmu-miR-6897-3p	0	NA	NA	NA	NA	NA	0	0	0	0	0	0	0	0	0	0	0	0	0	0
mmu-miR-6898-3p	0	NA	NA	NA	NA	NA	0	0	0	0	0	0	0	0	0	0	0	0	0	0
mmu-miR-6898-5p	0	NA	NA	NA	NA	NA	0	0	0	0	0	0	0	0	0	0	0	0	0	0
mmu-miR-6899-5p	0	NA	NA	NA	NA	NA	0	0	0	0	0	0	0	0	0	0	0	0	0	0
mmu-miR-690	0	NA	NA	NA	NA	NA	0	0	0	0	0	0	0	0	0	0	0	0	0	0
mmu-miR-6900-3p	0	NA	NA	NA	NA	NA	0	0	0	0	0	0	0	0	0	0	0	0	0	0
mmu-miR-6900-5p	0	NA	NA	NA	NA	NA	0	0	0	0	0	0	0	0	0	0	0	0	0	0
mmu-miR-6901-5p	0	NA	NA	NA	NA	NA	0	0	0	0	0	0	0	0	0	0	0	0	0	0
mmu-miR-6902-3p	0	NA	NA	NA	NA	NA	0	0	0	0	0	0	0	0	0	0	0	0	0	0
mmu-miR-6902-5p	0	NA	NA	NA	NA	NA	0	0	0	0	0	0	0	0	0	0	0	0	0	0
mmu-miR-6903-3p	0	NA	NA	NA	NA	NA	0	0	0	0	0	0	0	0	0	0	0	0	0	0
mmu-miR-6903-5p	0	NA	NA	NA	NA	NA	0	0	0	0	0	0	0	0	0	0	0	0	0	0
mmu-miR-6904-3p	0	NA	NA	NA	NA	NA	0	0	0	0	0	0	0	0	0	0	0	0	0	0
mmu-miR-6904-5p	0	NA	NA	NA	NA	NA	0	0	0	0	0	0	0	0	0	0	0	0	0	0
mmu-miR-6905-3p	0	NA	NA	NA	NA	NA	0	0	0	0	0	0	0	0	0	0	0	0	0	0
mmu-miR-6905-5p	0	NA	NA	NA	NA	NA	0	0	0	0	0	0	0	0	0	0	0	0	0	0
mmu-miR-6906-3p	0	NA	NA	NA	NA	NA	0	0	0	0	0	0	0	0	0	0	0	0	0	0
mmu-miR-6906-5p	0	NA	NA	NA	NA	NA	0	0	0	0	0	0	0	0	0	0	0	0	0	0
mmu-miR-6907-3p	0	NA	NA	NA	NA	NA	0	0	0	0	0	0	0	0	0	0	0	0	0	0
mmu-miR-6907-5p	0	NA	NA	NA	NA	NA	0	0	0	0	0	0	0	0	0	0	0	0	0	0
mmu-miR-6908-3p	0	NA	NA	NA	NA	NA	0	0	0	0	0	0	0	0	0	0	0	0	0	0
mmu-miR-6908-5p	0	NA	NA	NA	NA	NA	0	0	0	0	0	0	0	0	0	0	0	0	0	0
mmu-miR-6909-3p	0	NA	NA	NA	NA	NA	0	0	0	0	0	0	0	0	0	0	0	0	0	0
mmu-miR-6909-5p	0	NA	NA	NA	NA	NA	0	0	0	0	0	0	0	0	0	0	0	0	0	0
mmu-miR-691	0	NA	NA	NA	NA	NA	0	0	0	0	0	0	0	0	0	0	0	0	0	0
mmu-miR-6910-3p	0	NA	NA	NA	NA	NA	0	0	0	0	0	0	0	0	0	0	0	0	0	0
mmu-miR-6910-5p	0	NA	NA	NA	NA	NA	0	0	0	0	0	0	0	0	0	0	0	0	0	0
mmu-miR-6911-5p	0	NA	NA	NA	NA	NA	0	0	0	0	0	0	0	0	0	0	0	0	0	0
mmu-miR-6912-5p	0	NA	NA	NA	NA	NA	0	0	0	0	0	0	0	0	0	0	0	0	0	0
mmu-miR-6913-3p	0	NA	NA	NA	NA	NA	0	0	0	0	0	0	0	0	0	0	0	0	0	0
mmu-miR-6913-5p	0	NA	NA	NA	NA	NA	0	0	0	0	0	0	0	0	0	0	0	0	0	0
mmu-miR-6914-5p	0	NA	NA	NA	NA	NA	0	0	0	0	0	0	0	0	0	0	0	0	0	0
mmu-miR-6915-3p	0	NA	NA	NA	NA	NA	0	0	0	0	0	0	0	0	0	0	0	0	0	0
mmu-miR-6915-5p	0	NA	NA	NA	NA	NA	0	0	0	0	0	0	0	0	0	0	0	0	0	0
mmu-miR-6916-3p	0	NA	NA	NA	NA	NA	0	0	0	0	0	0	0	0	0	0	0	0	0	0
mmu-miR-6916-5p	0	NA	NA	NA	NA	NA	0	0	0	0	0	0	0	0	0	0	0	0	0	0
mmu-miR-6917-5p	0	NA	NA	NA	NA	NA	0	0	0	0	0	0	0	0	0	0	0	0	0	0
mmu-miR-6918-3p	0	NA	NA	NA	NA	NA	0	0	0	0	0	0	0	0	0	0	0	0	0	0
mmu-miR-6918-5p	0	NA	NA	NA	NA	NA	0	0	0	0	0	0	0	0	0	0	0	0	0	0
mmu-miR-6919-5p	0	NA	NA	NA	NA	NA	0	0	0	0	0	0	0	0	0	0	0	0	0	0
mmu-miR-692	0	NA	NA	NA	NA	NA	0	0	0	0	0	0	0	0	0	0	0	0	0	0
mmu-miR-6920-3p	0	NA	NA	NA	NA	NA	0	0	0	0	0	0	0	0	0	0	0	0	0	0
mmu-miR-6920-5p	0	NA	NA	NA	NA	NA	0	0	0	0	0	0	0	0	0	0	0	0	0	0
mmu-miR-6921-3p	0	NA	NA	NA	NA	NA	0	0	0	0	0	0	0	0	0	0	0	0	0	0
mmu-miR-6921-5p	0	NA	NA	NA	NA	NA	0	0	0	0	0	0	0	0	0	0	0	0	0	0
mmu-miR-6922-5p	0	NA	NA	NA	NA	NA	0	0	0	0	0	0	0	0	0	0	0	0	0	0
mmu-miR-6923-3p	0	NA	NA	NA	NA	NA	0	0	0	0	0	0	0	0	0	0	0	0	0	0
mmu-miR-6923-5p	0	NA	NA	NA	NA	NA	0	0	0	0	0	0	0	0	0	0	0	0	0	0
mmu-miR-6924-3p	0	NA	NA	NA	NA	NA	0	0	0	0	0	0	0	0	0	0	0	0	0	0
mmu-miR-6924-5p	0	NA	NA	NA	NA	NA	0	0	0	0	0	0	0	0	0	0	0	0	0	0
mmu-miR-6925-3p	0	NA	NA	NA	NA	NA	0	0	0	0	0	0	0	0	0	0	0	0	0	0
mmu-miR-6925-5p	0	NA	NA	NA	NA	NA	0	0	0	0	0	0	0	0	0	0	0	0	0	0
mmu-miR-6927-3p	0	NA	NA	NA	NA	NA	0	0	0	0	0	0	0	0	0	0	0	0	0	0
mmu-miR-6927-5p	0	NA	NA	NA	NA	NA	0	0	0	0	0	0	0	0	0	0	0	0	0	0
mmu-miR-6928-3p	0	NA	NA	NA	NA	NA	0	0	0	0	0	0	0	0	0	0	0	0	0	0
mmu-miR-6928-5p	0	NA	NA	NA	NA	NA	0	0	0	0	0	0	0	0	0	0	0	0	0	0
mmu-miR-6929-3p	0	NA	NA	NA	NA	NA	0	0	0	0	0	0	0	0	0	0	0	0	0	0
mmu-miR-6929-5p	0	NA	NA	NA	NA	NA	0	0	0	0	0	0	0	0	0	0	0	0	0	0
mmu-miR-6930-3p	0	NA	NA	NA	NA	NA	0	0	0	0	0	0	0	0	0	0	0	0	0	0
mmu-miR-6930-5p	0	NA	NA	NA	NA	NA	0	0	0	0	0	0	0	0	0	0	0	0	0	0
mmu-miR-6931-3p	0	NA	NA	NA	NA	NA	0	0	0	0	0	0	0	0	0	0	0	0	0	0
mmu-miR-6931-5p	0	NA	NA	NA	NA	NA	0	0	0	0	0	0	0	0	0	0	0	0	0	0
mmu-miR-6932-3p	0	NA	NA	NA	NA	NA	0	0	0	0	0	0	0	0	0	0	0	0	0	0
mmu-miR-6932-5p	0	NA	NA	NA	NA	NA	0	0	0	0	0	0	0	0	0	0	0	0	0	0
mmu-miR-6933-3p	0	NA	NA	NA	NA	NA	0	0	0	0	0	0	0	0	0	0	0	0	0	0
mmu-miR-6933-5p	0	NA	NA	NA	NA	NA	0	0	0	0	0	0	0	0	0	0	0	0	0	0
mmu-miR-693-3p	0	NA	NA	NA	NA	NA	0	0	0	0	0	0	0	0	0	0	0	0	0	0
mmu-miR-6934-3p	0	NA	NA	NA	NA	NA	0	0	0	0	0	0	0	0	0	0	0	0	0	0
mmu-miR-6935-3p	0	NA	NA	NA	NA	NA	0	0	0	0	0	0	0	0	0	0	0	0	0	0
mmu-miR-693-5p	0	NA	NA	NA	NA	NA	0	0	0	0	0	0	0	0	0	0	0	0	0	0
mmu-miR-6936-3p	0	NA	NA	NA	NA	NA	0	0	0	0	0	0	0	0	0	0	0	0	0	0
mmu-miR-6936-5p	0	NA	NA	NA	NA	NA	0	0	0	0	0	0	0	0	0	0	0	0	0	0
mmu-miR-6937-3p	0	NA	NA	NA	NA	NA	0	0	0	0	0	0	0	0	0	0	0	0	0	0
mmu-miR-6937-5p	0	NA	NA	NA	NA	NA	0	0	0	0	0	0	0	0	0	0	0	0	0	0
mmu-miR-6938-3p	0	NA	NA	NA	NA	NA	0	0	0	0	0	0	0	0	0	0	0	0	0	0
mmu-miR-6938-5p	0	NA	NA	NA	NA	NA	0	0	0	0	0	0	0	0	0	0	0	0	0	0
mmu-miR-6939-5p	0	NA	NA	NA	NA	NA	0	0	0	0	0	0	0	0	0	0	0	0	0	0
mmu-miR-694	0	NA	NA	NA	NA	NA	0	0	0	0	0	0	0	0	0	0	0	0	0	0
mmu-miR-6940-5p	0	NA	NA	NA	NA	NA	0	0	0	0	0	0	0	0	0	0	0	0	0	0
mmu-miR-6941-3p	0	NA	NA	NA	NA	NA	0	0	0	0	0	0	0	0	0	0	0	0	0	0
mmu-miR-6941-5p	0	NA	NA	NA	NA	NA	0	0	0	0	0	0	0	0	0	0	0	0	0	0
mmu-miR-6942-3p	0	NA	NA	NA	NA	NA	0	0	0	0	0	0	0	0	0	0	0	0	0	0
mmu-miR-6942-5p	0	NA	NA	NA	NA	NA	0	0	0	0	0	0	0	0	0	0	0	0	0	0
mmu-miR-6943-5p	0	NA	NA	NA	NA	NA	0	0	0	0	0	0	0	0	0	0	0	0	0	0
mmu-miR-6944-5p	0	NA	NA	NA	NA	NA	0	0	0	0	0	0	0	0	0	0	0	0	0	0
mmu-miR-6945-3p	0	NA	NA	NA	NA	NA	0	0	0	0	0	0	0	0	0	0	0	0	0	0
mmu-miR-6945-5p	0	NA	NA	NA	NA	NA	0	0	0	0	0	0	0	0	0	0	0	0	0	0
mmu-miR-6946-5p	0	NA	NA	NA	NA	NA	0	0	0	0	0	0	0	0	0	0	0	0	0	0
mmu-miR-6947-3p	0	NA	NA	NA	NA	NA	0	0	0	0	0	0	0	0	0	0	0	0	0	0
mmu-miR-6947-5p	0	NA	NA	NA	NA	NA	0	0	0	0	0	0	0	0	0	0	0	0	0	0
mmu-miR-6948-5p	0	NA	NA	NA	NA	NA	0	0	0	0	0	0	0	0	0	0	0	0	0	0
mmu-miR-6949-3p	0	NA	NA	NA	NA	NA	0	0	0	0	0	0	0	0	0	0	0	0	0	0
mmu-miR-6949-5p	0	NA	NA	NA	NA	NA	0	0	0	0	0	0	0	0	0	0	0	0	0	0
mmu-miR-695	0	NA	NA	NA	NA	NA	0	0	0	0	0	0	0	0	0	0	0	0	0	0
mmu-miR-6950-3p	0	NA	NA	NA	NA	NA	0	0	0	0	0	0	0	0	0	0	0	0	0	0
mmu-miR-6950-5p	0	NA	NA	NA	NA	NA	0	0	0	0	0	0	0	0	0	0	0	0	0	0
mmu-miR-6951-3p	0	NA	NA	NA	NA	NA	0	0	0	0	0	0	0	0	0	0	0	0	0	0
mmu-miR-6951-5p	0	NA	NA	NA	NA	NA	0	0	0	0	0	0	0	0	0	0	0	0	0	0
mmu-miR-6952-3p	0	NA	NA	NA	NA	NA	0	0	0	0	0	0	0	0	0	0	0	0	0	0
mmu-miR-6952-5p	0	NA	NA	NA	NA	NA	0	0	0	0	0	0	0	0	0	0	0	0	0	0
mmu-miR-6953-5p	0	NA	NA	NA	NA	NA	0	0	0	0	0	0	0	0	0	0	0	0	0	0
mmu-miR-6954-5p	0	NA	NA	NA	NA	NA	0	0	0	0	0	0	0	0	0	0	0	0	0	0
mmu-miR-6955-3p	0	NA	NA	NA	NA	NA	0	0	0	0	0	0	0	0	0	0	0	0	0	0
mmu-miR-6955-5p	0	NA	NA	NA	NA	NA	0	0	0	0	0	0	0	0	0	0	0	0	0	0
mmu-miR-6956-3p	0	NA	NA	NA	NA	NA	0	0	0	0	0	0	0	0	0	0	0	0	0	0
mmu-miR-6956-5p	0	NA	NA	NA	NA	NA	0	0	0	0	0	0	0	0	0	0	0	0	0	0
mmu-miR-6957-3p	0	NA	NA	NA	NA	NA	0	0	0	0	0	0	0	0	0	0	0	0	0	0
mmu-miR-6957-5p	0	NA	NA	NA	NA	NA	0	0	0	0	0	0	0	0	0	0	0	0	0	0
mmu-miR-6958-3p	0	NA	NA	NA	NA	NA	0	0	0	0	0	0	0	0	0	0	0	0	0	0
mmu-miR-6958-5p	0	NA	NA	NA	NA	NA	0	0	0	0	0	0	0	0	0	0	0	0	0	0
mmu-miR-6959-3p	0	NA	NA	NA	NA	NA	0	0	0	0	0	0	0	0	0	0	0	0	0	0
mmu-miR-6959-5p	0	NA	NA	NA	NA	NA	0	0	0	0	0	0	0	0	0	0	0	0	0	0
mmu-miR-696	0	NA	NA	NA	NA	NA	0	0	0	0	0	0	0	0	0	0	0	0	0	0
mmu-miR-6960-3p	0	NA	NA	NA	NA	NA	0	0	0	0	0	0	0	0	0	0	0	0	0	0
mmu-miR-6960-5p	0	NA	NA	NA	NA	NA	0	0	0	0	0	0	0	0	0	0	0	0	0	0
mmu-miR-6961-3p	0	NA	NA	NA	NA	NA	0	0	0	0	0	0	0	0	0	0	0	0	0	0
mmu-miR-6961-5p	0	NA	NA	NA	NA	NA	0	0	0	0	0	0	0	0	0	0	0	0	0	0
mmu-miR-6962-3p	0	NA	NA	NA	NA	NA	0	0	0	0	0	0	0	0	0	0	0	0	0	0
mmu-miR-6962-5p	0	NA	NA	NA	NA	NA	0	0	0	0	0	0	0	0	0	0	0	0	0	0
mmu-miR-6963-3p	0	NA	NA	NA	NA	NA	0	0	0	0	0	0	0	0	0	0	0	0	0	0
mmu-miR-6963-5p	0	NA	NA	NA	NA	NA	0	0	0	0	0	0	0	0	0	0	0	0	0	0
mmu-miR-6964-3p	0	NA	NA	NA	NA	NA	0	0	0	0	0	0	0	0	0	0	0	0	0	0
mmu-miR-6964-5p	0	NA	NA	NA	NA	NA	0	0	0	0	0	0	0	0	0	0	0	0	0	0
mmu-miR-6965-3p	0	NA	NA	NA	NA	NA	0	0	0	0	0	0	0	0	0	0	0	0	0	0
mmu-miR-6965-5p	0	NA	NA	NA	NA	NA	0	0	0	0	0	0	0	0	0	0	0	0	0	0
mmu-miR-6966-3p	0	NA	NA	NA	NA	NA	0	0	0	0	0	0	0	0	0	0	0	0	0	0
mmu-miR-6966-5p	0	NA	NA	NA	NA	NA	0	0	0	0	0	0	0	0	0	0	0	0	0	0
mmu-miR-6967-5p	0	NA	NA	NA	NA	NA	0	0	0	0	0	0	0	0	0	0	0	0	0	0
mmu-miR-6968-5p	0	NA	NA	NA	NA	NA	0	0	0	0	0	0	0	0	0	0	0	0	0	0
mmu-miR-6969-3p	0	NA	NA	NA	NA	NA	0	0	0	0	0	0	0	0	0	0	0	0	0	0
mmu-miR-6969-5p	0	NA	NA	NA	NA	NA	0	0	0	0	0	0	0	0	0	0	0	0	0	0
mmu-miR-697	0	NA	NA	NA	NA	NA	0	0	0	0	0	0	0	0	0	0	0	0	0	0
mmu-miR-6970-5p	0	NA	NA	NA	NA	NA	0	0	0	0	0	0	0	0	0	0	0	0	0	0
mmu-miR-6971-5p	0	NA	NA	NA	NA	NA	0	0	0	0	0	0	0	0	0	0	0	0	0	0
mmu-miR-6972-3p	0	NA	NA	NA	NA	NA	0	0	0	0	0	0	0	0	0	0	0	0	0	0
mmu-miR-6972-5p	0	NA	NA	NA	NA	NA	0	0	0	0	0	0	0	0	0	0	0	0	0	0
mmu-miR-6973a-3p	0	NA	NA	NA	NA	NA	0	0	0	0	0	0	0	0	0	0	0	0	0	0
mmu-miR-6973a-5p	0	NA	NA	NA	NA	NA	0	0	0	0	0	0	0	0	0	0	0	0	0	0
mmu-miR-6973b-3p	0	NA	NA	NA	NA	NA	0	0	0	0	0	0	0	0	0	0	0	0	0	0
mmu-miR-6973b-5p	0	NA	NA	NA	NA	NA	0	0	0	0	0	0	0	0	0	0	0	0	0	0
mmu-miR-6974-3p	0	NA	NA	NA	NA	NA	0	0	0	0	0	0	0	0	0	0	0	0	0	0
mmu-miR-6974-5p	0	NA	NA	NA	NA	NA	0	0	0	0	0	0	0	0	0	0	0	0	0	0
mmu-miR-6975-5p	0	NA	NA	NA	NA	NA	0	0	0	0	0	0	0	0	0	0	0	0	0	0
mmu-miR-6976-5p	0	NA	NA	NA	NA	NA	0	0	0	0	0	0	0	0	0	0	0	0	0	0
mmu-miR-6977-5p	0	NA	NA	NA	NA	NA	0	0	0	0	0	0	0	0	0	0	0	0	0	0
mmu-miR-6978-3p	0	NA	NA	NA	NA	NA	0	0	0	0	0	0	0	0	0	0	0	0	0	0
mmu-miR-6978-5p	0	NA	NA	NA	NA	NA	0	0	0	0	0	0	0	0	0	0	0	0	0	0
mmu-miR-6979-5p	0	NA	NA	NA	NA	NA	0	0	0	0	0	0	0	0	0	0	0	0	0	0
mmu-miR-6980-3p	0	NA	NA	NA	NA	NA	0	0	0	0	0	0	0	0	0	0	0	0	0	0
mmu-miR-6980-5p	0	NA	NA	NA	NA	NA	0	0	0	0	0	0	0	0	0	0	0	0	0	0
mmu-miR-6981-3p	0	NA	NA	NA	NA	NA	0	0	0	0	0	0	0	0	0	0	0	0	0	0
mmu-miR-6981-5p	0	NA	NA	NA	NA	NA	0	0	0	0	0	0	0	0	0	0	0	0	0	0
mmu-miR-6982-3p	0	NA	NA	NA	NA	NA	0	0	0	0	0	0	0	0	0	0	0	0	0	0
mmu-miR-6982-5p	0	NA	NA	NA	NA	NA	0	0	0	0	0	0	0	0	0	0	0	0	0	0
mmu-miR-6983-3p	0	NA	NA	NA	NA	NA	0	0	0	0	0	0	0	0	0	0	0	0	0	0
mmu-miR-6983-5p	0	NA	NA	NA	NA	NA	0	0	0	0	0	0	0	0	0	0	0	0	0	0
mmu-miR-698-3p	0	NA	NA	NA	NA	NA	0	0	0	0	0	0	0	0	0	0	0	0	0	0
mmu-miR-6984-3p	0	NA	NA	NA	NA	NA	0	0	0	0	0	0	0	0	0	0	0	0	0	0
mmu-miR-6984-5p	0	NA	NA	NA	NA	NA	0	0	0	0	0	0	0	0	0	0	0	0	0	0
mmu-miR-6985-3p	0	NA	NA	NA	NA	NA	0	0	0	0	0	0	0	0	0	0	0	0	0	0
mmu-miR-6985-5p	0	NA	NA	NA	NA	NA	0	0	0	0	0	0	0	0	0	0	0	0	0	0
mmu-miR-698-5p	0	NA	NA	NA	NA	NA	0	0	0	0	0	0	0	0	0	0	0	0	0	0
mmu-miR-6986-5p	0	NA	NA	NA	NA	NA	0	0	0	0	0	0	0	0	0	0	0	0	0	0
mmu-miR-6987-3p	0	NA	NA	NA	NA	NA	0	0	0	0	0	0	0	0	0	0	0	0	0	0
mmu-miR-6987-5p	0	NA	NA	NA	NA	NA	0	0	0	0	0	0	0	0	0	0	0	0	0	0
mmu-miR-6988-5p	0	NA	NA	NA	NA	NA	0	0	0	0	0	0	0	0	0	0	0	0	0	0
mmu-miR-6989-5p	0	NA	NA	NA	NA	NA	0	0	0	0	0	0	0	0	0	0	0	0	0	0
mmu-miR-6990-3p	0	NA	NA	NA	NA	NA	0	0	0	0	0	0	0	0	0	0	0	0	0	0
mmu-miR-6990-5p	0	NA	NA	NA	NA	NA	0	0	0	0	0	0	0	0	0	0	0	0	0	0
mmu-miR-6991-3p	0	NA	NA	NA	NA	NA	0	0	0	0	0	0	0	0	0	0	0	0	0	0
mmu-miR-6991-5p	0	NA	NA	NA	NA	NA	0	0	0	0	0	0	0	0	0	0	0	0	0	0
mmu-miR-6992-3p	0	NA	NA	NA	NA	NA	0	0	0	0	0	0	0	0	0	0	0	0	0	0
mmu-miR-6992-5p	0	NA	NA	NA	NA	NA	0	0	0	0	0	0	0	0	0	0	0	0	0	0
mmu-miR-6993-3p	0	NA	NA	NA	NA	NA	0	0	0	0	0	0	0	0	0	0	0	0	0	0
mmu-miR-6993-5p	0	NA	NA	NA	NA	NA	0	0	0	0	0	0	0	0	0	0	0	0	0	0
mmu-miR-6994-5p	0	NA	NA	NA	NA	NA	0	0	0	0	0	0	0	0	0	0	0	0	0	0
mmu-miR-6995-3p	0	NA	NA	NA	NA	NA	0	0	0	0	0	0	0	0	0	0	0	0	0	0
mmu-miR-6995-5p	0	NA	NA	NA	NA	NA	0	0	0	0	0	0	0	0	0	0	0	0	0	0
mmu-miR-6996-3p	0	NA	NA	NA	NA	NA	0	0	0	0	0	0	0	0	0	0	0	0	0	0
mmu-miR-6996-5p	0	NA	NA	NA	NA	NA	0	0	0	0	0	0	0	0	0	0	0	0	0	0
mmu-miR-6997-3p	0	NA	NA	NA	NA	NA	0	0	0	0	0	0	0	0	0	0	0	0	0	0
mmu-miR-6997-5p	0	NA	NA	NA	NA	NA	0	0	0	0	0	0	0	0	0	0	0	0	0	0
mmu-miR-6998-3p	0	NA	NA	NA	NA	NA	0	0	0	0	0	0	0	0	0	0	0	0	0	0
mmu-miR-6998-5p	0	NA	NA	NA	NA	NA	0	0	0	0	0	0	0	0	0	0	0	0	0	0
mmu-miR-6999-3p	0	NA	NA	NA	NA	NA	0	0	0	0	0	0	0	0	0	0	0	0	0	0
mmu-miR-6999-5p	0	NA	NA	NA	NA	NA	0	0	0	0	0	0	0	0	0	0	0	0	0	0
mmu-miR-7000-3p	0	NA	NA	NA	NA	NA	0	0	0	0	0	0	0	0	0	0	0	0	0	0
mmu-miR-7000-5p	0	NA	NA	NA	NA	NA	0	0	0	0	0	0	0	0	0	0	0	0	0	0
mmu-miR-7001-3p	0	NA	NA	NA	NA	NA	0	0	0	0	0	0	0	0	0	0	0	0	0	0
mmu-miR-7001-5p	0	NA	NA	NA	NA	NA	0	0	0	0	0	0	0	0	0	0	0	0	0	0
mmu-miR-7002-3p	0	NA	NA	NA	NA	NA	0	0	0	0	0	0	0	0	0	0	0	0	0	0
mmu-miR-7002-5p	0	NA	NA	NA	NA	NA	0	0	0	0	0	0	0	0	0	0	0	0	0	0
mmu-miR-7003-3p	0	NA	NA	NA	NA	NA	0	0	0	0	0	0	0	0	0	0	0	0	0	0
mmu-miR-7003-5p	0	NA	NA	NA	NA	NA	0	0	0	0	0	0	0	0	0	0	0	0	0	0
mmu-miR-7004-3p	0	NA	NA	NA	NA	NA	0	0	0	0	0	0	0	0	0	0	0	0	0	0
mmu-miR-7004-5p	0	NA	NA	NA	NA	NA	0	0	0	0	0	0	0	0	0	0	0	0	0	0
mmu-miR-7005-3p	0	NA	NA	NA	NA	NA	0	0	0	0	0	0	0	0	0	0	0	0	0	0
mmu-miR-7005-5p	0	NA	NA	NA	NA	NA	0	0	0	0	0	0	0	0	0	0	0	0	0	0
mmu-miR-7006-3p	0	NA	NA	NA	NA	NA	0	0	0	0	0	0	0	0	0	0	0	0	0	0
mmu-miR-7006-5p	0	NA	NA	NA	NA	NA	0	0	0	0	0	0	0	0	0	0	0	0	0	0
mmu-miR-7007-3p	0	NA	NA	NA	NA	NA	0	0	0	0	0	0	0	0	0	0	0	0	0	0
mmu-miR-7007-5p	0	NA	NA	NA	NA	NA	0	0	0	0	0	0	0	0	0	0	0	0	0	0
mmu-miR-7008-5p	0	NA	NA	NA	NA	NA	0	0	0	0	0	0	0	0	0	0	0	0	0	0
mmu-miR-7009-3p	0	NA	NA	NA	NA	NA	0	0	0	0	0	0	0	0	0	0	0	0	0	0
mmu-miR-7009-5p	0	NA	NA	NA	NA	NA	0	0	0	0	0	0	0	0	0	0	0	0	0	0
mmu-miR-7010-3p	0	NA	NA	NA	NA	NA	0	0	0	0	0	0	0	0	0	0	0	0	0	0
mmu-miR-7010-5p	0	NA	NA	NA	NA	NA	0	0	0	0	0	0	0	0	0	0	0	0	0	0
mmu-miR-7011-3p	0	NA	NA	NA	NA	NA	0	0	0	0	0	0	0	0	0	0	0	0	0	0
mmu-miR-7011-5p	0	NA	NA	NA	NA	NA	0	0	0	0	0	0	0	0	0	0	0	0	0	0
mmu-miR-7012-3p	0	NA	NA	NA	NA	NA	0	0	0	0	0	0	0	0	0	0	0	0	0	0
mmu-miR-7012-5p	0	NA	NA	NA	NA	NA	0	0	0	0	0	0	0	0	0	0	0	0	0	0
mmu-miR-7013-3p	0	NA	NA	NA	NA	NA	0	0	0	0	0	0	0	0	0	0	0	0	0	0
mmu-miR-7013-5p	0	NA	NA	NA	NA	NA	0	0	0	0	0	0	0	0	0	0	0	0	0	0
mmu-miR-701-3p	0	NA	NA	NA	NA	NA	0	0	0	0	0	0	0	0	0	0	0	0	0	0
mmu-miR-7014-3p	0	NA	NA	NA	NA	NA	0	0	0	0	0	0	0	0	0	0	0	0	0	0
mmu-miR-7014-5p	0	NA	NA	NA	NA	NA	0	0	0	0	0	0	0	0	0	0	0	0	0	0
mmu-miR-7015-5p	0	NA	NA	NA	NA	NA	0	0	0	0	0	0	0	0	0	0	0	0	0	0
mmu-miR-7016-5p	0	NA	NA	NA	NA	NA	0	0	0	0	0	0	0	0	0	0	0	0	0	0
mmu-miR-7017-3p	0	NA	NA	NA	NA	NA	0	0	0	0	0	0	0	0	0	0	0	0	0	0
mmu-miR-7017-5p	0	NA	NA	NA	NA	NA	0	0	0	0	0	0	0	0	0	0	0	0	0	0
mmu-miR-7018-3p	0	NA	NA	NA	NA	NA	0	0	0	0	0	0	0	0	0	0	0	0	0	0
mmu-miR-7018-5p	0	NA	NA	NA	NA	NA	0	0	0	0	0	0	0	0	0	0	0	0	0	0
mmu-miR-7019-5p	0	NA	NA	NA	NA	NA	0	0	0	0	0	0	0	0	0	0	0	0	0	0
mmu-miR-7020-3p	0	NA	NA	NA	NA	NA	0	0	0	0	0	0	0	0	0	0	0	0	0	0
mmu-miR-7021-3p	0	NA	NA	NA	NA	NA	0	0	0	0	0	0	0	0	0	0	0	0	0	0
mmu-miR-7021-5p	0	NA	NA	NA	NA	NA	0	0	0	0	0	0	0	0	0	0	0	0	0	0
mmu-miR-7022-3p	0	NA	NA	NA	NA	NA	0	0	0	0	0	0	0	0	0	0	0	0	0	0
mmu-miR-7022-5p	0	NA	NA	NA	NA	NA	0	0	0	0	0	0	0	0	0	0	0	0	0	0
mmu-miR-7023-3p	0	NA	NA	NA	NA	NA	0	0	0	0	0	0	0	0	0	0	0	0	0	0
mmu-miR-7023-5p	0	NA	NA	NA	NA	NA	0	0	0	0	0	0	0	0	0	0	0	0	0	0
mmu-miR-7025-3p	0	NA	NA	NA	NA	NA	0	0	0	0	0	0	0	0	0	0	0	0	0	0
mmu-miR-7025-5p	0	NA	NA	NA	NA	NA	0	0	0	0	0	0	0	0	0	0	0	0	0	0
mmu-miR-702-5p	0	NA	NA	NA	NA	NA	0	0	0	0	0	0	0	0	0	0	0	0	0	0
mmu-miR-7026-3p	0	NA	NA	NA	NA	NA	0	0	0	0	0	0	0	0	0	0	0	0	0	0
mmu-miR-7026-5p	0	NA	NA	NA	NA	NA	0	0	0	0	0	0	0	0	0	0	0	0	0	0
mmu-miR-7027-3p	0	NA	NA	NA	NA	NA	0	0	0	0	0	0	0	0	0	0	0	0	0	0
mmu-miR-7027-5p	0	NA	NA	NA	NA	NA	0	0	0	0	0	0	0	0	0	0	0	0	0	0
mmu-miR-7028-3p	0	NA	NA	NA	NA	NA	0	0	0	0	0	0	0	0	0	0	0	0	0	0
mmu-miR-7028-5p	0	NA	NA	NA	NA	NA	0	0	0	0	0	0	0	0	0	0	0	0	0	0
mmu-miR-7029-3p	0	NA	NA	NA	NA	NA	0	0	0	0	0	0	0	0	0	0	0	0	0	0
mmu-miR-7029-5p	0	NA	NA	NA	NA	NA	0	0	0	0	0	0	0	0	0	0	0	0	0	0
mmu-miR-703	0	NA	NA	NA	NA	NA	0	0	0	0	0	0	0	0	0	0	0	0	0	0
mmu-miR-7030-3p	0	NA	NA	NA	NA	NA	0	0	0	0	0	0	0	0	0	0	0	0	0	0
mmu-miR-7030-5p	0	NA	NA	NA	NA	NA	0	0	0	0	0	0	0	0	0	0	0	0	0	0
mmu-miR-7031-3p	0	NA	NA	NA	NA	NA	0	0	0	0	0	0	0	0	0	0	0	0	0	0
mmu-miR-7031-5p	0	NA	NA	NA	NA	NA	0	0	0	0	0	0	0	0	0	0	0	0	0	0
mmu-miR-7032-3p	0	NA	NA	NA	NA	NA	0	0	0	0	0	0	0	0	0	0	0	0	0	0
mmu-miR-7032-5p	0	NA	NA	NA	NA	NA	0	0	0	0	0	0	0	0	0	0	0	0	0	0
mmu-miR-7033-3p	0	NA	NA	NA	NA	NA	0	0	0	0	0	0	0	0	0	0	0	0	0	0
mmu-miR-7034-3p	0	NA	NA	NA	NA	NA	0	0	0	0	0	0	0	0	0	0	0	0	0	0
mmu-miR-7034-5p	0	NA	NA	NA	NA	NA	0	0	0	0	0	0	0	0	0	0	0	0	0	0
mmu-miR-7035-3p	0	NA	NA	NA	NA	NA	0	0	0	0	0	0	0	0	0	0	0	0	0	0
mmu-miR-7035-5p	0	NA	NA	NA	NA	NA	0	0	0	0	0	0	0	0	0	0	0	0	0	0
mmu-miR-7036-3p	0	NA	NA	NA	NA	NA	0	0	0	0	0	0	0	0	0	0	0	0	0	0
mmu-miR-7036b-3p	0	NA	NA	NA	NA	NA	0	0	0	0	0	0	0	0	0	0	0	0	0	0
mmu-miR-7036b-5p	0	NA	NA	NA	NA	NA	0	0	0	0	0	0	0	0	0	0	0	0	0	0
mmu-miR-7037-3p	0	NA	NA	NA	NA	NA	0	0	0	0	0	0	0	0	0	0	0	0	0	0
mmu-miR-7037-5p	0	NA	NA	NA	NA	NA	0	0	0	0	0	0	0	0	0	0	0	0	0	0
mmu-miR-7038-3p	0	NA	NA	NA	NA	NA	0	0	0	0	0	0	0	0	0	0	0	0	0	0
mmu-miR-7038-5p	0	NA	NA	NA	NA	NA	0	0	0	0	0	0	0	0	0	0	0	0	0	0
mmu-miR-7039-3p	0	NA	NA	NA	NA	NA	0	0	0	0	0	0	0	0	0	0	0	0	0	0
mmu-miR-7039-5p	0	NA	NA	NA	NA	NA	0	0	0	0	0	0	0	0	0	0	0	0	0	0
mmu-miR-7040-3p	0	NA	NA	NA	NA	NA	0	0	0	0	0	0	0	0	0	0	0	0	0	0
mmu-miR-7040-5p	0	NA	NA	NA	NA	NA	0	0	0	0	0	0	0	0	0	0	0	0	0	0
mmu-miR-7041-3p	0	NA	NA	NA	NA	NA	0	0	0	0	0	0	0	0	0	0	0	0	0	0
mmu-miR-7041-5p	0	NA	NA	NA	NA	NA	0	0	0	0	0	0	0	0	0	0	0	0	0	0
mmu-miR-7042-3p	0	NA	NA	NA	NA	NA	0	0	0	0	0	0	0	0	0	0	0	0	0	0
mmu-miR-7042-5p	0	NA	NA	NA	NA	NA	0	0	0	0	0	0	0	0	0	0	0	0	0	0
mmu-miR-7043-5p	0	NA	NA	NA	NA	NA	0	0	0	0	0	0	0	0	0	0	0	0	0	0
mmu-miR-7044-5p	0	NA	NA	NA	NA	NA	0	0	0	0	0	0	0	0	0	0	0	0	0	0
mmu-miR-7045-3p	0	NA	NA	NA	NA	NA	0	0	0	0	0	0	0	0	0	0	0	0	0	0
mmu-miR-7045-5p	0	NA	NA	NA	NA	NA	0	0	0	0	0	0	0	0	0	0	0	0	0	0
mmu-miR-7046-5p	0	NA	NA	NA	NA	NA	0	0	0	0	0	0	0	0	0	0	0	0	0	0
mmu-miR-7047-5p	0	NA	NA	NA	NA	NA	0	0	0	0	0	0	0	0	0	0	0	0	0	0
mmu-miR-7048-5p	0	NA	NA	NA	NA	NA	0	0	0	0	0	0	0	0	0	0	0	0	0	0
mmu-miR-705	0	NA	NA	NA	NA	NA	0	0	0	0	0	0	0	0	0	0	0	0	0	0
mmu-miR-7050-3p	0	NA	NA	NA	NA	NA	0	0	0	0	0	0	0	0	0	0	0	0	0	0
mmu-miR-7050-5p	0	NA	NA	NA	NA	NA	0	0	0	0	0	0	0	0	0	0	0	0	0	0
mmu-miR-7051-3p	0	NA	NA	NA	NA	NA	0	0	0	0	0	0	0	0	0	0	0	0	0	0
mmu-miR-7051-5p	0	NA	NA	NA	NA	NA	0	0	0	0	0	0	0	0	0	0	0	0	0	0
mmu-miR-7053-3p	0	NA	NA	NA	NA	NA	0	0	0	0	0	0	0	0	0	0	0	0	0	0
mmu-miR-7053-5p	0	NA	NA	NA	NA	NA	0	0	0	0	0	0	0	0	0	0	0	0	0	0
mmu-miR-7055-3p	0	NA	NA	NA	NA	NA	0	0	0	0	0	0	0	0	0	0	0	0	0	0
mmu-miR-7055-5p	0	NA	NA	NA	NA	NA	0	0	0	0	0	0	0	0	0	0	0	0	0	0
mmu-miR-7056-3p	0	NA	NA	NA	NA	NA	0	0	0	0	0	0	0	0	0	0	0	0	0	0
mmu-miR-7056-5p	0	NA	NA	NA	NA	NA	0	0	0	0	0	0	0	0	0	0	0	0	0	0
mmu-miR-7057-3p	0	NA	NA	NA	NA	NA	0	0	0	0	0	0	0	0	0	0	0	0	0	0
mmu-miR-7057-5p	0	NA	NA	NA	NA	NA	0	0	0	0	0	0	0	0	0	0	0	0	0	0
mmu-miR-7058-3p	0	NA	NA	NA	NA	NA	0	0	0	0	0	0	0	0	0	0	0	0	0	0
mmu-miR-7058-5p	0	NA	NA	NA	NA	NA	0	0	0	0	0	0	0	0	0	0	0	0	0	0
mmu-miR-7059-3p	0	NA	NA	NA	NA	NA	0	0	0	0	0	0	0	0	0	0	0	0	0	0
mmu-miR-7059-5p	0	NA	NA	NA	NA	NA	0	0	0	0	0	0	0	0	0	0	0	0	0	0
mmu-miR-706	0	NA	NA	NA	NA	NA	0	0	0	0	0	0	0	0	0	0	0	0	0	0
mmu-miR-7060-3p	0	NA	NA	NA	NA	NA	0	0	0	0	0	0	0	0	0	0	0	0	0	0
mmu-miR-7060-5p	0	NA	NA	NA	NA	NA	0	0	0	0	0	0	0	0	0	0	0	0	0	0
mmu-miR-7061-3p	0	NA	NA	NA	NA	NA	0	0	0	0	0	0	0	0	0	0	0	0	0	0
mmu-miR-7062-3p	0	NA	NA	NA	NA	NA	0	0	0	0	0	0	0	0	0	0	0	0	0	0
mmu-miR-7062-5p	0	NA	NA	NA	NA	NA	0	0	0	0	0	0	0	0	0	0	0	0	0	0
mmu-miR-7063-5p	0	NA	NA	NA	NA	NA	0	0	0	0	0	0	0	0	0	0	0	0	0	0
mmu-miR-7064-3p	0	NA	NA	NA	NA	NA	0	0	0	0	0	0	0	0	0	0	0	0	0	0
mmu-miR-7064-5p	0	NA	NA	NA	NA	NA	0	0	0	0	0	0	0	0	0	0	0	0	0	0
mmu-miR-7065-5p	0	NA	NA	NA	NA	NA	0	0	0	0	0	0	0	0	0	0	0	0	0	0
mmu-miR-7066-3p	0	NA	NA	NA	NA	NA	0	0	0	0	0	0	0	0	0	0	0	0	0	0
mmu-miR-7066-5p	0	NA	NA	NA	NA	NA	0	0	0	0	0	0	0	0	0	0	0	0	0	0
mmu-miR-7067-5p	0	NA	NA	NA	NA	NA	0	0	0	0	0	0	0	0	0	0	0	0	0	0
mmu-miR-7068-3p	0	NA	NA	NA	NA	NA	0	0	0	0	0	0	0	0	0	0	0	0	0	0
mmu-miR-7068-5p	0	NA	NA	NA	NA	NA	0	0	0	0	0	0	0	0	0	0	0	0	0	0
mmu-miR-7069-3p	0	NA	NA	NA	NA	NA	0	0	0	0	0	0	0	0	0	0	0	0	0	0
mmu-miR-7069-5p	0	NA	NA	NA	NA	NA	0	0	0	0	0	0	0	0	0	0	0	0	0	0
mmu-miR-707	0	NA	NA	NA	NA	NA	0	0	0	0	0	0	0	0	0	0	0	0	0	0
mmu-miR-7070-5p	0	NA	NA	NA	NA	NA	0	0	0	0	0	0	0	0	0	0	0	0	0	0
mmu-miR-7071-3p	0	NA	NA	NA	NA	NA	0	0	0	0	0	0	0	0	0	0	0	0	0	0
mmu-miR-7071-5p	0	NA	NA	NA	NA	NA	0	0	0	0	0	0	0	0	0	0	0	0	0	0
mmu-miR-7072-3p	0	NA	NA	NA	NA	NA	0	0	0	0	0	0	0	0	0	0	0	0	0	0
mmu-miR-7072-5p	0	NA	NA	NA	NA	NA	0	0	0	0	0	0	0	0	0	0	0	0	0	0
mmu-miR-7073-3p	0	NA	NA	NA	NA	NA	0	0	0	0	0	0	0	0	0	0	0	0	0	0
mmu-miR-7073-5p	0	NA	NA	NA	NA	NA	0	0	0	0	0	0	0	0	0	0	0	0	0	0
mmu-miR-7074-3p	0	NA	NA	NA	NA	NA	0	0	0	0	0	0	0	0	0	0	0	0	0	0
mmu-miR-7074-5p	0	NA	NA	NA	NA	NA	0	0	0	0	0	0	0	0	0	0	0	0	0	0
mmu-miR-7075-5p	0	NA	NA	NA	NA	NA	0	0	0	0	0	0	0	0	0	0	0	0	0	0
mmu-miR-7076-3p	0	NA	NA	NA	NA	NA	0	0	0	0	0	0	0	0	0	0	0	0	0	0
mmu-miR-7076-5p	0	NA	NA	NA	NA	NA	0	0	0	0	0	0	0	0	0	0	0	0	0	0
mmu-miR-7077-3p	0	NA	NA	NA	NA	NA	0	0	0	0	0	0	0	0	0	0	0	0	0	0
mmu-miR-7077-5p	0	NA	NA	NA	NA	NA	0	0	0	0	0	0	0	0	0	0	0	0	0	0
mmu-miR-7078-3p	0	NA	NA	NA	NA	NA	0	0	0	0	0	0	0	0	0	0	0	0	0	0
mmu-miR-7078-5p	0	NA	NA	NA	NA	NA	0	0	0	0	0	0	0	0	0	0	0	0	0	0
mmu-miR-7079-5p	0	NA	NA	NA	NA	NA	0	0	0	0	0	0	0	0	0	0	0	0	0	0
mmu-miR-7080-3p	0	NA	NA	NA	NA	NA	0	0	0	0	0	0	0	0	0	0	0	0	0	0
mmu-miR-7080-5p	0	NA	NA	NA	NA	NA	0	0	0	0	0	0	0	0	0	0	0	0	0	0
mmu-miR-7081-5p	0	NA	NA	NA	NA	NA	0	0	0	0	0	0	0	0	0	0	0	0	0	0
mmu-miR-7082-3p	0	NA	NA	NA	NA	NA	0	0	0	0	0	0	0	0	0	0	0	0	0	0
mmu-miR-7082-5p	0	NA	NA	NA	NA	NA	0	0	0	0	0	0	0	0	0	0	0	0	0	0
mmu-miR-7083-3p	0	NA	NA	NA	NA	NA	0	0	0	0	0	0	0	0	0	0	0	0	0	0
mmu-miR-7083-5p	0	NA	NA	NA	NA	NA	0	0	0	0	0	0	0	0	0	0	0	0	0	0
mmu-miR-7084-3p	0	NA	NA	NA	NA	NA	0	0	0	0	0	0	0	0	0	0	0	0	0	0
mmu-miR-7085-3p	0	NA	NA	NA	NA	NA	0	0	0	0	0	0	0	0	0	0	0	0	0	0
mmu-miR-7085-5p	0	NA	NA	NA	NA	NA	0	0	0	0	0	0	0	0	0	0	0	0	0	0
mmu-miR-7086-3p	0	NA	NA	NA	NA	NA	0	0	0	0	0	0	0	0	0	0	0	0	0	0
mmu-miR-7086-5p	0	NA	NA	NA	NA	NA	0	0	0	0	0	0	0	0	0	0	0	0	0	0
mmu-miR-7088-3p	0	NA	NA	NA	NA	NA	0	0	0	0	0	0	0	0	0	0	0	0	0	0
mmu-miR-7088-5p	0	NA	NA	NA	NA	NA	0	0	0	0	0	0	0	0	0	0	0	0	0	0
mmu-miR-7089-3p	0	NA	NA	NA	NA	NA	0	0	0	0	0	0	0	0	0	0	0	0	0	0
mmu-miR-7089-5p	0	NA	NA	NA	NA	NA	0	0	0	0	0	0	0	0	0	0	0	0	0	0
mmu-miR-709	0	NA	NA	NA	NA	NA	0	0	0	0	0	0	0	0	0	0	0	0	0	0
mmu-miR-7090-3p	0	NA	NA	NA	NA	NA	0	0	0	0	0	0	0	0	0	0	0	0	0	0
mmu-miR-7090-5p	0	NA	NA	NA	NA	NA	0	0	0	0	0	0	0	0	0	0	0	0	0	0
mmu-miR-7091-3p	0	NA	NA	NA	NA	NA	0	0	0	0	0	0	0	0	0	0	0	0	0	0
mmu-miR-7091-5p	0	NA	NA	NA	NA	NA	0	0	0	0	0	0	0	0	0	0	0	0	0	0
mmu-miR-7092-5p	0	NA	NA	NA	NA	NA	0	0	0	0	0	0	0	0	0	0	0	0	0	0
mmu-miR-7093-5p	0	NA	NA	NA	NA	NA	0	0	0	0	0	0	0	0	0	0	0	0	0	0
mmu-miR-7094-1-5p	0	NA	NA	NA	NA	NA	0	0	0	0	0	0	0	0	0	0	0	0	0	0
mmu-miR-7094-3p	0	NA	NA	NA	NA	NA	0	0	0	0	0	0	0	0	0	0	0	0	0	0
mmu-miR-7094b-2-5p	0	NA	NA	NA	NA	NA	0	0	0	0	0	0	0	0	0	0	0	0	0	0
mmu-miR-710	0	NA	NA	NA	NA	NA	0	0	0	0	0	0	0	0	0	0	0	0	0	0
mmu-miR-711	0	NA	NA	NA	NA	NA	0	0	0	0	0	0	0	0	0	0	0	0	0	0
mmu-miR-7115-3p	0	NA	NA	NA	NA	NA	0	0	0	0	0	0	0	0	0	0	0	0	0	0
mmu-miR-7115-5p	0	NA	NA	NA	NA	NA	0	0	0	0	0	0	0	0	0	0	0	0	0	0
mmu-miR-7116-3p	0	NA	NA	NA	NA	NA	0	0	0	0	0	0	0	0	0	0	0	0	0	0
mmu-miR-7116-5p	0	NA	NA	NA	NA	NA	0	0	0	0	0	0	0	0	0	0	0	0	0	0
mmu-miR-7117-3p	0	NA	NA	NA	NA	NA	0	0	0	0	0	0	0	0	0	0	0	0	0	0
mmu-miR-7117-5p	0	NA	NA	NA	NA	NA	0	0	0	0	0	0	0	0	0	0	0	0	0	0
mmu-miR-7118-3p	0	NA	NA	NA	NA	NA	0	0	0	0	0	0	0	0	0	0	0	0	0	0
mmu-miR-7118-5p	0	NA	NA	NA	NA	NA	0	0	0	0	0	0	0	0	0	0	0	0	0	0
mmu-miR-7119-3p	0	NA	NA	NA	NA	NA	0	0	0	0	0	0	0	0	0	0	0	0	0	0
mmu-miR-7119-5p	0	NA	NA	NA	NA	NA	0	0	0	0	0	0	0	0	0	0	0	0	0	0
mmu-miR-712-3p	0	NA	NA	NA	NA	NA	0	0	0	0	0	0	0	0	0	0	0	0	0	0
mmu-miR-712-5p	0	NA	NA	NA	NA	NA	0	0	0	0	0	0	0	0	0	0	0	0	0	0
mmu-miR-713	0	NA	NA	NA	NA	NA	0	0	0	0	0	0	0	0	0	0	0	0	0	0
mmu-miR-714	0	NA	NA	NA	NA	NA	0	0	0	0	0	0	0	0	0	0	0	0	0	0
mmu-miR-717	0	NA	NA	NA	NA	NA	0	0	0	0	0	0	0	0	0	0	0	0	0	0
mmu-miR-718	0	NA	NA	NA	NA	NA	0	0	0	0	0	0	0	0	0	0	0	0	0	0
mmu-miR-719	0	NA	NA	NA	NA	NA	0	0	0	0	0	0	0	0	0	0	0	0	0	0
mmu-miR-721	0	NA	NA	NA	NA	NA	0	0	0	0	0	0	0	0	0	0	0	0	0	0
mmu-miR-7210-3p	0	NA	NA	NA	NA	NA	0	0	0	0	0	0	0	0	0	0	0	0	0	0
mmu-miR-7210-5p	0	NA	NA	NA	NA	NA	0	0	0	0	0	0	0	0	0	0	0	0	0	0
mmu-miR-7211-3p	0	NA	NA	NA	NA	NA	0	0	0	0	0	0	0	0	0	0	0	0	0	0
mmu-miR-7211-5p	0	NA	NA	NA	NA	NA	0	0	0	0	0	0	0	0	0	0	0	0	0	0
mmu-miR-7212-3p	0	NA	NA	NA	NA	NA	0	0	0	0	0	0	0	0	0	0	0	0	0	0
mmu-miR-7213-3p	0	NA	NA	NA	NA	NA	0	0	0	0	0	0	0	0	0	0	0	0	0	0
mmu-miR-7213-5p	0	NA	NA	NA	NA	NA	0	0	0	0	0	0	0	0	0	0	0	0	0	0
mmu-miR-7214-3p	0	NA	NA	NA	NA	NA	0	0	0	0	0	0	0	0	0	0	0	0	0	0
mmu-miR-7214-5p	0	NA	NA	NA	NA	NA	0	0	0	0	0	0	0	0	0	0	0	0	0	0
mmu-miR-7215-3p	0	NA	NA	NA	NA	NA	0	0	0	0	0	0	0	0	0	0	0	0	0	0
mmu-miR-7215-5p	0	NA	NA	NA	NA	NA	0	0	0	0	0	0	0	0	0	0	0	0	0	0
mmu-miR-7216-3p	0	NA	NA	NA	NA	NA	0	0	0	0	0	0	0	0	0	0	0	0	0	0
mmu-miR-7216-5p	0	NA	NA	NA	NA	NA	0	0	0	0	0	0	0	0	0	0	0	0	0	0
mmu-miR-7217-3p	0	NA	NA	NA	NA	NA	0	0	0	0	0	0	0	0	0	0	0	0	0	0
mmu-miR-7217-5p	0	NA	NA	NA	NA	NA	0	0	0	0	0	0	0	0	0	0	0	0	0	0
mmu-miR-7218-3p	0	NA	NA	NA	NA	NA	0	0	0	0	0	0	0	0	0	0	0	0	0	0
mmu-miR-7218-5p	0	NA	NA	NA	NA	NA	0	0	0	0	0	0	0	0	0	0	0	0	0	0
mmu-miR-7219-3p	0	NA	NA	NA	NA	NA	0	0	0	0	0	0	0	0	0	0	0	0	0	0
mmu-miR-7219-5p	0	NA	NA	NA	NA	NA	0	0	0	0	0	0	0	0	0	0	0	0	0	0
mmu-miR-7220-3p	0	NA	NA	NA	NA	NA	0	0	0	0	0	0	0	0	0	0	0	0	0	0
mmu-miR-7220-5p	0	NA	NA	NA	NA	NA	0	0	0	0	0	0	0	0	0	0	0	0	0	0
mmu-miR-7221-3p	0	NA	NA	NA	NA	NA	0	0	0	0	0	0	0	0	0	0	0	0	0	0
mmu-miR-7221-5p	0	NA	NA	NA	NA	NA	0	0	0	0	0	0	0	0	0	0	0	0	0	0
mmu-miR-7222-3p	0	NA	NA	NA	NA	NA	0	0	0	0	0	0	0	0	0	0	0	0	0	0
mmu-miR-7222-5p	0	NA	NA	NA	NA	NA	0	0	0	0	0	0	0	0	0	0	0	0	0	0
mmu-miR-7223-3p	0	NA	NA	NA	NA	NA	0	0	0	0	0	0	0	0	0	0	0	0	0	0
mmu-miR-7223-5p	0	NA	NA	NA	NA	NA	0	0	0	0	0	0	0	0	0	0	0	0	0	0
mmu-miR-7224-3p	0	NA	NA	NA	NA	NA	0	0	0	0	0	0	0	0	0	0	0	0	0	0
mmu-miR-7224-5p	0	NA	NA	NA	NA	NA	0	0	0	0	0	0	0	0	0	0	0	0	0	0
mmu-miR-7225-3p	0	NA	NA	NA	NA	NA	0	0	0	0	0	0	0	0	0	0	0	0	0	0
mmu-miR-7225-5p	0	NA	NA	NA	NA	NA	0	0	0	0	0	0	0	0	0	0	0	0	0	0
mmu-miR-7226-3p	0	NA	NA	NA	NA	NA	0	0	0	0	0	0	0	0	0	0	0	0	0	0
mmu-miR-7226-5p	0	NA	NA	NA	NA	NA	0	0	0	0	0	0	0	0	0	0	0	0	0	0
mmu-miR-7227-3p	0	NA	NA	NA	NA	NA	0	0	0	0	0	0	0	0	0	0	0	0	0	0
mmu-miR-7227-5p	0	NA	NA	NA	NA	NA	0	0	0	0	0	0	0	0	0	0	0	0	0	0
mmu-miR-7228-3p	0	NA	NA	NA	NA	NA	0	0	0	0	0	0	0	0	0	0	0	0	0	0
mmu-miR-7228-5p	0	NA	NA	NA	NA	NA	0	0	0	0	0	0	0	0	0	0	0	0	0	0
mmu-miR-7229-3p	0	NA	NA	NA	NA	NA	0	0	0	0	0	0	0	0	0	0	0	0	0	0
mmu-miR-7229-5p	0	NA	NA	NA	NA	NA	0	0	0	0	0	0	0	0	0	0	0	0	0	0
mmu-miR-7230-3p	0	NA	NA	NA	NA	NA	0	0	0	0	0	0	0	0	0	0	0	0	0	0
mmu-miR-7230-5p	0	NA	NA	NA	NA	NA	0	0	0	0	0	0	0	0	0	0	0	0	0	0
mmu-miR-7231-3p	0	NA	NA	NA	NA	NA	0	0	0	0	0	0	0	0	0	0	0	0	0	0
mmu-miR-7231-5p	0	NA	NA	NA	NA	NA	0	0	0	0	0	0	0	0	0	0	0	0	0	0
mmu-miR-7232-3p	0	NA	NA	NA	NA	NA	0	0	0	0	0	0	0	0	0	0	0	0	0	0
mmu-miR-7232-5p	0	NA	NA	NA	NA	NA	0	0	0	0	0	0	0	0	0	0	0	0	0	0
mmu-miR-7233-3p	0	NA	NA	NA	NA	NA	0	0	0	0	0	0	0	0	0	0	0	0	0	0
mmu-miR-7233-5p	0	NA	NA	NA	NA	NA	0	0	0	0	0	0	0	0	0	0	0	0	0	0
mmu-miR-7234-3p	0	NA	NA	NA	NA	NA	0	0	0	0	0	0	0	0	0	0	0	0	0	0
mmu-miR-7234-5p	0	NA	NA	NA	NA	NA	0	0	0	0	0	0	0	0	0	0	0	0	0	0
mmu-miR-7235-3p	0	NA	NA	NA	NA	NA	0	0	0	0	0	0	0	0	0	0	0	0	0	0
mmu-miR-7235-5p	0	NA	NA	NA	NA	NA	0	0	0	0	0	0	0	0	0	0	0	0	0	0
mmu-miR-7236-3p	0	NA	NA	NA	NA	NA	0	0	0	0	0	0	0	0	0	0	0	0	0	0
mmu-miR-7236-5p	0	NA	NA	NA	NA	NA	0	0	0	0	0	0	0	0	0	0	0	0	0	0
mmu-miR-7237-3p	0	NA	NA	NA	NA	NA	0	0	0	0	0	0	0	0	0	0	0	0	0	0
mmu-miR-7237-5p	0	NA	NA	NA	NA	NA	0	0	0	0	0	0	0	0	0	0	0	0	0	0
mmu-miR-7238-3p	0	NA	NA	NA	NA	NA	0	0	0	0	0	0	0	0	0	0	0	0	0	0
mmu-miR-7238-5p	0	NA	NA	NA	NA	NA	0	0	0	0	0	0	0	0	0	0	0	0	0	0
mmu-miR-7239-3p	0	NA	NA	NA	NA	NA	0	0	0	0	0	0	0	0	0	0	0	0	0	0
mmu-miR-7239-5p	0	NA	NA	NA	NA	NA	0	0	0	0	0	0	0	0	0	0	0	0	0	0
mmu-miR-7240-3p	0	NA	NA	NA	NA	NA	0	0	0	0	0	0	0	0	0	0	0	0	0	0
mmu-miR-7240-5p	0	NA	NA	NA	NA	NA	0	0	0	0	0	0	0	0	0	0	0	0	0	0
mmu-miR-7241-3p	0	NA	NA	NA	NA	NA	0	0	0	0	0	0	0	0	0	0	0	0	0	0
mmu-miR-7241-5p	0	NA	NA	NA	NA	NA	0	0	0	0	0	0	0	0	0	0	0	0	0	0
mmu-miR-7242-3p	0	NA	NA	NA	NA	NA	0	0	0	0	0	0	0	0	0	0	0	0	0	0
mmu-miR-7242-5p	0	NA	NA	NA	NA	NA	0	0	0	0	0	0	0	0	0	0	0	0	0	0
mmu-miR-7243-3p	0	NA	NA	NA	NA	NA	0	0	0	0	0	0	0	0	0	0	0	0	0	0
mmu-miR-7243-5p	0	NA	NA	NA	NA	NA	0	0	0	0	0	0	0	0	0	0	0	0	0	0
mmu-miR-741-5p	0	NA	NA	NA	NA	NA	0	0	0	0	0	0	0	0	0	0	0	0	0	0
mmu-miR-742-3p	0	NA	NA	NA	NA	NA	0	0	0	0	0	0	0	0	0	0	0	0	0	0
mmu-miR-742-5p	0	NA	NA	NA	NA	NA	0	0	0	0	0	0	0	0	0	0	0	0	0	0
mmu-miR-743a-3p	0	NA	NA	NA	NA	NA	0	0	0	0	0	0	0	0	0	0	0	0	0	0
mmu-miR-743a-5p	0	NA	NA	NA	NA	NA	0	0	0	0	0	0	0	0	0	0	0	0	0	0
mmu-miR-743b-3p	0	NA	NA	NA	NA	NA	0	0	0	0	0	0	0	0	0	0	0	0	0	0
mmu-miR-743b-5p	0	NA	NA	NA	NA	NA	0	0	0	0	0	0	0	0	0	0	0	0	0	0
mmu-miR-7578	0	NA	NA	NA	NA	NA	0	0	0	0	0	0	0	0	0	0	0	0	0	0
mmu-miR-758-5p	0	NA	NA	NA	NA	NA	0	0	0	0	0	0	0	0	0	0	0	0	0	0
mmu-miR-759	0	NA	NA	NA	NA	NA	0	0	0	0	0	0	0	0	0	0	0	0	0	0
mmu-miR-760-5p	0	NA	NA	NA	NA	NA	0	0	0	0	0	0	0	0	0	0	0	0	0	0
mmu-miR-761	0	NA	NA	NA	NA	NA	0	0	0	0	0	0	0	0	0	0	0	0	0	0
mmu-miR-762	0	NA	NA	NA	NA	NA	0	0	0	0	0	0	0	0	0	0	0	0	0	0
mmu-miR-763	0	NA	NA	NA	NA	NA	0	0	0	0	0	0	0	0	0	0	0	0	0	0
mmu-miR-764-3p	0	NA	NA	NA	NA	NA	0	0	0	0	0	0	0	0	0	0	0	0	0	0
mmu-miR-7646-3p	0	NA	NA	NA	NA	NA	0	0	0	0	0	0	0	0	0	0	0	0	0	0
mmu-miR-7646-5p	0	NA	NA	NA	NA	NA	0	0	0	0	0	0	0	0	0	0	0	0	0	0
mmu-miR-7647-3p	0	NA	NA	NA	NA	NA	0	0	0	0	0	0	0	0	0	0	0	0	0	0
mmu-miR-7647-5p	0	NA	NA	NA	NA	NA	0	0	0	0	0	0	0	0	0	0	0	0	0	0
mmu-miR-7648-3p	0	NA	NA	NA	NA	NA	0	0	0	0	0	0	0	0	0	0	0	0	0	0
mmu-miR-7648-5p	0	NA	NA	NA	NA	NA	0	0	0	0	0	0	0	0	0	0	0	0	0	0
mmu-miR-7649-3p	0	NA	NA	NA	NA	NA	0	0	0	0	0	0	0	0	0	0	0	0	0	0
mmu-miR-7649-5p	0	NA	NA	NA	NA	NA	0	0	0	0	0	0	0	0	0	0	0	0	0	0
mmu-miR-7650-3p	0	NA	NA	NA	NA	NA	0	0	0	0	0	0	0	0	0	0	0	0	0	0
mmu-miR-7650-5p	0	NA	NA	NA	NA	NA	0	0	0	0	0	0	0	0	0	0	0	0	0	0
mmu-miR-7651-3p	0	NA	NA	NA	NA	NA	0	0	0	0	0	0	0	0	0	0	0	0	0	0
mmu-miR-7651-5p	0	NA	NA	NA	NA	NA	0	0	0	0	0	0	0	0	0	0	0	0	0	0
mmu-miR-7652-3p	0	NA	NA	NA	NA	NA	0	0	0	0	0	0	0	0	0	0	0	0	0	0
mmu-miR-7652-5p	0	NA	NA	NA	NA	NA	0	0	0	0	0	0	0	0	0	0	0	0	0	0
mmu-miR-7653-3p	0	NA	NA	NA	NA	NA	0	0	0	0	0	0	0	0	0	0	0	0	0	0
mmu-miR-7653-5p	0	NA	NA	NA	NA	NA	0	0	0	0	0	0	0	0	0	0	0	0	0	0
mmu-miR-7654-3p	0	NA	NA	NA	NA	NA	0	0	0	0	0	0	0	0	0	0	0	0	0	0
mmu-miR-7654-5p	0	NA	NA	NA	NA	NA	0	0	0	0	0	0	0	0	0	0	0	0	0	0
mmu-miR-7655-3p	0	NA	NA	NA	NA	NA	0	0	0	0	0	0	0	0	0	0	0	0	0	0
mmu-miR-7655-5p	0	NA	NA	NA	NA	NA	0	0	0	0	0	0	0	0	0	0	0	0	0	0
mmu-miR-7656-3p	0	NA	NA	NA	NA	NA	0	0	0	0	0	0	0	0	0	0	0	0	0	0
mmu-miR-7656-5p	0	NA	NA	NA	NA	NA	0	0	0	0	0	0	0	0	0	0	0	0	0	0
mmu-miR-7657-3p	0	NA	NA	NA	NA	NA	0	0	0	0	0	0	0	0	0	0	0	0	0	0
mmu-miR-7657-5p	0	NA	NA	NA	NA	NA	0	0	0	0	0	0	0	0	0	0	0	0	0	0
mmu-miR-7658-5p	0	NA	NA	NA	NA	NA	0	0	0	0	0	0	0	0	0	0	0	0	0	0
mmu-miR-7659-3p	0	NA	NA	NA	NA	NA	0	0	0	0	0	0	0	0	0	0	0	0	0	0
mmu-miR-7659-5p	0	NA	NA	NA	NA	NA	0	0	0	0	0	0	0	0	0	0	0	0	0	0
mmu-miR-7660-3p	0	NA	NA	NA	NA	NA	0	0	0	0	0	0	0	0	0	0	0	0	0	0
mmu-miR-7660-5p	0	NA	NA	NA	NA	NA	0	0	0	0	0	0	0	0	0	0	0	0	0	0
mmu-miR-7661-3p	0	NA	NA	NA	NA	NA	0	0	0	0	0	0	0	0	0	0	0	0	0	0
mmu-miR-7661-5p	0	NA	NA	NA	NA	NA	0	0	0	0	0	0	0	0	0	0	0	0	0	0
mmu-miR-7662-3p	0	NA	NA	NA	NA	NA	0	0	0	0	0	0	0	0	0	0	0	0	0	0
mmu-miR-7662-5p	0	NA	NA	NA	NA	NA	0	0	0	0	0	0	0	0	0	0	0	0	0	0
mmu-miR-7663-3p	0	NA	NA	NA	NA	NA	0	0	0	0	0	0	0	0	0	0	0	0	0	0
mmu-miR-7663-5p	0	NA	NA	NA	NA	NA	0	0	0	0	0	0	0	0	0	0	0	0	0	0
mmu-miR-7664-3p	0	NA	NA	NA	NA	NA	0	0	0	0	0	0	0	0	0	0	0	0	0	0
mmu-miR-7664-5p	0	NA	NA	NA	NA	NA	0	0	0	0	0	0	0	0	0	0	0	0	0	0
mmu-miR-7665-3p	0	NA	NA	NA	NA	NA	0	0	0	0	0	0	0	0	0	0	0	0	0	0
mmu-miR-7665-5p	0	NA	NA	NA	NA	NA	0	0	0	0	0	0	0	0	0	0	0	0	0	0
mmu-miR-7666-5p	0	NA	NA	NA	NA	NA	0	0	0	0	0	0	0	0	0	0	0	0	0	0
mmu-miR-7667-3p	0	NA	NA	NA	NA	NA	0	0	0	0	0	0	0	0	0	0	0	0	0	0
mmu-miR-7667-5p	0	NA	NA	NA	NA	NA	0	0	0	0	0	0	0	0	0	0	0	0	0	0
mmu-miR-7668-3p	0	NA	NA	NA	NA	NA	0	0	0	0	0	0	0	0	0	0	0	0	0	0
mmu-miR-7668-5p	0	NA	NA	NA	NA	NA	0	0	0	0	0	0	0	0	0	0	0	0	0	0
mmu-miR-7669-3p	0	NA	NA	NA	NA	NA	0	0	0	0	0	0	0	0	0	0	0	0	0	0
mmu-miR-767	0	NA	NA	NA	NA	NA	0	0	0	0	0	0	0	0	0	0	0	0	0	0
mmu-miR-7670-3p	0	NA	NA	NA	NA	NA	0	0	0	0	0	0	0	0	0	0	0	0	0	0
mmu-miR-7670-5p	0	NA	NA	NA	NA	NA	0	0	0	0	0	0	0	0	0	0	0	0	0	0
mmu-miR-7671-3p	0	NA	NA	NA	NA	NA	0	0	0	0	0	0	0	0	0	0	0	0	0	0
mmu-miR-7671-5p	0	NA	NA	NA	NA	NA	0	0	0	0	0	0	0	0	0	0	0	0	0	0
mmu-miR-7672-3p	0	NA	NA	NA	NA	NA	0	0	0	0	0	0	0	0	0	0	0	0	0	0
mmu-miR-7672-5p	0	NA	NA	NA	NA	NA	0	0	0	0	0	0	0	0	0	0	0	0	0	0
mmu-miR-7673-3p	0	NA	NA	NA	NA	NA	0	0	0	0	0	0	0	0	0	0	0	0	0	0
mmu-miR-7673-5p	0	NA	NA	NA	NA	NA	0	0	0	0	0	0	0	0	0	0	0	0	0	0
mmu-miR-7674-5p	0	NA	NA	NA	NA	NA	0	0	0	0	0	0	0	0	0	0	0	0	0	0
mmu-miR-7675-3p	0	NA	NA	NA	NA	NA	0	0	0	0	0	0	0	0	0	0	0	0	0	0
mmu-miR-7675-5p	0	NA	NA	NA	NA	NA	0	0	0	0	0	0	0	0	0	0	0	0	0	0
mmu-miR-7676-3p	0	NA	NA	NA	NA	NA	0	0	0	0	0	0	0	0	0	0	0	0	0	0
mmu-miR-7676-5p	0	NA	NA	NA	NA	NA	0	0	0	0	0	0	0	0	0	0	0	0	0	0
mmu-miR-7677-3p	0	NA	NA	NA	NA	NA	0	0	0	0	0	0	0	0	0	0	0	0	0	0
mmu-miR-7677-5p	0	NA	NA	NA	NA	NA	0	0	0	0	0	0	0	0	0	0	0	0	0	0
mmu-miR-7678-3p	0	NA	NA	NA	NA	NA	0	0	0	0	0	0	0	0	0	0	0	0	0	0
mmu-miR-7678-5p	0	NA	NA	NA	NA	NA	0	0	0	0	0	0	0	0	0	0	0	0	0	0
mmu-miR-7679-3p	0	NA	NA	NA	NA	NA	0	0	0	0	0	0	0	0	0	0	0	0	0	0
mmu-miR-7679-5p	0	NA	NA	NA	NA	NA	0	0	0	0	0	0	0	0	0	0	0	0	0	0
mmu-miR-7680-3p	0	NA	NA	NA	NA	NA	0	0	0	0	0	0	0	0	0	0	0	0	0	0
mmu-miR-7680-5p	0	NA	NA	NA	NA	NA	0	0	0	0	0	0	0	0	0	0	0	0	0	0
mmu-miR-7681-3p	0	NA	NA	NA	NA	NA	0	0	0	0	0	0	0	0	0	0	0	0	0	0
mmu-miR-7681-5p	0	NA	NA	NA	NA	NA	0	0	0	0	0	0	0	0	0	0	0	0	0	0
mmu-miR-7682-3p	0	NA	NA	NA	NA	NA	0	0	0	0	0	0	0	0	0	0	0	0	0	0
mmu-miR-7682-5p	0	NA	NA	NA	NA	NA	0	0	0	0	0	0	0	0	0	0	0	0	0	0
mmu-miR-7683-3p	0	NA	NA	NA	NA	NA	0	0	0	0	0	0	0	0	0	0	0	0	0	0
mmu-miR-7683-5p	0	NA	NA	NA	NA	NA	0	0	0	0	0	0	0	0	0	0	0	0	0	0
mmu-miR-7684-3p	0	NA	NA	NA	NA	NA	0	0	0	0	0	0	0	0	0	0	0	0	0	0
mmu-miR-7684-5p	0	NA	NA	NA	NA	NA	0	0	0	0	0	0	0	0	0	0	0	0	0	0
mmu-miR-7685-3p	0	NA	NA	NA	NA	NA	0	0	0	0	0	0	0	0	0	0	0	0	0	0
mmu-miR-7685-5p	0	NA	NA	NA	NA	NA	0	0	0	0	0	0	0	0	0	0	0	0	0	0
mmu-miR-7686-3p	0	NA	NA	NA	NA	NA	0	0	0	0	0	0	0	0	0	0	0	0	0	0
mmu-miR-7686-5p	0	NA	NA	NA	NA	NA	0	0	0	0	0	0	0	0	0	0	0	0	0	0
mmu-miR-7687-3p	0	NA	NA	NA	NA	NA	0	0	0	0	0	0	0	0	0	0	0	0	0	0
mmu-miR-7687-5p	0	NA	NA	NA	NA	NA	0	0	0	0	0	0	0	0	0	0	0	0	0	0
mmu-miR-7688-5p	0	NA	NA	NA	NA	NA	0	0	0	0	0	0	0	0	0	0	0	0	0	0
mmu-miR-7689-5p	0	NA	NA	NA	NA	NA	0	0	0	0	0	0	0	0	0	0	0	0	0	0
mmu-miR-802-3p	0	NA	NA	NA	NA	NA	0	0	0	0	0	0	0	0	0	0	0	0	0	0
mmu-miR-804	0	NA	NA	NA	NA	NA	0	0	0	0	0	0	0	0	0	0	0	0	0	0
mmu-miR-8090	0	NA	NA	NA	NA	NA	0	0	0	0	0	0	0	0	0	0	0	0	0	0
mmu-miR-8091	0	NA	NA	NA	NA	NA	0	0	0	0	0	0	0	0	0	0	0	0	0	0
mmu-miR-8092	0	NA	NA	NA	NA	NA	0	0	0	0	0	0	0	0	0	0	0	0	0	0
mmu-miR-8093	0	NA	NA	NA	NA	NA	0	0	0	0	0	0	0	0	0	0	0	0	0	0
mmu-miR-8094	0	NA	NA	NA	NA	NA	0	0	0	0	0	0	0	0	0	0	0	0	0	0
mmu-miR-8095	0	NA	NA	NA	NA	NA	0	0	0	0	0	0	0	0	0	0	0	0	0	0
mmu-miR-8096	0	NA	NA	NA	NA	NA	0	0	0	0	0	0	0	0	0	0	0	0	0	0
mmu-miR-8097	0	NA	NA	NA	NA	NA	0	0	0	0	0	0	0	0	0	0	0	0	0	0
mmu-miR-8098	0	NA	NA	NA	NA	NA	0	0	0	0	0	0	0	0	0	0	0	0	0	0
mmu-miR-8099	0	NA	NA	NA	NA	NA	0	0	0	0	0	0	0	0	0	0	0	0	0	0
mmu-miR-8100	0	NA	NA	NA	NA	NA	0	0	0	0	0	0	0	0	0	0	0	0	0	0
mmu-miR-8101	0	NA	NA	NA	NA	NA	0	0	0	0	0	0	0	0	0	0	0	0	0	0
mmu-miR-8102	0	NA	NA	NA	NA	NA	0	0	0	0	0	0	0	0	0	0	0	0	0	0
mmu-miR-8103	0	NA	NA	NA	NA	NA	0	0	0	0	0	0	0	0	0	0	0	0	0	0
mmu-miR-8104	0	NA	NA	NA	NA	NA	0	0	0	0	0	0	0	0	0	0	0	0	0	0
mmu-miR-8105	0	NA	NA	NA	NA	NA	0	0	0	0	0	0	0	0	0	0	0	0	0	0
mmu-miR-8106	0	NA	NA	NA	NA	NA	0	0	0	0	0	0	0	0	0	0	0	0	0	0
mmu-miR-8107	0	NA	NA	NA	NA	NA	0	0	0	0	0	0	0	0	0	0	0	0	0	0
mmu-miR-8108	0	NA	NA	NA	NA	NA	0	0	0	0	0	0	0	0	0	0	0	0	0	0
mmu-miR-8109	0	NA	NA	NA	NA	NA	0	0	0	0	0	0	0	0	0	0	0	0	0	0
mmu-miR-8110	0	NA	NA	NA	NA	NA	0	0	0	0	0	0	0	0	0	0	0	0	0	0
mmu-miR-8111	0	NA	NA	NA	NA	NA	0	0	0	0	0	0	0	0	0	0	0	0	0	0
mmu-miR-8113	0	NA	NA	NA	NA	NA	0	0	0	0	0	0	0	0	0	0	0	0	0	0
mmu-miR-8115	0	NA	NA	NA	NA	NA	0	0	0	0	0	0	0	0	0	0	0	0	0	0
mmu-miR-8116	0	NA	NA	NA	NA	NA	0	0	0	0	0	0	0	0	0	0	0	0	0	0
mmu-miR-8117	0	NA	NA	NA	NA	NA	0	0	0	0	0	0	0	0	0	0	0	0	0	0
mmu-miR-8118	0	NA	NA	NA	NA	NA	0	0	0	0	0	0	0	0	0	0	0	0	0	0
mmu-miR-8119	0	NA	NA	NA	NA	NA	0	0	0	0	0	0	0	0	0	0	0	0	0	0
mmu-miR-8120	0	NA	NA	NA	NA	NA	0	0	0	0	0	0	0	0	0	0	0	0	0	0
mmu-miR-871-3p	0	NA	NA	NA	NA	NA	0	0	0	0	0	0	0	0	0	0	0	0	0	0
mmu-miR-871-5p	0	NA	NA	NA	NA	NA	0	0	0	0	0	0	0	0	0	0	0	0	0	0
mmu-miR-873b	0	NA	NA	NA	NA	NA	0	0	0	0	0	0	0	0	0	0	0	0	0	0
mmu-miR-875-3p	0	NA	NA	NA	NA	NA	0	0	0	0	0	0	0	0	0	0	0	0	0	0
mmu-miR-875-5p	0	NA	NA	NA	NA	NA	0	0	0	0	0	0	0	0	0	0	0	0	0	0
mmu-miR-876-3p	0	NA	NA	NA	NA	NA	0	0	0	0	0	0	0	0	0	0	0	0	0	0
mmu-miR-878-3p	0	NA	NA	NA	NA	NA	0	0	0	0	0	0	0	0	0	0	0	0	0	0
mmu-miR-878-5p	0	NA	NA	NA	NA	NA	0	0	0	0	0	0	0	0	0	0	0	0	0	0
mmu-miR-880-3p	0	NA	NA	NA	NA	NA	0	0	0	0	0	0	0	0	0	0	0	0	0	0
mmu-miR-880-5p	0	NA	NA	NA	NA	NA	0	0	0	0	0	0	0	0	0	0	0	0	0	0
mmu-miR-881-3p	0	NA	NA	NA	NA	NA	0	0	0	0	0	0	0	0	0	0	0	0	0	0
mmu-miR-881-5p	0	NA	NA	NA	NA	NA	0	0	0	0	0	0	0	0	0	0	0	0	0	0
mmu-miR-882	0	NA	NA	NA	NA	NA	0	0	0	0	0	0	0	0	0	0	0	0	0	0
mmu-miR-883a-3p	0	NA	NA	NA	NA	NA	0	0	0	0	0	0	0	0	0	0	0	0	0	0
mmu-miR-883a-5p	0	NA	NA	NA	NA	NA	0	0	0	0	0	0	0	0	0	0	0	0	0	0
mmu-miR-883b-3p	0	NA	NA	NA	NA	NA	0	0	0	0	0	0	0	0	0	0	0	0	0	0
mmu-miR-883b-5p	0	NA	NA	NA	NA	NA	0	0	0	0	0	0	0	0	0	0	0	0	0	0
mmu-miR-92a-2-5p	0	NA	NA	NA	NA	NA	0	0	0	0	0	0	0	0	0	0	0	0	0	0
mmu-miR-96-3p	0	NA	NA	NA	NA	NA	0	0	0	0	0	0	0	0	0	0	0	0	0	0

## Sheet: pituitary_smallRNA_200Mv200H
Feature.ID	baseMean	log2(200M/200H)	lfcSE	stat	pvalue	padj	Zeb1_200H_pit1	Zeb1_200H_pit3	Zeb1_200H_pit4	Zeb1_200M_pit1	Zeb1_200M_pit2	Zeb1_200M_pit3	Zeb1_200H_pit1.norm	Zeb1_200H_pit3.norm	Zeb1_200H_pit4.norm	Zeb1_200M_pit1.norm	Zeb1_200M_pit2.norm	Zeb1_200M_pit3.norm
mmu-let-7a-2-3p	0.26611	1.47201	3.34005	0.440714	0.65942	0.981257	0	0	0	0	1	1	0	0	0	0	0.8	0.79
mmu-let-7b-3p	13.5468	0.0346064	0.507692	0.0681642	0.945655	0.983453	17	9	12	9	17	21	16.26	15.28	9.23	10.2	13.67	16.64
mmu-let-7b-5p	1642.72	-0.129637	0.119051	-1.08892	0.27619	0.981257	1736	1188	1922	1420	1910	1963	1660.35	2017.61	1478.18	1608.58	1536.4	1555.22
mmu-let-7c-1-3p	0.287585	-1.96934	3.23904	-0.608	0.543188	0.981257	1	0	1	0	0	0	0.96	0	0.77	0	0	0
mmu-let-7d-3p	60.518	-0.00485918	0.262577	-0.0185057	0.985235	0.997229	54	44	74	55	87	60	51.65	74.73	56.91	62.3	69.98	47.54
mmu-let-7d-5p	982.185	-0.288193	0.115745	-2.4899	0.012778	0.775974	1092	722	1266	821	1077	1076	1044.42	1226.19	973.66	930.03	866.33	852.48
mmu-let-7e-3p	8.70812	0.241036	0.61235	0.393625	0.693858	0.981257	8	4	12	9	13	10	7.65	6.79	9.23	10.2	10.46	7.92
mmu-let-7e-5p	587.646	-0.270065	0.139047	-1.94226	0.0521053	0.981257	692	431	698	507	691	587	661.85	731.98	536.82	574.33	555.84	465.06
mmu-let-7f-1-3p	6.28415	0.624619	0.744684	0.83877	0.401599	0.981257	4	4	6	5	14	7	3.83	6.79	4.61	5.66	11.26	5.55
mmu-let-7f-2-3p	6.11374	-0.546647	0.833723	-0.65567	0.512036	0.981257	3	6	12	0	11	7	2.87	10.19	9.23	0	8.85	5.55
mmu-let-7f-5p	2351.47	-0.116697	0.105221	-1.10907	0.267401	0.981257	2639	1548	2847	2119	2778	2690	2524	2629	2189.59	2400.41	2234.61	2131.19
mmu-let-7g-3p	0.614315	1.2232	2.25753	0.541828	0.587937	0.981257	1	0	0	1	1	1	0.96	0	0	1.13	0.8	0.79
mmu-let-7g-5p	1365.72	-0.220288	0.107614	-2.04701	0.040657	0.981257	1649	885	1729	1186	1499	1559	1577.14	1503.02	1329.75	1343.5	1205.79	1235.14
mmu-let-7i-3p	29.0075	-0.0750867	0.363206	-0.206733	0.836218	0.981257	24	22	38	33	31	28	22.95	37.36	29.23	37.38	24.94	22.18
mmu-let-7i-5p	612.048	-0.217566	0.123365	-1.7636	0.0777997	0.981257	743	337	892	539	669	700	710.62	572.34	686.02	610.58	538.14	554.59
mmu-let-7j	0.159404	-1.22738	4.08021	-0.300814	0.763557	0.981257	1	0	0	0	0	0	0.96	0	0	0	0	0
mmu-let-7k	0.134066	0.698059	4.08047	0.171073	0.864166	0.981257	0	0	0	0	1	0	0	0	0	0	0.8	0
mmu-miR-100-3p	0.134066	0.698059	4.08047	0.171073	0.864166	0.981257	0	0	0	0	1	0	0	0	0	0	0.8	0
mmu-miR-100-5p	62.7775	-0.00375723	0.247361	-0.0151893	0.987881	0.997229	58	41	84	48	88	78	55.47	69.63	64.6	54.37	70.79	61.8
mmu-miR-101a-3p	573.663	0.233588	0.151355	1.54332	0.122754	0.981257	480	264	871	523	835	758	459.08	448.36	669.87	592.46	671.67	600.54
mmu-miR-101a-5p	9.75375	-0.125234	0.591992	-0.211547	0.832461	0.981257	10	4	18	6	11	16	9.56	6.79	13.84	6.8	8.85	12.68
mmu-miR-101b-3p	184.686	0.346776	0.185778	1.86661	0.0619556	0.981257	200	65	235	195	258	249	191.28	110.39	180.74	220.9	207.53	197.27
mmu-miR-101b-5p	0	NA	NA	NA	NA	NA	0	0	0	0	0	0	0	0	0	0	0	0
mmu-miR-101c	16.7026	0.201827	0.462631	0.436258	0.662649	0.981257	11	12	21	18	24	17	10.52	20.38	16.15	20.39	19.31	13.47
mmu-miR-103-1-5p	0.650653	-0.617401	2.32036	-0.266079	0.790178	0.981257	0	0	3	0	1	1	0	0	2.31	0	0.8	0.79
mmu-miR-103-2-5p	3.6374	0.121817	0.960719	0.126797	0.899101	0.981257	4	1	6	4	2	7	3.83	1.7	4.61	4.53	1.61	5.55
mmu-miR-105	0	NA	NA	NA	NA	NA	0	0	0	0	0	0	0	0	0	0	0	0
mmu-miR-106a-3p	0	NA	NA	NA	NA	NA	0	0	0	0	0	0	0	0	0	0	0	0
mmu-miR-106a-5p	1.10739	-0.169258	1.71954	-0.0984321	0.921589	0.981257	2	0	2	0	2	2	1.91	0	1.54	0	1.61	1.58
mmu-miR-106b-3p	10.8612	0.494374	0.573484	0.862053	0.388658	0.981257	11	7	7	9	20	14	10.52	11.89	5.38	10.2	16.09	11.09
mmu-miR-106b-5p	126.687	-0.225297	0.188089	-1.19782	0.230987	0.981257	151	79	169	120	141	129	144.42	134.17	129.98	135.94	113.42	102.2
mmu-miR-107-5p	0.547142	0.517048	2.66854	0.193757	0.846366	0.981257	0	1	0	0	0	2	0	1.7	0	0	0	1.58
mmu-miR-10a-3p	0	NA	NA	NA	NA	NA	0	0	0	0	0	0	0	0	0	0	0	0
mmu-miR-10a-5p	2.47092	0.0025708	1.15233	0.00223096	0.99822	0.999541	1	2	4	3	3	2	0.96	3.4	3.08	3.4	2.41	1.58
mmu-miR-10b-3p	0	NA	NA	NA	NA	NA	0	0	0	0	0	0	0	0	0	0	0	0
mmu-miR-10b-5p	0.322866	1.67566	3.11545	0.537855	0.590677	0.981257	0	0	0	1	1	0	0	0	0	1.13	0.8	0
mmu-miR-1187	0	NA	NA	NA	NA	NA	0	0	0	0	0	0	0	0	0	0	0	0
mmu-miR-1188-3p	0	NA	NA	NA	NA	NA	0	0	0	0	0	0	0	0	0	0	0	0
mmu-miR-1188-5p	4.5422	-0.125706	0.883099	-0.142346	0.886806	0.981257	5	4	4	2	3	10	4.78	6.79	3.08	2.27	2.41	7.92
mmu-miR-1190	0	NA	NA	NA	NA	NA	0	0	0	0	0	0	0	0	0	0	0	0
mmu-miR-1191	0.256362	-1.85871	3.66976	-0.506494	0.61251	0.981257	0	0	2	0	0	0	0	0	1.54	0	0	0
mmu-miR-1191b-3p	0	NA	NA	NA	NA	NA	0	0	0	0	0	0	0	0	0	0	0	0
mmu-miR-1191b-5p	0.159404	-1.22738	4.08021	-0.300814	0.763557	0.981257	1	0	0	0	0	0	0.96	0	0	0	0	0
mmu-miR-1192	0	NA	NA	NA	NA	NA	0	0	0	0	0	0	0	0	0	0	0	0
mmu-miR-1193-3p	18.7174	0.296911	0.42547	0.697844	0.485275	0.981257	15	12	21	19	24	26	14.35	20.38	16.15	21.52	19.31	20.6
mmu-miR-1193-5p	0	NA	NA	NA	NA	NA	0	0	0	0	0	0	0	0	0	0	0	0
mmu-miR-1194	0	NA	NA	NA	NA	NA	0	0	0	0	0	0	0	0	0	0	0	0
mmu-miR-1195	0	NA	NA	NA	NA	NA	0	0	0	0	0	0	0	0	0	0	0	0
mmu-miR-1197-3p	0.128181	-1.22443	4.08032	-0.300082	0.764115	0.981257	0	0	1	0	0	0	0	0	0.77	0	0	0
mmu-miR-1197-5p	0	NA	NA	NA	NA	NA	0	0	0	0	0	0	0	0	0	0	0	0
mmu-miR-1198-3p	0	NA	NA	NA	NA	NA	0	0	0	0	0	0	0	0	0	0	0	0
mmu-miR-1198-5p	15.7625	-0.322407	0.479259	-0.67272	0.501125	0.981257	21	10	20	14	10	23	20.08	16.98	15.38	15.86	8.04	18.22
mmu-miR-1199-3p	0	NA	NA	NA	NA	NA	0	0	0	0	0	0	0	0	0	0	0	0
mmu-miR-1199-5p	0	NA	NA	NA	NA	NA	0	0	0	0	0	0	0	0	0	0	0	0
mmu-miR-122-3p	0	NA	NA	NA	NA	NA	0	0	0	0	0	0	0	0	0	0	0	0
mmu-miR-1224-3p	0.134066	0.698059	4.08047	0.171073	0.864166	0.981257	0	0	0	0	1	0	0	0	0	0	0.8	0
mmu-miR-1224-5p	1.94887	-0.0770178	1.30621	-0.0589629	0.952982	0.985436	2	0	5	1	4	2	1.91	0	3.85	1.13	3.22	1.58
mmu-miR-122-5p	1.50772	-1.26462	1.71116	-0.739045	0.45988	0.981257	0	3	2	0	3	0	0	5.09	1.54	0	2.41	0
mmu-miR-1231-3p	0	NA	NA	NA	NA	NA	0	0	0	0	0	0	0	0	0	0	0	0
mmu-miR-1231-5p	0	NA	NA	NA	NA	NA	0	0	0	0	0	0	0	0	0	0	0	0
mmu-miR-124-3p	615.308	0.834834	0.126658	6.59127	4.3609e-11	1.45654e-08	508	214	611	705	961	1011	485.86	363.44	469.91	798.63	773.02	800.98
mmu-miR-124-5p	2.36783	0.157737	1.15987	0.135996	0.891825	0.981257	2	1	4	1	4	4	1.91	1.7	3.08	1.13	3.22	3.17
mmu-miR-1247-3p	0	NA	NA	NA	NA	NA	0	0	0	0	0	0	0	0	0	0	0	0
mmu-miR-1247-5p	1.27287	0.886966	1.62977	0.544226	0.586286	0.981257	1	0	2	1	4	1	0.96	0	1.54	1.13	3.22	0.79
mmu-miR-1249-3p	11.9759	0.118043	0.545819	0.216268	0.828779	0.981257	16	6	12	6	19	19	15.3	10.19	9.23	6.8	15.28	15.05
mmu-miR-1249-5p	0	NA	NA	NA	NA	NA	0	0	0	0	0	0	0	0	0	0	0	0
mmu-miR-1251-3p	0	NA	NA	NA	NA	NA	0	0	0	0	0	0	0	0	0	0	0	0
mmu-miR-1251-5p	2.65228	1.76034	1.21815	1.44509	0.148432	0.981257	1	0	3	2	7	6	0.96	0	2.31	2.27	5.63	4.75
mmu-miR-1258-3p	0	NA	NA	NA	NA	NA	0	0	0	0	0	0	0	0	0	0	0	0
mmu-miR-1258-5p	0	NA	NA	NA	NA	NA	0	0	0	0	0	0	0	0	0	0	0	0
mmu-miR-125a-3p	10.4505	-1.27027	0.591318	-2.1482	0.031698	0.981257	14	11	16	7	8	5	13.39	18.68	12.31	7.93	6.44	3.96
mmu-miR-125a-5p	1957.86	-0.00880388	0.11957	-0.0736292	0.941305	0.982488	1752	1296	2627	1548	2588	2543	1675.66	2201.03	2020.39	1753.58	2081.78	2014.73
mmu-miR-125b-1-3p	1.88444	-2.40976	1.5115	-1.59428	0.110874	0.981257	4	1	5	1	1	0	3.83	1.7	3.85	1.13	0.8	0
mmu-miR-125b-2-3p	21.7336	-0.469988	0.406413	-1.15643	0.247505	0.981257	29	13	34	10	27	27	27.74	22.08	26.15	11.33	21.72	21.39
mmu-miR-125b-5p	3244.49	0.0770718	0.117179	0.657726	0.510714	0.981257	2968	2135	3921	2821	4622	3879	2838.67	3625.92	3015.58	3195.63	3717.92	3073.2
mmu-miR-1264-3p	0.348204	-0.26523	3.08599	-0.0859464	0.931509	0.981257	1	0	0	1	0	0	0.96	0	0	1.13	0	0
mmu-miR-1264-5p	0.132044	0.698059	4.08047	0.171073	0.864166	0.981257	0	0	0	0	0	1	0	0	0	0	0	0.79
mmu-miR-126a-3p	584.336	-0.0309583	0.120443	-0.257036	0.797151	0.981257	642	337	759	536	764	649	614.02	572.34	583.74	607.18	614.56	514.18
mmu-miR-126a-5p	334.134	0.156206	0.144116	1.08389	0.278415	0.981257	384	156	406	315	456	425	367.27	264.94	312.25	356.83	366.8	336.71
mmu-miR-126b-3p	0	NA	NA	NA	NA	NA	0	0	0	0	0	0	0	0	0	0	0	0
mmu-miR-126b-5p	0	NA	NA	NA	NA	NA	0	0	0	0	0	0	0	0	0	0	0	0
mmu-miR-127-3p	3093.32	-0.101552	0.0909097	-1.11706	0.263968	0.981257	3462	1928	3931	2619	3685	3812	3311.14	3274.37	3023.28	2966.81	2964.2	3020.11
mmu-miR-127-5p	206.969	0.21049	0.168609	1.24839	0.211888	0.981257	241	93	240	196	255	305	230.5	157.94	184.58	222.03	205.12	241.64
mmu-miR-128-1-5p	0.67146	-1.7075	2.31439	-0.737774	0.460652	0.981257	0	1	2	0	0	1	0	1.7	1.54	0	0	0.79
mmu-miR-128-2-5p	0	NA	NA	NA	NA	NA	0	0	0	0	0	0	0	0	0	0	0	0
mmu-miR-128-3p	78.5401	0.279073	0.225368	1.2383	0.215605	0.981257	79	36	98	66	115	116	75.56	61.14	75.37	74.76	92.51	91.9
mmu-miR-1291	0.677345	-0.389188	2.21859	-0.175421	0.860749	0.981257	0	1	1	0	1	1	0	1.7	0.77	0	0.8	0.79
mmu-miR-129-5p	165.848	-0.143746	0.168593	-0.852621	0.39387	0.981257	166	114	223	142	178	211	158.77	193.61	171.51	160.86	143.18	167.17
mmu-miR-1298-3p	0.132044	0.698059	4.08047	0.171073	0.864166	0.981257	0	0	0	0	0	1	0	0	0	0	0	0.79
mmu-miR-1298-5p	0.132044	0.698059	4.08047	0.171073	0.864166	0.981257	0	0	0	0	0	1	0	0	0	0	0	0.79
mmu-miR-129b-3p	0	NA	NA	NA	NA	NA	0	0	0	0	0	0	0	0	0	0	0	0
mmu-miR-129b-5p	0	NA	NA	NA	NA	NA	0	0	0	0	0	0	0	0	0	0	0	0
mmu-miR-1306-3p	0.128181	-1.22443	4.08032	-0.300082	0.764115	0.981257	0	0	1	0	0	0	0	0	0.77	0	0	0
mmu-miR-1306-5p	0	NA	NA	NA	NA	NA	0	0	0	0	0	0	0	0	0	0	0	0
mmu-miR-130a-3p	87.9438	0.0823287	0.22133	0.371973	0.709913	0.981257	107	38	113	86	113	108	102.34	64.54	86.91	97.42	90.9	85.56
mmu-miR-130a-5p	0.398154	2.04275	2.85149	0.71638	0.473757	0.981257	0	0	0	0	1	2	0	0	0	0	0.8	1.58
mmu-miR-130b-3p	15.1018	0.456053	0.491659	0.927579	0.353626	0.981257	16	4	20	11	22	29	15.3	6.79	15.38	12.46	17.7	22.98
mmu-miR-130b-5p	6.08927	0.0180185	0.751914	0.0239636	0.980882	0.995789	7	1	12	4	10	8	6.69	1.7	9.23	4.53	8.04	6.34
mmu-miR-130c	0	NA	NA	NA	NA	NA	0	0	0	0	0	0	0	0	0	0	0	0
mmu-miR-132-3p	1299.65	-0.29428	0.11706	-2.51391	0.0119399	0.775974	1443	911	1786	880	1548	1584	1380.12	1547.17	1373.59	996.87	1245.21	1254.95
mmu-miR-132-5p	21.3913	0.220748	0.414604	0.532431	0.594427	0.981257	17	13	28	14	27	39	16.26	22.08	21.53	15.86	21.72	30.9
mmu-miR-133a-5p	0	NA	NA	NA	NA	NA	0	0	0	0	0	0	0	0	0	0	0	0
mmu-miR-133b-5p	0	NA	NA	NA	NA	NA	0	0	0	0	0	0	0	0	0	0	0	0
mmu-miR-133c	0	NA	NA	NA	NA	NA	0	0	0	0	0	0	0	0	0	0	0	0
mmu-miR-134-3p	5.516	0.146013	0.766065	0.190602	0.848838	0.981257	7	2	7	5	6	9	6.69	3.4	5.38	5.66	4.83	7.13
mmu-miR-134-5p	130.325	-0.0282282	0.18198	-0.155117	0.876729	0.981257	148	78	157	122	148	164	141.55	132.47	120.75	138.2	119.05	129.93
mmu-miR-135a-1-3p	0	NA	NA	NA	NA	NA	0	0	0	0	0	0	0	0	0	0	0	0
mmu-miR-135a-2-3p	1.6125	0.95934	1.44089	0.665797	0.505541	0.981257	1	1	1	2	2	3	0.96	1.7	0.77	2.27	1.61	2.38
mmu-miR-135a-5p	511.736	0.42681	0.158583	2.6914	0.00711525	0.698116	516	185	645	464	812	742	493.52	314.19	496.06	525.62	653.17	587.86
mmu-miR-135b-3p	0	NA	NA	NA	NA	NA	0	0	0	0	0	0	0	0	0	0	0	0
mmu-miR-135b-5p	31.2693	0.554992	0.357719	1.55147	0.120788	0.981257	27	9	43	34	37	57	25.82	15.28	33.07	38.52	29.76	45.16
mmu-miR-136-3p	305.56	0.171323	0.145897	1.17427	0.240285	0.981257	318	154	382	307	345	440	304.14	261.54	293.79	347.77	277.52	348.6
mmu-miR-136-5p	1515.29	0.157289	0.139443	1.12798	0.259328	0.981257	1708	640	2041	1528	1811	2037	1633.57	1086.93	1569.7	1730.92	1456.76	1613.84
mmu-miR-137-3p	397.918	0.275263	0.142002	1.93844	0.0525698	0.981257	443	193	425	397	575	501	423.7	327.78	326.86	449.72	462.53	396.92
mmu-miR-137-5p	1.52268	0.377385	1.48596	0.253968	0.799521	0.981257	0	1	3	1	3	2	0	1.7	2.31	1.13	2.41	1.58
mmu-miR-138-1-3p	0	NA	NA	NA	NA	NA	0	0	0	0	0	0	0	0	0	0	0	0
mmu-miR-138-2-3p	0.834727	-0.961961	2.0487	-0.469547	0.638679	0.981257	1	1	1	0	0	2	0.96	1.7	0.77	0	0	1.58
mmu-miR-138-5p	159.476	-0.143952	0.166589	-0.864113	0.387526	0.981257	174	106	205	127	188	199	166.42	180.02	157.66	143.87	151.23	157.66
mmu-miR-139-3p	1.87585	2.08157	1.56524	1.32988	0.183558	0.981257	0	1	1	0	6	5	0	1.7	0.77	0	4.83	3.96
mmu-miR-139-5p	59.6893	0.173758	0.249222	0.697203	0.485676	0.981257	52	33	81	55	82	78	49.73	56.04	62.3	62.3	65.96	61.8
mmu-miR-140-3p	48.8134	0.0277457	0.276316	0.100413	0.920017	0.981257	48	28	66	53	56	55	45.91	47.55	50.76	60.04	45.05	43.57
mmu-miR-140-5p	105.652	0.173792	0.195981	0.886783	0.375196	0.981257	106	53	137	96	150	136	101.38	90.01	105.36	108.75	120.66	107.75
mmu-miR-141-3p	302.781	-1.0357	0.159242	-6.50392	7.82546e-11	1.74247e-08	455	188	603	168	273	238	435.17	319.28	463.76	190.31	219.6	188.56
mmu-miR-141-5p	1.1895	0.710327	1.73056	0.41046	0.681469	0.981257	1	0	2	2	0	3	0.96	0	1.54	2.27	0	2.38
mmu-miR-142-3p	77.8605	0.652268	0.247003	2.64072	0.00827293	0.698116	67	29	87	76	97	155	64.08	49.25	66.91	86.09	78.03	122.8
mmu-miR-142-5p	16.4471	0.480308	0.463783	1.03563	0.300375	0.981257	17	4	22	18	24	24	16.26	6.79	16.92	20.39	19.31	19.01
mmu-miR-142b	0	NA	NA	NA	NA	NA	0	0	0	0	0	0	0	0	0	0	0	0
mmu-miR-143-3p	229.363	0.0911619	0.154086	0.59163	0.554098	0.981257	263	111	290	218	285	299	251.54	188.51	223.03	246.95	229.25	236.89
mmu-miR-143-5p	6.47757	0.0667683	0.738016	0.0904701	0.927914	0.981257	7	2	11	6	4	13	6.69	3.4	8.46	6.8	3.22	10.3
mmu-miR-144-3p	79.1281	0.15639	0.256916	0.608722	0.542709	0.981257	94	27	112	67	90	132	89.9	45.85	86.14	75.9	72.4	104.58
mmu-miR-144-5p	5.82772	0.717443	0.761885	0.941668	0.346362	0.981257	3	3	7	5	9	11	2.87	5.09	5.38	5.66	7.24	8.71
mmu-miR-145a-3p	7.31226	0.517011	0.729337	0.708878	0.4784	0.981257	7	4	6	10	15	3	6.69	6.79	4.61	11.33	12.07	2.38
mmu-miR-145a-5p	302.164	0.327139	0.145466	2.2489	0.0245187	0.981245	248	157	388	327	406	396	237.19	266.64	298.41	370.43	326.58	313.74
mmu-miR-145b	0.316981	-0.262755	3.18567	-0.0824803	0.934265	0.981257	0	0	1	1	0	0	0	0	0.77	1.13	0	0
mmu-miR-146a-3p	0	NA	NA	NA	NA	NA	0	0	0	0	0	0	0	0	0	0	0	0
mmu-miR-146a-5p	94.1433	-0.358181	0.229848	-1.55834	0.119153	0.981257	117	73	107	88	101	83	111.9	123.98	82.29	99.69	81.24	65.76
mmu-miR-146b-3p	0.268132	1.4756	3.61603	0.408071	0.683221	0.981257	0	0	0	0	2	0	0	0	0	0	1.61	0
mmu-miR-146b-5p	32.9418	0.152012	0.354729	0.428528	0.668266	0.981257	24	25	39	22	39	58	22.95	42.46	29.99	24.92	31.37	45.95
mmu-miR-147-3p	0.1888	0.698059	4.08047	0.171073	0.864166	0.981257	0	0	0	1	0	0	0	0	0	1.13	0	0
mmu-miR-147-5p	0	NA	NA	NA	NA	NA	0	0	0	0	0	0	0	0	0	0	0	0
mmu-miR-148a-3p	588.048	0.130712	0.140671	0.929205	0.352783	0.981257	700	279	699	533	696	863	669.5	473.83	537.59	603.78	559.86	683.72
mmu-miR-148a-5p	0.87454	0.831743	1.88769	0.440613	0.659493	0.981257	1	0	1	1	1	2	0.96	0	0.77	1.13	0.8	1.58
mmu-miR-148b-3p	142.722	0.0913774	0.177432	0.514999	0.606554	0.981257	156	85	159	128	194	176	149.2	144.36	122.28	145	156.05	139.44
mmu-miR-148b-5p	1.81374	1.4592	1.42306	1.0254	0.305177	0.981257	2	0	1	3	4	2	1.91	0	0.77	3.4	3.22	1.58
mmu-miR-149-3p	0	NA	NA	NA	NA	NA	0	0	0	0	0	0	0	0	0	0	0	0
mmu-miR-149-5p	18.8086	0.974912	0.451823	2.15773	0.030949	0.981257	10	6	23	18	29	40	9.56	10.19	17.69	20.39	23.33	31.69
mmu-miR-150-3p	0	NA	NA	NA	NA	NA	0	0	0	0	0	0	0	0	0	0	0	0
mmu-miR-150-5p	24.8092	0.434139	0.405871	1.06965	0.284779	0.981257	23	15	21	35	35	22	22	25.47	16.15	39.65	28.15	17.43
mmu-miR-151-3p	35.863	-0.27973	0.316759	-0.8831	0.377182	0.981257	40	24	51	27	49	34	38.26	40.76	39.22	30.59	39.42	26.94
mmu-miR-151-5p	114.652	-0.315373	0.191646	-1.6456	0.0998454	0.981257	132	69	177	101	117	126	126.25	117.18	136.13	114.41	94.11	99.83
mmu-miR-152-3p	760.812	-0.153081	0.134083	-1.14168	0.253587	0.981257	965	423	987	673	764	994	922.95	718.39	759.09	762.38	614.56	787.51
mmu-miR-152-5p	2.15357	-0.15426	1.33296	-0.115727	0.907869	0.981257	3	2	1	1	0	6	2.87	3.4	0.77	1.13	0	4.75
mmu-miR-153-3p	464.683	0.156201	0.152118	1.02684	0.304496	0.981257	489	193	671	463	570	623	467.69	327.78	516.06	524.49	458.51	493.58
mmu-miR-153-5p	0	NA	NA	NA	NA	NA	0	0	0	0	0	0	0	0	0	0	0	0
mmu-miR-154-3p	104.126	0.0911253	0.197328	0.461795	0.644228	0.981257	114	60	120	90	141	134	109.03	101.9	92.29	101.95	113.42	106.16
mmu-miR-154-5p	432.302	-0.110606	0.140609	-0.786617	0.431506	0.981257	437	304	539	421	491	471	417.96	516.29	414.54	476.91	394.96	373.16
mmu-miR-155-3p	0	NA	NA	NA	NA	NA	0	0	0	0	0	0	0	0	0	0	0	0
mmu-miR-155-5p	1.07825	-2.4557	1.92177	-1.27783	0.201309	0.981257	3	1	1	1	0	0	2.87	1.7	0.77	1.13	0	0
mmu-miR-15a-3p	4.81414	-0.354431	0.818859	-0.432835	0.665135	0.981257	5	3	8	5	5	4	4.78	5.09	6.15	5.66	4.02	3.17
mmu-miR-15a-5p	439.256	7.56075e-05	0.131416	0.000575332	0.999541	0.999541	519	238	539	416	511	553	496.38	404.2	414.54	471.25	411.05	438.12
mmu-miR-15b-3p	3.02009	0.0552268	1.05369	0.052413	0.9582	0.987774	1	3	4	3	4	3	0.96	5.09	3.08	3.4	3.22	2.38
mmu-miR-15b-5p	127.936	-0.149317	0.179878	-0.830104	0.40648	0.981257	144	78	174	99	156	159	137.73	132.47	133.82	112.15	125.49	125.97
mmu-miR-16-1-3p	0	NA	NA	NA	NA	NA	0	0	0	0	0	0	0	0	0	0	0	0
mmu-miR-16-2-3p	1.94433	0.0371698	1.28652	0.0288916	0.976951	0.995789	1	1	4	1	4	2	0.96	1.7	3.08	1.13	3.22	1.58
mmu-miR-16-5p	1478.39	-0.164642	0.104461	-1.5761	0.115002	0.981257	1635	1008	1843	1230	1752	1735	1563.75	1711.91	1417.42	1393.35	1409.3	1374.58
mmu-miR-1668	0	NA	NA	NA	NA	NA	0	0	0	0	0	0	0	0	0	0	0	0
mmu-miR-17-3p	4.12373	0.659646	0.906186	0.727937	0.466652	0.981257	3	1	6	6	4	7	2.87	1.7	4.61	6.8	3.22	5.55
mmu-miR-17-5p	25.1161	0.0446214	0.367648	0.12137	0.903398	0.981257	28	15	29	20	33	34	26.78	25.47	22.3	22.66	26.55	26.94
mmu-miR-181a-1-3p	2.81471	1.58334	1.21429	1.30392	0.192261	0.981257	1	1	2	7	1	5	0.96	1.7	1.54	7.93	0.8	3.96
mmu-miR-181a-2-3p	0	NA	NA	NA	NA	NA	0	0	0	0	0	0	0	0	0	0	0	0
mmu-miR-181a-5p	432.839	-0.0829452	0.134764	-0.615486	0.538234	0.981257	419	310	538	368	536	515	400.74	526.48	413.77	416.87	431.16	408.02
mmu-miR-181b-1-3p	0.134066	0.698059	4.08047	0.171073	0.864166	0.981257	0	0	0	0	1	0	0	0	0	0	0.8	0
mmu-miR-181b-2-3p	0	NA	NA	NA	NA	NA	0	0	0	0	0	0	0	0	0	0	0	0
mmu-miR-181b-5p	138.182	-0.218562	0.177881	-1.2287	0.219185	0.981257	137	96	199	111	158	163	131.03	163.04	153.05	125.74	127.09	129.14
mmu-miR-181c-3p	3.42713	-0.539778	1.11096	-0.485868	0.627061	0.981257	4	4	2	6	2	0	3.83	6.79	1.54	6.8	1.61	0
mmu-miR-181c-5p	77.904	-0.0028669	0.224831	-0.0127514	0.989826	0.997229	68	51	108	68	98	97	65.04	86.61	83.06	77.03	78.83	76.85
mmu-miR-181d-3p	0.132044	0.698059	4.08047	0.171073	0.864166	0.981257	0	0	0	0	0	1	0	0	0	0	0	0.79
mmu-miR-181d-5p	35.9475	0.23712	0.330596	0.717252	0.473219	0.981257	37	12	54	32	44	59	35.39	20.38	41.53	36.25	35.39	46.74
mmu-miR-182-3p	0	NA	NA	NA	NA	NA	0	0	0	0	0	0	0	0	0	0	0	0
mmu-miR-182-5p	19.4464	0.14371	0.421913	0.340616	0.733393	0.981257	23	7	27	16	27	28	22	11.89	20.77	18.12	21.72	22.18
mmu-miR-183-3p	0	NA	NA	NA	NA	NA	0	0	0	0	0	0	0	0	0	0	0	0
mmu-miR-183-5p	8.01922	0.382298	0.666341	0.573728	0.566152	0.981257	9	3	9	8	17	6	8.61	5.09	6.92	9.06	13.67	4.75
mmu-miR-1839-3p	22.8725	-0.103865	0.384944	-0.269818	0.7873	0.981257	28	14	27	18	30	27	26.78	23.78	20.77	20.39	24.13	21.39
mmu-miR-1839-5p	61.7662	-0.04265	0.247569	-0.172275	0.863221	0.981257	61	36	89	50	70	88	58.34	61.14	68.45	56.64	56.31	69.72
mmu-miR-1843a-3p	5.86987	0.531907	0.772044	0.68896	0.490848	0.981257	5	4	4	9	6	7	4.78	6.79	3.08	10.2	4.83	5.55
mmu-miR-1843a-5p	17.5446	-0.165766	0.440506	-0.376309	0.706688	0.981257	21	9	26	13	26	18	20.08	15.28	20	14.73	20.91	14.26
mmu-miR-1843b-3p	0	NA	NA	NA	NA	NA	0	0	0	0	0	0	0	0	0	0	0	0
mmu-miR-1843b-5p	7.92279	0.179777	0.668378	0.268974	0.787949	0.981257	9	6	5	10	8	9	8.61	10.19	3.85	11.33	6.44	7.13
mmu-miR-184-3p	9.83496	-1.3681	0.714511	-1.91473	0.0555264	0.981257	16	6	22	4	15	0	15.3	10.19	16.92	4.53	12.07	0
mmu-miR-184-5p	0	NA	NA	NA	NA	NA	0	0	0	0	0	0	0	0	0	0	0	0
mmu-miR-185-3p	2.65932	-1.39995	1.16938	-1.19717	0.231238	0.981257	7	2	2	1	2	2	6.69	3.4	1.54	1.13	1.61	1.58
mmu-miR-185-5p	108.548	-0.0889422	0.194204	-0.457984	0.646964	0.981257	120	71	132	93	123	139	114.77	120.58	101.52	105.35	98.94	110.12
mmu-miR-186-3p	0.895347	0.206072	1.99288	0.103404	0.917642	0.981257	1	1	0	1	0	2	0.96	1.7	0	1.13	0	1.58
mmu-miR-186-5p	63.2395	0.0623685	0.257947	0.241788	0.808944	0.981257	70	31	84	64	60	94	66.95	52.65	64.6	72.5	48.26	74.47
mmu-miR-187-3p	4.40792	-0.824569	0.93276	-0.88401	0.376691	0.981257	1	4	12	2	6	3	0.96	6.79	9.23	2.27	4.83	2.38
mmu-miR-187-5p	0.159404	-1.22738	4.08021	-0.300814	0.763557	0.981257	1	0	0	0	0	0	0.96	0	0	0	0	0
mmu-miR-188-3p	1.03597	0.281891	1.74465	0.161575	0.871641	0.981257	2	0	1	1	2	1	1.91	0	0.77	1.13	1.61	0.79
mmu-miR-188-5p	8.0516	0.454892	0.641299	0.709329	0.47812	0.981257	6	4	10	10	10	11	5.74	6.79	7.69	11.33	8.04	8.71
mmu-miR-1892	0	NA	NA	NA	NA	NA	0	0	0	0	0	0	0	0	0	0	0	0
mmu-miR-1893	0	NA	NA	NA	NA	NA	0	0	0	0	0	0	0	0	0	0	0	0
mmu-miR-1894-3p	0	NA	NA	NA	NA	NA	0	0	0	0	0	0	0	0	0	0	0	0
mmu-miR-1894-5p	0	NA	NA	NA	NA	NA	0	0	0	0	0	0	0	0	0	0	0	0
mmu-miR-1895	0	NA	NA	NA	NA	NA	0	0	0	0	0	0	0	0	0	0	0	0
mmu-miR-1896	0	NA	NA	NA	NA	NA	0	0	0	0	0	0	0	0	0	0	0	0
mmu-miR-1897-3p	0	NA	NA	NA	NA	NA	0	0	0	0	0	0	0	0	0	0	0	0
mmu-miR-1897-5p	0	NA	NA	NA	NA	NA	0	0	0	0	0	0	0	0	0	0	0	0
mmu-miR-1898	0	NA	NA	NA	NA	NA	0	0	0	0	0	0	0	0	0	0	0	0
mmu-miR-1899	0	NA	NA	NA	NA	NA	0	0	0	0	0	0	0	0	0	0	0	0
mmu-miR-18a-3p	0	NA	NA	NA	NA	NA	0	0	0	0	0	0	0	0	0	0	0	0
mmu-miR-18a-5p	6.86774	0.122013	0.737676	0.165403	0.868627	0.981257	7	1	14	4	7	15	6.69	1.7	10.77	4.53	5.63	11.88
mmu-miR-18b-3p	0	NA	NA	NA	NA	NA	0	0	0	0	0	0	0	0	0	0	0	0
mmu-miR-18b-5p	0	NA	NA	NA	NA	NA	0	0	0	0	0	0	0	0	0	0	0	0
mmu-miR-1900	0	NA	NA	NA	NA	NA	0	0	0	0	0	0	0	0	0	0	0	0
mmu-miR-1901	0	NA	NA	NA	NA	NA	0	0	0	0	0	0	0	0	0	0	0	0
mmu-miR-1902	0	NA	NA	NA	NA	NA	0	0	0	0	0	0	0	0	0	0	0	0
mmu-miR-1903	0	NA	NA	NA	NA	NA	0	0	0	0	0	0	0	0	0	0	0	0
mmu-miR-1904	0	NA	NA	NA	NA	NA	0	0	0	0	0	0	0	0	0	0	0	0
mmu-miR-1905	0	NA	NA	NA	NA	NA	0	0	0	0	0	0	0	0	0	0	0	0
mmu-miR-1906	0	NA	NA	NA	NA	NA	0	0	0	0	0	0	0	0	0	0	0	0
mmu-miR-1907	0	NA	NA	NA	NA	NA	0	0	0	0	0	0	0	0	0	0	0	0
mmu-miR-190a-3p	0.683898	-0.688707	2.26318	-0.304309	0.760892	0.981257	1	0	2	0	2	0	0.96	0	1.54	0	1.61	0
mmu-miR-190a-5p	20.9437	0.0590153	0.428714	0.137657	0.890512	0.981257	25	5	36	17	30	28	23.91	8.49	27.69	19.26	24.13	22.18
mmu-miR-190b-3p	0	NA	NA	NA	NA	NA	0	0	0	0	0	0	0	0	0	0	0	0
mmu-miR-190b-5p	0.442458	-2.32037	2.80199	-0.828114	0.407606	0.981257	1	1	0	0	0	0	0.96	1.7	0	0	0	0
mmu-miR-1912-3p	0	NA	NA	NA	NA	NA	0	0	0	0	0	0	0	0	0	0	0	0
mmu-miR-1912-5p	0.1888	0.698059	4.08047	0.171073	0.864166	0.981257	0	0	0	1	0	0	0	0	0	1.13	0	0
mmu-miR-191-3p	1.18292	-2.70529	1.87472	-1.44304	0.149009	0.981257	4	1	1	0	1	0	3.83	1.7	0.77	0	0.8	0
mmu-miR-191-5p	424.107	-0.201285	0.135075	-1.49017	0.13618	0.981257	460	298	542	384	493	442	439.96	506.1	416.84	435	396.57	350.18
mmu-miR-192-3p	0.134066	0.698059	4.08047	0.171073	0.864166	0.981257	0	0	0	0	1	0	0	0	0	0	0.8	0
mmu-miR-192-5p	11.14	0.131574	0.581437	0.226292	0.820975	0.981257	17	6	7	14	11	13	16.26	10.19	5.38	15.86	8.85	10.3
mmu-miR-1927	0	NA	NA	NA	NA	NA	0	0	0	0	0	0	0	0	0	0	0	0
mmu-miR-1928	0	NA	NA	NA	NA	NA	0	0	0	0	0	0	0	0	0	0	0	0
mmu-miR-1929-3p	0	NA	NA	NA	NA	NA	0	0	0	0	0	0	0	0	0	0	0	0
mmu-miR-1929-5p	0	NA	NA	NA	NA	NA	0	0	0	0	0	0	0	0	0	0	0	0
mmu-miR-1930-3p	0	NA	NA	NA	NA	NA	0	0	0	0	0	0	0	0	0	0	0	0
mmu-miR-1930-5p	0	NA	NA	NA	NA	NA	0	0	0	0	0	0	0	0	0	0	0	0
mmu-miR-1931	0	NA	NA	NA	NA	NA	0	0	0	0	0	0	0	0	0	0	0	0
mmu-miR-1932	0	NA	NA	NA	NA	NA	0	0	0	0	0	0	0	0	0	0	0	0
mmu-miR-1933-3p	0	NA	NA	NA	NA	NA	0	0	0	0	0	0	0	0	0	0	0	0
mmu-miR-1933-5p	0	NA	NA	NA	NA	NA	0	0	0	0	0	0	0	0	0	0	0	0
mmu-miR-1934-3p	0	NA	NA	NA	NA	NA	0	0	0	0	0	0	0	0	0	0	0	0
mmu-miR-1934-5p	0.128181	-1.22443	4.08032	-0.300082	0.764115	0.981257	0	0	1	0	0	0	0	0	0.77	0	0	0
mmu-miR-1936	0	NA	NA	NA	NA	NA	0	0	0	0	0	0	0	0	0	0	0	0
mmu-miR-1938	0	NA	NA	NA	NA	NA	0	0	0	0	0	0	0	0	0	0	0	0
mmu-miR-193a-3p	76.7162	0.0368443	0.226522	0.162652	0.870792	0.981257	87	38	101	77	89	96	83.21	64.54	77.68	87.23	71.59	76.06
mmu-miR-193a-5p	1.4237	0.692502	1.50969	0.458704	0.646446	0.981257	1	1	1	1	2	3	0.96	1.7	0.77	1.13	1.61	2.38
mmu-miR-193b-3p	10.8022	0.476683	0.554489	0.85968	0.389965	0.981257	9	6	11	12	16	14	8.61	10.19	8.46	13.59	12.87	11.09
mmu-miR-193b-5p	0	NA	NA	NA	NA	NA	0	0	0	0	0	0	0	0	0	0	0	0
mmu-miR-1940	0	NA	NA	NA	NA	NA	0	0	0	0	0	0	0	0	0	0	0	0
mmu-miR-194-1-3p	0	NA	NA	NA	NA	NA	0	0	0	0	0	0	0	0	0	0	0	0
mmu-miR-1941-3p	0.132044	0.698059	4.08047	0.171073	0.864166	0.981257	0	0	0	0	0	1	0	0	0	0	0	0.79
mmu-miR-1941-5p	0	NA	NA	NA	NA	NA	0	0	0	0	0	0	0	0	0	0	0	0
mmu-miR-1942	0	NA	NA	NA	NA	NA	0	0	0	0	0	0	0	0	0	0	0	0
mmu-miR-194-2-3p	0	NA	NA	NA	NA	NA	0	0	0	0	0	0	0	0	0	0	0	0
mmu-miR-1943-3p	0	NA	NA	NA	NA	NA	0	0	0	0	0	0	0	0	0	0	0	0
mmu-miR-1943-5p	0	NA	NA	NA	NA	NA	0	0	0	0	0	0	0	0	0	0	0	0
mmu-miR-1945	0	NA	NA	NA	NA	NA	0	0	0	0	0	0	0	0	0	0	0	0
mmu-miR-194-5p	43.1508	-0.0900752	0.297683	-0.302587	0.762204	0.981257	51	26	53	35	65	42	48.78	44.16	40.76	39.65	52.29	33.28
mmu-miR-1946a	0	NA	NA	NA	NA	NA	0	0	0	0	0	0	0	0	0	0	0	0
mmu-miR-1946b	0	NA	NA	NA	NA	NA	0	0	0	0	0	0	0	0	0	0	0	0
mmu-miR-1947-3p	0	NA	NA	NA	NA	NA	0	0	0	0	0	0	0	0	0	0	0	0
mmu-miR-1947-5p	0	NA	NA	NA	NA	NA	0	0	0	0	0	0	0	0	0	0	0	0
mmu-miR-1948-3p	0.134066	0.698059	4.08047	0.171073	0.864166	0.981257	0	0	0	0	1	0	0	0	0	0	0.8	0
mmu-miR-1948-5p	0	NA	NA	NA	NA	NA	0	0	0	0	0	0	0	0	0	0	0	0
mmu-miR-1949	0	NA	NA	NA	NA	NA	0	0	0	0	0	0	0	0	0	0	0	0
mmu-miR-1950	0	NA	NA	NA	NA	NA	0	0	0	0	0	0	0	0	0	0	0	0
mmu-miR-1951	0	NA	NA	NA	NA	NA	0	0	0	0	0	0	0	0	0	0	0	0
mmu-miR-1952	0	NA	NA	NA	NA	NA	0	0	0	0	0	0	0	0	0	0	0	0
mmu-miR-1953	0	NA	NA	NA	NA	NA	0	0	0	0	0	0	0	0	0	0	0	0
mmu-miR-1954	0	NA	NA	NA	NA	NA	0	0	0	0	0	0	0	0	0	0	0	0
mmu-miR-1955-3p	0	NA	NA	NA	NA	NA	0	0	0	0	0	0	0	0	0	0	0	0
mmu-miR-1955-5p	0.425514	0.522469	2.69603	0.193792	0.846339	0.981257	1	0	0	0	1	1	0.96	0	0	0	0.8	0.79
mmu-miR-1956	0	NA	NA	NA	NA	NA	0	0	0	0	0	0	0	0	0	0	0	0
mmu-miR-1957a	0	NA	NA	NA	NA	NA	0	0	0	0	0	0	0	0	0	0	0	0
mmu-miR-1957b	0	NA	NA	NA	NA	NA	0	0	0	0	0	0	0	0	0	0	0	0
mmu-miR-1958	0	NA	NA	NA	NA	NA	0	0	0	0	0	0	0	0	0	0	0	0
mmu-miR-195a-3p	0.612278	-1.62606	2.52769	-0.643299	0.52003	0.981257	3	0	0	0	1	0	2.87	0	0	0	0.8	0
mmu-miR-195a-5p	178.175	-0.0220579	0.192394	-0.11465	0.908723	0.981257	201	125	177	183	214	188	192.24	212.29	136.13	207.3	172.14	148.95
mmu-miR-195b	0	NA	NA	NA	NA	NA	0	0	0	0	0	0	0	0	0	0	0	0
mmu-miR-1960	0	NA	NA	NA	NA	NA	0	0	0	0	0	0	0	0	0	0	0	0
mmu-miR-1961	0	NA	NA	NA	NA	NA	0	0	0	0	0	0	0	0	0	0	0	0
mmu-miR-1962	0	NA	NA	NA	NA	NA	0	0	0	0	0	0	0	0	0	0	0	0
mmu-miR-1963	0	NA	NA	NA	NA	NA	0	0	0	0	0	0	0	0	0	0	0	0
mmu-miR-1964-3p	0.291448	-0.265325	3.27918	-0.080912	0.935512	0.981257	1	0	0	0	0	1	0.96	0	0	0	0	0.79
mmu-miR-1964-5p	0.260225	-0.262719	3.41288	-0.0769787	0.93864	0.981257	0	0	1	0	0	1	0	0	0.77	0	0	0.79
mmu-miR-1966-3p	0	NA	NA	NA	NA	NA	0	0	0	0	0	0	0	0	0	0	0	0
mmu-miR-1966-5p	0	NA	NA	NA	NA	NA	0	0	0	0	0	0	0	0	0	0	0	0
mmu-miR-1967	0	NA	NA	NA	NA	NA	0	0	0	0	0	0	0	0	0	0	0	0
mmu-miR-1968-3p	0	NA	NA	NA	NA	NA	0	0	0	0	0	0	0	0	0	0	0	0
mmu-miR-1968-5p	0.287585	-1.96934	3.23904	-0.608	0.543188	0.981257	1	0	1	0	0	0	0.96	0	0.77	0	0	0
mmu-miR-1969	0	NA	NA	NA	NA	NA	0	0	0	0	0	0	0	0	0	0	0	0
mmu-miR-196a-1-3p	0	NA	NA	NA	NA	NA	0	0	0	0	0	0	0	0	0	0	0	0
mmu-miR-196a-2-3p	0	NA	NA	NA	NA	NA	0	0	0	0	0	0	0	0	0	0	0	0
mmu-miR-196a-5p	0	NA	NA	NA	NA	NA	0	0	0	0	0	0	0	0	0	0	0	0
mmu-miR-196b-3p	0	NA	NA	NA	NA	NA	0	0	0	0	0	0	0	0	0	0	0	0
mmu-miR-196b-5p	0	NA	NA	NA	NA	NA	0	0	0	0	0	0	0	0	0	0	0	0
mmu-miR-1970	0	NA	NA	NA	NA	NA	0	0	0	0	0	0	0	0	0	0	0	0
mmu-miR-1971	0	NA	NA	NA	NA	NA	0	0	0	0	0	0	0	0	0	0	0	0
mmu-miR-1981-3p	1.78325	-0.19618	1.48361	-0.132232	0.894801	0.981257	4	0	2	4	1	0	3.83	0	1.54	4.53	0.8	0
mmu-miR-1981-5p	8.17831	-0.182027	0.633532	-0.287321	0.773867	0.981257	7	5	14	7	11	8	6.69	8.49	10.77	7.93	8.85	6.34
mmu-miR-1982-3p	1.48046	0.750059	1.48591	0.504779	0.613714	0.981257	1	1	1	2	2	2	0.96	1.7	0.77	2.27	1.61	1.58
mmu-miR-1982-5p	0	NA	NA	NA	NA	NA	0	0	0	0	0	0	0	0	0	0	0	0
mmu-miR-1983	1.18699	1.08573	1.72448	0.629598	0.528957	0.981257	0	1	1	2	1	2	0	1.7	0.77	2.27	0.8	1.58
mmu-miR-199a-5p	23.3353	0.090987	0.383379	0.237329	0.812401	0.981257	25	10	34	20	33	30	23.91	16.98	26.15	22.66	26.55	23.77
mmu-miR-199b-5p	4.48148	-0.0950898	0.903152	-0.105287	0.916148	0.981257	1	2	12	4	5	6	0.96	3.4	9.23	4.53	4.02	4.75
mmu-miR-19a-3p	12.611	0.455686	0.532109	0.856378	0.391789	0.981257	12	4	17	11	14	26	11.48	6.79	13.07	12.46	11.26	20.6
mmu-miR-19a-5p	0.1888	0.698059	4.08047	0.171073	0.864166	0.981257	0	0	0	1	0	0	0	0	0	1.13	0	0
mmu-miR-19b-1-5p	0.134066	0.698059	4.08047	0.171073	0.864166	0.981257	0	0	0	0	1	0	0	0	0	0	0.8	0
mmu-miR-19b-2-5p	0	NA	NA	NA	NA	NA	0	0	0	0	0	0	0	0	0	0	0	0
mmu-miR-19b-3p	154.796	0.0911879	0.177418	0.513972	0.607271	0.981257	133	92	217	130	196	219	127.2	156.25	166.89	147.26	157.66	173.51
mmu-miR-1a-1-5p	0	NA	NA	NA	NA	NA	0	0	0	0	0	0	0	0	0	0	0	0
mmu-miR-1a-2-5p	0	NA	NA	NA	NA	NA	0	0	0	0	0	0	0	0	0	0	0	0
mmu-miR-1a-3p	0.860928	-2.17819	2.12403	-1.0255	0.305127	0.981257	1	0	4	1	0	0	0.96	0	3.08	1.13	0	0
mmu-miR-1b-3p	0	NA	NA	NA	NA	NA	0	0	0	0	0	0	0	0	0	0	0	0
mmu-miR-1b-5p	0	NA	NA	NA	NA	NA	0	0	0	0	0	0	0	0	0	0	0	0
mmu-miR-200a-3p	169.485	-0.145512	0.179136	-0.8123	0.41662	0.981257	151	113	259	124	216	211	144.42	191.91	199.19	140.47	173.75	167.17
mmu-miR-200a-5p	0.316981	-0.262755	3.18567	-0.0824803	0.934265	0.981257	0	0	1	1	0	0	0	0	0.77	1.13	0	0
mmu-miR-200b-3p	180.685	-0.363832	0.164224	-2.21547	0.0267281	0.981257	200	136	248	129	209	198	191.28	230.97	190.73	146.13	168.12	156.87
mmu-miR-200b-5p	2.09995	-0.650739	1.30159	-0.499956	0.617106	0.981257	2	2	3	3	0	2	1.91	3.4	2.31	3.4	0	1.58
mmu-miR-200c-3p	321.186	-1.29781	0.138826	-9.34841	8.89769e-21	5.94366e-18	482	287	550	162	247	219	461	487.42	423	183.51	198.69	173.51
mmu-miR-200c-5p	0.29347	-0.265321	3.2713	-0.0811058	0.935358	0.981257	1	0	0	0	1	0	0.96	0	0	0	0.8	0
mmu-miR-201-3p	0	NA	NA	NA	NA	NA	0	0	0	0	0	0	0	0	0	0	0	0
mmu-miR-201-5p	0	NA	NA	NA	NA	NA	0	0	0	0	0	0	0	0	0	0	0	0
mmu-miR-202-3p	0	NA	NA	NA	NA	NA	0	0	0	0	0	0	0	0	0	0	0	0
mmu-miR-202-5p	0.348204	-0.26523	3.08599	-0.0859464	0.931509	0.981257	1	0	0	1	0	0	0.96	0	0	1.13	0	0
mmu-miR-203-3p	12.8297	-0.509933	0.515882	-0.988469	0.322923	0.981257	18	8	19	6	17	14	17.22	13.59	14.61	6.8	13.67	11.09
mmu-miR-203-5p	0	NA	NA	NA	NA	NA	0	0	0	0	0	0	0	0	0	0	0	0
mmu-miR-204-3p	3.31993	0.194379	0.975587	0.199243	0.842073	0.981257	3	2	4	3	4	5	2.87	3.4	3.08	3.4	3.22	3.96
mmu-miR-204-5p	336.45	0.289463	0.161506	1.79227	0.073089	0.981257	276	159	484	278	500	499	263.97	270.03	372.24	314.92	402.2	395.34
mmu-miR-205-3p	0	NA	NA	NA	NA	NA	0	0	0	0	0	0	0	0	0	0	0	0
mmu-miR-205-5p	40.7459	0.242582	0.317539	0.763944	0.444901	0.981257	38	19	56	29	75	50	36.34	32.27	43.07	32.85	60.33	39.61
mmu-miR-206-3p	0.283054	-1.22723	3.5744	-0.343339	0.731344	0.981257	0	1	0	0	0	0	0	1.7	0	0	0	0
mmu-miR-206-5p	0	NA	NA	NA	NA	NA	0	0	0	0	0	0	0	0	0	0	0	0
mmu-miR-207	0	NA	NA	NA	NA	NA	0	0	0	0	0	0	0	0	0	0	0	0
mmu-miR-208a-3p	0	NA	NA	NA	NA	NA	0	0	0	0	0	0	0	0	0	0	0	0
mmu-miR-208a-5p	0	NA	NA	NA	NA	NA	0	0	0	0	0	0	0	0	0	0	0	0
mmu-miR-208b-3p	1.23516	-0.398341	1.77532	-0.224378	0.822463	0.981257	1	2	0	2	0	1	0.96	3.4	0	2.27	0	0.79
mmu-miR-208b-5p	0	NA	NA	NA	NA	NA	0	0	0	0	0	0	0	0	0	0	0	0
mmu-miR-20a-3p	1.7775	-1.26481	1.45557	-0.868945	0.384877	0.981257	3	0	6	0	1	3	2.87	0	4.61	0	0.8	2.38
mmu-miR-20a-5p	29.8454	-0.0419513	0.352181	-0.119119	0.905181	0.981257	38	16	35	29	27	43	36.34	27.17	26.92	32.85	21.72	34.07
mmu-miR-20b-3p	0.159404	-1.22738	4.08021	-0.300814	0.763557	0.981257	1	0	0	0	0	0	0.96	0	0	0	0	0
mmu-miR-20b-5p	2.72525	-1.03079	1.11129	-0.927565	0.353633	0.981257	3	2	6	2	3	1	2.87	3.4	4.61	2.27	2.41	0.79
mmu-miR-210-3p	145.958	-0.00249502	0.180795	-0.0138003	0.988989	0.997229	150	96	174	126	159	208	143.46	163.04	133.82	142.73	127.9	164.79
mmu-miR-210-5p	2.56345	0.661575	1.16349	0.568611	0.56962	0.981257	1	1	4	5	2	3	0.96	1.7	3.08	5.66	1.61	2.38
mmu-miR-211-3p	0	NA	NA	NA	NA	NA	0	0	0	0	0	0	0	0	0	0	0	0
mmu-miR-211-5p	0	NA	NA	NA	NA	NA	0	0	0	0	0	0	0	0	0	0	0	0
mmu-miR-212-3p	201.614	-0.413907	0.159382	-2.59694	0.00940575	0.698116	256	124	306	134	220	240	244.84	210.59	235.34	151.8	176.97	190.14
mmu-miR-212-5p	66.4737	0.0617973	0.241864	0.255504	0.798334	0.981257	58	41	92	53	93	86	55.47	69.63	70.76	60.04	74.81	68.13
mmu-miR-2136	0	NA	NA	NA	NA	NA	0	0	0	0	0	0	0	0	0	0	0	0
mmu-miR-2137	0	NA	NA	NA	NA	NA	0	0	0	0	0	0	0	0	0	0	0	0
mmu-miR-2139	0	NA	NA	NA	NA	NA	0	0	0	0	0	0	0	0	0	0	0	0
mmu-miR-214-3p	8.40153	0.102377	0.62352	0.164191	0.869581	0.981257	7	6	10	8	11	10	6.69	10.19	7.69	9.06	8.85	7.92
mmu-miR-214-5p	0.445162	-0.920932	2.8165	-0.326978	0.743685	0.981257	0	0	2	1	0	0	0	0	1.54	1.13	0	0
mmu-miR-215-3p	0	NA	NA	NA	NA	NA	0	0	0	0	0	0	0	0	0	0	0	0
mmu-miR-215-5p	0.159404	-1.22738	4.08021	-0.300814	0.763557	0.981257	1	0	0	0	0	0	0.96	0	0	0	0	0
mmu-miR-216a-3p	0.813433	0.18338	2.1574	0.0850004	0.932261	0.981257	0	1	1	0	3	0	0	1.7	0.77	0	2.41	0
mmu-miR-216a-5p	32.1501	0.680567	0.357483	1.90378	0.0569394	0.981257	26	8	44	29	50	60	24.87	13.59	33.84	32.85	40.22	47.54
mmu-miR-216b-3p	0.256362	-1.85871	3.66976	-0.506494	0.61251	0.981257	0	0	2	0	0	0	0	0	1.54	0	0	0
mmu-miR-216b-5p	14.258	0.0691967	0.504625	0.137125	0.890932	0.981257	13	12	13	11	14	24	12.43	20.38	10	12.46	11.26	19.01
mmu-miR-216c-3p	0	NA	NA	NA	NA	NA	0	0	0	0	0	0	0	0	0	0	0	0
mmu-miR-216c-5p	0	NA	NA	NA	NA	NA	0	0	0	0	0	0	0	0	0	0	0	0
mmu-miR-217-3p	0.392269	0.511618	2.9466	0.17363	0.862156	0.981257	0	0	1	0	0	2	0	0	0.77	0	0	1.58
mmu-miR-217-5p	11.3157	0.830236	0.550024	1.50945	0.131183	0.981257	7	5	12	13	19	17	6.69	8.49	9.23	14.73	15.28	13.47
mmu-miR-218-1-3p	1.31516	-0.929737	1.60157	-0.580518	0.561566	0.981257	2	1	2	1	2	0	1.91	1.7	1.54	1.13	1.61	0
mmu-miR-218-2-3p	0	NA	NA	NA	NA	NA	0	0	0	0	0	0	0	0	0	0	0	0
mmu-miR-2183	0	NA	NA	NA	NA	NA	0	0	0	0	0	0	0	0	0	0	0	0
mmu-miR-218-5p	138.244	0.380762	0.176029	2.16307	0.0305361	0.981257	127	64	167	138	197	197	121.47	108.69	128.44	156.33	158.47	156.08
mmu-miR-219a-1-3p	0.260225	-0.262719	3.41288	-0.0769787	0.93864	0.981257	0	0	1	0	0	1	0	0	0.77	0	0	0.79
mmu-miR-219a-2-3p	0.476385	-1.02038	2.59747	-0.392838	0.694439	0.981257	1	0	1	1	0	0	0.96	0	0.77	1.13	0	0
mmu-miR-219a-5p	23.3428	0.32662	0.456804	0.715011	0.474602	0.981257	16	5	47	32	24	31	15.3	8.49	36.15	36.25	19.31	24.56
mmu-miR-219b-3p	0	NA	NA	NA	NA	NA	0	0	0	0	0	0	0	0	0	0	0	0
mmu-miR-219b-5p	0	NA	NA	NA	NA	NA	0	0	0	0	0	0	0	0	0	0	0	0
mmu-miR-219c-3p	0	NA	NA	NA	NA	NA	0	0	0	0	0	0	0	0	0	0	0	0
mmu-miR-219c-5p	0	NA	NA	NA	NA	NA	0	0	0	0	0	0	0	0	0	0	0	0
mmu-miR-21a-3p	0.384543	-2.32176	3.13572	-0.740422	0.459044	0.981257	0	0	3	0	0	0	0	0	2.31	0	0	0
mmu-miR-21a-5p	472.233	0.282688	0.136188	2.07571	0.0379204	0.981257	492	219	563	431	597	744	470.56	371.93	433	488.24	480.22	589.45
mmu-miR-21b	0	NA	NA	NA	NA	NA	0	0	0	0	0	0	0	0	0	0	0	0
mmu-miR-21c	0	NA	NA	NA	NA	NA	0	0	0	0	0	0	0	0	0	0	0	0
mmu-miR-221-3p	37.1799	0.362966	0.333424	1.0886	0.27633	0.981257	30	18	49	40	66	35	28.69	30.57	37.69	45.31	53.09	27.73
mmu-miR-221-5p	1.33606	-0.0107383	1.77632	-0.00604523	0.995177	0.998165	4	0	0	3	0	1	3.83	0	0	3.4	0	0.79
mmu-miR-222-3p	57.426	0.534872	0.283005	1.88997	0.0587619	0.981257	48	25	68	41	113	84	45.91	42.46	52.3	46.44	90.9	66.55
mmu-miR-222-5p	0.134066	0.698059	4.08047	0.171073	0.864166	0.981257	0	0	0	0	1	0	0	0	0	0	0.8	0
mmu-miR-223-3p	18.6431	0.249856	0.427221	0.584841	0.558655	0.981257	17	10	23	20	20	28	16.26	16.98	17.69	22.66	16.09	22.18
mmu-miR-223-5p	0	NA	NA	NA	NA	NA	0	0	0	0	0	0	0	0	0	0	0	0
mmu-miR-22-3p	1492.1	-0.0442293	0.1269	-0.348535	0.727438	0.981257	1825	831	1801	1445	1572	1905	1745.47	1411.31	1385.12	1636.9	1264.51	1509.26
mmu-miR-224-3p	0	NA	NA	NA	NA	NA	0	0	0	0	0	0	0	0	0	0	0	0
mmu-miR-224-5p	17.2307	-0.569675	0.453867	-1.25516	0.209421	0.981257	25	10	27	10	24	14	23.91	16.98	20.77	11.33	19.31	11.09
mmu-miR-22-5p	57.7995	0.0666037	0.282026	0.236162	0.813307	0.981257	62	35	65	74	62	56	59.3	59.44	49.99	83.83	49.87	44.37
mmu-miR-23a-5p	0.748381	1.61046	2.10764	0.764107	0.444803	0.981257	1	0	0	1	2	1	0.96	0	0	1.13	1.61	0.79
mmu-miR-23b-5p	0.283054	-1.22723	3.5744	-0.343339	0.731344	0.981257	0	1	0	0	0	0	0	1.7	0	0	0	0
mmu-miR-24-1-5p	4.13069	0.984247	0.986921	0.997291	0.318623	0.981257	0	4	3	4	5	9	0	6.79	2.31	4.53	4.02	7.13
mmu-miR-24-2-5p	38.2975	-0.0566211	0.320459	-0.176687	0.859754	0.981257	53	15	51	39	41	47	50.69	25.47	39.22	44.18	32.98	37.24
mmu-miR-24-3p	1672.02	-0.139092	0.0981297	-1.41743	0.156357	0.981257	1899	1066	2123	1447	1970	1955	1816.25	1810.41	1632.77	1639.16	1584.66	1548.88
mmu-miR-25-3p	92.088	-0.0701093	0.212361	-0.330142	0.741293	0.981257	87	61	126	81	97	125	83.21	103.6	96.9	91.76	78.03	99.03
mmu-miR-25-5p	0	NA	NA	NA	NA	NA	0	0	0	0	0	0	0	0	0	0	0	0
mmu-miR-26a-1-3p	0.260225	-0.262719	3.41288	-0.0769787	0.93864	0.981257	0	0	1	0	0	1	0	0	0.77	0	0	0.79
mmu-miR-26a-2-3p	0.396313	0.525139	2.93664	0.178823	0.858077	0.981257	0	0	1	0	2	0	0	0	0.77	0	1.61	0
mmu-miR-26a-5p	2877.05	-0.143099	0.100743	-1.42043	0.155483	0.981257	3125	1724	4085	2253	3757	3319	2988.83	2927.91	3141.71	2552.2	3022.12	2629.53
mmu-miR-26b-3p	2.03414	-0.452891	1.27489	-0.355238	0.722411	0.981257	4	1	2	1	4	1	3.83	1.7	1.54	1.13	3.22	0.79
mmu-miR-26b-5p	823.76	-0.0873865	0.106101	-0.823618	0.410156	0.981257	910	487	1102	708	1041	957	870.35	827.08	847.53	802.02	837.38	758.2
mmu-miR-27a-5p	0.687761	0.342483	2.13494	0.160418	0.872552	0.981257	1	0	1	0	2	1	0.96	0	0.77	0	1.61	0.79
mmu-miR-27b-5p	1.6946	0.399004	1.40007	0.284989	0.775653	0.981257	2	1	1	3	1	2	1.91	1.7	0.77	3.4	0.8	1.58
mmu-miR-2861	0	NA	NA	NA	NA	NA	0	0	0	0	0	0	0	0	0	0	0	0
mmu-miR-28a-3p	6.84645	-0.23099	0.694427	-0.332633	0.739411	0.981257	7	4	11	7	9	5	6.69	6.79	8.46	7.93	7.24	3.96
mmu-miR-28a-5p	33.389	-0.47728	0.332826	-1.43402	0.151567	0.981257	31	26	56	25	39	30	29.65	44.16	43.07	28.32	31.37	23.77
mmu-miR-28b	0	NA	NA	NA	NA	NA	0	0	0	0	0	0	0	0	0	0	0	0
mmu-miR-28c	1.65655	-0.0363137	1.40655	-0.0258177	0.979403	0.995789	2	1	2	0	3	3	1.91	1.7	1.54	0	2.41	2.38
mmu-miR-290a-3p	0	NA	NA	NA	NA	NA	0	0	0	0	0	0	0	0	0	0	0	0
mmu-miR-290a-5p	0	NA	NA	NA	NA	NA	0	0	0	0	0	0	0	0	0	0	0	0
mmu-miR-290b-3p	0	NA	NA	NA	NA	NA	0	0	0	0	0	0	0	0	0	0	0	0
mmu-miR-290b-5p	0	NA	NA	NA	NA	NA	0	0	0	0	0	0	0	0	0	0	0	0
mmu-miR-291a-3p	0	NA	NA	NA	NA	NA	0	0	0	0	0	0	0	0	0	0	0	0
mmu-miR-291a-5p	0	NA	NA	NA	NA	NA	0	0	0	0	0	0	0	0	0	0	0	0
mmu-miR-291b-3p	0	NA	NA	NA	NA	NA	0	0	0	0	0	0	0	0	0	0	0	0
mmu-miR-291b-5p	0	NA	NA	NA	NA	NA	0	0	0	0	0	0	0	0	0	0	0	0
mmu-miR-292-3p	0	NA	NA	NA	NA	NA	0	0	0	0	0	0	0	0	0	0	0	0
mmu-miR-292-5p	0	NA	NA	NA	NA	NA	0	0	0	0	0	0	0	0	0	0	0	0
mmu-miR-292b-3p	0	NA	NA	NA	NA	NA	0	0	0	0	0	0	0	0	0	0	0	0
mmu-miR-292b-5p	0	NA	NA	NA	NA	NA	0	0	0	0	0	0	0	0	0	0	0	0
mmu-miR-293-3p	0	NA	NA	NA	NA	NA	0	0	0	0	0	0	0	0	0	0	0	0
mmu-miR-293-5p	0	NA	NA	NA	NA	NA	0	0	0	0	0	0	0	0	0	0	0	0
mmu-miR-294-3p	0	NA	NA	NA	NA	NA	0	0	0	0	0	0	0	0	0	0	0	0
mmu-miR-294-5p	0	NA	NA	NA	NA	NA	0	0	0	0	0	0	0	0	0	0	0	0
mmu-miR-295-3p	0	NA	NA	NA	NA	NA	0	0	0	0	0	0	0	0	0	0	0	0
mmu-miR-295-5p	0	NA	NA	NA	NA	NA	0	0	0	0	0	0	0	0	0	0	0	0
mmu-miR-296-3p	16.8338	0.00585492	0.452122	0.0129499	0.989668	0.997229	18	7	27	12	25	22	17.22	11.89	20.77	13.59	20.11	17.43
mmu-miR-296-5p	206.1	0.156417	0.177096	0.883232	0.377111	0.981257	198	103	286	148	312	295	189.37	174.93	219.96	167.65	250.97	233.72
mmu-miR-297a-5p	3.56051	0.362081	0.959656	0.377302	0.705949	0.981257	4	2	3	2	5	7	3.83	3.4	2.31	2.27	4.02	5.55
mmu-miR-297b-5p	0.880425	1.91165	1.9908	0.960238	0.336935	0.981257	1	0	0	1	2	2	0.96	0	0	1.13	1.61	1.58
mmu-miR-297c-5p	6.23282	-0.252587	0.737668	-0.342413	0.73204	0.981257	5	3	13	7	7	5	4.78	5.09	10	7.93	5.63	3.96
mmu-miR-298-3p	1.29639	1.00952	1.67933	0.601144	0.547744	0.981257	0	0	3	2	3	1	0	0	2.31	2.27	2.41	0.79
mmu-miR-298-5p	9.36462	0.220269	0.614109	0.358681	0.719834	0.981257	7	4	16	5	14	17	6.69	6.79	12.31	5.66	11.26	13.47
mmu-miR-299a-5p	97.0049	-0.0621723	0.223065	-0.278718	0.780462	0.981257	110	68	101	101	106	106	105.21	115.49	77.68	114.41	85.27	83.98
mmu-miR-299b-5p	2.86457	1.11813	1.11215	1.00538	0.314715	0.981257	2	0	4	3	7	4	1.91	0	3.08	3.4	5.63	3.17
mmu-miR-29a-3p	6848.98	0.0372592	0.0887212	0.419959	0.674516	0.981257	7228	3831	8920	5981	9084	8497	6913.04	6506.28	6860.24	6775.29	7307.14	6731.88
mmu-miR-29a-5p	63.8398	0.385317	0.257284	1.49763	0.134228	0.981257	45	32	89	55	99	95	43.04	54.35	68.45	62.3	79.64	75.27
mmu-miR-29b-1-5p	6.66115	0.0576241	0.708468	0.0813361	0.935175	0.981257	7	4	8	6	5	12	6.69	6.79	6.15	6.8	4.02	9.51
mmu-miR-29b-2-5p	15.1745	0.57047	0.485981	1.17385	0.240454	0.981257	9	8	19	14	29	19	8.61	13.59	14.61	15.86	23.33	15.05
mmu-miR-29b-3p	5046.18	0.1873	0.119679	1.56502	0.117579	0.981257	4837	2347	7199	5020	6232	6852	4626.23	3985.97	5536.65	5686.67	5013	5428.6
mmu-miR-29c-3p	2934.56	0.0179966	0.097917	0.183795	0.854174	0.981257	2796	1716	4107	2660	3600	3725	2674.16	2914.32	3158.63	3013.25	2895.83	2951.19
mmu-miR-29c-5p	21.8833	0.209298	0.400296	0.522858	0.601073	0.981257	15	14	30	21	30	28	14.35	23.78	23.07	23.79	24.13	22.18
mmu-miR-300-3p	236.108	0.170513	0.147337	1.1573	0.24715	0.981257	243	122	292	240	301	301	232.41	207.2	224.57	271.87	242.12	238.47
mmu-miR-300-5p	14.3707	0.222146	0.487528	0.455657	0.648636	0.981257	12	7	21	13	24	16	11.48	11.89	16.15	14.73	19.31	12.68
mmu-miR-301a-3p	132.902	0.0663134	0.210696	0.314736	0.752962	0.981257	148	49	208	131	168	163	141.55	83.22	159.97	148.4	135.14	129.14
mmu-miR-301a-5p	0.893505	-0.818068	1.93207	-0.423416	0.671992	0.981257	1	1	1	1	1	0	0.96	1.7	0.77	1.13	0.8	0
mmu-miR-301b-3p	8.4278	0.302049	0.63879	0.472845	0.636324	0.981257	11	3	9	5	15	13	10.52	5.09	6.92	5.66	12.07	10.3
mmu-miR-301b-5p	0	NA	NA	NA	NA	NA	0	0	0	0	0	0	0	0	0	0	0	0
mmu-miR-302a-5p	0	NA	NA	NA	NA	NA	0	0	0	0	0	0	0	0	0	0	0	0
mmu-miR-302b-5p	0	NA	NA	NA	NA	NA	0	0	0	0	0	0	0	0	0	0	0	0
mmu-miR-302c-3p	0	NA	NA	NA	NA	NA	0	0	0	0	0	0	0	0	0	0	0	0
mmu-miR-302c-5p	0	NA	NA	NA	NA	NA	0	0	0	0	0	0	0	0	0	0	0	0
mmu-miR-302d-3p	0	NA	NA	NA	NA	NA	0	0	0	0	0	0	0	0	0	0	0	0
mmu-miR-302d-5p	0	NA	NA	NA	NA	NA	0	0	0	0	0	0	0	0	0	0	0	0
mmu-miR-3057-3p	0.411235	-2.1976	2.86825	-0.766183	0.443568	0.981257	0	1	1	0	0	0	0	1.7	0.77	0	0	0
mmu-miR-3057-5p	0	NA	NA	NA	NA	NA	0	0	0	0	0	0	0	0	0	0	0	0
mmu-miR-3058-3p	0	NA	NA	NA	NA	NA	0	0	0	0	0	0	0	0	0	0	0	0
mmu-miR-3058-5p	0.159404	-1.22738	4.08021	-0.300814	0.763557	0.981257	1	0	0	0	0	0	0.96	0	0	0	0	0
mmu-miR-3059-3p	0	NA	NA	NA	NA	NA	0	0	0	0	0	0	0	0	0	0	0	0
mmu-miR-3059-5p	0.26611	1.47201	3.34005	0.440714	0.65942	0.981257	0	0	0	0	1	1	0	0	0	0	0.8	0.79
mmu-miR-3060-3p	0.29347	-0.265321	3.2713	-0.0811058	0.935358	0.981257	1	0	0	0	1	0	0.96	0	0	0	0.8	0
mmu-miR-3060-5p	0	NA	NA	NA	NA	NA	0	0	0	0	0	0	0	0	0	0	0	0
mmu-miR-3061-3p	0	NA	NA	NA	NA	NA	0	0	0	0	0	0	0	0	0	0	0	0
mmu-miR-3061-5p	0	NA	NA	NA	NA	NA	0	0	0	0	0	0	0	0	0	0	0	0
mmu-miR-3062-3p	0	NA	NA	NA	NA	NA	0	0	0	0	0	0	0	0	0	0	0	0
mmu-miR-3062-5p	0	NA	NA	NA	NA	NA	0	0	0	0	0	0	0	0	0	0	0	0
mmu-miR-3063-3p	0	NA	NA	NA	NA	NA	0	0	0	0	0	0	0	0	0	0	0	0
mmu-miR-3063-5p	0	NA	NA	NA	NA	NA	0	0	0	0	0	0	0	0	0	0	0	0
mmu-miR-3064-3p	0	NA	NA	NA	NA	NA	0	0	0	0	0	0	0	0	0	0	0	0
mmu-miR-3064-5p	0	NA	NA	NA	NA	NA	0	0	0	0	0	0	0	0	0	0	0	0
mmu-miR-3065-3p	0	NA	NA	NA	NA	NA	0	0	0	0	0	0	0	0	0	0	0	0
mmu-miR-3065-5p	0	NA	NA	NA	NA	NA	0	0	0	0	0	0	0	0	0	0	0	0
mmu-miR-3066-3p	0	NA	NA	NA	NA	NA	0	0	0	0	0	0	0	0	0	0	0	0
mmu-miR-3066-5p	0	NA	NA	NA	NA	NA	0	0	0	0	0	0	0	0	0	0	0	0
mmu-miR-3067-3p	0	NA	NA	NA	NA	NA	0	0	0	0	0	0	0	0	0	0	0	0
mmu-miR-3067-5p	0	NA	NA	NA	NA	NA	0	0	0	0	0	0	0	0	0	0	0	0
mmu-miR-3068-3p	7.32768	-0.0435024	0.6709	-0.0648418	0.9483	0.983453	9	5	7	7	7	10	8.61	8.49	5.38	7.93	5.63	7.92
mmu-miR-3068-5p	78.4482	-0.0293577	0.225688	-0.130081	0.896502	0.981257	87	42	106	81	87	92	83.21	71.33	81.52	91.76	69.98	72.89
mmu-miR-3069-3p	0.1888	0.698059	4.08047	0.171073	0.864166	0.981257	0	0	0	1	0	0	0	0	0	1.13	0	0
mmu-miR-3069-5p	0	NA	NA	NA	NA	NA	0	0	0	0	0	0	0	0	0	0	0	0
mmu-miR-3070a-3p	0.390428	-0.915975	2.94096	-0.311455	0.755455	0.981257	0	0	2	0	1	0	0	0	1.54	0	0.8	0
mmu-miR-3070b-3p	0.134066	0.698059	4.08047	0.171073	0.864166	0.981257	0	0	0	0	1	0	0	0	0	0	0.8	0
mmu-miR-3071-3p	0	NA	NA	NA	NA	NA	0	0	0	0	0	0	0	0	0	0	0	0
mmu-miR-3071-5p	0.411235	-2.1976	2.86825	-0.766183	0.443568	0.981257	0	1	1	0	0	0	0	1.7	0.77	0	0	0
mmu-miR-3072-3p	16.3388	-0.436004	0.456585	-0.954923	0.339616	0.981257	17	13	24	11	21	15	16.26	22.08	18.46	12.46	16.89	11.88
mmu-miR-3072-5p	0.505782	0.877645	2.70866	0.324014	0.745927	0.981257	0	0	1	2	0	0	0	0	0.77	2.27	0	0
mmu-miR-3073a-3p	0	NA	NA	NA	NA	NA	0	0	0	0	0	0	0	0	0	0	0	0
mmu-miR-3073a-5p	0	NA	NA	NA	NA	NA	0	0	0	0	0	0	0	0	0	0	0	0
mmu-miR-3073b-3p	0	NA	NA	NA	NA	NA	0	0	0	0	0	0	0	0	0	0	0	0
mmu-miR-3073b-5p	0	NA	NA	NA	NA	NA	0	0	0	0	0	0	0	0	0	0	0	0
mmu-miR-3074-1-3p	0.425514	0.522469	2.69603	0.193792	0.846339	0.981257	1	0	0	0	1	1	0.96	0	0	0	0.8	0.79
mmu-miR-3074-2-3p	0	NA	NA	NA	NA	NA	0	0	0	0	0	0	0	0	0	0	0	0
mmu-miR-3074-5p	0	NA	NA	NA	NA	NA	0	0	0	0	0	0	0	0	0	0	0	0
mmu-miR-3075-3p	0	NA	NA	NA	NA	NA	0	0	0	0	0	0	0	0	0	0	0	0
mmu-miR-3075-5p	0	NA	NA	NA	NA	NA	0	0	0	0	0	0	0	0	0	0	0	0
mmu-miR-3076-3p	0	NA	NA	NA	NA	NA	0	0	0	0	0	0	0	0	0	0	0	0
mmu-miR-3076-5p	0	NA	NA	NA	NA	NA	0	0	0	0	0	0	0	0	0	0	0	0
mmu-miR-3077-3p	0.41712	-0.265141	2.92954	-0.0905057	0.927885	0.981257	0	1	0	0	1	0	0	1.7	0	0	0.8	0
mmu-miR-3077-5p	0	NA	NA	NA	NA	NA	0	0	0	0	0	0	0	0	0	0	0	0
mmu-miR-3078-3p	0	NA	NA	NA	NA	NA	0	0	0	0	0	0	0	0	0	0	0	0
mmu-miR-3078-5p	0	NA	NA	NA	NA	NA	0	0	0	0	0	0	0	0	0	0	0	0
mmu-miR-3079-3p	0	NA	NA	NA	NA	NA	0	0	0	0	0	0	0	0	0	0	0	0
mmu-miR-3079-5p	0	NA	NA	NA	NA	NA	0	0	0	0	0	0	0	0	0	0	0	0
mmu-miR-3080-3p	0.283054	-1.22723	3.5744	-0.343339	0.731344	0.981257	0	1	0	0	0	0	0	1.7	0	0	0	0
mmu-miR-3080-5p	0	NA	NA	NA	NA	NA	0	0	0	0	0	0	0	0	0	0	0	0
mmu-miR-3081-3p	0.132044	0.698059	4.08047	0.171073	0.864166	0.981257	0	0	0	0	0	1	0	0	0	0	0	0.79
mmu-miR-3081-5p	0	NA	NA	NA	NA	NA	0	0	0	0	0	0	0	0	0	0	0	0
mmu-miR-3082-3p	0.134066	0.698059	4.08047	0.171073	0.864166	0.981257	0	0	0	0	1	0	0	0	0	0	0.8	0
mmu-miR-3082-5p	0	NA	NA	NA	NA	NA	0	0	0	0	0	0	0	0	0	0	0	0
mmu-miR-3083-3p	0	NA	NA	NA	NA	NA	0	0	0	0	0	0	0	0	0	0	0	0
mmu-miR-3083-5p	0	NA	NA	NA	NA	NA	0	0	0	0	0	0	0	0	0	0	0	0
mmu-miR-3084-3p	0.159404	-1.22738	4.08021	-0.300814	0.763557	0.981257	1	0	0	0	0	0	0.96	0	0	0	0	0
mmu-miR-3084-5p	0.287585	-1.96934	3.23904	-0.608	0.543188	0.981257	1	0	1	0	0	0	0.96	0	0.77	0	0	0
mmu-miR-3085-3p	2.9722	-0.479446	1.04948	-0.456842	0.647785	0.981257	5	1	5	1	3	5	4.78	1.7	3.85	1.13	2.41	3.96
mmu-miR-3085-5p	0.132044	0.698059	4.08047	0.171073	0.864166	0.981257	0	0	0	0	0	1	0	0	0	0	0	0.79
mmu-miR-3086-3p	0	NA	NA	NA	NA	NA	0	0	0	0	0	0	0	0	0	0	0	0
mmu-miR-3086-5p	0.134066	0.698059	4.08047	0.171073	0.864166	0.981257	0	0	0	0	1	0	0	0	0	0	0.8	0
mmu-miR-3087-3p	0	NA	NA	NA	NA	NA	0	0	0	0	0	0	0	0	0	0	0	0
mmu-miR-3087-5p	0.264088	1.4609	3.63714	0.401663	0.687932	0.981257	0	0	0	0	0	2	0	0	0	0	0	1.58
mmu-miR-3088-3p	0.134066	0.698059	4.08047	0.171073	0.864166	0.981257	0	0	0	0	1	0	0	0	0	0	0.8	0
mmu-miR-3088-5p	0	NA	NA	NA	NA	NA	0	0	0	0	0	0	0	0	0	0	0	0
mmu-miR-3089-3p	0	NA	NA	NA	NA	NA	0	0	0	0	0	0	0	0	0	0	0	0
mmu-miR-3089-5p	0	NA	NA	NA	NA	NA	0	0	0	0	0	0	0	0	0	0	0	0
mmu-miR-3090-3p	0	NA	NA	NA	NA	NA	0	0	0	0	0	0	0	0	0	0	0	0
mmu-miR-3090-5p	0	NA	NA	NA	NA	NA	0	0	0	0	0	0	0	0	0	0	0	0
mmu-miR-3091-3p	0	NA	NA	NA	NA	NA	0	0	0	0	0	0	0	0	0	0	0	0
mmu-miR-3091-5p	0	NA	NA	NA	NA	NA	0	0	0	0	0	0	0	0	0	0	0	0
mmu-miR-3092-3p	0	NA	NA	NA	NA	NA	0	0	0	0	0	0	0	0	0	0	0	0
mmu-miR-3092-5p	0	NA	NA	NA	NA	NA	0	0	0	0	0	0	0	0	0	0	0	0
mmu-miR-3093-3p	0	NA	NA	NA	NA	NA	0	0	0	0	0	0	0	0	0	0	0	0
mmu-miR-3093-5p	0	NA	NA	NA	NA	NA	0	0	0	0	0	0	0	0	0	0	0	0
mmu-miR-3094-3p	0.132044	0.698059	4.08047	0.171073	0.864166	0.981257	0	0	0	0	0	1	0	0	0	0	0	0.79
mmu-miR-3094-5p	0	NA	NA	NA	NA	NA	0	0	0	0	0	0	0	0	0	0	0	0
mmu-miR-3095-3p	0	NA	NA	NA	NA	NA	0	0	0	0	0	0	0	0	0	0	0	0
mmu-miR-3095-5p	0	NA	NA	NA	NA	NA	0	0	0	0	0	0	0	0	0	0	0	0
mmu-miR-3097-3p	0.132044	0.698059	4.08047	0.171073	0.864166	0.981257	0	0	0	0	0	1	0	0	0	0	0	0.79
mmu-miR-3097-5p	0.26611	1.47201	3.34005	0.440714	0.65942	0.981257	0	0	0	0	1	1	0	0	0	0	0.8	0.79
mmu-miR-3098-3p	0	NA	NA	NA	NA	NA	0	0	0	0	0	0	0	0	0	0	0	0
mmu-miR-3098-5p	0	NA	NA	NA	NA	NA	0	0	0	0	0	0	0	0	0	0	0	0
mmu-miR-3099-3p	56.8417	0.0376645	0.273688	0.137619	0.890542	0.981257	58	42	56	58	74	58	55.47	71.33	43.07	65.7	59.53	45.95
mmu-miR-3099-5p	0.283054	-1.22723	3.5744	-0.343339	0.731344	0.981257	0	1	0	0	0	0	0	1.7	0	0	0	0
mmu-miR-30a-3p	54.3513	0.0444629	0.259013	0.171662	0.863703	0.981257	62	28	69	48	74	66	59.3	47.55	53.07	54.37	59.53	52.29
mmu-miR-30a-5p	967.355	0.0501537	0.104765	0.478725	0.632134	0.981257	1042	528	1242	892	1253	1183	996.59	896.71	955.2	1010.46	1007.91	937.25
mmu-miR-30b-3p	0.643711	2.66935	2.27571	1.17297	0.240807	0.981257	0	0	0	2	1	1	0	0	0	2.27	0.8	0.79
mmu-miR-30c-1-3p	2.07375	-0.214084	1.41396	-0.151407	0.879654	0.981257	2	3	0	2	0	4	1.91	5.09	0	2.27	0	3.17
mmu-miR-30c-2-3p	4.81733	-0.222385	0.852702	-0.2608	0.794247	0.981257	5	1	11	6	3	6	4.78	1.7	8.46	6.8	2.41	4.75
mmu-miR-30d-3p	2.57	0.540401	1.17413	0.460256	0.645333	0.981257	2	0	5	5	3	2	1.91	0	3.85	5.66	2.41	1.58
mmu-miR-30d-5p	941.041	-0.134004	0.11159	-1.20086	0.229806	0.981257	998	626	1224	729	1207	1124	954.51	1063.15	941.36	825.81	970.91	890.51
mmu-miR-30e-3p	66.2936	-0.230297	0.237309	-0.970454	0.33182	0.981257	68	43	100	50	80	78	65.04	73.03	76.91	56.64	64.35	61.8
mmu-miR-30e-5p	1085.88	0.166311	0.117452	1.41599	0.156779	0.981257	1109	514	1468	1077	1372	1425	1060.67	872.94	1129.02	1220.03	1103.63	1128.98
mmu-miR-30f	0	NA	NA	NA	NA	NA	0	0	0	0	0	0	0	0	0	0	0	0
mmu-miR-3100-3p	0	NA	NA	NA	NA	NA	0	0	0	0	0	0	0	0	0	0	0	0
mmu-miR-3100-5p	0.128181	-1.22443	4.08032	-0.300082	0.764115	0.981257	0	0	1	0	0	0	0	0	0.77	0	0	0
mmu-miR-3101-3p	0	NA	NA	NA	NA	NA	0	0	0	0	0	0	0	0	0	0	0	0
mmu-miR-3101-5p	0	NA	NA	NA	NA	NA	0	0	0	0	0	0	0	0	0	0	0	0
mmu-miR-3102-3p.2-3p	0.683898	-0.688707	2.26318	-0.304309	0.760892	0.981257	1	0	2	0	2	0	0.96	0	1.54	0	1.61	0
mmu-miR-3102-3p	25.4976	-0.0846148	0.36698	-0.230571	0.817648	0.981257	33	13	32	23	29	32	31.56	22.08	24.61	26.05	23.33	25.35
mmu-miR-3102-5p	0.128181	-1.22443	4.08032	-0.300082	0.764115	0.981257	0	0	1	0	0	0	0	0	0.77	0	0	0
mmu-miR-3102-5p.2-5p	0.48227	0.69896	2.59316	0.26954	0.787514	0.981257	1	0	0	1	1	0	0.96	0	0	1.13	0.8	0
mmu-miR-3103-3p	0	NA	NA	NA	NA	NA	0	0	0	0	0	0	0	0	0	0	0	0
mmu-miR-3103-5p	0	NA	NA	NA	NA	NA	0	0	0	0	0	0	0	0	0	0	0	0
mmu-miR-3104-3p	0.1888	0.698059	4.08047	0.171073	0.864166	0.981257	0	0	0	1	0	0	0	0	0	1.13	0	0
mmu-miR-3104-5p	0	NA	NA	NA	NA	NA	0	0	0	0	0	0	0	0	0	0	0	0
mmu-miR-3105-3p	0.132044	0.698059	4.08047	0.171073	0.864166	0.981257	0	0	0	0	0	1	0	0	0	0	0	0.79
mmu-miR-3105-5p	0	NA	NA	NA	NA	NA	0	0	0	0	0	0	0	0	0	0	0	0
mmu-miR-3106-3p	0	NA	NA	NA	NA	NA	0	0	0	0	0	0	0	0	0	0	0	0
mmu-miR-3106-5p	0.134066	0.698059	4.08047	0.171073	0.864166	0.981257	0	0	0	0	1	0	0	0	0	0	0.8	0
mmu-miR-3108-3p	0	NA	NA	NA	NA	NA	0	0	0	0	0	0	0	0	0	0	0	0
mmu-miR-3108-5p	0	NA	NA	NA	NA	NA	0	0	0	0	0	0	0	0	0	0	0	0
mmu-miR-3109-3p	0	NA	NA	NA	NA	NA	0	0	0	0	0	0	0	0	0	0	0	0
mmu-miR-3109-5p	0.128181	-1.22443	4.08032	-0.300082	0.764115	0.981257	0	0	1	0	0	0	0	0	0.77	0	0	0
mmu-miR-3110-3p	0	NA	NA	NA	NA	NA	0	0	0	0	0	0	0	0	0	0	0	0
mmu-miR-3110-5p	0.132044	0.698059	4.08047	0.171073	0.864166	0.981257	0	0	0	0	0	1	0	0	0	0	0	0.79
mmu-miR-3112-3p	0	NA	NA	NA	NA	NA	0	0	0	0	0	0	0	0	0	0	0	0
mmu-miR-3112-5p	0	NA	NA	NA	NA	NA	0	0	0	0	0	0	0	0	0	0	0	0
mmu-miR-3113-3p	0	NA	NA	NA	NA	NA	0	0	0	0	0	0	0	0	0	0	0	0
mmu-miR-3113-5p	0.283054	-1.22723	3.5744	-0.343339	0.731344	0.981257	0	1	0	0	0	0	0	1.7	0	0	0	0
mmu-miR-31-3p	1.55979	0.91108	1.469	0.620206	0.535122	0.981257	1	1	1	1	4	2	0.96	1.7	0.77	1.13	3.22	1.58
mmu-miR-31-5p	9.02802	0.36003	0.61672	0.583781	0.559367	0.981257	5	7	10	8	12	14	4.78	11.89	7.69	9.06	9.65	11.09
mmu-miR-320-3p	277.976	-0.377952	0.162547	-2.32519	0.0200618	0.981245	275	228	384	234	268	305	263.02	387.22	295.33	265.08	215.58	241.64
mmu-miR-320-5p	0	NA	NA	NA	NA	NA	0	0	0	0	0	0	0	0	0	0	0	0
mmu-miR-322-3p	1.89864	-1.26669	1.37478	-0.921373	0.356856	0.981257	1	2	5	0	2	2	0.96	3.4	3.85	0	1.61	1.58
mmu-miR-322-5p	9.56453	-0.346709	0.605267	-0.572821	0.566766	0.981257	15	3	16	5	14	11	14.35	5.09	12.31	5.66	11.26	8.71
mmu-miR-323-3p	17.2871	0.378898	0.441646	0.857921	0.390936	0.981257	15	8	22	16	28	23	14.35	13.59	16.92	18.12	22.52	18.22
mmu-miR-323-5p	2.66671	1.35741	1.21063	1.12124	0.262186	0.981257	0	2	2	2	7	4	0	3.4	1.54	2.27	5.63	3.17
mmu-miR-32-3p	0.134066	0.698059	4.08047	0.171073	0.864166	0.981257	0	0	0	0	1	0	0	0	0	0	0.8	0
mmu-miR-324-3p	13.5887	-0.0325382	0.514681	-0.0632201	0.949591	0.983453	17	5	21	7	18	23	16.26	8.49	16.15	7.93	14.48	18.22
mmu-miR-324-5p	71.1648	0.310787	0.243248	1.27766	0.201371	0.981257	84	27	81	71	99	99	80.34	45.85	62.3	80.43	79.64	78.43
mmu-miR-325-3p	39.1247	0.276392	0.324634	0.851395	0.39455	0.981257	31	31	34	41	52	48	29.65	52.65	26.15	46.44	41.83	38.03
mmu-miR-325-5p	6.59434	-0.293422	0.699839	-0.419271	0.675018	0.981257	6	5	10	5	8	7	5.74	8.49	7.69	5.66	6.44	5.55
mmu-miR-32-5p	19.2912	-0.740997	0.42292	-1.7521	0.0797568	0.981257	30	13	28	13	16	20	28.69	22.08	21.53	14.73	12.87	15.85
mmu-miR-326-3p	48.2722	0.568987	0.283788	2.00497	0.0449664	0.981257	50	18	48	56	63	76	47.82	30.57	36.92	63.44	50.68	60.21
mmu-miR-326-5p	0.132044	0.698059	4.08047	0.171073	0.864166	0.981257	0	0	0	0	0	1	0	0	0	0	0	0.79
mmu-miR-327	0	NA	NA	NA	NA	NA	0	0	0	0	0	0	0	0	0	0	0	0
mmu-miR-328-3p	218.688	-0.04627	0.167171	-0.276782	0.781948	0.981257	196	147	302	166	257	313	187.46	249.65	232.26	188.05	206.73	247.98
mmu-miR-328-5p	0.159404	-1.22738	4.08021	-0.300814	0.763557	0.981257	1	0	0	0	0	0	0.96	0	0	0	0	0
mmu-miR-329-3p	180.263	-0.204432	0.199405	-1.02521	0.305264	0.981257	157	146	238	177	167	209	150.16	247.96	183.04	200.51	134.33	165.58
mmu-miR-329-5p	32.1429	-0.222814	0.344197	-0.647346	0.517408	0.981257	30	16	61	26	34	42	28.69	27.17	46.91	29.45	27.35	33.28
mmu-miR-330-3p	15.2383	-0.153499	0.510851	-0.300476	0.763814	0.981257	27	7	13	16	20	12	25.82	11.89	10	18.12	16.09	9.51
mmu-miR-330-5p	63.7676	0.092644	0.243212	0.380918	0.703264	0.981257	63	40	75	61	72	88	60.25	67.93	57.68	69.1	57.92	69.72
mmu-miR-331-3p	44.1029	0.165843	0.288703	0.574442	0.565669	0.981257	50	20	55	36	59	66	47.82	33.97	42.3	40.78	47.46	52.29
mmu-miR-331-5p	0.132044	0.698059	4.08047	0.171073	0.864166	0.981257	0	0	0	0	0	1	0	0	0	0	0	0.79
mmu-miR-33-3p	5.02036	0.805511	0.815655	0.987563	0.323367	0.981257	3	2	6	5	9	8	2.87	3.4	4.61	5.66	7.24	6.34
mmu-miR-335-3p	116.492	0.169816	0.190391	0.891933	0.372429	0.981257	105	61	161	107	158	155	100.42	103.6	123.82	121.21	127.09	122.8
mmu-miR-335-5p	1469.39	-0.221303	0.0984151	-2.24867	0.0245336	0.981245	1650	951	2018	1275	1604	1687	1578.1	1615.11	1552.01	1444.32	1290.25	1336.55
mmu-miR-33-5p	73.1029	0.439683	0.242096	1.81616	0.0693464	0.981257	70	25	96	74	100	115	66.95	42.46	73.83	83.83	80.44	91.11
mmu-miR-337-3p	51.7481	-0.284911	0.277477	-1.02679	0.304519	0.981257	45	35	88	45	51	61	43.04	59.44	67.68	50.98	41.02	48.33
mmu-miR-337-5p	0.891483	-0.82351	1.9335	-0.425916	0.670169	0.981257	1	1	1	1	0	1	0.96	1.7	0.77	1.13	0	0.79
mmu-miR-338-3p	131.472	0.00476595	0.181952	0.0261934	0.979103	0.995789	127	72	193	119	164	164	121.47	122.28	148.43	134.8	131.92	129.93
mmu-miR-338-5p	5.29305	0.177259	0.805184	0.220147	0.825757	0.981257	4	5	4	6	5	7	3.83	8.49	3.08	6.8	4.02	5.55
mmu-miR-339-3p	8.66172	-0.957745	0.638784	-1.49932	0.133789	0.981257	15	4	17	3	8	10	14.35	6.79	13.07	3.4	6.44	7.92
mmu-miR-339-5p	117.289	-0.21782	0.208465	-1.04487	0.296081	0.981257	104	71	205	87	138	147	99.47	120.58	157.66	98.55	111.01	116.46
mmu-miR-340-3p	6.77837	0.228371	0.712156	0.320675	0.748456	0.981257	3	5	10	5	9	11	2.87	8.49	7.69	5.66	7.24	8.71
mmu-miR-340-5p	53.9871	-0.125708	0.269213	-0.466948	0.640537	0.981257	63	35	65	43	78	54	60.25	59.44	49.99	48.71	62.74	42.78
mmu-miR-341-3p	65.5499	0.0963093	0.238182	0.404352	0.685954	0.981257	65	37	85	53	88	91	62.17	62.84	65.37	60.04	70.79	72.1
mmu-miR-341-5p	0	NA	NA	NA	NA	NA	0	0	0	0	0	0	0	0	0	0	0	0
mmu-miR-342-3p	93.4434	0.162635	0.222802	0.729952	0.465419	0.981257	69	66	116	80	124	130	65.99	112.09	89.21	90.62	99.75	102.99
mmu-miR-342-5p	4.07821	-1.14879	0.953611	-1.20468	0.228328	0.981257	6	3	8	1	1	7	5.74	5.09	6.15	1.13	0.8	5.55
mmu-miR-343	0	NA	NA	NA	NA	NA	0	0	0	0	0	0	0	0	0	0	0	0
mmu-miR-344-3p	29.1899	-0.28004	0.354382	-0.790219	0.4294	0.981257	30	23	38	21	41	27	28.69	39.06	29.23	23.79	32.98	21.39
mmu-miR-344-5p	0	NA	NA	NA	NA	NA	0	0	0	0	0	0	0	0	0	0	0	0
mmu-miR-344b-3p	2.44292	1.59546	1.23998	1.28669	0.198203	0.981257	1	0	3	3	6	4	0.96	0	2.31	3.4	4.83	3.17
mmu-miR-344b-5p	0	NA	NA	NA	NA	NA	0	0	0	0	0	0	0	0	0	0	0	0
mmu-miR-344c-3p	0.966952	-1.28548	1.92941	-0.666253	0.505249	0.981257	1	1	2	0	2	0	0.96	1.7	1.54	0	1.61	0
mmu-miR-344c-5p	0	NA	NA	NA	NA	NA	0	0	0	0	0	0	0	0	0	0	0	0
mmu-miR-344d-1-5p	0	NA	NA	NA	NA	NA	0	0	0	0	0	0	0	0	0	0	0	0
mmu-miR-344d-2-5p	0	NA	NA	NA	NA	NA	0	0	0	0	0	0	0	0	0	0	0	0
mmu-miR-344d-3-5p	0.132044	0.698059	4.08047	0.171073	0.864166	0.981257	0	0	0	0	0	1	0	0	0	0	0	0.79
mmu-miR-344d-3p	2.55624	1.15467	1.17922	0.979177	0.327493	0.981257	3	0	2	4	5	3	2.87	0	1.54	4.53	4.02	2.38
mmu-miR-344e-3p	0.394291	0.522866	2.75885	0.189523	0.849683	0.981257	0	0	1	0	1	1	0	0	0.77	0	0.8	0.79
mmu-miR-344f-3p	0	NA	NA	NA	NA	NA	0	0	0	0	0	0	0	0	0	0	0	0
mmu-miR-344f-5p	0.58107	1.22172	2.40559	0.507866	0.611547	0.981257	0	0	1	1	0	2	0	0	0.77	1.13	0	1.58
mmu-miR-344g-3p	0	NA	NA	NA	NA	NA	0	0	0	0	0	0	0	0	0	0	0	0
mmu-miR-344g-5p	0.1888	0.698059	4.08047	0.171073	0.864166	0.981257	0	0	0	1	0	0	0	0	0	1.13	0	0
mmu-miR-344h-3p	0.132044	0.698059	4.08047	0.171073	0.864166	0.981257	0	0	0	0	0	1	0	0	0	0	0	0.79
mmu-miR-344i	0.260225	-0.262719	3.41288	-0.0769787	0.93864	0.981257	0	0	1	0	0	1	0	0	0.77	0	0	0.79
mmu-miR-345-3p	2.53312	0.279578	1.12813	0.247824	0.804271	0.981257	3	1	3	1	5	4	2.87	1.7	2.31	1.13	4.02	3.17
mmu-miR-345-5p	35.4369	0.10371	0.319492	0.324607	0.745478	0.981257	32	18	53	30	53	43	30.61	30.57	40.76	33.98	42.63	34.07
mmu-miR-346-3p	0	NA	NA	NA	NA	NA	0	0	0	0	0	0	0	0	0	0	0	0
mmu-miR-346-5p	6.60717	0.115989	0.74588	0.155506	0.876423	0.981257	3	4	12	7	12	4	2.87	6.79	9.23	7.93	9.65	3.17
mmu-miR-3470a	0	NA	NA	NA	NA	NA	0	0	0	0	0	0	0	0	0	0	0	0
mmu-miR-3470b	0	NA	NA	NA	NA	NA	0	0	0	0	0	0	0	0	0	0	0	0
mmu-miR-3471	0	NA	NA	NA	NA	NA	0	0	0	0	0	0	0	0	0	0	0	0
mmu-miR-3472	0	NA	NA	NA	NA	NA	0	0	0	0	0	0	0	0	0	0	0	0
mmu-miR-3473a	0	NA	NA	NA	NA	NA	0	0	0	0	0	0	0	0	0	0	0	0
mmu-miR-3473c	0	NA	NA	NA	NA	NA	0	0	0	0	0	0	0	0	0	0	0	0
mmu-miR-3473d	0	NA	NA	NA	NA	NA	0	0	0	0	0	0	0	0	0	0	0	0
mmu-miR-3473f	0	NA	NA	NA	NA	NA	0	0	0	0	0	0	0	0	0	0	0	0
mmu-miR-3473g	0	NA	NA	NA	NA	NA	0	0	0	0	0	0	0	0	0	0	0	0
mmu-miR-3474	0	NA	NA	NA	NA	NA	0	0	0	0	0	0	0	0	0	0	0	0
mmu-miR-3475-3p	0.449025	0.695776	2.6484	0.262715	0.79277	0.981257	0	0	1	1	0	1	0	0	0.77	1.13	0	0.79
mmu-miR-3475-5p	0	NA	NA	NA	NA	NA	0	0	0	0	0	0	0	0	0	0	0	0
mmu-miR-34a-3p	0.896015	-1.01245	1.95325	-0.518341	0.60422	0.981257	2	0	2	1	0	1	1.91	0	1.54	1.13	0	0.79
mmu-miR-34a-5p	45.6074	-0.220992	0.316223	-0.69885	0.484646	0.981257	43	20	92	31	64	52	41.13	33.97	70.76	35.12	51.48	41.2
mmu-miR-34b-3p	6.82657	0.258129	0.691127	0.37349	0.708784	0.981257	6	3	10	5	11	10	5.74	5.09	7.69	5.66	8.85	7.92
mmu-miR-34b-5p	9.12405	-0.586381	0.618562	-0.947974	0.343143	0.981257	9	5	20	7	6	12	8.61	8.49	15.38	7.93	4.83	9.51
mmu-miR-34c-3p	4.53176	-0.167848	0.861414	-0.194852	0.845509	0.981257	5	4	4	4	7	3	4.78	6.79	3.08	4.53	5.63	2.38
mmu-miR-34c-5p	47.924	0.15549	0.289673	0.536778	0.591421	0.981257	64	22	48	44	66	62	61.21	37.36	36.92	49.84	53.09	49.12
mmu-miR-350-3p	48.4565	0.175651	0.280176	0.626931	0.530704	0.981257	41	34	54	40	64	70	39.21	57.74	41.53	45.31	51.48	55.46
mmu-miR-350-5p	1.6792	0.0465837	1.53765	0.0302953	0.975832	0.995789	2	2	0	0	1	5	1.91	3.4	0	0	0.8	3.96
mmu-miR-351-3p	0.159404	-1.22738	4.08021	-0.300814	0.763557	0.981257	1	0	0	0	0	0	0.96	0	0	0	0	0
mmu-miR-351-5p	8.16166	-0.158126	0.635789	-0.248709	0.803586	0.981257	10	3	14	6	9	12	9.56	5.09	10.77	6.8	7.24	9.51
mmu-miR-3535	0.507609	-1.10619	2.70203	-0.409394	0.682251	0.981257	2	0	0	1	0	0	1.91	0	0	1.13	0	0
mmu-miR-3544-3p	0.574502	-1.32286	2.46874	-0.535844	0.592067	0.981257	1	1	0	0	0	1	0.96	1.7	0	0	0	0.79
mmu-miR-3544-5p	0	NA	NA	NA	NA	NA	0	0	0	0	0	0	0	0	0	0	0	0
mmu-miR-3547-3p	22.8506	0.690342	0.409978	1.68385	0.0922102	0.981257	15	8	31	19	35	45	14.35	13.59	23.84	21.52	28.15	35.65
mmu-miR-3547-5p	0	NA	NA	NA	NA	NA	0	0	0	0	0	0	0	0	0	0	0	0
mmu-miR-3569-3p	0	NA	NA	NA	NA	NA	0	0	0	0	0	0	0	0	0	0	0	0
mmu-miR-3569-5p	0	NA	NA	NA	NA	NA	0	0	0	0	0	0	0	0	0	0	0	0
mmu-miR-3572-3p	0.128181	-1.22443	4.08032	-0.300082	0.764115	0.981257	0	0	1	0	0	0	0	0	0.77	0	0	0
mmu-miR-3572-5p	0.159404	-1.22738	4.08021	-0.300814	0.763557	0.981257	1	0	0	0	0	0	0.96	0	0	0	0	0
mmu-miR-361-3p	12.4951	0.401953	0.530852	0.757183	0.44894	0.981257	11	8	11	17	14	15	10.52	13.59	8.46	19.26	11.26	11.88
mmu-miR-361-5p	106.218	0.149953	0.197742	0.758325	0.448256	0.981257	91	64	139	101	132	144	87.03	108.69	106.9	114.41	106.18	114.09
mmu-miR-3620-3p	0	NA	NA	NA	NA	NA	0	0	0	0	0	0	0	0	0	0	0	0
mmu-miR-3620-5p	0	NA	NA	NA	NA	NA	0	0	0	0	0	0	0	0	0	0	0	0
mmu-miR-362-3p	22.6293	-0.159648	0.396688	-0.402452	0.687352	0.981257	20	16	33	22	29	20	19.13	27.17	25.38	24.92	23.33	15.85
mmu-miR-362-5p	10.8149	-0.403923	0.572587	-0.705435	0.48054	0.981257	9	5	25	9	12	11	8.61	8.49	19.23	10.2	9.65	8.71
mmu-miR-363-3p	0.421651	-1.01784	2.69318	-0.377932	0.705481	0.981257	1	0	1	0	1	0	0.96	0	0.77	0	0.8	0
mmu-miR-363-5p	0	NA	NA	NA	NA	NA	0	0	0	0	0	0	0	0	0	0	0	0
mmu-miR-365-1-5p	0	NA	NA	NA	NA	NA	0	0	0	0	0	0	0	0	0	0	0	0
mmu-miR-365-2-5p	0	NA	NA	NA	NA	NA	0	0	0	0	0	0	0	0	0	0	0	0
mmu-miR-365-3p	57.5242	-0.199429	0.25255	-0.789659	0.429727	0.981257	69	34	78	53	63	64	65.99	57.74	59.99	60.04	50.68	50.7
mmu-miR-367-3p	0	NA	NA	NA	NA	NA	0	0	0	0	0	0	0	0	0	0	0	0
mmu-miR-367-5p	0	NA	NA	NA	NA	NA	0	0	0	0	0	0	0	0	0	0	0	0
mmu-miR-369-3p	336.278	0.222146	0.134162	1.6558	0.0977615	0.981257	357	166	398	308	467	459	341.44	281.92	306.1	348.9	375.65	363.65
mmu-miR-369-5p	65.1336	-0.074624	0.248861	-0.299862	0.764282	0.981257	80	34	84	68	68	76	76.51	57.74	64.6	77.03	54.7	60.21
mmu-miR-370-3p	41.8189	-0.126475	0.293666	-0.430676	0.666704	0.981257	44	29	52	40	49	44	42.08	49.25	39.99	45.31	39.42	34.86
mmu-miR-370-5p	2.68814	-0.914459	1.21238	-0.754267	0.450689	0.981257	1	5	2	1	4	1	0.96	8.49	1.54	1.13	3.22	0.79
mmu-miR-374b-3p	0	NA	NA	NA	NA	NA	0	0	0	0	0	0	0	0	0	0	0	0
mmu-miR-374b-5p	211.887	-0.445797	0.156849	-2.84221	0.00448019	0.624417	239	162	300	173	215	212	228.59	275.13	230.73	195.97	172.95	167.96
mmu-miR-374c-3p	0.256362	-1.85871	3.66976	-0.506494	0.61251	0.981257	0	0	2	0	0	0	0	0	1.54	0	0	0
mmu-miR-374c-5p	0.924728	-0.880397	1.98606	-0.443288	0.657557	0.981257	2	1	0	1	1	0	1.91	1.7	0	1.13	0.8	0
mmu-miR-375-3p	9732.16	-0.0281277	0.101358	-0.277508	0.78139	0.981257	10208	6106	12161	7888	13387	11616	9763.18	10370	9352.85	8935.54	10768.5	9202.95
mmu-miR-375-5p	2.65769	-0.532927	1.11306	-0.478795	0.632084	0.981257	3	2	4	3	3	1	2.87	3.4	3.08	3.4	2.41	0.79
mmu-miR-376a-3p	420.293	0.180287	0.138727	1.29958	0.193746	0.981257	406	201	582	415	498	598	388.31	341.36	447.61	470.11	400.59	473.77
mmu-miR-376a-5p	20.6757	-0.313489	0.405562	-0.772975	0.439537	0.981257	24	14	29	14	28	21	22.95	23.78	22.3	15.86	22.52	16.64
mmu-miR-376b-3p	178.691	-0.271638	0.180675	-1.50346	0.13272	0.981257	244	103	232	117	223	219	233.37	174.93	178.43	132.54	179.38	173.51
mmu-miR-376c-3p	121.95	-0.247104	0.185175	-1.33444	0.182061	0.981257	134	87	160	95	140	142	128.16	147.75	123.05	107.62	112.62	112.5
mmu-miR-377-3p	85.3504	-0.0412154	0.222748	-0.185032	0.853204	0.981257	109	48	96	75	96	114	104.25	81.52	73.83	84.96	77.22	90.32
mmu-miR-377-5p	1.41646	-0.625607	1.58337	-0.395112	0.69276	0.981257	2	0	4	1	0	3	1.91	0	3.08	1.13	0	2.38
mmu-miR-378a-5p	6.54014	0.423682	0.715953	0.591774	0.554002	0.981257	6	4	6	4	11	11	5.74	6.79	4.61	4.53	8.85	8.71
mmu-miR-378b	8.04431	-0.325717	0.670308	-0.485921	0.627023	0.981257	8	9	6	7	9	7	7.65	15.28	4.61	7.93	7.24	5.55
mmu-miR-378d	0	NA	NA	NA	NA	NA	0	0	0	0	0	0	0	0	0	0	0	0
mmu-miR-379-3p	36.3718	-0.464942	0.323013	-1.43939	0.15004	0.981257	51	24	49	19	46	41	48.78	40.76	37.69	21.52	37	32.48
mmu-miR-379-5p	341.68	-0.163462	0.14829	-1.10231	0.270325	0.981257	416	228	392	256	399	445	397.87	387.22	301.48	290	320.95	352.56
mmu-miR-380-3p	30.0772	-0.0533623	0.342551	-0.155779	0.876207	0.981257	29	22	36	26	32	41	27.74	37.36	27.69	29.45	25.74	32.48
mmu-miR-380-5p	4.09027	-0.0261545	0.899615	-0.029073	0.976806	0.995789	6	1	6	4	3	7	5.74	1.7	4.61	4.53	2.41	5.55
mmu-miR-381-3p	259.016	0.0426074	0.14734	0.289178	0.772445	0.981257	243	148	364	253	319	312	232.41	251.35	279.95	286.6	256.6	247.19
mmu-miR-381-5p	21.8426	-0.111904	0.399465	-0.280134	0.779375	0.981257	20	14	33	16	23	33	19.13	23.78	25.38	18.12	18.5	26.14
mmu-miR-382-3p	0.159404	-1.22738	4.08021	-0.300814	0.763557	0.981257	1	0	0	0	0	0	0.96	0	0	0	0	0
mmu-miR-382-5p	229.352	-0.0774799	0.149689	-0.517606	0.604733	0.981257	255	148	277	199	288	266	243.89	251.35	213.04	225.43	231.67	210.74
mmu-miR-383-3p	1.38842	-0.616125	1.54107	-0.399804	0.689301	0.981257	2	1	2	0	1	3	1.91	1.7	1.54	0	0.8	2.38
mmu-miR-383-5p	17.1855	-0.773805	0.469132	-1.64944	0.0990576	0.981257	20	18	21	11	20	11	19.13	30.57	16.15	12.46	16.09	8.71
mmu-miR-384-3p	119.079	0.443784	0.197955	2.24184	0.0249718	0.981245	99	54	148	143	157	159	94.69	91.71	113.82	161.99	126.29	125.97
mmu-miR-384-5p	152.391	0.143267	0.170465	0.84045	0.400656	0.981257	146	95	176	145	197	196	139.64	161.34	135.36	164.26	158.47	155.28
mmu-miR-3960	0	NA	NA	NA	NA	NA	0	0	0	0	0	0	0	0	0	0	0	0
mmu-miR-3961	0	NA	NA	NA	NA	NA	0	0	0	0	0	0	0	0	0	0	0	0
mmu-miR-3962	0	NA	NA	NA	NA	NA	0	0	0	0	0	0	0	0	0	0	0	0
mmu-miR-3963	0	NA	NA	NA	NA	NA	0	0	0	0	0	0	0	0	0	0	0	0
mmu-miR-3964	0	NA	NA	NA	NA	NA	0	0	0	0	0	0	0	0	0	0	0	0
mmu-miR-3965	0	NA	NA	NA	NA	NA	0	0	0	0	0	0	0	0	0	0	0	0
mmu-miR-3966	0	NA	NA	NA	NA	NA	0	0	0	0	0	0	0	0	0	0	0	0
mmu-miR-3967	0	NA	NA	NA	NA	NA	0	0	0	0	0	0	0	0	0	0	0	0
mmu-miR-3968	0	NA	NA	NA	NA	NA	0	0	0	0	0	0	0	0	0	0	0	0
mmu-miR-3969	0	NA	NA	NA	NA	NA	0	0	0	0	0	0	0	0	0	0	0	0
mmu-miR-3970	0	NA	NA	NA	NA	NA	0	0	0	0	0	0	0	0	0	0	0	0
mmu-miR-3971	0	NA	NA	NA	NA	NA	0	0	0	0	0	0	0	0	0	0	0	0
mmu-miR-409-3p	31.9408	0.0335213	0.341444	0.098175	0.921793	0.981257	38	15	42	27	32	52	36.34	25.47	32.3	30.59	25.74	41.2
mmu-miR-409-5p	38.0243	-0.146722	0.303852	-0.482874	0.629185	0.981257	44	22	52	34	39	49	42.08	37.36	39.99	38.52	31.37	38.82
mmu-miR-410-3p	236.383	0.0668778	0.152324	0.439048	0.660626	0.981257	257	146	261	224	282	307	245.8	247.96	200.73	253.75	226.84	243.23
mmu-miR-410-5p	0.41712	-0.265141	2.92954	-0.0905057	0.927885	0.981257	0	1	0	0	1	0	0	1.7	0	0	0.8	0
mmu-miR-411-3p	64.7622	-0.0217855	0.25216	-0.0863955	0.931152	0.981257	64	50	68	53	80	83	61.21	84.92	52.3	60.04	64.35	65.76
mmu-miR-411-5p	239.497	-0.166866	0.154099	-1.08285	0.278875	0.981257	303	126	329	208	268	289	289.8	213.99	253.03	235.62	215.58	228.96
mmu-miR-412-3p	0	NA	NA	NA	NA	NA	0	0	0	0	0	0	0	0	0	0	0	0
mmu-miR-412-5p	0.862087	-2.1538	2.04178	-1.05487	0.291487	0.981257	2	1	1	0	0	1	1.91	1.7	0.77	0	0	0.79
mmu-miR-421-3p	19.8147	-0.225052	0.429251	-0.524291	0.600076	0.981257	30	10	24	11	25	28	28.69	16.98	18.46	12.46	20.11	22.18
mmu-miR-421-5p	0	NA	NA	NA	NA	NA	0	0	0	0	0	0	0	0	0	0	0	0
mmu-miR-423-3p	38.7372	-0.242831	0.308856	-0.786229	0.431734	0.981257	48	28	43	35	40	43	45.91	47.55	33.07	39.65	32.18	34.07
mmu-miR-423-5p	26.8547	0.0403892	0.388501	0.103962	0.9172	0.981257	21	24	26	30	29	29	20.08	40.76	20	33.98	23.33	22.98
mmu-miR-425-3p	2.30119	-0.0864297	1.20439	-0.0717622	0.942791	0.982503	3	1	3	4	2	1	2.87	1.7	2.31	4.53	1.61	0.79
mmu-miR-425-5p	62.728	0.0263468	0.254561	0.103499	0.917567	0.981257	51	43	86	48	78	90	48.78	73.03	66.14	54.37	62.74	71.3
mmu-miR-429-3p	61.5325	-0.348327	0.251494	-1.38503	0.166043	0.981257	86	33	88	44	72	70	82.25	56.04	67.68	49.84	57.92	55.46
mmu-miR-429-5p	0	NA	NA	NA	NA	NA	0	0	0	0	0	0	0	0	0	0	0	0
mmu-miR-431-3p	2.44402	-1.28844	1.18971	-1.08298	0.278816	0.981257	5	1	5	1	3	1	4.78	1.7	3.85	1.13	2.41	0.79
mmu-miR-431-5p	169.625	-0.0781135	0.170205	-0.458937	0.646279	0.981257	180	117	200	157	188	207	172.16	198.7	153.82	177.85	151.23	164
mmu-miR-432	0	NA	NA	NA	NA	NA	0	0	0	0	0	0	0	0	0	0	0	0
mmu-miR-433-3p	222.512	-0.0841847	0.173929	-0.484018	0.628373	0.981257	250	159	235	209	231	281	239.11	270.03	180.74	236.76	185.82	222.63
mmu-miR-433-5p	10.1317	-0.275393	0.599718	-0.459205	0.646087	0.981257	14	5	15	3	17	13	13.39	8.49	11.54	3.4	13.67	10.3
mmu-miR-434-3p	574.494	0.120405	0.135716	0.887181	0.374982	0.981257	483	367	742	483	724	835	461.95	623.28	570.66	547.14	582.38	661.54
mmu-miR-434-5p	170.118	-0.239747	0.167204	-1.43386	0.151613	0.981257	196	110	231	156	172	194	187.46	186.82	177.66	176.72	138.36	153.7
mmu-miR-448-3p	0.583092	1.22536	2.2884	0.535467	0.592327	0.981257	0	0	1	1	1	1	0	0	0.77	1.13	0.8	0.79
mmu-miR-448-5p	0	NA	NA	NA	NA	NA	0	0	0	0	0	0	0	0	0	0	0	0
mmu-miR-449a-3p	0	NA	NA	NA	NA	NA	0	0	0	0	0	0	0	0	0	0	0	0
mmu-miR-449a-5p	0.128181	-1.22443	4.08032	-0.300082	0.764115	0.981257	0	0	1	0	0	0	0	0	0.77	0	0	0
mmu-miR-449b	0	NA	NA	NA	NA	NA	0	0	0	0	0	0	0	0	0	0	0	0
mmu-miR-449c-3p	0	NA	NA	NA	NA	NA	0	0	0	0	0	0	0	0	0	0	0	0
mmu-miR-449c-5p	0	NA	NA	NA	NA	NA	0	0	0	0	0	0	0	0	0	0	0	0
mmu-miR-450a-2-3p	0	NA	NA	NA	NA	NA	0	0	0	0	0	0	0	0	0	0	0	0
mmu-miR-450a-5p	8.4695	0.923524	0.65095	1.41873	0.155977	0.981257	6	5	5	12	11	13	5.74	8.49	3.85	13.59	8.85	10.3
mmu-miR-450b-5p	0.29347	-0.265321	3.2713	-0.0811058	0.935358	0.981257	1	0	0	0	1	0	0.96	0	0	0	0.8	0
mmu-miR-451a	733.904	0.130648	0.15445	0.845892	0.397613	0.981257	643	493	853	559	892	1192	614.98	837.27	656.03	633.24	717.52	944.38
mmu-miR-451b	0	NA	NA	NA	NA	NA	0	0	0	0	0	0	0	0	0	0	0	0
mmu-miR-452-3p	0.442458	-2.32037	2.80199	-0.828114	0.407606	0.981257	1	1	0	0	0	0	0.96	1.7	0	0	0	0
mmu-miR-452-5p	0	NA	NA	NA	NA	NA	0	0	0	0	0	0	0	0	0	0	0	0
mmu-miR-453	0	NA	NA	NA	NA	NA	0	0	0	0	0	0	0	0	0	0	0	0
mmu-miR-455-3p	53.6938	-0.307959	0.264398	-1.16476	0.244118	0.981257	51	38	85	40	59	64	48.78	64.54	65.37	45.31	47.46	50.7
mmu-miR-455-5p	14.8875	0.12172	0.477237	0.255052	0.798683	0.981257	15	7	21	14	15	24	14.35	11.89	16.15	15.86	12.07	19.01
mmu-miR-463-3p	0	NA	NA	NA	NA	NA	0	0	0	0	0	0	0	0	0	0	0	0
mmu-miR-463-5p	0	NA	NA	NA	NA	NA	0	0	0	0	0	0	0	0	0	0	0	0
mmu-miR-465a-5p	0	NA	NA	NA	NA	NA	0	0	0	0	0	0	0	0	0	0	0	0
mmu-miR-465b-5p	0	NA	NA	NA	NA	NA	0	0	0	0	0	0	0	0	0	0	0	0
mmu-miR-465c-5p	0	NA	NA	NA	NA	NA	0	0	0	0	0	0	0	0	0	0	0	0
mmu-miR-465d-3p	0	NA	NA	NA	NA	NA	0	0	0	0	0	0	0	0	0	0	0	0
mmu-miR-465d-5p	0	NA	NA	NA	NA	NA	0	0	0	0	0	0	0	0	0	0	0	0
mmu-miR-466c-5p	3.3661	0.256686	1.00556	0.255266	0.798518	0.981257	6	0	4	3	5	5	5.74	0	3.08	3.4	4.02	3.96
mmu-miR-466d-5p	0	NA	NA	NA	NA	NA	0	0	0	0	0	0	0	0	0	0	0	0
mmu-miR-466e-5p	0	NA	NA	NA	NA	NA	0	0	0	0	0	0	0	0	0	0	0	0
mmu-miR-466f	0.547142	0.517048	2.66854	0.193757	0.846366	0.981257	0	1	0	0	0	2	0	1.7	0	0	0	1.58
mmu-miR-466f-3p	0.799252	0.564435	2.05255	0.274992	0.783322	0.981257	1	0	1	2	1	0	0.96	0	0.77	2.27	0.8	0
mmu-miR-466f-5p	0	NA	NA	NA	NA	NA	0	0	0	0	0	0	0	0	0	0	0	0
mmu-miR-466g	1.14083	0.654292	1.77375	0.368874	0.712221	0.981257	1	0	2	1	4	0	0.96	0	1.54	1.13	3.22	0
mmu-miR-466h-3p	1.28827	-1.93782	1.74554	-1.11015	0.266933	0.981257	4	0	3	0	1	1	3.83	0	2.31	0	0.8	0.79
mmu-miR-466h-5p	1.91254	1.63826	1.39292	1.17614	0.239541	0.981257	1	0	2	3	3	4	0.96	0	1.54	3.4	2.41	3.17
mmu-miR-466i-3p	5.39411	0.3552	0.792812	0.448025	0.654135	0.981257	4	3	7	4	5	12	3.83	5.09	5.38	4.53	4.02	9.51
mmu-miR-466i-5p	1.12433	-1.59346	1.76494	-0.902844	0.366609	0.981257	2	1	2	0	1	1	1.91	1.7	1.54	0	0.8	0.79
mmu-miR-466k	0.98603	1.00706	1.9256	0.522985	0.600984	0.981257	1	0	1	3	0	1	0.96	0	0.77	3.4	0	0.79
mmu-miR-466l-3p	0	NA	NA	NA	NA	NA	0	0	0	0	0	0	0	0	0	0	0	0
mmu-miR-466l-5p	0	NA	NA	NA	NA	NA	0	0	0	0	0	0	0	0	0	0	0	0
mmu-miR-466m-3p	0.256362	-1.85871	3.66976	-0.506494	0.61251	0.981257	0	0	2	0	0	0	0	0	1.54	0	0	0
mmu-miR-466n-3p	0.471854	-0.26507	2.81873	-0.094039	0.925078	0.981257	0	1	0	1	0	0	0	1.7	0	1.13	0	0
mmu-miR-466n-5p	0.603898	0.686952	2.45208	0.280151	0.779362	0.981257	0	1	0	1	0	1	0	1.7	0	1.13	0	0.79
mmu-miR-466o-3p	0	NA	NA	NA	NA	NA	0	0	0	0	0	0	0	0	0	0	0	0
mmu-miR-466q	0	NA	NA	NA	NA	NA	0	0	0	0	0	0	0	0	0	0	0	0
mmu-miR-467a-3p	0	NA	NA	NA	NA	NA	0	0	0	0	0	0	0	0	0	0	0	0
mmu-miR-467a-5p	41.258	0.194768	0.291977	0.667067	0.504729	0.981257	41	22	50	43	51	54	39.21	37.36	38.45	48.71	41.02	42.78
mmu-miR-467b-3p	0	NA	NA	NA	NA	NA	0	0	0	0	0	0	0	0	0	0	0	0
mmu-miR-467b-5p	1.44094	1.7451	1.6381	1.06532	0.28673	0.981257	1	0	1	4	1	2	0.96	0	0.77	4.53	0.8	1.58
mmu-miR-467c-5p	1.95867	-0.218306	1.29076	-0.16913	0.865694	0.981257	4	1	1	2	2	2	3.83	1.7	0.77	2.27	1.61	1.58
mmu-miR-467d-5p	9.35604	0.54382	0.670497	0.811071	0.417325	0.981257	4	1	21	10	13	16	3.83	1.7	16.15	11.33	10.46	12.68
mmu-miR-467e-5p	8.98037	-0.275593	0.613507	-0.449209	0.653281	0.981257	12	3	16	8	8	12	11.48	5.09	12.31	9.06	6.44	9.51
mmu-miR-467f	0	NA	NA	NA	NA	NA	0	0	0	0	0	0	0	0	0	0	0	0
mmu-miR-467g	0	NA	NA	NA	NA	NA	0	0	0	0	0	0	0	0	0	0	0	0
mmu-miR-467h	0	NA	NA	NA	NA	NA	0	0	0	0	0	0	0	0	0	0	0	0
mmu-miR-468-3p	0	NA	NA	NA	NA	NA	0	0	0	0	0	0	0	0	0	0	0	0
mmu-miR-468-5p	0	NA	NA	NA	NA	NA	0	0	0	0	0	0	0	0	0	0	0	0
mmu-miR-470-3p	0	NA	NA	NA	NA	NA	0	0	0	0	0	0	0	0	0	0	0	0
mmu-miR-470-5p	0	NA	NA	NA	NA	NA	0	0	0	0	0	0	0	0	0	0	0	0
mmu-miR-471-3p	0	NA	NA	NA	NA	NA	0	0	0	0	0	0	0	0	0	0	0	0
mmu-miR-471-5p	0	NA	NA	NA	NA	NA	0	0	0	0	0	0	0	0	0	0	0	0
mmu-miR-483-3p	0	NA	NA	NA	NA	NA	0	0	0	0	0	0	0	0	0	0	0	0
mmu-miR-483-5p	0	NA	NA	NA	NA	NA	0	0	0	0	0	0	0	0	0	0	0	0
mmu-miR-484	89.3054	0.0164741	0.214069	0.0769573	0.938658	0.981257	78	59	120	85	109	107	74.6	100.2	92.29	96.29	87.68	84.77
mmu-miR-485-3p	7.25896	0.138149	0.674258	0.20489	0.837658	0.981257	8	4	8	9	7	9	7.65	6.79	6.15	10.2	5.63	7.13
mmu-miR-485-5p	24.7269	-0.61343	0.377496	-1.625	0.104163	0.981257	24	20	43	17	24	25	22.95	33.97	33.07	19.26	19.31	19.81
mmu-miR-487b-3p	99.5608	0.31438	0.232463	1.35239	0.176251	0.981257	122	42	101	78	138	167	116.68	71.33	77.68	88.36	111.01	132.31
mmu-miR-487b-5p	0	NA	NA	NA	NA	NA	0	0	0	0	0	0	0	0	0	0	0	0
mmu-miR-488-3p	4.17775	1.93312	1.00106	1.93108	0.0534732	0.981257	3	1	1	4	12	7	2.87	1.7	0.77	4.53	9.65	5.55
mmu-miR-488-5p	0.134066	0.698059	4.08047	0.171073	0.864166	0.981257	0	0	0	0	1	0	0	0	0	0	0.8	0
mmu-miR-489-3p	0.132044	0.698059	4.08047	0.171073	0.864166	0.981257	0	0	0	0	0	1	0	0	0	0	0	0.79
mmu-miR-489-5p	0	NA	NA	NA	NA	NA	0	0	0	0	0	0	0	0	0	0	0	0
mmu-miR-490-3p	0.576524	-1.32255	2.46633	-0.536241	0.591792	0.981257	1	1	0	0	1	0	0.96	1.7	0	0	0.8	0
mmu-miR-490-5p	0.316981	-0.262755	3.18567	-0.0824803	0.934265	0.981257	0	0	1	1	0	0	0	0	0.77	1.13	0	0
mmu-miR-491-3p	0.132044	0.698059	4.08047	0.171073	0.864166	0.981257	0	0	0	0	0	1	0	0	0	0	0	0.79
mmu-miR-491-5p	4.29733	0.897108	0.91074	0.985032	0.324608	0.981257	1	2	6	5	5	9	0.96	3.4	4.61	5.66	4.02	7.13
mmu-miR-493-3p	0.128181	-1.22443	4.08032	-0.300082	0.764115	0.981257	0	0	1	0	0	0	0	0	0.77	0	0	0
mmu-miR-493-5p	1.02622	-1.30431	1.86278	-0.700196	0.483805	0.981257	2	0	3	1	1	0	1.91	0	2.31	1.13	0.8	0
mmu-miR-494-3p	20.0882	-0.266405	0.409268	-0.650931	0.515091	0.981257	25	13	26	15	26	21	23.91	22.08	20	16.99	20.91	16.64
mmu-miR-494-5p	0.134066	0.698059	4.08047	0.171073	0.864166	0.981257	0	0	0	0	1	0	0	0	0	0	0.8	0
mmu-miR-495-3p	144.767	-0.16268	0.18248	-0.891499	0.372662	0.981257	177	86	185	135	177	146	169.29	146.06	142.28	152.93	142.38	115.67
mmu-miR-495-5p	3.23471	-0.156378	1.02161	-0.153071	0.878342	0.981257	3	2	5	4	1	5	2.87	3.4	3.85	4.53	0.8	3.96
mmu-miR-496a-3p	7.68075	0.409837	0.713203	0.574643	0.565533	0.981257	13	3	3	7	8	15	12.43	5.09	2.31	7.93	6.44	11.88
mmu-miR-496a-5p	0.828355	-1.96471	2.19271	-0.896017	0.370243	0.981257	0	2	1	0	1	0	0	3.4	0.77	0	0.8	0
mmu-miR-496b	0	NA	NA	NA	NA	NA	0	0	0	0	0	0	0	0	0	0	0	0
mmu-miR-497-3p	1.49329	-0.258038	1.483	-0.173998	0.861867	0.981257	1	1	3	0	3	2	0.96	1.7	2.31	0	2.41	1.58
mmu-miR-497-5p	179.319	0.404432	0.16678	2.42495	0.0153105	0.852283	166	100	177	197	246	240	158.77	169.83	136.13	223.16	197.88	190.14
mmu-miR-497b	0	NA	NA	NA	NA	NA	0	0	0	0	0	0	0	0	0	0	0	0
mmu-miR-499-3p	0	NA	NA	NA	NA	NA	0	0	0	0	0	0	0	0	0	0	0	0
mmu-miR-499-5p	0.775755	2.95122	2.12546	1.38851	0.164981	0.981257	0	0	0	2	1	2	0	0	0	2.27	0.8	1.58
mmu-miR-500-3p	44.6565	0.0757091	0.298693	0.253468	0.799907	0.981257	40	27	60	46	66	41	38.26	45.85	46.15	52.11	53.09	32.48
mmu-miR-500-5p	1.00272	0.338082	1.7621	0.191863	0.847849	0.981257	1	0	2	1	1	2	0.96	0	1.54	1.13	0.8	1.58
mmu-miR-501-3p	10.0856	-0.912386	0.603844	-1.51096	0.130798	0.981257	13	11	12	3	11	10	12.43	18.68	9.23	3.4	8.85	7.92
mmu-miR-501-5p	7.74435	0.437405	0.651964	0.670903	0.502282	0.981257	8	4	7	8	12	10	7.65	6.79	5.38	9.06	9.65	7.92
mmu-miR-503-3p	0.134066	0.698059	4.08047	0.171073	0.864166	0.981257	0	0	0	0	1	0	0	0	0	0	0.8	0
mmu-miR-503-5p	2.33913	0.848291	1.31461	0.645278	0.518747	0.981257	0	0	6	2	2	7	0	0	4.61	2.27	1.61	5.55
mmu-miR-504-3p	0	NA	NA	NA	NA	NA	0	0	0	0	0	0	0	0	0	0	0	0
mmu-miR-504-5p	0.322866	1.67566	3.11545	0.537855	0.590677	0.981257	0	0	0	1	1	0	0	0	0	1.13	0.8	0
mmu-miR-5046	0	NA	NA	NA	NA	NA	0	0	0	0	0	0	0	0	0	0	0	0
mmu-miR-505-3p	1.05881	1.98332	1.92253	1.03162	0.30225	0.981257	0	1	0	2	1	2	0	1.7	0	2.27	0.8	1.58
mmu-miR-505-5p	0.993644	-1.19987	2.04499	-0.586738	0.55738	0.981257	1	2	0	0	2	0	0.96	3.4	0	0	1.61	0
mmu-miR-509-3p	0	NA	NA	NA	NA	NA	0	0	0	0	0	0	0	0	0	0	0	0
mmu-miR-509-5p	0	NA	NA	NA	NA	NA	0	0	0	0	0	0	0	0	0	0	0	0
mmu-miR-5098	0	NA	NA	NA	NA	NA	0	0	0	0	0	0	0	0	0	0	0	0
mmu-miR-5099	0	NA	NA	NA	NA	NA	0	0	0	0	0	0	0	0	0	0	0	0
mmu-miR-5100	3.84129	-0.852306	0.935694	-0.910881	0.362358	0.981257	6	2	7	4	3	2	5.74	3.4	5.38	4.53	2.41	1.58
mmu-miR-5101	0.1888	0.698059	4.08047	0.171073	0.864166	0.981257	0	0	0	1	0	0	0	0	0	1.13	0	0
mmu-miR-5103	0	NA	NA	NA	NA	NA	0	0	0	0	0	0	0	0	0	0	0	0
mmu-miR-5104	0	NA	NA	NA	NA	NA	0	0	0	0	0	0	0	0	0	0	0	0
mmu-miR-5106	0	NA	NA	NA	NA	NA	0	0	0	0	0	0	0	0	0	0	0	0
mmu-miR-5107-3p	0	NA	NA	NA	NA	NA	0	0	0	0	0	0	0	0	0	0	0	0
mmu-miR-5107-5p	0	NA	NA	NA	NA	NA	0	0	0	0	0	0	0	0	0	0	0	0
mmu-miR-5108	0	NA	NA	NA	NA	NA	0	0	0	0	0	0	0	0	0	0	0	0
mmu-miR-5110	0	NA	NA	NA	NA	NA	0	0	0	0	0	0	0	0	0	0	0	0
mmu-miR-5112	0	NA	NA	NA	NA	NA	0	0	0	0	0	0	0	0	0	0	0	0
mmu-miR-5113	0	NA	NA	NA	NA	NA	0	0	0	0	0	0	0	0	0	0	0	0
mmu-miR-511-3p	2.11578	1.26745	1.36834	0.926265	0.354308	0.981257	0	2	1	4	3	2	0	3.4	0.77	4.53	2.41	1.58
mmu-miR-5114	0.159404	-1.22738	4.08021	-0.300814	0.763557	0.981257	1	0	0	0	0	0	0.96	0	0	0	0	0
mmu-miR-511-5p	0	NA	NA	NA	NA	NA	0	0	0	0	0	0	0	0	0	0	0	0
mmu-miR-5116	0	NA	NA	NA	NA	NA	0	0	0	0	0	0	0	0	0	0	0	0
mmu-miR-5118	0	NA	NA	NA	NA	NA	0	0	0	0	0	0	0	0	0	0	0	0
mmu-miR-5119	0	NA	NA	NA	NA	NA	0	0	0	0	0	0	0	0	0	0	0	0
mmu-miR-5120	0	NA	NA	NA	NA	NA	0	0	0	0	0	0	0	0	0	0	0	0
mmu-miR-5121	0	NA	NA	NA	NA	NA	0	0	0	0	0	0	0	0	0	0	0	0
mmu-miR-5122	0	NA	NA	NA	NA	NA	0	0	0	0	0	0	0	0	0	0	0	0
mmu-miR-5123	0	NA	NA	NA	NA	NA	0	0	0	0	0	0	0	0	0	0	0	0
mmu-miR-5124a	0	NA	NA	NA	NA	NA	0	0	0	0	0	0	0	0	0	0	0	0
mmu-miR-5124b	0	NA	NA	NA	NA	NA	0	0	0	0	0	0	0	0	0	0	0	0
mmu-miR-5125	0	NA	NA	NA	NA	NA	0	0	0	0	0	0	0	0	0	0	0	0
mmu-miR-5126	0	NA	NA	NA	NA	NA	0	0	0	0	0	0	0	0	0	0	0	0
mmu-miR-5127	0	NA	NA	NA	NA	NA	0	0	0	0	0	0	0	0	0	0	0	0
mmu-miR-5128	0	NA	NA	NA	NA	NA	0	0	0	0	0	0	0	0	0	0	0	0
mmu-miR-5129-3p	0	NA	NA	NA	NA	NA	0	0	0	0	0	0	0	0	0	0	0	0
mmu-miR-5129-5p	0	NA	NA	NA	NA	NA	0	0	0	0	0	0	0	0	0	0	0	0
mmu-miR-5130	0	NA	NA	NA	NA	NA	0	0	0	0	0	0	0	0	0	0	0	0
mmu-miR-5131	0	NA	NA	NA	NA	NA	0	0	0	0	0	0	0	0	0	0	0	0
mmu-miR-5132-3p	0	NA	NA	NA	NA	NA	0	0	0	0	0	0	0	0	0	0	0	0
mmu-miR-5132-5p	0.322866	1.67566	3.11545	0.537855	0.590677	0.981257	0	0	0	1	1	0	0	0	0	1.13	0.8	0
mmu-miR-5133	0	NA	NA	NA	NA	NA	0	0	0	0	0	0	0	0	0	0	0	0
mmu-miR-5134-3p	0	NA	NA	NA	NA	NA	0	0	0	0	0	0	0	0	0	0	0	0
mmu-miR-5134-5p	0	NA	NA	NA	NA	NA	0	0	0	0	0	0	0	0	0	0	0	0
mmu-miR-5135	0	NA	NA	NA	NA	NA	0	0	0	0	0	0	0	0	0	0	0	0
mmu-miR-5136	0	NA	NA	NA	NA	NA	0	0	0	0	0	0	0	0	0	0	0	0
mmu-miR-532-3p	11.6679	-0.326899	0.606728	-0.538791	0.590031	0.981257	14	2	28	4	18	16	13.39	3.4	21.53	4.53	14.48	12.68
mmu-miR-532-5p	10.3942	0.638051	0.57228	1.11493	0.264881	0.981257	9	3	13	13	14	16	8.61	5.09	10	14.73	11.26	12.68
mmu-miR-539-3p	6.8065	0.412852	0.70291	0.587347	0.556971	0.981257	6	5	5	6	10	10	5.74	8.49	3.85	6.8	8.04	7.92
mmu-miR-539-5p	44.5969	-0.0958695	0.315909	-0.303472	0.76153	0.981257	38	41	45	41	44	57	36.34	69.63	34.61	46.44	35.39	45.16
mmu-miR-540-3p	37.5967	-0.179503	0.307477	-0.583793	0.55936	0.981257	43	24	50	26	43	52	41.13	40.76	38.45	29.45	34.59	41.2
mmu-miR-540-5p	60.1839	-0.373589	0.28973	-1.28944	0.197245	0.981257	44	43	115	49	52	76	42.08	73.03	88.44	55.51	41.83	60.21
mmu-miR-541-3p	1.02149	-2.45621	1.94529	-1.26264	0.206718	0.981257	3	1	1	0	0	1	2.87	1.7	0.77	0	0	0.79
mmu-miR-541-5p	393.164	-0.351371	0.133608	-2.62986	0.00854196	0.698116	479	284	500	316	410	437	458.13	482.32	384.54	357.97	329.8	346.22
mmu-miR-542-3p	1.32104	-0.266246	1.60397	-0.165992	0.868163	0.981257	2	1	1	1	3	0	1.91	1.7	0.77	1.13	2.41	0
mmu-miR-542-5p	0.411235	-2.1976	2.86825	-0.766183	0.443568	0.981257	0	1	1	0	0	0	0	1.7	0.77	0	0	0
mmu-miR-543-3p	41.8946	0.0765787	0.302515	0.25314	0.80016	0.981257	46	27	43	43	42	58	44	45.85	33.07	48.71	33.78	45.95
mmu-miR-543-5p	4.37715	0.124964	0.900202	0.138818	0.889594	0.981257	3	4	4	7	4	3	2.87	6.79	3.08	7.93	3.22	2.38
mmu-miR-544-3p	57.2458	0.439721	0.273016	1.6106	0.107266	0.981257	48	21	80	69	82	71	45.91	35.66	61.53	78.16	65.96	56.25
mmu-miR-544-5p	7.97224	-0.0523039	0.643894	-0.0812305	0.935259	0.981257	10	4	10	9	10	7	9.56	6.79	7.69	10.2	8.04	5.55
mmu-miR-546	0	NA	NA	NA	NA	NA	0	0	0	0	0	0	0	0	0	0	0	0
mmu-miR-547-3p	0	NA	NA	NA	NA	NA	0	0	0	0	0	0	0	0	0	0	0	0
mmu-miR-547-5p	0	NA	NA	NA	NA	NA	0	0	0	0	0	0	0	0	0	0	0	0
mmu-miR-551b-3p	78.0861	0.0331798	0.240322	0.138064	0.89019	0.981257	70	37	129	79	89	99	66.95	62.84	99.21	89.49	71.59	78.43
mmu-miR-551b-5p	0.128181	-1.22443	4.08032	-0.300082	0.764115	0.981257	0	0	1	0	0	0	0	0	0.77	0	0	0
mmu-miR-5615-3p	0.128181	-1.22443	4.08032	-0.300082	0.764115	0.981257	0	0	1	0	0	0	0	0	0.77	0	0	0
mmu-miR-5615-5p	0	NA	NA	NA	NA	NA	0	0	0	0	0	0	0	0	0	0	0	0
mmu-miR-5616-3p	0	NA	NA	NA	NA	NA	0	0	0	0	0	0	0	0	0	0	0	0
mmu-miR-5616-5p	0	NA	NA	NA	NA	NA	0	0	0	0	0	0	0	0	0	0	0	0
mmu-miR-5617-3p	0	NA	NA	NA	NA	NA	0	0	0	0	0	0	0	0	0	0	0	0
mmu-miR-5617-5p	0	NA	NA	NA	NA	NA	0	0	0	0	0	0	0	0	0	0	0	0
mmu-miR-5618-3p	0	NA	NA	NA	NA	NA	0	0	0	0	0	0	0	0	0	0	0	0
mmu-miR-5618-5p	0	NA	NA	NA	NA	NA	0	0	0	0	0	0	0	0	0	0	0	0
mmu-miR-5619-3p	0	NA	NA	NA	NA	NA	0	0	0	0	0	0	0	0	0	0	0	0
mmu-miR-5619-5p	0	NA	NA	NA	NA	NA	0	0	0	0	0	0	0	0	0	0	0	0
mmu-miR-5620-3p	0	NA	NA	NA	NA	NA	0	0	0	0	0	0	0	0	0	0	0	0
mmu-miR-5620-5p	0	NA	NA	NA	NA	NA	0	0	0	0	0	0	0	0	0	0	0	0
mmu-miR-5621-3p	0	NA	NA	NA	NA	NA	0	0	0	0	0	0	0	0	0	0	0	0
mmu-miR-5621-5p	0.283054	-1.22723	3.5744	-0.343339	0.731344	0.981257	0	1	0	0	0	0	0	1.7	0	0	0	0
mmu-miR-5622-3p	0	NA	NA	NA	NA	NA	0	0	0	0	0	0	0	0	0	0	0	0
mmu-miR-5622-5p	0	NA	NA	NA	NA	NA	0	0	0	0	0	0	0	0	0	0	0	0
mmu-miR-5623-3p	0	NA	NA	NA	NA	NA	0	0	0	0	0	0	0	0	0	0	0	0
mmu-miR-5623-5p	0	NA	NA	NA	NA	NA	0	0	0	0	0	0	0	0	0	0	0	0
mmu-miR-5624-3p	0	NA	NA	NA	NA	NA	0	0	0	0	0	0	0	0	0	0	0	0
mmu-miR-5624-5p	0	NA	NA	NA	NA	NA	0	0	0	0	0	0	0	0	0	0	0	0
mmu-miR-5625-3p	0	NA	NA	NA	NA	NA	0	0	0	0	0	0	0	0	0	0	0	0
mmu-miR-5625-5p	0	NA	NA	NA	NA	NA	0	0	0	0	0	0	0	0	0	0	0	0
mmu-miR-5626-3p	0	NA	NA	NA	NA	NA	0	0	0	0	0	0	0	0	0	0	0	0
mmu-miR-5626-5p	0	NA	NA	NA	NA	NA	0	0	0	0	0	0	0	0	0	0	0	0
mmu-miR-5627-3p	0	NA	NA	NA	NA	NA	0	0	0	0	0	0	0	0	0	0	0	0
mmu-miR-5627-5p	0.1888	0.698059	4.08047	0.171073	0.864166	0.981257	0	0	0	1	0	0	0	0	0	1.13	0	0
mmu-miR-568	0	NA	NA	NA	NA	NA	0	0	0	0	0	0	0	0	0	0	0	0
mmu-miR-5709-3p	0	NA	NA	NA	NA	NA	0	0	0	0	0	0	0	0	0	0	0	0
mmu-miR-5709-5p	0	NA	NA	NA	NA	NA	0	0	0	0	0	0	0	0	0	0	0	0
mmu-miR-5710	0	NA	NA	NA	NA	NA	0	0	0	0	0	0	0	0	0	0	0	0
mmu-miR-574-3p	103.313	-0.150385	0.214369	-0.701524	0.482976	0.981257	109	76	122	104	116	103	104.25	129.07	93.83	117.81	93.31	81.6
mmu-miR-574-5p	192.518	-0.252001	0.190645	-1.32183	0.186223	0.981257	203	162	211	174	198	211	194.15	275.13	162.28	197.11	159.27	167.17
mmu-miR-582-3p	0.526335	1.09379	2.47481	0.44197	0.658511	0.981257	0	0	1	0	1	2	0	0	0.77	0	0.8	1.58
mmu-miR-582-5p	3.96431	0.333327	0.904372	0.368573	0.712446	0.981257	4	1	6	5	5	5	3.83	1.7	4.61	5.66	4.02	3.96
mmu-miR-590-3p	0	NA	NA	NA	NA	NA	0	0	0	0	0	0	0	0	0	0	0	0
mmu-miR-590-5p	0	NA	NA	NA	NA	NA	0	0	0	0	0	0	0	0	0	0	0	0
mmu-miR-592-3p	0.318808	-2.06461	3.37866	-0.611073	0.541151	0.981257	2	0	0	0	0	0	1.91	0	0	0	0	0
mmu-miR-592-5p	0.134066	0.698059	4.08047	0.171073	0.864166	0.981257	0	0	0	0	1	0	0	0	0	0	0.8	0
mmu-miR-598-3p	54.6228	0.598897	0.265231	2.25801	0.0239447	0.981245	49	19	64	59	85	81	46.86	32.27	49.22	66.84	68.37	64.17
mmu-miR-598-5p	0.128181	-1.22443	4.08032	-0.300082	0.764115	0.981257	0	0	1	0	0	0	0	0	0.77	0	0	0
mmu-miR-599	0	NA	NA	NA	NA	NA	0	0	0	0	0	0	0	0	0	0	0	0
mmu-miR-615-3p	0	NA	NA	NA	NA	NA	0	0	0	0	0	0	0	0	0	0	0	0
mmu-miR-615-5p	0	NA	NA	NA	NA	NA	0	0	0	0	0	0	0	0	0	0	0	0
mmu-miR-6236	0	NA	NA	NA	NA	NA	0	0	0	0	0	0	0	0	0	0	0	0
mmu-miR-6237	0	NA	NA	NA	NA	NA	0	0	0	0	0	0	0	0	0	0	0	0
mmu-miR-6238	0	NA	NA	NA	NA	NA	0	0	0	0	0	0	0	0	0	0	0	0
mmu-miR-6239	0	NA	NA	NA	NA	NA	0	0	0	0	0	0	0	0	0	0	0	0
mmu-miR-6240	0	NA	NA	NA	NA	NA	0	0	0	0	0	0	0	0	0	0	0	0
mmu-miR-6241	0	NA	NA	NA	NA	NA	0	0	0	0	0	0	0	0	0	0	0	0
mmu-miR-6244	0	NA	NA	NA	NA	NA	0	0	0	0	0	0	0	0	0	0	0	0
mmu-miR-6335	0	NA	NA	NA	NA	NA	0	0	0	0	0	0	0	0	0	0	0	0
mmu-miR-6336	0	NA	NA	NA	NA	NA	0	0	0	0	0	0	0	0	0	0	0	0
mmu-miR-6337	0	NA	NA	NA	NA	NA	0	0	0	0	0	0	0	0	0	0	0	0
mmu-miR-6338	0	NA	NA	NA	NA	NA	0	0	0	0	0	0	0	0	0	0	0	0
mmu-miR-6339	0	NA	NA	NA	NA	NA	0	0	0	0	0	0	0	0	0	0	0	0
mmu-miR-6340	0	NA	NA	NA	NA	NA	0	0	0	0	0	0	0	0	0	0	0	0
mmu-miR-6341	0	NA	NA	NA	NA	NA	0	0	0	0	0	0	0	0	0	0	0	0
mmu-miR-6342	0	NA	NA	NA	NA	NA	0	0	0	0	0	0	0	0	0	0	0	0
mmu-miR-6343	0	NA	NA	NA	NA	NA	0	0	0	0	0	0	0	0	0	0	0	0
mmu-miR-6344	0	NA	NA	NA	NA	NA	0	0	0	0	0	0	0	0	0	0	0	0
mmu-miR-6345	0	NA	NA	NA	NA	NA	0	0	0	0	0	0	0	0	0	0	0	0
mmu-miR-6346	0	NA	NA	NA	NA	NA	0	0	0	0	0	0	0	0	0	0	0	0
mmu-miR-6347	0	NA	NA	NA	NA	NA	0	0	0	0	0	0	0	0	0	0	0	0
mmu-miR-6348	0	NA	NA	NA	NA	NA	0	0	0	0	0	0	0	0	0	0	0	0
mmu-miR-6349	0	NA	NA	NA	NA	NA	0	0	0	0	0	0	0	0	0	0	0	0
mmu-miR-6350	0	NA	NA	NA	NA	NA	0	0	0	0	0	0	0	0	0	0	0	0
mmu-miR-6351	0	NA	NA	NA	NA	NA	0	0	0	0	0	0	0	0	0	0	0	0
mmu-miR-6352	0	NA	NA	NA	NA	NA	0	0	0	0	0	0	0	0	0	0	0	0
mmu-miR-6353	0	NA	NA	NA	NA	NA	0	0	0	0	0	0	0	0	0	0	0	0
mmu-miR-6354	0	NA	NA	NA	NA	NA	0	0	0	0	0	0	0	0	0	0	0	0
mmu-miR-6355	0	NA	NA	NA	NA	NA	0	0	0	0	0	0	0	0	0	0	0	0
mmu-miR-6356	0	NA	NA	NA	NA	NA	0	0	0	0	0	0	0	0	0	0	0	0
mmu-miR-6357	0	NA	NA	NA	NA	NA	0	0	0	0	0	0	0	0	0	0	0	0
mmu-miR-6358	0	NA	NA	NA	NA	NA	0	0	0	0	0	0	0	0	0	0	0	0
mmu-miR-6359	0	NA	NA	NA	NA	NA	0	0	0	0	0	0	0	0	0	0	0	0
mmu-miR-6360	0	NA	NA	NA	NA	NA	0	0	0	0	0	0	0	0	0	0	0	0
mmu-miR-6361	0	NA	NA	NA	NA	NA	0	0	0	0	0	0	0	0	0	0	0	0
mmu-miR-6362	0	NA	NA	NA	NA	NA	0	0	0	0	0	0	0	0	0	0	0	0
mmu-miR-6363	0	NA	NA	NA	NA	NA	0	0	0	0	0	0	0	0	0	0	0	0
mmu-miR-6364	0	NA	NA	NA	NA	NA	0	0	0	0	0	0	0	0	0	0	0	0
mmu-miR-6365	0	NA	NA	NA	NA	NA	0	0	0	0	0	0	0	0	0	0	0	0
mmu-miR-6366	0	NA	NA	NA	NA	NA	0	0	0	0	0	0	0	0	0	0	0	0
mmu-miR-6367	0	NA	NA	NA	NA	NA	0	0	0	0	0	0	0	0	0	0	0	0
mmu-miR-6368	0	NA	NA	NA	NA	NA	0	0	0	0	0	0	0	0	0	0	0	0
mmu-miR-6369	0	NA	NA	NA	NA	NA	0	0	0	0	0	0	0	0	0	0	0	0
mmu-miR-6370	0	NA	NA	NA	NA	NA	0	0	0	0	0	0	0	0	0	0	0	0
mmu-miR-6371	0	NA	NA	NA	NA	NA	0	0	0	0	0	0	0	0	0	0	0	0
mmu-miR-6372	0	NA	NA	NA	NA	NA	0	0	0	0	0	0	0	0	0	0	0	0
mmu-miR-6373	0	NA	NA	NA	NA	NA	0	0	0	0	0	0	0	0	0	0	0	0
mmu-miR-6374	0	NA	NA	NA	NA	NA	0	0	0	0	0	0	0	0	0	0	0	0
mmu-miR-6375	0	NA	NA	NA	NA	NA	0	0	0	0	0	0	0	0	0	0	0	0
mmu-miR-6376	0	NA	NA	NA	NA	NA	0	0	0	0	0	0	0	0	0	0	0	0
mmu-miR-6377	0	NA	NA	NA	NA	NA	0	0	0	0	0	0	0	0	0	0	0	0
mmu-miR-6378	0	NA	NA	NA	NA	NA	0	0	0	0	0	0	0	0	0	0	0	0
mmu-miR-6379	0	NA	NA	NA	NA	NA	0	0	0	0	0	0	0	0	0	0	0	0
mmu-miR-6380	0	NA	NA	NA	NA	NA	0	0	0	0	0	0	0	0	0	0	0	0
mmu-miR-6381	0	NA	NA	NA	NA	NA	0	0	0	0	0	0	0	0	0	0	0	0
mmu-miR-6382	0	NA	NA	NA	NA	NA	0	0	0	0	0	0	0	0	0	0	0	0
mmu-miR-6383	0	NA	NA	NA	NA	NA	0	0	0	0	0	0	0	0	0	0	0	0
mmu-miR-6384	0	NA	NA	NA	NA	NA	0	0	0	0	0	0	0	0	0	0	0	0
mmu-miR-6385	0	NA	NA	NA	NA	NA	0	0	0	0	0	0	0	0	0	0	0	0
mmu-miR-6386	0	NA	NA	NA	NA	NA	0	0	0	0	0	0	0	0	0	0	0	0
mmu-miR-6387	0	NA	NA	NA	NA	NA	0	0	0	0	0	0	0	0	0	0	0	0
mmu-miR-6388	0	NA	NA	NA	NA	NA	0	0	0	0	0	0	0	0	0	0	0	0
mmu-miR-6389	0	NA	NA	NA	NA	NA	0	0	0	0	0	0	0	0	0	0	0	0
mmu-miR-6390	0	NA	NA	NA	NA	NA	0	0	0	0	0	0	0	0	0	0	0	0
mmu-miR-6391	0	NA	NA	NA	NA	NA	0	0	0	0	0	0	0	0	0	0	0	0
mmu-miR-6392-3p	0	NA	NA	NA	NA	NA	0	0	0	0	0	0	0	0	0	0	0	0
mmu-miR-6392-5p	0	NA	NA	NA	NA	NA	0	0	0	0	0	0	0	0	0	0	0	0
mmu-miR-6393	0	NA	NA	NA	NA	NA	0	0	0	0	0	0	0	0	0	0	0	0
mmu-miR-6394	0	NA	NA	NA	NA	NA	0	0	0	0	0	0	0	0	0	0	0	0
mmu-miR-6395	0	NA	NA	NA	NA	NA	0	0	0	0	0	0	0	0	0	0	0	0
mmu-miR-6396	0	NA	NA	NA	NA	NA	0	0	0	0	0	0	0	0	0	0	0	0
mmu-miR-6397	0	NA	NA	NA	NA	NA	0	0	0	0	0	0	0	0	0	0	0	0
mmu-miR-6398	0	NA	NA	NA	NA	NA	0	0	0	0	0	0	0	0	0	0	0	0
mmu-miR-6399	0	NA	NA	NA	NA	NA	0	0	0	0	0	0	0	0	0	0	0	0
mmu-miR-6400	0	NA	NA	NA	NA	NA	0	0	0	0	0	0	0	0	0	0	0	0
mmu-miR-6401	0	NA	NA	NA	NA	NA	0	0	0	0	0	0	0	0	0	0	0	0
mmu-miR-6402	0	NA	NA	NA	NA	NA	0	0	0	0	0	0	0	0	0	0	0	0
mmu-miR-6403	0	NA	NA	NA	NA	NA	0	0	0	0	0	0	0	0	0	0	0	0
mmu-miR-6404	0	NA	NA	NA	NA	NA	0	0	0	0	0	0	0	0	0	0	0	0
mmu-miR-6405	0	NA	NA	NA	NA	NA	0	0	0	0	0	0	0	0	0	0	0	0
mmu-miR-6406	0	NA	NA	NA	NA	NA	0	0	0	0	0	0	0	0	0	0	0	0
mmu-miR-6407	0	NA	NA	NA	NA	NA	0	0	0	0	0	0	0	0	0	0	0	0
mmu-miR-6408	0	NA	NA	NA	NA	NA	0	0	0	0	0	0	0	0	0	0	0	0
mmu-miR-6409	0	NA	NA	NA	NA	NA	0	0	0	0	0	0	0	0	0	0	0	0
mmu-miR-6410	0	NA	NA	NA	NA	NA	0	0	0	0	0	0	0	0	0	0	0	0
mmu-miR-6411	0	NA	NA	NA	NA	NA	0	0	0	0	0	0	0	0	0	0	0	0
mmu-miR-6412	0	NA	NA	NA	NA	NA	0	0	0	0	0	0	0	0	0	0	0	0
mmu-miR-6413	0	NA	NA	NA	NA	NA	0	0	0	0	0	0	0	0	0	0	0	0
mmu-miR-6414	0	NA	NA	NA	NA	NA	0	0	0	0	0	0	0	0	0	0	0	0
mmu-miR-6415	0	NA	NA	NA	NA	NA	0	0	0	0	0	0	0	0	0	0	0	0
mmu-miR-6416-3p	0	NA	NA	NA	NA	NA	0	0	0	0	0	0	0	0	0	0	0	0
mmu-miR-6416-5p	0	NA	NA	NA	NA	NA	0	0	0	0	0	0	0	0	0	0	0	0
mmu-miR-6417	0	NA	NA	NA	NA	NA	0	0	0	0	0	0	0	0	0	0	0	0
mmu-miR-6418-3p	1.00861	1.13404	1.78872	0.633995	0.526084	0.981257	1	0	1	1	2	2	0.96	0	0.77	1.13	1.61	1.58
mmu-miR-6418-5p	0	NA	NA	NA	NA	NA	0	0	0	0	0	0	0	0	0	0	0	0
mmu-miR-6419	0	NA	NA	NA	NA	NA	0	0	0	0	0	0	0	0	0	0	0	0
mmu-miR-6420	0	NA	NA	NA	NA	NA	0	0	0	0	0	0	0	0	0	0	0	0
mmu-miR-6481	0	NA	NA	NA	NA	NA	0	0	0	0	0	0	0	0	0	0	0	0
mmu-miR-6516-3p	0	NA	NA	NA	NA	NA	0	0	0	0	0	0	0	0	0	0	0	0
mmu-miR-6516-5p	0.283054	-1.22723	3.5744	-0.343339	0.731344	0.981257	0	1	0	0	0	0	0	1.7	0	0	0	0
mmu-miR-652-3p	113.282	0.261353	0.214629	1.2177	0.223339	0.981257	134	48	128	87	170	172	128.16	81.52	98.44	98.55	136.75	136.27
mmu-miR-652-5p	0.849202	1.91289	2.00838	0.952453	0.340867	0.981257	0	0	1	1	2	2	0	0	0.77	1.13	1.61	1.58
mmu-miR-653-3p	0.132044	0.698059	4.08047	0.171073	0.864166	0.981257	0	0	0	0	0	1	0	0	0	0	0	0.79
mmu-miR-653-5p	0	NA	NA	NA	NA	NA	0	0	0	0	0	0	0	0	0	0	0	0
mmu-miR-6537-3p	0	NA	NA	NA	NA	NA	0	0	0	0	0	0	0	0	0	0	0	0
mmu-miR-6537-5p	0	NA	NA	NA	NA	NA	0	0	0	0	0	0	0	0	0	0	0	0
mmu-miR-6538	0	NA	NA	NA	NA	NA	0	0	0	0	0	0	0	0	0	0	0	0
mmu-miR-6539	0	NA	NA	NA	NA	NA	0	0	0	0	0	0	0	0	0	0	0	0
mmu-miR-6540-3p	0	NA	NA	NA	NA	NA	0	0	0	0	0	0	0	0	0	0	0	0
mmu-miR-6540-5p	0.98529	2.16594	1.94881	1.11142	0.266389	0.981257	0	0	1	1	4	1	0	0	0.77	1.13	3.22	0.79
mmu-miR-6541	0	NA	NA	NA	NA	NA	0	0	0	0	0	0	0	0	0	0	0	0
mmu-miR-654-3p	0	NA	NA	NA	NA	NA	0	0	0	0	0	0	0	0	0	0	0	0
mmu-miR-654-5p	0	NA	NA	NA	NA	NA	0	0	0	0	0	0	0	0	0	0	0	0
mmu-miR-6546-3p	0	NA	NA	NA	NA	NA	0	0	0	0	0	0	0	0	0	0	0	0
mmu-miR-6546-5p	0	NA	NA	NA	NA	NA	0	0	0	0	0	0	0	0	0	0	0	0
mmu-miR-664-3p	27.9472	-0.0805287	0.355267	-0.226671	0.82068	0.981257	24	19	41	20	36	37	22.95	32.27	31.53	22.66	28.96	29.31
mmu-miR-664-5p	1.82453	-0.390743	1.42908	-0.273422	0.784529	0.981257	4	0	3	0	5	1	3.83	0	2.31	0	4.02	0.79
mmu-miR-665-3p	35.4711	-0.0717306	0.319007	-0.224856	0.822092	0.981257	35	25	44	31	49	36	33.47	42.46	33.84	35.12	39.42	28.52
mmu-miR-665-5p	1.37366	-1.8401	1.82938	-1.00586	0.314482	0.981257	0	3	2	0	2	0	0	5.09	1.54	0	1.61	0
mmu-miR-666-3p	54.1028	0.00769735	0.273227	0.028172	0.977525	0.995789	57	27	79	43	57	87	54.52	45.85	60.76	48.71	45.85	68.93
mmu-miR-666-5p	18.708	-0.541721	0.438544	-1.23527	0.216729	0.981257	31	10	25	17	16	18	29.65	16.98	19.23	19.26	12.87	14.26
mmu-miR-667-3p	110.771	-0.142278	0.193686	-0.734582	0.462594	0.981257	110	76	151	85	135	138	105.21	129.07	116.13	96.29	108.59	109.33
mmu-miR-667-5p	1.17313	-0.361316	1.80009	-0.200721	0.840917	0.981257	0	0	5	0	2	2	0	0	3.85	0	1.61	1.58
mmu-miR-668-3p	33.4503	0.109804	0.326064	0.336756	0.736301	0.981257	31	17	49	26	47	47	29.65	28.87	37.69	29.45	37.81	37.24
mmu-miR-668-5p	0	NA	NA	NA	NA	NA	0	0	0	0	0	0	0	0	0	0	0	0
mmu-miR-669b-3p	0.134066	0.698059	4.08047	0.171073	0.864166	0.981257	0	0	0	0	1	0	0	0	0	0	0.8	0
[truncated: 764 more rows]
