# Supplementary material for: Derepression of a single microRNA target causes female infertility in mice
Source: Nucleic Acids Res. 2026 Jan 14;54(2):gkaf1357. doi: 10.1093/nar/gkaf1357 (PMC12802903; doi:10.1093/nar/gkaf1357)
Supplement: gkaf1357_Supplemental_Files [file gkaf1357_supplemental_files.zip › SupplementalTable_S8.xlsx]

## Sheet: Sheet1
Table S8: Oligonucleotides Used in This Study
In-house Genotyping
Name	Sequence	Source	Amplicon Size
Zeb1_Fwd	CTGCCCAGTCATCCCTCACTTG	Title et al., 2018	233 bp in WT, 267 bp Zeb1 knock-in
Zeb1_Rev	CAGGCTTGAGGTCAGTCATGGACAG	Title et al., 2018	233 bp in WT, 267 bp Zeb1 knock-in
Zeb2_Fwd	GTCAACCAGTTAGGTCACTTTGTGGA	This paper	304 bp in WT, 338 bp Zeb2 knock-in
Zeb2_Rev	TGTGTGGAACTCTCAGTGACTCACTG	This paper	304 bp in WT, 338 bp Zeb2 knock-in
Primers and Probes Used to Screen ES Cells
Name	Sequence	Source	Amplicon Size
Zeb2_Intron_Fwd	CAAAATATTGTAAATGGGAGCAGGATGGAC	This paper	2178 bp
Puro_Rev	AGATCAGCAGCCTCTGTTCCAC	This paper	2178 bp
Puro_Fwd	CATGGCTTGAGTAAGTCTGCAGG	This paper	8722 bp
Zeb2_AfterLastExon_Rev	AGCCTTTTGACTGTTCTGGAAATG	This paper	8722 bp
Zeb2_Southern_Probe	GCTGTCCTATCCGCTGGGACCTTGTAATTGTTCTCCCTTCCCACCTGGAATGTACATTCTTAAAGGGGTGTGTGGTTGCTTTCTATACCACTGTATCCCTAGACCATTAAGTGGATGGCTTTTTATTTTCACTCAATTGCCCTTAAAACAATGAAAAGCAATCACATCATCTATGTAAAAATGAGAGACCCAACCTCTGGTTCTGGGTCCCCTGTAGCTACAGGATGAGCTGGGGTTTTAGTTTCACTAAACCTTAGCATCTGAAGGTTAGGGCTTGGGTTAGGAAGTGTCCAGGAGTTCTACTCTGACTTTCTTTTGTATTCTTCCATCAGTTCTGCTGCTACTGGTTTGTTAATCTCCAACTGCTTCTGCTCCTTGGAGCAAAGCTCAAGCCCTATT…	This paper	1099 bp
